# Supplementary material for: Nucleoporin TPR is an integral component of the TREX-2 mRNA export pathway
Source: Nat Commun. 2020 Sep 11;11:4577. doi: 10.1038/s41467-020-18266-2 (PMC7486939; doi:10.1038/s41467-020-18266-2)
Supplement: Supplementary file 4 — Supplementary Data 1 [file 41467_2020_18266_MOESM4_ESM.xlsx]

## Sheet: MS Nups NPC-enriched
EnsGene	EnsName	EnsProtein	cluster	DLD1 2h aux/untreated		NUP153 2h aux/untreated	NUP50 2h aux/untreated	TPR 2h aux/untreated		NXF1 2h aux/untreated	GANP 2h aux/untreated		LabelFree_NUP153_normalized 2h aux/untreated	LabelFree_NUP50_normalized 2h aux/untreated	LabelFree_TPR_normalized 2h aux/untreated		LabelFree_NXF1_normalized 2h aux/untreated	LabelFree_GANP1_normalized 2h aux/untreated		AbGrouped_DLD	AbGrouped_DLD-1	AbGrouped_DLD-1pos	AbGrouped_DLD1F1	AbGrouped_GANP1	AbGrouped_GANP1pos	AbGrouped_NUP153	AbGrouped_NUP153Aux	AbGrouped_NUP50	AbGrouped_NUP50Aux	AbGrouped_Nxf1	AbGrouped_Nxf1Aux	AbGrouped_TPR	AbGrouped_TPRpos	LabelFree_AbGrouped_DLD	LabelFree_AbGrouped_GANP1	LabelFree_AbGrouped_GANP1pos	LabelFree_AbGrouped_Nup153	LabelFree_AbGrouped_Nup153Aux	LabelFree_AbGrouped_Nup50	LabelFree_AbGrouped_Nup50Aux	LabelFree_AbGrouped_Nxf1	LabelFree_AbGrouped_Nxf1Aux	LabelFree_AbGrouped_TPR	LabelFree_AbGrouped_TPRpos	Description
ENSG00000124789	NUP153	ENSP00000262077::ENSP00000478627::ENSP00000444029	2	0.0842591		-1.65349	-0.141067	-0.479291		-0.0949002	-0.278689		-2.93033	-0.0847209	-0.69286		-0.178419	-0.420849		1.52272e+07	2.45444e+07	2.63375e+07	4.22053e+07	2.13653e+07	1.75141e+07	3.455e+07	9.49154e+06	5.36214e+07	4.87997e+07	1.75309e+07	1.6261e+07	1.28346e+07	8.85628e+06	9.92759e+08	8.13132e+08	5.91541e+08	7.68779e+08	7.36507e+07	1197941787	1104093567	952069694	8.56715e+08	2.7167e+08	142537200	Nuclear pore complex protein Nup153 OS=Homo sapiens OX=9606 GN=NUP153 PE=1 SV=2
ENSG00000093000	NUP50	ENSP00000345895::ENSP00000385555::ENSP00000379403	2	0.0826751		-1.07913	-1.61857	-0.452711		-0.274928	-0.147137		-2.51031	-3.9322	-0.642645		-0.34031	-0.337877		3.37418e+06	7.21446e+06	7.74238e+06	9.493e+06	5.28009e+06	4.77457e+06	7.50892e+06	3.35128e+06	1.11431e+07	2.81055e+06	5.61986e+06	4.45932e+06	3.87832e+06	2.84534e+06	2.0068e+08	1.89908e+08	1.54705e+08	1.91468e+08	2.28301e+07	3.26177e+08	1.29727e+07	345180633	2.50935e+08	8.0688e+07	4.61883e+07	Nuclear pore complex protein Nup50 OS=Homo sapiens OX=9606 GN=NUP50 PE=1 SV=2
ENSG00000047410	TPR	ENSP00000356448::ENSP00000483425	2	0.00766175		-0.439797	0.0222944	-1.07686		-0.0679179	-0.320892		-0.516513	-0.0057706	-4.54775		-0.115388	-0.464845		4.10382e+07	8.34771e+07	8.4508e+07	1.78737e+08	7.03793e+07	5.55862e+07	1.99797e+08	1.40805e+08	2.1738e+08	2.29641e+08	5.1875e+07	5.00949e+07	1.86347e+07	6.9951e+06	3212514368	4429268819	3043164717	5450611642	4269116400	6340692297	6078768149	3565778400	3138596211	357687964	1.21737e+06	Nucleoprotein TPR OS=Homo sapiens OX=9606 GN=TPR PE=1 SV=3
ENSG00000069248	NUP133	ENSP00000261396	4	0.0663738		-0.143434	-0.0966696	-0.185822		-0.0490066	-0.100903		-0.247953	0.0294029	-0.238997		-0.149811	-0.159992		8.44283e+06	1.72554e+07	1.81287e+07	3.94438e+07	1.77304e+07	1.64426e+07	3.98399e+07	3.54588e+07	3.97714e+07	4.08526e+07	1.17712e+07	1.13335e+07	1.48019e+07	1.28366e+07	1084277941	1083263652	9.12777e+08	1509353752	1468974162	1456317256	1416598687	1237705942	1119920185	7.70044e+08	6.07979e+08	Nuclear pore complex protein Nup133 OS=Homo sapiens OX=9606 GN=NUP133 PE=1 SV=2
ENSG00000075188	NUP37	ENSP00000448054::ENSP00000251074	4	-0.0309838		-0.140402	-0.0304401	-0.141818		-0.082749	-0.0909121		-0.246928	0.144276	-0.0108551		0.0151491	-0.169784		2.92604e+06	5.67705e+06	5.83334e+06	1.17534e+07	5.91244e+06	5.43964e+06	1.27151e+07	1.13579e+07	1.26296e+07	1.25806e+07	3.8668e+06	3.77041e+06	4.91521e+06	4.51605e+06	3.02578e+08	4.06757e+08	3.62445e+08	4.38707e+08	4.34072e+08	4.39253e+08	433717022	3.44897e+08	3.3579e+08	2.93155e+08	2.60374e+08	Nucleoporin Nup37 OS=Homo sapiens OX=9606 GN=NUP37 PE=1 SV=1
ENSG00000157020	SEC13	ENSP00000380298::ENSP00000312122::ENSP00000373312	8	0.00734682		-0.135758	-0.0495945	-0.135483		-0.00848628	-0.0681117		-0.234259	0.0729146	-0.05061		-0.0643862	-0.137937		2.31618e+06	3.5856e+06	3.61288e+06	7.99674e+06	3.85308e+06	3.60318e+06	8.14099e+06	7.36702e+06	8.42996e+06	8.27639e+06	3.3105e+06	3.21083e+06	3.05484e+06	2.96532e+06	2.60711e+08	332250430	2.9397e+08	3.81543e+08	3.73748e+08	3.92073e+08	3.97097e+08	3.06176e+08	2.79626e+08	2.04959e+08	1.61846e+08	Protein SEC13 homolog OS=Homo sapiens OX=9606 GN=SEC13 PE=1 SV=3
ENSG00000085415	SEH1L	ENSP00000262124::ENSP00000382779	4	-0.0903484		-0.134319	0.100778	-0.119609		-0.075451	-0.0804232		-0.306453	0.120818	-0.0131725		-0.120435	-0.196163		3.82216e+06	9.85885e+06	9.01893e+06	1.11396e+07	5.24006e+06	4.96344e+06	1.14488e+07	9.97653e+06	1.1244e+07	1.18298e+07	4.89156e+06	4.7199e+06	4.47778e+06	4.11058e+06	2.51208e+08	3.23869e+08	2.84936e+08	5.02511e+08	4.42346e+08	4.16529e+08	4.5773e+08	3.87287e+08	3.37965e+08	236186800	206639659	Nucleoporin SEH1 OS=Homo sapiens OX=9606 GN=SEH1L PE=1 SV=3
ENSG00000120253	NUP43	ENSP00000342262::ENSP00000356374	4	0.0578118		-0.1012	-0.0882317	-0.109927		-0.141739	-0.0146279		-0.250181	-0.159506	-0.173954		-0.142984	-0.194902		1.88498e+06	3.27468e+06	3.40116e+06	7.41603e+06	2.78215e+06	2.73627e+06	7.72323e+06	7.11833e+06	8.02604e+06	7.51548e+06	2.61702e+06	2.54236e+06	2.36775e+06	2.17423e+06	1.91073e+08	1.86491e+08	7.4476e+07	2.96657e+08	3.7203e+08	3.68518e+08	2.79684e+08	2.67073e+08	2.33375e+08	1.38618e+08	1.21088e+08	Nucleoporin Nup43 OS=Homo sapiens OX=9606 GN=NUP43 PE=1 SV=1
ENSG00000136243	NUPL2	ENSP00000258742::ENSP00000415511	4	0.0349403		-0.0983295	-0.0247949	-0.205355		-0.110502	-0.137948		0.0881796	0.118946	-0.338353		-0.267831	-0.168009		860045	1.13703e+06	1.1628e+06	1.72863e+06	1.59765e+06	1.45894e+06	1.96594e+06	1.76257e+06	1.79122e+06	1.89049e+06	1.26359e+06	1.15389e+06	1.29711e+06	1.16471e+06	1.34303e+07	1.46955e+07	1.28215e+07	2.83791e+07	5.19616e+07	2.14928e+07	3.82983e+07	2.54594e+07	2.48222e+07	5444312	3.80409e+06	Nucleoporin-like protein 2 OS=Homo sapiens OX=9606 GN=NUPL2 PE=1 SV=1
ENSG00000153201	RANBP2	ENSP00000283195	4	0.0751493		-0.0867935	0.0531205	-0.197694		-0.0770551	0.0921822		-0.080421	0.17324	-0.175037		-0.0939074	0.101375		2.78221e+07	5.34628e+07	5.70811e+07	1.2886e+08	4.67849e+07	5.13141e+07	1.3526e+08	1.25409e+08	1.18179e+08	1.31191e+08	3.95837e+07	3.79068e+07	4.29444e+07	3.71784e+07	1758101057	1326459555	1415346566	2281937752	2498633313	1992549811	2185442592	2325426127	2101726402	1100888149	8.68589e+08	E3 SUMO-protein ligase RanBP2 OS=Homo sapiens OX=9606 GN=RANBP2 PE=1 SV=2
ENSG00000153207	AHCTF1	ENSP00000355464::ENSP00000355465	4	-0.0194019		-0.0851696	0.0417152	-0.0860056		-0.218486	-0.0200921		-0.0784947	0.41433	NA		-0.240263	-1.14908		2.12578e+06	3.03743e+06	3.06624e+06	5.21787e+06	1.60915e+06	1.65462e+06	5.93101e+06	5.91645e+06	5.36123e+06	5.58622e+06	3.45849e+06	2.96529e+06	1.62233e+06	1.54518e+06	1.18605e+08	1.28422e+06	578842	1.95509e+08	2.41644e+08	2.18313e+08	1.91232e+08	2.20971e+08	1.82584e+08	NA	NA	Protein ELYS OS=Homo sapiens OX=9606 GN=AHCTF1 PE=1 SV=3
ENSG00000094914	AAAS	ENSP00000209873::ENSP00000377908	2	0.0176054		-0.0848741	0.0238627	-0.386134		-0.210357	0.263322		0.0408488	0.360807	-0.465702		-0.341995	0.498351		1.63505e+06	4.1006e+06	4.19256e+06	5.97627e+06	1.7952e+06	2.20594e+06	5.30438e+06	5.08539e+06	5.30704e+06	5.5887e+06	2.36661e+06	2.02231e+06	2.33283e+06	1.85684e+06	2.16717e+08	6.21356e+07	8.59482e+07	2.45883e+08	2.84293e+08	2.28006e+08	2.69852e+08	2.6213e+08	1.94507e+08	7.74283e+07	5.58818e+07	Aladin OS=Homo sapiens OX=9606 GN=AAAS PE=1 SV=1
ENSG00000110713	NUP98	ENSP00000316032::ENSP00000347404::ENSP00000380199::ENSP00000380202::ENSP00000352091	8	-0.0332902		-0.0812786	-0.0682319	-0.0663746		-0.0205065	-0.0356948		-0.0338701	0.132625	-0.0473236		-0.0925133	-0.126285		7.7525e+06	1.89106e+07	1.90057e+07	3.21836e+07	1.67759e+07	1.64864e+07	3.30203e+07	3.04238e+07	3.21488e+07	3.24164e+07	1.06283e+07	1.05073e+07	1.51446e+07	1.4393e+07	6.42312e+08	8.85883e+08	870300930	9.38547e+08	9.94795e+08	9.00021e+08	9.06155e+08	7.85865e+08	7.7535e+08	7.65517e+08	6.62065e+08	Nuclear pore complex protein Nup98-Nup96 OS=Homo sapiens OX=9606 GN=NUP98 PE=1 SV=4
ENSG00000101146	RAE1	ENSP00000379182::ENSP00000360286::ENSP00000379181	4	-0.0341917		-0.0640283	-0.166719	-0.0515118		-0.0853572	-0.080579		-0.116306	-0.182095	0.02968		-0.0170715	-0.128993		9.49169e+06	1.52042e+07	1.51926e+07	3.56179e+07	1.46455e+07	1.43814e+07	3.58016e+07	3.47648e+07	3.50988e+07	3.71693e+07	1.31426e+07	1.28129e+07	1.29133e+07	1.22974e+07	7.64664e+08	951127006	873284546	1068107714	1079323917	1121656189	1037796499	9.28411e+08	8.68185e+08	8.834e+08	7.80132e+08	mRNA export factor OS=Homo sapiens OX=9606 GN=RAE1 PE=1 SV=1
ENSG00000126883	NUP214	ENSP00000352400::ENSP00000396576	4	0.0534902		-0.0576008	-0.0571632	-0.115726		-0.0634901	0.00652945		-0.0373918	0.0287686	-0.0798253		-0.12044	0.0727362		8.83469e+06	1.73526e+07	1.81058e+07	3.38457e+07	1.35033e+07	1.37638e+07	3.361e+07	3.19243e+07	3.35417e+07	3.39248e+07	1.17829e+07	1.1289e+07	1.22125e+07	1.14759e+07	6.41748e+08	7.63272e+08	8.2062e+08	1085038184	1282670667	1205795607	1179921378	9.0231e+08	8.38193e+08	6.31637e+08	5.39126e+08	Nuclear pore complex protein Nup214 OS=Homo sapiens OX=9606 GN=NUP214 PE=1 SV=2
ENSG00000030066	NUP160	ENSP00000367721::ENSP00000431495	8	0.066733		-0.0466948	-0.162324	-0.0737668		0.0432016	-0.171808		0.00474992	0.0539523	-0.101213		0.023477	-0.202979		6.62138e+06	9.63948e+06	1.01496e+07	2.28898e+07	1.51381e+07	1.39218e+07	2.30776e+07	2.25292e+07	2.62878e+07	2.33598e+07	8.43339e+06	8.81405e+06	1.23718e+07	1.19062e+07	5.63009e+08	5.62702e+08	4.79191e+08	7.1538e+08	841263394	8.20227e+08	7.93336e+08	7.06062e+08	7.03377e+08	3.98868e+08	3.51629e+08	Nuclear pore complex protein Nup160 OS=Homo sapiens OX=9606 GN=NUP160 PE=1 SV=3
ENSG00000213024	NUP62	ENSP00000407331::ENSP00000305503::ENSP00000473192::ENSP00000471191	8	0.017837		-0.0366869	-0.167432	-0.0795862		-0.0243358	-0.0774097		0.343137	0.0355352	-0.0851959		-0.102979	-0.262749		3.35867e+06	1.00179e+07	1.03665e+07	1.86452e+07	6.48241e+06	6.53976e+06	1.88421e+07	1.79388e+07	2.0297e+07	1.90952e+07	4.7231e+06	4.62392e+06	4.96409e+06	5.21797e+06	4.18071e+08	5.12279e+08	5.01353e+08	5.881e+08	8.02205e+08	7.23664e+08	6.70292e+08	5.42045e+08	4.91805e+08	408917955	3.69312e+08	Nuclear pore glycoprotein p62 OS=Homo sapiens OX=9606 GN=NUP62 PE=1 SV=3
ENSG00000139496	NUP58	ENSP00000371155::ENSP00000418555::ENSP00000371137	8	-0.0515371		-0.0140154	-0.107919	-0.0204839		-0.0316782	-0.087258		0.141806	0.0923687	0.0605192		-0.0965735	-0.173113		3.25295e+06	4.98385e+06	4.94567e+06	1.17557e+07	6.09592e+06	5.74525e+06	1.11438e+07	1.07126e+07	1.08338e+07	1.12858e+07	4.37748e+06	4.29014e+06	4.33866e+06	4.67045e+06	2.65468e+08	231122382	2.10941e+08	3.5006e+08	4.36972e+08	4.22191e+08	3.80832e+08	3.41248e+08	3.14514e+08	2.02119e+08	1.82707e+08	Nucleoporin p58/p45 OS=Homo sapiens OX=9606 GN=NUP58 PE=1 SV=1
ENSG00000138750	NUP54	ENSP00000264883::ENSP00000421304	8	0.0101938		-0.00847023	-0.117377	-0.00138803		0.000642749	-0.0503675		-0.0393638	-0.069928	-0.0253943		-0.0308484	-0.0686648		5.33548e+06	1.16683e+07	1.19595e+07	2.24092e+07	1.13044e+07	1.0681e+07	2.09732e+07	2.12456e+07	2.34773e+07	2.19108e+07	7.53436e+06	7.4996e+06	9.9774e+06	1.00557e+07	3.39165e+08	4.45671e+08	420678095	4.58611e+08	5.76457e+08	6.05953e+08	5.32012e+08	4.1693e+08	3.77548e+08	4.13794e+08	3.64322e+08	Nucleoporin p54 OS=Homo sapiens OX=9606 GN=NUP54 PE=1 SV=2
ENSG00000108559	NUP88	ENSP00000458954	4	-0.0350886		-0.00156937	-0.0733143	-0.000926821		-0.0604589	-0.00983864		0.033227	0.0853239	0.0635711		-0.0648711	-0.046286		5.15847e+06	8.4581e+06	8.28652e+06	1.63384e+07	9.68967e+06	9.63922e+06	1.7331e+07	1.67355e+07	1.66361e+07	1.70429e+07	6.42517e+06	6.28244e+06	7.80568e+06	8.15641e+06	3.84516e+08	3.8229e+08	3.62736e+08	5.3677e+08	6.17916e+08	5.41252e+08	5.45744e+08	3.92436e+08	3.63416e+08	3.28463e+08	3.04608e+08	Nuclear pore complex protein Nup88 OS=Homo sapiens OX=9606 GN=NUP88 PE=1 SV=2
ENSG00000196313	POM121	ENSP00000378687::ENSP00000351124::ENSP00000405562::ENSP00000393020::ENSP00000486504	4	-0.176791		0.00190837	-0.0865641	0.0153922		-0.46656	-0.0306417		-1.53642	-0.225077	NA		0.0709379	NA		10075	144258	125698	182638	283311	289039	161975	166687	180414	166204	8869.14	7618.55	270380	265328	NA	NA	NA	2.82568e+06	3.18067e+06	1.22195e+06	2.69368e+06	509100	802010	NA	NA	Nuclear envelope pore membrane protein POM 121 OS=Homo sapiens OX=9606 GN=POM121 PE=1 SV=2
ENSG00000095319	NUP188	ENSP00000361658	8	0.0772256		0.0244764	-0.153899	-0.0187116		0.0307316	-0.109295		0.142688	0.00897675	0.0234687		-0.0457948	-0.0945802		6.31863e+06	9.69414e+06	1.00471e+07	2.03637e+07	1.35657e+07	1.30058e+07	1.82041e+07	1.86656e+07	2.02837e+07	1.85502e+07	9.05104e+06	9.24093e+06	1.1664e+07	1.15865e+07	323191298	2.79099e+08	2.67547e+08	4.85821e+08	6.24245e+08	5.58553e+08	528615676	4.47791e+08	4.29273e+08	2.50412e+08	2.2712e+08	Nucleoporin NUP188 homolog OS=Homo sapiens OX=9606 GN=NUP188 PE=1 SV=1
ENSG00000163002	NUP35	ENSP00000387305::ENSP00000295119	5	-0.313806		0.0594749	-0.026227	-0.0898271		-0.400795	0.0655305		0.0419832	0.162003	-0.174394		-0.587824	0.130625		2.78019e+06	9.44579e+06	6.98452e+06	9.99299e+06	6.66811e+06	7.06807e+06	8.22514e+06	8.35747e+06	1.03188e+07	1.02874e+07	3.92142e+06	2.95017e+06	6.49349e+06	5.90334e+06	2.62208e+08	2.33006e+08	2.57127e+08	3.09832e+08	3.65216e+08	3.78085e+08	4.09753e+08	3.60456e+08	2.31958e+08	2.37749e+08	192071160	Nucleoporin NUP35 OS=Homo sapiens OX=9606 GN=NUP35 PE=1 SV=1
ENSG00000058804	NDC1	ENSP00000360483	5	-0.236962		0.0751931	0.0788844	-0.228189		-0.467558	0.24225		0.240991	0.278227	-0.299169		-0.601803	0.45201		1.6559e+06	3.17628e+06	2.68029e+06	3.58945e+06	1.79138e+06	2.13174e+06	3.02146e+06	3.24638e+06	3.65894e+06	3.89778e+06	2.45719e+06	1.75467e+06	2.21421e+06	1.89487e+06	8.62802e+07	31125607	41082412	1.25493e+08	1.30993e+08	1.43789e+08	1.48607e+08	1.26445e+08	7.23131e+07	69767003	5.04746e+07	Nucleoporin NDC1 OS=Homo sapiens OX=9606 GN=NDC1 PE=1 SV=2
ENSG00000111581	NUP107	ENSP00000229179::ENSP00000441448::ENSP00000368185	8	-0.156223		0.0797205	-0.152637	-0.0522707		0.0471972	-0.00694693		0.2871	0.0235318	0.00676065		0.110016	-0.0362244		4.30674e+06	6.82906e+06	5.96515e+06	1.35036e+07	7.32094e+06	7.26765e+06	1.50714e+07	1.61483e+07	1.78323e+07	1.70934e+07	5.30234e+06	5.55875e+06	6.48477e+06	6.29549e+06	3.45765e+08	3.30152e+08	3.10395e+08	4.20777e+08	6.40946e+08	5.96086e+08	5.45474e+08	371551551	3.8979e+08	329348776	305807429	Nuclear pore complex protein Nup107 OS=Homo sapiens OX=9606 GN=NUP107 PE=1 SV=1
ENSG00000113569	NUP155	ENSP00000231498::ENSP00000371265	4	-0.108373		0.0814992	-0.0407022	-0.123933		-0.124865	-0.000975963		0.336925	0.201757	-0.127002		-0.17416	0.0476675		6.21076e+06	9.00468e+06	8.36568e+06	1.50248e+07	6.40807e+06	6.59564e+06	1.31907e+07	1.43486e+07	1.70075e+07	1.70415e+07	8.13519e+06	7.93724e+06	6.51205e+06	5.8404e+06	382943413	2.36436e+08	2.59441e+08	3.68827e+08	5.38102e+08	5.19867e+08	5.54321e+08	4.61118e+08	3.89071e+08	2.58042e+08	2.13942e+08	Nuclear pore complex protein Nup155 OS=Homo sapiens OX=9606 GN=NUP155 PE=1 SV=1
ENSG00000132182	NUP210	ENSP00000254508	5	-0.117386		0.0834427	0.0912042	-0.139219		-0.36196	-0.0323194		0.130985	0.271892	NA		-0.389098	-0.0946874		3.64737e+06	8.92765e+06	8.22912e+06	1.90985e+07	2.93436e+06	2.90054e+06	1.67795e+07	1.8141e+07	2.97877e+07	3.41134e+07	3.56691e+06	2.70061e+06	2.24719e+06	2.13902e+06	2.40601e+08	7.14022e+06	7.44838e+06	4.09128e+08	5.28495e+08	9.82321e+08	1133141508	1.61508e+08	1.28666e+08	NA	NA	Nuclear pore membrane glycoprotein 210 OS=Homo sapiens OX=9606 GN=NUP210 PE=1 SV=3
ENSG00000110713	NUP96	ENSP00000316032::ENSP00000347404::ENSP00000380199::ENSP00000380202::ENSP00000352091	6	-0.360162		0.125117	-0.146551	-0.013109		-0.254424	-0.00378116		0.238221	0.0192052	0.0470672		-0.380216	-0.0888647		5.4248e+06	9.68194e+06	7.39158e+06	1.80363e+07	9.81893e+06	9.94988e+06	1.41933e+07	1.56511e+07	2.18211e+07	2.15262e+07	7.72347e+06	6.45398e+06	8.29094e+06	8.15324e+06	4.8281e+08	4.76906e+08	4.61e+08	4.61084e+08	6.40774e+08	8.28553e+08	8.08893e+08	6.60848e+08	5.02134e+08	3.50765e+08	3.27229e+08	Nuclear pore complex protein Nup98-Nup96 OS=Homo sapiens OX=9606 GN=NUP98 PE=1 SV=4
ENSG00000119392	GLE1	ENSP00000308622::ENSP00000361856	6	-0.189189		0.182991	0.116134	-0.0978337		-0.143272	0.167255		0.253079	0.247507	NA		-0.0326047	0.431906		1.1879e+06	1.63964e+06	1.41875e+06	1.59056e+06	833966	910529	1.40082e+06	1.50768e+06	1.70954e+06	1.90961e+06	1.40698e+06	1.2873e+06	816755	775606	1.52101e+07	1.72746e+06	2.4706e+06	9.45745e+06	2.33575e+07	3.15188e+07	3.88015e+07	3.16269e+07	2.76152e+07	NA	NA	Nucleoporin GLE1 OS=Homo sapiens OX=9606 GN=GLE1 PE=1 SV=2
ENSG00000102900	NUP93	ENSP00000310668::ENSP00000458039::ENSP00000440235	1	0.124367		0.19144	-0.169669	-0.016229		0.274439	-0.0973562		0.31359	-0.0936393	0.0726367		0.318201	-0.159004		9.2505e+06	1.63589e+07	1.85146e+07	3.45907e+07	1.34307e+07	1.27309e+07	3.11749e+07	3.65637e+07	3.50332e+07	3.22947e+07	1.02263e+07	1.2578e+07	1.1429e+07	1.14091e+07	6.81413e+08	781902458	7.0457e+08	7.242e+08	1002588056	8.3166e+08	7.10458e+08	5.94625e+08	7.24942e+08	5.80719e+08	5.38179e+08	Nuclear pore complex protein Nup93 OS=Homo sapiens OX=9606 GN=NUP93 PE=1 SV=2
ENSG00000100401	RANGAP1	ENSP00000385866::ENSP00000348577::ENSP00000401470	1	-0.020741		0.277783	-0.106555	-0.113571		0.400316	0.0993762		0.289754	0.0285681	-0.166517		0.523538	0.113153		5.66298e+06	7.34684e+06	7.27157e+06	1.42135e+07	1.05033e+07	1.15944e+07	1.24837e+07	1.52916e+07	1.71953e+07	1.69514e+07	5.88261e+06	7.90828e+06	8.528e+06	7.80984e+06	3.2526e+08	5.38343e+08	5.82072e+08	2.99332e+08	4.37903e+08	4.51851e+08	4.41051e+08	3.00867e+08	3.91126e+08	3.89729e+08	3.2203e+08	Ran GTPase-activating protein 1 OS=Homo sapiens OX=9606 GN=RANGAP1 PE=1 SV=1
ENSG00000155561	NUP205	ENSP00000285968	1	0.0688349		0.395161	-0.126188	0.0120603		0.268322	-0.108523		0.694571	-0.0563875	0.0788065		0.369403	-0.21028		8.13495e+06	1.0863e+07	1.1362e+07	1.95017e+07	1.23904e+07	1.14622e+07	1.8146e+07	2.4334e+07	2.96246e+07	2.69425e+07	9.94619e+06	1.24398e+07	1.02508e+07	1.0652e+07	4.53174e+08	3.03274e+08	2.63626e+08	4.49241e+08	8.72737e+08	856943658	7.9278e+08	5.2137e+08	6.57058e+08	2.1684e+08	218897730	Nuclear pore complex protein Nup205 OS=Homo sapiens OX=9606 GN=NUP205 PE=1 SV=3
ENSG00000103275	UBE2I	ENSP00000348056::ENSP00000324897::ENSP00000380649::ENSP00000380650::ENSP00000385009::ENSP00000457064::ENSP00000384568	6	-0.618326		0.401452	0.0167652	-0.0475376		-0.159731	0.290638		0.930174	-0.188475	NA		-0.474824	NA		138858	556313	355295	707467	337314	421883	533505	747517	1.17355e+06	1.22589e+06	165437	148098	316517	307076	7971370	NA	NA	2.74796e+06	6.61396e+06	1.7525e+07	9805944	3810308	2.51526e+06	NA	NA	SUMO-conjugating enzyme UBC9 OS=Homo sapiens OX=9606 GN=UBE2I PE=1 SV=1
ENSG00000125450	NUP85	ENSP00000245544	1	0.0953928		0.503151	-0.102367	-0.0753819		0.323588	0.134504		0.802146	-0.106148	-0.0694751		0.738158	0.167899		1.14976e+06	1.36675e+06	1.44347e+06	2.18803e+06	1.662e+06	1.8107e+06	2.83048e+06	4.14576e+06	3.11835e+06	2.69845e+06	1.17856e+06	1.55199e+06	1.33926e+06	1.43111e+06	4.23379e+07	1.9563e+07	22014207	5.03109e+07	1.09548e+08	4.81758e+07	4.64943e+07	3.24479e+07	5.47353e+07	3.26419e+07	2.27208e+07	Nuclear pore complex protein Nup85 OS=Homo sapiens OX=9606 GN=NUP85 PE=1 SV=1

## Sheet: MS TREX2 NPC-enriched
EnsGene	EnsName	EnsProtein	cluster	DLD1 2h aux/untreated	GANP1 2h aux/untreated	NUP153 2h aux/untreated	NUP50 2h aux/untreated	NXF1 2h aux/untreated	TPR 2h aux/untreated		LabelFree_GANP1_normalized 2h aux/untreated	LabelFree_NUP153_normalized 2h aux/untreated	LabelFree_NUP50_normalized 2h aux/untreated	LabelFree_NXF1_normalized 2h aux/untreated	LabelFree_NXT1_normalized 2h aux/untreated	LabelFree_TPR_normalized 2h aux/untreated		AbGrouped_DLD	AbGrouped_DLD-1	AbGrouped_DLD-1pos	AbGrouped_DLD1F1	AbGrouped_GANP1	AbGrouped_GANP1 Aux	AbGrouped_NUP153	AbGrouped_NUP153Aux	AbGrouped_NUP50	AbGrouped_NUP50Aux	AbGrouped_Nxf1	AbGrouped_Nxf1Aux	AbGrouped_TPR	AbGrouped_TPRAux		LabelFree_AbGrouped_DLD	LabelFree_AbGrouped_GANP1	LabelFree_AbGrouped_GANP1pos	LabelFree_AbGrouped_Nup153	LabelFree_AbGrouped_Nup153Aux	LabelFree_AbGrouped_Nup50	LabelFree_AbGrouped_Nup50Aux	LabelFree_AbGrouped_Nxf1	LabelFree_AbGrouped_Nxf1Aux	LabelFree_AbGrouped_TPR	LabelFree_AbGrouped_TPRpos	Description
TREX2 complex
ENSG00000160294	MCM3AP	ENSP00000380820::ENSP00000291688	8	0.00723141	-1.75718	-0.198698	-0.141461	-0.0652794	-0.483636		-4.36261	-0.288303	-0.0432926	0.0142597	0.283079	NA		2.51129e+06	4.50003e+06	4.52066e+06	8.08305e+06	3.84039e+06	940932	8.32978e+06	7.1637e+06	9.60137e+06	9.0094e+06	3.15174e+06	3.04709e+06	1.77105e+06	1.214e+06		1.0011e+08	4.52392e+07	286019	2.05558e+08	1.92622e+08	2.6786e+08	243133402	1.5921e+08	1.50624e+08	NA	NA	Germinal-center associated nuclear protein OS=Homo sapiens OX=9606 GN=MCM3AP PE=1 SV=2
ENSG00000126226	PCID2	ENSP00000337405::ENSP00000364626::ENSP00000364628::ENSP00000364608::ENSP00000246505::ENSP00000364606::ENSP00000479494	8	-0.0734103	-0.218495	0.426794	-0.15961	0.0593745	-0.326947		NA	NA	NA	NA	NA	NA		268467	162828	153557	181135	8941.5	7684.87	217976	294095	224203	212957	279491	308020	7988.65	6368.72		NA	NA	NA	NA	NA	NA	NA	NA	NA	NA	NA	PCI domain-containing protein 2 OS=Homo sapiens OX=9606 GN=PCID2 PE=1 SV=2
ENSG00000147400	CETN2	ENSP00000359300	1	0.0259035	0.24217	0.521692	-0.237816	0.707576	0.0523493		NA	NA	NA	NA	NA	0.588456		109086	435403	459291	538742	828240	986276	643047	918950	771161	659460	96250.9	158758	780255	835263		NA	NA	NA	NA	NA	NA	NA	NA	NA	1.9969e+06	2.58386e+06	Centrin-2 OS=Homo sapiens OX=9606 GN=CETN2 PE=1 SV=1
TREX2 and NPC-bound proteins
ENSG00000162231	NXF1	ENSP00000453885::ENSP00000436679::ENSP00000294172	9	0.0925044	-0.0788232	-0.130034	0.035203	-1.88385	-0.181461		-0.123297	-0.0244684	0.135195	-2.04816	-0.477938	-0.14715		4.65408e+06	6.65067e+06	6.96786e+06	1.321e+07	1.18655e+07	1.12895e+07	1.82869e+07	1.68045e+07	1.47732e+07	1.54989e+07	3.08053e+06	610484	8.72075e+06	7.63893e+06		5.03268e+08	421341566	3.86424e+08	5.53086e+08	6.08475e+08	4.64659e+08	4.94418e+08	213707938	2105624	2.64715e+08	2.10336e+08	Nuclear RNA export factor 1 OS=Homo sapiens OX=9606 GN=NXF1 PE=1 SV=1
ENSG00000047410	TPR	ENSP00000356448::ENSP00000483425	2	0.00766175	-0.320892	-0.439797	0.0222944	-0.0679179	-1.07686		-0.464845	-0.516513	-0.0057706	-0.115388	0.00272525	-4.54775		4.10382e+07	8.34771e+07	8.4508e+07	1.78737e+08	7.03793e+07	5.55862e+07	1.99797e+08	1.40805e+08	2.1738e+08	2.29641e+08	5.1875e+07	5.00949e+07	1.86347e+07	6.9951e+06		3212514368	4429268819	3043164717	5450611642	4269116400	6340692297	6078768149	3565778400	3138596211	357687964	1.21737e+06	Nucleoprotein TPR OS=Homo sapiens OX=9606 GN=TPR PE=1 SV=3
THO subunits
ENSG00000079134	THOC1	ENSP00000261600	8	0.0386704	-0.104507	0.152591	-0.130266	0.293216	-0.0554427		-0.151976	0.239173	-0.0283991	0.403711	0.34334	0.00315153		6.83321e+06	1.26094e+07	1.3248e+07	1.8845e+07	1.38104e+07	1.2913e+07	2.23712e+07	2.57838e+07	2.30834e+07	2.18752e+07	8.1305e+06	1.01027e+07	1.16742e+07	1.13575e+07		5.56965e+08	8.32645e+08	7.55359e+08	8.65894e+08	1119654678	8.05657e+08	6.94565e+08	656262996	8.11961e+08	6.50878e+08	6.01582e+08	THO complex subunit 1 OS=Homo sapiens OX=9606 GN=THOC1 PE=1 SV=1
ENSG00000125676	THOC2	ENSP00000347959::ENSP00000245838::ENSP00000480478	8	-0.020628	-0.130965	-0.0638042	-0.0598972	-0.0390725	-0.0198688		-0.242027	0.0300094	0.0407475	-0.146036	0.348355	-0.0155182		1.4283e+07	2.84251e+07	2.83377e+07	4.83139e+07	2.96926e+07	2.70046e+07	6.07255e+07	5.79854e+07	5.19219e+07	5.00248e+07	2.05618e+07	2.04076e+07	2.23861e+07	2.32826e+07		1342799008	1520284756	1295038898	2210902518	2601407523	1937600975	1835183901	1777644475	1609171919	1079618020	9.8823e+08	THO complex subunit 2 OS=Homo sapiens OX=9606 GN=THOC2 PE=1 SV=2
ENSG00000051596	THOC3	ENSP00000265097::ENSP00000422243	8	-0.0510108	-0.0963982	-0.016857	-0.0317071	0.00924394	-0.12012		-0.200584	-0.13441	-0.148344	-0.0652137	0.089984	-0.0440987		4.60538e+06	7.62332e+06	6.67241e+06	1.27382e+07	6.45757e+06	6.08529e+06	1.84646e+07	1.71667e+07	1.52875e+07	1.59972e+07	6.19583e+06	6.19086e+06	5.13828e+06	4.64176e+06		3.13891e+08	4.1978e+08	3.70475e+08	498605708	5.06209e+08	4.36423e+08	3.65444e+08	298098894	2.98034e+08	3.24779e+08	2.81304e+08	THO complex subunit 3 OS=Homo sapiens OX=9606 GN=THOC3 PE=1 SV=1
ENSG00000100296	THOC5	ENSP00000420306::ENSP00000380971::ENSP00000380969::ENSP00000380970	8	-0.0323667	-0.108794	0.0789463	-0.115106	0.188167	-0.0362452		-0.179904	0.274322	-0.0387858	0.245198	0.329716	-0.00718988		5.44411e+06	7.00237e+06	6.88277e+06	1.65221e+07	9.38169e+06	8.70065e+06	1.89654e+07	1.99842e+07	1.94362e+07	1.88452e+07	6.99526e+06	8.21093e+06	7.50783e+06	7.44784e+06		3.49531e+08	5.40083e+08	4.77953e+08	4.75015e+08	6.42653e+08	5.40406e+08	4.98712e+08	3.97036e+08	4.57613e+08	3.43018e+08	306609251	THO complex subunit 5 homolog OS=Homo sapiens OX=9606 GN=THOC5 PE=1 SV=2
ENSG00000131652	THOC6	ENSP00000326531::ENSP00000458295::ENSP00000460015::ENSP00000253952	8	-0.0371048	-0.0424366	0.0673691	-0.173121	0.0274685	-0.0206771		-0.139858	0.105142	-0.0461338	-0.183261	-0.209539	0.0347663		2.60906e+06	4.68973e+06	4.49785e+06	1.03627e+07	6.57222e+06	6.48795e+06	1.40948e+07	1.48606e+07	1.32607e+07	1.24973e+07	3.05153e+06	3.15136e+06	6.00944e+06	5.9112e+06		3.29759e+08	4.24888e+08	4.03155e+08	5.51993e+08	7.15933e+08	5.08469e+08	4.9056e+08	2.81433e+08	2.35032e+08	3.44988e+08	3.33849e+08	THO complex subunit 6 homolog OS=Homo sapiens OX=9606 GN=THOC6 PE=1 SV=1
ENSG00000163634	THOC7	ENSP00000295899	1	-0.0603839	0.135575	0.437219	0.0847058	0.149578	0.249851		NA	NA	NA	NA	NA	NA		75232.8	214710	212339	237827	307074	330244	256446	344655	251003	259286	86175.9	95522.7	196731	251526		NA	NA	NA	NA	NA	NA	NA	NA	NA	NA	NA	THO complex subunit 7 homolog OS=Homo sapiens OX=9606 GN=THOC7 PE=1 SV=3
TREX subunits
ENSG00000123136	DDX39A	ENSP00000322749::ENSP00000467862::ENSP00000242776::ENSP00000392929	8	-0.00749953	-0.0404614	0.114664	-0.32368	0.0720901	0.229965		-0.733285	0.397857	-0.719258	0.194253	0.096738	0.160143		96260	152977	156303	513548	348175	326593	441058	487699	500901	462553	90731.3	85803.1	285224	313859		12504887	8266594	4.99904e+06	5.74921e+06	1.4523e+07	17787244	1.05884e+07	6.43816e+06	6.68362e+06	8.56942e+06	9.14238e+06	ATP-dependent RNA helicase DDX39A OS=Homo sapiens OX=9606 GN=DDX39A PE=1 SV=2
ENSG00000198563	DDX39B	ENSP00000416269::ENSP00000379475	4	-0.0688731	0.054573	0.136556	-0.0434297	-0.121636	-0.215266		0.0552424	0.320952	-0.0120262	-0.135262	0.240856	-0.370031		966880	1.76515e+06	1.73701e+06	1.34388e+07	2.18158e+06	2.29402e+06	1.58716e+07	1.76349e+07	1.37308e+07	1.39305e+07	1.23539e+06	1.13045e+06	2.24798e+06	1.98859e+06		1.84971e+08	1.55678e+08	1.66998e+08	2.65837e+08	3.55816e+08	2.14861e+08	2.29847e+08	1.43682e+08	1.31568e+08	1.75746e+08	1.24546e+08	Spliceosome RNA helicase DDX39B OS=Homo sapiens OX=9606 GN=DDX39B PE=1 SV=1
ENSG00000160679	CHTOP	ENSP00000357683::ENSP00000385228::ENSP00000357679	7	-0.54831	0.235598	0.311223	0.46659	-0.260655	-0.059478		NA	0.457695	0.576204	-0.278252	-1.39109	0.175908		175628	551507	380443	1.25181e+06	337935	407250	871094	1.06744e+06	1.77472e+06	2.53136e+06	277756	233009	391446	366802		4.29437e+06	NA	NA	8.98308e+06	1.44165e+07	2.7569e+07	41597075	12156343	9.56636e+06	3.66715e+06	3.64948e+06	Chromatin target of PRMT1 protein OS=Homo sapiens OX=9606 GN=CHTOP PE=1 SV=2
ENSG00000205323	SARNP	ENSP00000449409::ENSP00000337632	2	-0.333301	0.0589995	0.150039	0.414024	0.209111	-0.421349		NA	-0.104782	0.261038	0.452705	0.142058	NA		444799	684506	573943	800728	291472	302117	741683	802024	618558	811912	452444	531262	379921	294079		2.63045e+07	NA	NA	7.06892e+06	1.31824e+07	9.1599e+06	1.04947e+07	1.57762e+07	2.2824e+07	NA	NA	SAP domain-containing ribonucleoprotein OS=Homo sapiens OX=9606 GN=SARNP PE=1 SV=3
ENSG00000100227	POLDIP3	ENSP00000252116::ENSP00000252115	10	-0.267553	0.214334	0.127525	0.214915	-0.267538	-0.146975		0.332272	0.276074	0.354982	-0.333707	0.296294	-0.0501971		1.30277e+06	1.55635e+06	1.29956e+06	1.82178e+06	1.44897e+06	1.72933e+06	3.24993e+06	3.53384e+06	3.87073e+06	4.54536e+06	2.25219e+06	1.87798e+06	1.66513e+06	1.49675e+06		5.88822e+07	2.19099e+07	2.7254e+07	1.23235e+08	1.48923e+08	1.36692e+08	1.51189e+08	1.08282e+08	6.94525e+07	1.91743e+07	1.89347e+07	Polymerase delta-interacting protein 3 OS=Homo sapiens OX=9606 GN=POLDIP3 PE=1 SV=2
ENSG00000058673	ZC3H11A	ENSP00000356183::ENSP00000356181::ENSP00000333253::ENSP00000356179::ENSP00000438527	4	0.06305	-0.00125767	-0.10047	0.10028	-0.18293	-0.238556		-0.00817698	-0.135874	0.0186796	-0.199571	0.22834	-0.279032		4.61269e+06	5.43016e+06	5.7512e+06	1.049e+07	7.41443e+06	7.52477e+06	1.69118e+07	1.50124e+07	1.43691e+07	1.5651e+07	8.27456e+06	7.47869e+06	7.71436e+06	6.7171e+06		2.33759e+08	2.78172e+08	2.82199e+08	3.69585e+08	3.76316e+08	3.21294e+08	3.20587e+08	4.24092e+08	3.64885e+08	3.37431e+08	2.2606e+08	Zinc finger CCCH domain-containing protein 11A OS=Homo sapiens OX=9606 GN=ZC3H11A PE=1 SV=3
ENSG00000100632	ERH	ENSP00000451080	7	-0.137678	0.310522	0.432437	0.439554	0.107914	0.0223628		0.38976	0.989188	0.225592	0.381067	-1.46141	0.0446655		532351	1.25543e+06	1.16076e+06	2.00309e+06	2.74575e+06	3.5737e+06	2.97633e+06	4.22091e+06	2.68088e+06	3.42835e+06	489791	574419	3.31032e+06	3.37774e+06		2.20601e+07	1.13236e+08	1.50779e+08	6.58504e+07	1.14934e+08	7.3989e+07	8.17964e+07	2.75728e+07	3.40136e+07	1.81015e+08	169046455	Enhancer of rudimentary homolog OS=Homo sapiens OX=9606 GN=ERH PE=1 SV=1
ENSG00000196367	TRRAP	ENSP00000352925::ENSP00000347733	4	0.0185741	0.110579	0.0532794	-0.0627749	-0.0260839	-0.135594		0.0558311	0.141376	0.240219	0.0116527	0.30857	0.00947061		5.45276e+06	8.63428e+06	8.78093e+06	1.28033e+07	5.52404e+06	6.0429e+06	12227617	1.27939e+07	1.27909e+07	1.27102e+07	6.84613e+06	6.79299e+06	5.40229e+06	4.81593e+06		1.34462e+08	2.41938e+07	2.42473e+07	1.73158e+08	2.37558e+08	1.98511e+08	2.22872e+08	1.5882e+08	1.60003e+08	3.79552e+07	3.27125e+07	Transformation/transcription domain-associated protein OS=Homo sapiens OX=9606 GN=TRRAP PE=1 SV=3
ENSG00000162227	TAF6L	ENSP00000294168	6	-0.461537	0.0994112	0.283945	-0.106448	-0.368592	0.142186		NA	NA	NA	NA	NA	NA		158567	298782	213074	929893	208050	220522	718638	897326	1.24905e+06	1.22685e+06	237705	182937	185074	201891		NA	NA	NA	NA	NA	NA	NA	NA	NA	NA	NA	TAF6-like RNA polymerase II p300/CBP-associated factor-associated factor 65 kDa subunit 6L OS=Homo sapiens OX=9606 GN=TAF6L PE=1 SV=1
ENSG00000135801	TAF5L	ENSP00000355636::ENSP00000355635::ENSP00000258281	8	0.0815547	-0.0876231	-0.0032239	-0.0452478	0.180403	-0.00967386		0.250679	0.358665	-0.201263	0.905467	0.226104	0.0323131		483437	945190	1.00583e+06	1.58104e+06	825119	786226	1.68265e+06	1.68084e+06	1.63675e+06	1.62101e+06	507580	609748	707563	679686		954046	1.57843e+06	1.88386e+06	6141407	8.45137e+06	5.42492e+06	5.78464e+06	1.96527e+06	3242530	4240602	3.78247e+06	TAF5-like RNA polymerase II p300/CBP-associated factor-associated factor 65 kDa subunit 5L OS=Homo sapiens OX=9606 GN=TAF5L PE=1 SV=1
ENSG00000102710	SUPT20H	ENSP00000353388::ENSP00000417510::ENSP00000348512::ENSP00000218894::ENSP00000419754	8	0.0992397	-0.088568	-0.0897543	-0.123243	-0.0118163	-0.0560197		-0.223895	-0.0194149	0.207575	0.268756	0.0230648	0.0404629		442387	1.08114e+06	1.14402e+06	1.50092e+06	1.02497e+06	962796	1.60606e+06	1.50035e+06	1.51402e+06	1.4201e+06	551143	575489	901495	888212		9.6078e+06	5.74876e+06	5.2027e+06	1.34968e+07	2.30332e+07	1.33393e+07	8.42619e+06	9.45709e+06	1.21081e+07	5.72884e+06	1.96145e+06	Transcription factor SPT20 homolog OS=Homo sapiens OX=9606 GN=SUPT20H PE=1 SV=2
ENSG00000273841	TAF9	ENSP00000421873::ENSP00000217893::ENSP00000370193	8	0.0911717	-0.101612	-0.0129502	0.0434249	0.0511261	0.0370723		-0.250338	-0.275804	-0.309664	0.422346	0.0382163	0.481671		405892	659095	699108	3.74943e+06	1.2097e+06	1.12002e+06	3.50164e+06	3.46121e+06	4.57059e+06	4.03706e+06	411630	429384	716348	807163		1.72516e+07	2.0814e+07	17396579	2.51758e+07	2.1261e+07	3.72786e+07	29068071	1.39844e+07	1.64561e+07	11669864	1.75892e+07	Transcription initiation factor TFIID subunit 9 OS=Homo sapiens OX=9606 GN=TAF9 PE=1 SV=1
ENSG00000163635	ATXN7	ENSP00000295900::ENSP00000420234::ENSP00000428277::ENSP00000439585	4	0.0691533	-0.14909	-0.116904	-0.0307464	-0.119664	-0.30716		NA	-0.480381	-1.5468	0.221568	-0.255846	NA		191179	373974	394515	354852	261441	235529	356878	330012	381459	363187	243171	245539	225861	192705		NA	NA	NA	980641	816000	1.32416e+06	428154	831828	872139	NA	NA	Ataxin-7 OS=Homo sapiens OX=9606 GN=ATXN7 PE=1 SV=1
ENSG00000171148	TADA3	ENSP00000307684::ENSP00000393471::ENSP00000343649	1	-0.0503469	0.119758	0.141423	-0.0577938	0.601325	0.0909256		0.0384327	0.0389657	0.197158	0.337162	0.293057	0.740097		405688	648014	648156	810369	793943	883084	726102	805137	989824	905064	359230	522864	679735	700709		3.53563e+06	1.83909e+07	1.89894e+07	1.94367e+06	2.31991e+06	3.68935e+06	2.654e+06	4.11214e+06	4.75889e+06	7.12922e+06	9.72173e+06	Transcriptional adapter 3 OS=Homo sapiens OX=9606 GN=TADA3 PE=1 SV=1
ENSG00000187325	TAF9B	ENSP00000339917	6	-0.146022	-0.0618443	0.042622	-0.0922415	-0.0633624	0.102187		-0.518912	0.483758	0.0134931	-0.318062	-0.489936	0.0540588		428974	987666	910826	1.25346e+06	1.08999e+06	1.07013e+06	1.17024e+06	1.23038e+06	1.52634e+06	1.29045e+06	627435	582141	766631	893233		17258611	3.12034e+06	2180119	1.85035e+07	2.67008e+07	2.79025e+07	18764917	2.56245e+07	2.03147e+07	8.79724e+06	8.37344e+06	Transcription initiation factor TFIID subunit 9B OS=Homo sapiens OX=9606 GN=TAF9B PE=1 SV=1
ENSG00000114166	KAT2B	ENSP00000263754	4	-0.102485	-0.139034	0.0855265	0.0380624	-0.297564	0.0358876		1.00431	NA	1.4182	-1.14799	-0.367637	NA		631828	761062	695723	1.97867e+06	361288	340921	1.49697e+06	1.65717e+06	2.03024e+06	2.12482e+06	559279	463587	234969	238381		NA	NA	NA	NA	3.13371e+06	7.68758e+06	2723695	4.04778e+06	1.75781e+06	NA	NA	Histone acetyltransferase KAT2B OS=Homo sapiens OX=9606 GN=KAT2B PE=1 SV=3
ENSG00000173011	TADA2B	ENSP00000308022::ENSP00000423947::ENSP00000423181	1	0.0853899	0.11321	0.148666	0.0226793	0.330885	-0.0903297		0.0718536	0.291151	-0.296169	0.653887	-0.0189212	-0.0954032		268444	335735	355861	701297	391931	422021	744750	816648	746122	758139	283970	337345	343041	354755		2.03816e+07	2.00998e+07	19627840	2.99816e+07	52000580	5.63179e+07	3.9977e+07	1.97014e+07	1.90731e+07	2.29263e+07	1.74418e+07	Transcriptional adapter 2-beta OS=Homo sapiens OX=9606 GN=TADA2B PE=1 SV=2
ENSG00000176476	SGF29	ENSP00000316114	8	0.258207	0.0436628	0.0588943	0.0050395	0.220786	0.0362269		-0.251409	0.461132	0.120642	0.75342	0.249068	0.185141		468075	414284	492307	865907	980722	1.01446e+06	840821	920245	831161	863807	480971	580910	773748	851601		1.36271e+07	1.98634e+07	1.91873e+07	1.95556e+07	3.10354e+07	2.03761e+07	2.36575e+07	1.291e+07	1.1144e+07	1.07915e+07	1.11642e+07	SAGA-associated factor 29 OS=Homo sapiens OX=9606 GN=SGF29 PE=1 SV=1
TREX-associated proteins
ENSG00000158545	ZC3H18	ENSP00000301011	4	0.0807429	0.0397448	0.197694	0.0884949	-0.238271	0.0826868		0.0304446	0.778237	-0.16659	-0.398075	0.031751	0.0543183		840828	1.94988e+06	2.04965e+06	3.11107e+06	2.52993e+06	2.6188e+06	2.82781e+06	3.28556e+06	2.66889e+06	3.10322e+06	871800	701711	1.93986e+06	2.20694e+06		3.18441e+07	5.72549e+07	60405447	47647597	8.30582e+07	7.55491e+07	6.54379e+07	3.53616e+07	1.42178e+07	4.53874e+07	4.15862e+07	Zinc finger CCCH domain-containing protein 18 OS=Homo sapiens OX=9606 GN=ZC3H18 PE=1 SV=2
ENSG00000087087	SRRT	ENSP00000478341::ENSP00000481173::ENSP00000483556::ENSP00000480421	10	0.00158089	0.436918	0.20715	0.272807	-0.667894	-0.367755		0.895863	0.490073	0.530808	-0.741528	0.113133	-0.489915		1.46207e+06	2.70195e+06	2.74702e+06	6.65467e+06	1.95774e+06	2.76834e+06	5.89095e+06	6.76049e+06	4.86448e+06	6.40579e+06	1.7335e+06	1.13391e+06	2.69748e+06	1.95056e+06		4.77517e+07	1.82426e+07	2.92067e+07	2.3433e+08	3.23756e+08	262746687	2.84638e+08	2.25283e+08	2.28932e+08	1.0363e+07	7359295	Serrate RNA effector molecule homolog OS=Homo sapiens OX=9606 GN=SRRT PE=1 SV=1
ENSG00000132661	NXT1	ENSP00000254998	9	0.0541044	0.00440837	-0.053006	0.189396	-1.57976	-0.3127		-0.133534	-0.123025	-0.0168119	NA	NA	-0.117463		135689	571768	597543	920089	1.07022e+06	1.05333e+06	1.54474e+06	1.48608e+06	1.01285e+06	1.12767e+06	57577.7	18110.4	829816	669465		22467463	25047988	8980610	2.43802e+07	2.58675e+07	10087447	1.64455e+07	1.99787e+06	NA	5.81859e+06	4755724	NTF2-related export protein 1 OS=Homo sapiens OX=9606 GN=NXT1 PE=1 SV=1
ENSG00000074356	NCBP3	ENSP00000373657	4	-0.0881536	-0.0462064	0.0227213	0.00743165	-0.307909	-0.164482		-0.0755176	-0.122388	0.0968048	-0.615831	0.265621	-0.235374		790666	1.37025e+06	1.30155e+06	1.88472e+06	2.17621e+06	2.11168e+06	2.11633e+06	2.20737e+06	1.98735e+06	2.07364e+06	1.07287e+06	842309	1.82514e+06	1.67991e+06		1.07197e+07	35295078	3.03448e+07	3.30749e+07	3.50179e+07	2.98096e+07	2.58193e+07	33009468	1.54934e+07	10590787	7.79286e+06	Nuclear cap-binding protein subunit 3 OS=Homo sapiens OX=9606 GN=NCBP3 PE=1 SV=2
ENSG00000136937	NCBP1	ENSP00000364289	6	-0.320935	0.0395472	0.402312	-0.17305	-0.339772	-0.0684422		NA	NA	0.407694	NA	NA	NA		113586	211577	175453	628890	293582	318895	582489	834703	1.02693e+06	946110	142662	124021	254338	251933		NA	NA	NA	NA	NA	880882	1.13927e+06	NA	NA	NA	NA	Nuclear cap-binding protein subunit 1 OS=Homo sapiens OX=9606 GN=NCBP1 PE=1 SV=1

## Sheet: MS Nups Total cell lysates
EnsGene	EnsName	EnsProtein	cluster	WholeCell_AbRatio_TPR_Aux_vs_TPR	WholeCell_AbRatio_GANP_Aux_vs_GANP	WholeCell_AbRatio_NUP153_Aux_vs_NUP153		WholeCell_LabelFree_AbRatio_TPR_Aux_vs_TPR	WholeCell_LabelFree_AbRatio_GANP_Aux_vs_GANP	WholeCell_LabelFree_AbRatio_NUP153_Aux_vs_NUP153		WholeCell_AbGrouped_TPR	WholeCell_AbGrouped_TPR_Aux	WholeCell_AbGrouped_GANP	WholeCell_AbGrouped_GANP_Aux	WholeCell_AbGrouped_NUP153	WholeCell_AbGrouped_NUP153_Aux		WholeCell_LabelFree_AbGrouped_TPR	WholeCell_LabelFree_AbGrouped_TPR_Aux	WholeCell_LabelFree_AbGrouped_GANP	WholeCell_LabelFree_AbGrouped_GANP_Aux	WholeCell_LabelFree_AbGrouped_NUP153	WholeCell_LabelFree_AbGrouped_NUP153_Aux	Description
ENSG00000110713	NUP96	ENSP00000316032::ENSP00000347404::ENSP00000380199::ENSP00000380202::ENSP00000352091	5	0.0726925	0.0204244	-0.0195252		0.162999	-0.161601	-0.154778		3.65286e+06	3.77959e+06	3.97807e+06	3.95949e+06	3.96615e+06	3.95283e+06		0	0	0	0	0	0	Nuclear pore complex protein Nup98-Nup96 OS=Homo sapiens OX=9606 GN=NUP98 PE=1 SV=4
ENSG00000103275	UBE2I	ENSP00000348056::ENSP00000324897::ENSP00000380649::ENSP00000380650::ENSP00000385009::ENSP00000457064::ENSP00000384568	15	-0.0347778	-0.000123127	0.0478935		-0.219087	0.0980309	0.105512		1.44237e+07	1.41075e+07	1.31501e+07	1.36713e+07	1.32255e+07	1.36602e+07		1.62174e+08	1.61898e+08	1.49522e+08	1.61411e+08	182180498	1.79574e+08	SUMO-conjugating enzyme UBC9 OS=Homo sapiens OX=9606 GN=UBE2I PE=1 SV=1
ENSG00000163002	NUP35	ENSP00000387305::ENSP00000295119	4	0.0268052	-0.0315932	-0.00322386		0.1052	-0.0805547	0.0304674		2.57538e+06	2.69539e+06	2.21591e+06	2.22387e+06	2.19841e+06	2.11961e+06		1.18727e+07	1.37132e+07	1.58259e+07	1.54182e+07	1.81681e+07	1.55834e+07	Nucleoporin NUP35 OS=Homo sapiens OX=9606 GN=NUP35 PE=1 SV=1
ENSG00000153207	AHCTF1	ENSP00000355464::ENSP00000355465	12	0.280191	-0.0558433	0.0956878						75163.9	91385.2	86662	87692.2	84418.5	86324.4								Protein ELYS OS=Homo sapiens OX=9606 GN=AHCTF1 PE=1 SV=3
ENSG00000196313	POM121	ENSP00000378687::ENSP00000351124::ENSP00000405562::ENSP00000393020::ENSP00000486504	4																						Nuclear envelope pore membrane protein POM 121 OS=Homo sapiens OX=9606 GN=POM121 PE=1 SV=2
ENSG00000058804	NDC1	ENSP00000360483	4	0.0198799	0.052981	0.00523187		-0.0744085	-0.22832	-0.354224		3.05499e+06	3.00863e+06	1.9918e+06	2.04551e+06	1.97725e+06	1.94055e+06		3.60428e+06	6.87745e+06	1.39573e+07	1.23095e+07	1.4404e+07	1.09065e+07	Nucleoporin NDC1 OS=Homo sapiens OX=9606 GN=NDC1 PE=1 SV=2
ENSG00000136243	NUPL2	ENSP00000258742::ENSP00000415511	4	0.125247	-0.120975	-0.127052						590187	651662	569956	531391	543954	501893								Nucleoporin-like protein 2 OS=Homo sapiens OX=9606 GN=NUPL2 PE=1 SV=1
ENSG00000113569	NUP155	ENSP00000231498::ENSP00000371265	4	0.0745557	0.0086077	0.0124535		-0.0240234	0.0344954	0.119504		1.12274e+07	1.1576e+07	8.82362e+06	8.91255e+06	8.72928e+06	8.75896e+06		8.34875e+07	9.3843e+07	8.01939e+07	9.18259e+07	87311379	8.5711e+07	Nuclear pore complex protein Nup155 OS=Homo sapiens OX=9606 GN=NUP155 PE=1 SV=1
ENSG00000047410	TPR	ENSP00000356448::ENSP00000483425	5	-0.359269	-0.0181064	-0.0573971		-1.32345	-0.104512	-0.1567		1.62984e+07	1.23353e+07	3.20312e+07	3.15849e+07	3.42567e+07	3.2778e+07		2.25198e+07	7.21567e+06	1.77703e+08	1.86248e+08	2.36744e+08	1.90297e+08	Nucleoprotein TPR OS=Homo sapiens OX=9606 GN=TPR PE=1 SV=3
ENSG00000126883	NUP214	ENSP00000352400::ENSP00000396576	5	0.0861274	-0.00814268	-0.00764789		0.0601428	0.0108716	-0.0539812		7.15468e+06	7.50809e+06	8.17706e+06	8.33126e+06	8.13897e+06	8.60509e+06		1.81709e+07	2.25484e+07	3.32746e+07	3.00177e+07	3.44206e+07	2.76066e+07	Nuclear pore complex protein Nup214 OS=Homo sapiens OX=9606 GN=NUP214 PE=1 SV=2
ENSG00000213024	NUP62	ENSP00000407331::ENSP00000305503::ENSP00000473192::ENSP00000471191	4	-0.00532388	-0.131025	-0.0924544		0.0259988	-0.158657	-0.133657		3.02889e+06	3.03089e+06	3.38521e+06	3.40128e+06	3.36685e+06	3.54555e+06		3.2078e+07	3.68882e+07	3.56132e+07	3.30162e+07	3.91562e+07	3.32718e+07	Nuclear pore glycoprotein p62 OS=Homo sapiens OX=9606 GN=NUP62 PE=1 SV=3
ENSG00000100401	RANGAP1	ENSP00000385866::ENSP00000348577::ENSP00000401470	5	-0.000424549	0.000298304	0.00934247		-0.000422733	0.0142898	-0.0512592		3.20998e+07	3.16541e+07	2.36086e+07	2.43132e+07	2.17369e+07	2.22626e+07		2.93225e+08	3.06685e+08	3.26214e+08	3.33538e+08	316842765	2.77037e+08	Ran GTPase-activating protein 1 OS=Homo sapiens OX=9606 GN=RANGAP1 PE=1 SV=1
ENSG00000124789	NUP153	ENSP00000262077::ENSP00000478627::ENSP00000444029	5	0.0663324	-0.0298442	-1.14692		-0.0119538				4.68619e+06	4.9379e+06	6.05045e+06	6.05852e+06	4.94452e+06	2.27311e+06		3.25698e+06	4.76476e+06					Nuclear pore complex protein Nup153 OS=Homo sapiens OX=9606 GN=NUP153 PE=1 SV=2
ENSG00000153201	RANBP2	ENSP00000283195	5	-0.000942539	-0.0380153	-0.0361076		0.0542581	0.00487497	-0.0446899		2.88172e+07	2.89853e+07	2.15195e+07	2.14527e+07	2.26976e+07	2.20962e+07		9.33787e+07	1.04956e+08	9.76001e+07	9.71732e+07	1.19368e+08	9.64969e+07	E3 SUMO-protein ligase RanBP2 OS=Homo sapiens OX=9606 GN=RANBP2 PE=1 SV=2
ENSG00000110713	NUP98	ENSP00000316032::ENSP00000347404::ENSP00000380199::ENSP00000380202::ENSP00000352091	4	0.0240298	-0.0458027	-0.083785		0.0266724	0.00617305	-0.0261179		8.9003e+06	8.88248e+06	6.70786e+06	6.58462e+06	6.32863e+06	6.17701e+06		0	0	0	0	0	0	Nuclear pore complex protein Nup98-Nup96 OS=Homo sapiens OX=9606 GN=NUP98 PE=1 SV=4
ENSG00000157020	SEC13	ENSP00000380298::ENSP00000312122::ENSP00000373312	5	0.103093	-0.026904	-0.00466049		0.151598	0.0561835	0.017548		3.49104e+06	3.73272e+06	4.39102e+06	4.3124e+06	3.94418e+06	3.88423e+06		3.11868e+07	3.75145e+07	37929039	3.92832e+07	4.26456e+07	3.59899e+07	Protein SEC13 homolog OS=Homo sapiens OX=9606 GN=SEC13 PE=1 SV=3
ENSG00000111581	NUP107	ENSP00000229179::ENSP00000441448::ENSP00000368185	5	0.0111542	0.0108642	-0.0283711		0.443912	-0.171448	-0.0737865		4.69589e+06	4.85123e+06	5.05756e+06	5.13212e+06	4.93586e+06	4.96539e+06		1.033e+07	1.65414e+07	1.87072e+07	1.74798e+07	2.28126e+07	1.92514e+07	Nuclear pore complex protein Nup107 OS=Homo sapiens OX=9606 GN=NUP107 PE=1 SV=1
ENSG00000101146	RAE1	ENSP00000379182::ENSP00000360286::ENSP00000379181	4	0.0707849	-0.0635033	-0.0164556		0.0321579	0.0614295	-0.0466897		1.26706e+07	1.30845e+07	1.21692e+07	1.21731e+07	1.2277e+07	1.21802e+07		1.28135e+08	9.90196e+07	8.27118e+07	9.0753e+07	1.1031e+08	9.89305e+07	mRNA export factor OS=Homo sapiens OX=9606 GN=RAE1 PE=1 SV=1
ENSG00000030066	NUP160	ENSP00000367721::ENSP00000431495	5	0.0884118	-0.0135079	0.0244306		0.139776	-0.0927523	0.0864114		5.36935e+06	5.70493e+06	4.99152e+06	5.02092e+06	4.72625e+06	4.65007e+06		1.8492e+07	1.96528e+07	1.50462e+07	1.68083e+07	18787365	1.69058e+07	Nuclear pore complex protein Nup160 OS=Homo sapiens OX=9606 GN=NUP160 PE=1 SV=3
ENSG00000119392	GLE1	ENSP00000308622::ENSP00000361856	5	0.127654	-0.0489232	0.0376764						734441	772180	648737	657707	682405	692816								Nucleoporin GLE1 OS=Homo sapiens OX=9606 GN=GLE1 PE=1 SV=2
ENSG00000095319	NUP188	ENSP00000361658	4	0.0483602	-0.0130108	0.027676			0.315148	-0.0508453		1.59686e+06	1.64956e+06	2.28022e+06	2.25267e+06	2.1526e+06	2.13958e+06				1.20548e+07	1.49023e+07	1.53712e+07	1.18564e+07	Nucleoporin NUP188 homolog OS=Homo sapiens OX=9606 GN=NUP188 PE=1 SV=1
ENSG00000138750	NUP54	ENSP00000264883::ENSP00000421304	4	0.0431611	-0.0422651	0.0314967		0.32189	0.343662	-0.566035		2.06621e+06	2.16097e+06	4.16379e+06	3.95977e+06	3.92909e+06	3.73166e+06		2.77798e+06	3.23513e+06	3163034	6.06028e+06	4.0663e+06	4.35001e+06	Nucleoporin p54 OS=Homo sapiens OX=9606 GN=NUP54 PE=1 SV=2
ENSG00000102900	NUP93	ENSP00000310668::ENSP00000458039::ENSP00000440235	4	0.031181	-0.0181358	-0.0209575		0.0968928	-0.0456471	-0.0482363		2.15278e+07	2.21048e+07	2.21175e+07	2.22031e+07	2.03349e+07	1.97793e+07		5.76663e+07	6.15844e+07	1.30418e+08	1.27926e+08	1.32397e+08	113128755	Nuclear pore complex protein Nup93 OS=Homo sapiens OX=9606 GN=NUP93 PE=1 SV=2
ENSG00000120253	NUP43	ENSP00000342262::ENSP00000356374	5	0.0176966	0.0584647	0.0313483		0.199345	0.218987	-0.0386709		1.82426e+06	1.87628e+06	717839	746236	689275	714875		12471178	1.78407e+07	1.90636e+07	2.18322e+07	2.33847e+07	2.20479e+07	Nucleoporin Nup43 OS=Homo sapiens OX=9606 GN=NUP43 PE=1 SV=1
ENSG00000075188	NUP37	ENSP00000448054::ENSP00000251074	5	-0.0040736	-0.0104506	0.00408121		0.0807558	-0.156701	0.0591404		4.59624e+06	4.66521e+06	3.66269e+06	3.55356e+06	3.58922e+06	3.46961e+06		1.86087e+07	2.1263e+07	1.82936e+07	1.84289e+07	2.68968e+07	2.26762e+07	Nucleoporin Nup37 OS=Homo sapiens OX=9606 GN=NUP37 PE=1 SV=1
ENSG00000069248	NUP133	ENSP00000261396	5	0.054752	0.0197314	-0.00670474		0.0837461	0.13747	0.0577386		7.11717e+06	7.35798e+06	5.45346e+06	5.49079e+06	5.63847e+06	5.70592e+06		3.71471e+07	4.70954e+07	4.32244e+07	5.96552e+07	5.54851e+07	4.38606e+07	Nuclear pore complex protein Nup133 OS=Homo sapiens OX=9606 GN=NUP133 PE=1 SV=2
ENSG00000085415	SEH1L	ENSP00000262124::ENSP00000382779	5	-0.000248942	-0.0302297	0.00199841		0.0366888	0.0537694	-0.0652895		3.08929e+06	3.11346e+06	2.05738e+06	2.05884e+06	2.2581e+06	2.23848e+06		9.44011e+06	1.58828e+07	1.1199e+07	9.87794e+06	1.61773e+07	13696535	Nucleoporin SEH1 OS=Homo sapiens OX=9606 GN=SEH1L PE=1 SV=3
ENSG00000108559	NUP88	ENSP00000458954	5	-0.0102364	-0.0231259	0.0345247		0.0365932	-0.0301784	-0.0757143		5.21346e+06	5.20436e+06	3.55043e+06	3.45316e+06	3.36001e+06	3.36161e+06		3.99601e+07	4.20987e+07	3.32108e+07	3.83126e+07	3.67079e+07	3.03746e+07	Nuclear pore complex protein Nup88 OS=Homo sapiens OX=9606 GN=NUP88 PE=1 SV=2
ENSG00000139496	NUP58	ENSP00000371155::ENSP00000418555::ENSP00000371137	4	-0.034162	-0.0559848	0.011797		0.0761174	0.0193002	-2.12993		3.0474e+06	3.22329e+06	1.92157e+06	1.79727e+06	1.86864e+06	1.93602e+06		6163952	6889043	7.1102e+06	7.28238e+06	36111008	7.28454e+06	Nucleoporin p58/p45 OS=Homo sapiens OX=9606 GN=NUP58 PE=1 SV=1
ENSG00000125450	NUP85	ENSP00000245544	5	0.09976	0.0246852	0.0315112		0.129194	-0.0547702	0.163139		2.55157e+06	2.69267e+06	1.99062e+06	1.99916e+06	1.86114e+06	2.02084e+06		1.21976e+06	1.41501e+06	4.83992e+06	4701295	6.90912e+06	5804558	Nuclear pore complex protein Nup85 OS=Homo sapiens OX=9606 GN=NUP85 PE=1 SV=1
ENSG00000094914	AAAS	ENSP00000209873::ENSP00000377908	4	0.0879404	0.0281949	0.0126777		0.0439258	0.327221	-0.021276		2.65277e+06	2.76183e+06	3.28345e+06	3.36998e+06	3.18917e+06	3.19702e+06		1.42756e+07	1.0363e+07	1.51343e+07	1.87791e+07	1.89614e+07	1.48317e+07	Aladin OS=Homo sapiens OX=9606 GN=AAAS PE=1 SV=1
ENSG00000132182	NUP210	ENSP00000254508	4	0.0468785	0.0418181	-0.0393146		0.0981899	0.092908	-0.157409		7.72268e+06	7.9922e+06	7.04736e+06	7.30718e+06	7.53167e+06	7.402e+06		4.99846e+07	5.82667e+07	6.93406e+07	7.64052e+07	9.19834e+07	7.56421e+07	Nuclear pore membrane glycoprotein 210 OS=Homo sapiens OX=9606 GN=NUP210 PE=1 SV=3
ENSG00000093000	NUP50	ENSP00000345895::ENSP00000385555::ENSP00000379403	5	-0.0141442	0.00867801	-0.0159675		0.0275128	-0.0239443	-0.125448		1.93352e+07	1.9071e+07	1.4293e+07	1.44672e+07	1.54264e+07	1.5357e+07		1.40332e+08	1.60025e+08	1.26302e+08	1.22601e+08	149281978	131830209	Nuclear pore complex protein Nup50 OS=Homo sapiens OX=9606 GN=NUP50 PE=1 SV=2
ENSG00000155561	NUP205	ENSP00000285968	15	0.0975401	0.0433431	-0.00124177		-0.0382143	0.140116	-0.0966864		8.30267e+06	8.79288e+06	6.43131e+06	6.56158e+06	6.65002e+06	6.61726e+06		4.62014e+07	4.76396e+07	5.2926e+07	5.51031e+07	5.46987e+07	4.751e+07	Nuclear pore complex protein Nup205 OS=Homo sapiens OX=9606 GN=NUP205 PE=1 SV=3
ENSG00000162231	NXF1	ENSP00000453885::ENSP00000436679::ENSP00000294172	4	0.00686456	0.016965	0.0166451		0.194485	0.0524185	-0.0470171		6.18666e+06	6.13127e+06	5.17174e+06	5.24899e+06	5.60862e+06	5.5621e+06		1.3654e+07	1.60026e+07	1.58738e+07	1.51713e+07	2.88681e+07	2.37781e+07	Nuclear RNA export factor 1 OS=Homo sapiens OX=9606 GN=NXF1 PE=1 SV=1
ENSG00000132661	NXT1	ENSP00000254998	10	-0.00791947	0.0209557	0.0826634			-0.075543	-0.125281		1.08644e+06	1.09882e+06	580926	563970	628742	634551								NTF2-related export protein 1 OS=Homo sapiens OX=9606 GN=NXT1 PE=1 SV=1
ENSG00000101888	NXT2	ENSP00000218004::ENSP00000361179::ENSP00000361178::ENSP00000361175	4	0.282466	-0.00775527	0.0473803						156344	182924	134793	129566	243968	245790								NTF2-related export protein 2 OS=Homo sapiens OX=9606 GN=NXT2 PE=1 SV=1

## Sheet: MS TREX2 Total lysates
EnsGene	EnsName	EnsProtein	Accession	cluster	AbRatio_TPR_Aux_vs_TPR	AbRatio_GANP_Aux_vs_GANP	AbRatio_NUP153_Aux_vs_NUP153		LabelFree_AbRatio_TPR_Aux_vs_TPR	LabelFree_AbRatio_GANP_Aux_vs_GANP	LabelFree_AbRatio_NUP153_Aux_vs_NUP153		AbGrouped_TPR	AbGrouped_TPR_Aux	AbGrouped_GANP	AbGrouped_GANP_Aux	AbGrouped_NUP153	AbGrouped_NUP153_Aux		LabelFree_AbGrouped_TPR	LabelFree_AbGrouped_TPR_Aux	LabelFree_AbGrouped_GANP	LabelFree_AbGrouped_GANP_Aux	LabelFree_AbGrouped_NUP153	LabelFree_AbGrouped_NUP153_Aux
TREX2 complex
ENSG00000160294	GANP	ENSP00000380820::ENSP00000291688	O60318	12	-0.00128173	-1.10409	0.156109						364480	359220	24347.9	11326.5	24317.1	27096
ENSG00000126226	PCID2	ENSP00000337405::ENSP00000364626::ENSP00000364628::ENSP00000364608::ENSP00000246505::ENSP00000364606::ENSP00000479494	Q5JVF3	13	-0.0131413	-0.0900188	0.012882		0.236258				2.17267e+06	2.15521e+06	2.07349e+06	1.94587e+06	2.22783e+06	2.28488e+06		4.27902e+06	5447639
ENSG00000147400	CETN2	ENSP00000359300	P41208	13	-0.00706573	-0.249304	-0.140552		-0.133578	-0.0845057	0.0800959		2.10257e+06	2.07734e+06	954970	803186	1.01993e+06	927352		2.06771e+06	3998450	1.46272e+07	1.17918e+06	3.50163e+06	3.53885e+06
ENSG00000153140	CETN3	ENSP00000283122	O15182	11	0.118288	-0.0486785	-0.0448107						595803	642067	354779	352857	409180	407688
ENSG00000120533	ENY2	ENSP00000429713::ENSP00000429986	Q9NPA8	2	-0.059967	-0.417042	-0.0376914		0.0805884	-0.530962	0.0839727		2.42385e+06	2.28356e+06	4.4114e+06	3.24584e+06	4.25751e+06	4.13216e+06		14437260	1.74182e+07	2.53341e+07	18161728	2.68042e+07	25788020
TREX2 and NPC-bound proteins
ENSG00000162231	NXF1	ENSP00000453885::ENSP00000436679::ENSP00000294172	Q9UBU9	8	0.00686456	0.016965	0.0166451		0.194485	0.0524185	-0.0470171		6.18666e+06	6.13127e+06	5.17174e+06	5.24899e+06	5.60862e+06	5.5621e+06		1.3654e+07	1.60026e+07	1.58738e+07	1.51713e+07	2.88681e+07	2.37781e+07
ENSG00000047410	TPR	ENSP00000356448::ENSP00000483425	P12270	4	-0.359269	-0.0181064	-0.0573971		-1.32345	-0.104512	-0.1567		1.62984e+07	1.23353e+07	3.20312e+07	3.15849e+07	3.42567e+07	3.2778e+07		2.25198e+07	7.21567e+06	1.77703e+08	1.86248e+08	2.36744e+08	1.90297e+08
