# Supplementary material for: Nucleoporin TPR is an integral component of the TREX-2 mRNA export pathway
Source: Nat Commun. 2020 Sep 11;11:4577. doi: 10.1038/s41467-020-18266-2 (PMC7486939; doi:10.1038/s41467-020-18266-2)
Supplement: Supplementary file 5 — Supplementary Data 2 [file 41467_2020_18266_MOESM5_ESM.xlsx]

## Sheet: ALL
id	name	chromosome	start_position	end_position	strand	gene_biotype	cluster	log2FC_NUP50.3_to_NUP50.0	log2FC_NUP153.2_to_NUP153.0	log2FC_Tpr_2h_aux._to_Tpr_untreated.	log2FC_GAP1.2_to_GAP1.0	log2FC_DLD1_2h_aux._to_DLD1_untreated.	log2FC_Nxf1_2h_aux._to_Nxf1_untreated.	log2FC_GANP1_3h_aux.to_GANP1_untreated.	log2FC_TPR.2AA_to_TPR.2A	adj.p_DLD1_2h_aux._to_DLD1_untreated.	adj.p_GANP1_3h_aux.to_GANP1_untreated.	adj.p_GAP1.2_to_GAP1.0	adj.p_NUP153.2_to_NUP153.0	adj.p_NUP50.3_to_NUP50.0	adj.p_Nxf1_2h_aux._to_Nxf1_untreated.	adj.p_Tpr_2h_aux._to_Tpr_untreated.	adj.p_TPR.2AA_to_TPR.2A	FPKM_DLD_2h_aux.	FPKM_DLD_untreated.	FPKM_GANP1_3h_aux.	FPKM_GANP1_untreated.	FPKM_GAP1.0	FPKM_GAP1.2	FPKM_NUP153.0	FPKM_NUP153.2	FPKM_NUP50.0	FPKM_NUP50.3	FPKM_Nxf1_2h_aux.	FPKM_Nxf1_untreated.	FPKM_Tpr_2h_aux.	FPKM_Tpr_untreated.	FPKM_TPR.2A	FPKM_TPR.2AA	NumReads_DLD1_2h_aux_1	NumReads_DLD1_2h_aux_2	NumReads_DLD1_2h_aux_3	NumReads_DLD1_untreated_1	NumReads_DLD1_untreated_2	NumReads_DLD1_untreated_3	NumReads_GANP1_3h_aux_1	NumReads_GANP1_3h_aux_2	NumReads_GANP1_3h_aux_3	NumReads_GANP1_untreated_1
ENSG00000057657	PRDM1	6	106086320	106109939	+	protein_coding	1	0.328122	1.2532	1.44291	2.78605	1.23879	1.08837	2.28503	0.100298	0.00662618	1.28014e-27	5.50826e-43	0.000344349	0.999472	1.00925e-07	7.72209e-12	0.999963	1.07449	0.420804	1.50284	0.344905	0.412759	3.11226	0.507555	1.04529	0.350748	0.522162	0.885387	0.460948	1.48898	0.572013	0.107675	0.125277	166	242	320	79	103	112	439	543	450	59
ENSG00000087074	PPP1R15A	19	48872392	48876057	+	protein_coding	1	0.587082	0.40883	0.917294	1.24791	0.574825	0.823565	1.33797	0.177219	3.64986e-12	4.27151e-24	2.74491e-18	0.013269	0.000139001	1.2897e-05	7.9893e-27	0.999963	52.324	37.181	76.0186	36.9433	24.0905	60.4059	31.7287	42.83	25.2464	37.4278	82.8055	52.4495	75.3242	40.7244	14.9486	16.4518	6659	5723	6342	4284	4492	3263	10784	11192	10380	3069
ENSG00000117707	PROX1	1	213983181	214041502	+	protein_coding	1	1.54896	1.07996	0.467427	1.04966	1.15745	0.4844	0.650965	0.0490024	0.00191652	0.00443091	0.352413	0.000139086	0.999472	0.0570436	0.476205	0.999963	0.355747	0.142809	0.578781	0.378382	0.0680601	0.140176	0.21932	0.479367	0.00962364	0.0328839	0.451151	0.332888	0.364354	0.250539	0.233414	0.219753	120	128	105	46	49	54	237	205	169	93
ENSG00000138061	CYP1B1	2	38066973	38109902	-	protein_coding	1	1.91688	1.62742	0.668363	2.32777	1.1379	0.238024	0.532924	-0.0174604	3.68472e-37	0.00202171	2.59177e-42	9.31601e-46	8.04749e-07	0.508872	2.47788e-06	0.999963	15.9543	6.93135	12.7977	9.55433	3.19647	16.5739	4.77941	14.3462	3.75739	15.9604	9.11784	9.73905	11.8078	7.11324	2.23598	2.37794	4193	3393	2778	1623	1732	1129	3530	3062	2864	1711
ENSG00000140465	CYP1A1	15	74719542	74725610	-	protein_coding	1	5.74087	4.63372	1.87204	5.86401	3.84727	2.61606	2.16246	0.208503	7.19091e-84	0.00986579	1e-303	4.2247e-07	1.37328e-08	0.00102369	0.00931755	0.999963	52.1939	4.06782	35.1834	6.96398	0.825108	51.0532	3.03499	77.9621	1.13809	117.64	42.3106	8.15626	63.3849	20.3006	1.19045	1.84569	8409	6340	5657	563	537	271	5543	5623	5298	1579
ENSG00000142871	CYR61	1	85580761	85583962	+	protein_coding	1	0.383836	0.17379	0.916261	1.34165	0.210586	1.02742	1.50633	0.314146	0.999805	3.26738e-07	1.14539e-22	0.999916	0.999472	0.000661817	0.0997299	0.999963	54.9099	45.0561	153.155	71.5525	31.4554	76.2406	7.42866	8.55848	24.481	31.5711	76.9763	41.2785	24.1538	11.8446	1.9059	2.33303	5793	4767	3441	4938	4251	2465	17245	20947	16067	4718
ENSG00000153292	ADGRF1	6	46997703	47042363	-	protein_coding	1	1.45399	1.15441	0.959625	1.22035	0.498313	0.445691	0.362533	0.142214	6.62985e-06	0.00510991	3.21293e-13	7.6072e-05	1.73078e-25	3.80756e-05	0.663461	0.999963	7.402	4.9204	10.6286	8.56261	1.64291	3.66284	1.01663	2.2328	1.10554	3.10144	5.02897	3.57444	1.75172	1.09351	0.272747	0.313489	4145	3246	2827	2833	2345	1723	6471	5179	5401	3342
ENSG00000162591	MEGF6	1	3489920	3611495	-	protein_coding	1	1.68666	0.649782	1.21242	0.941793	1.42199	0.870893	1.1093	0.0278018	6.08066e-29	8.3545e-15	1.29826e-06	0.0550731	1.9374e-28	8.90955e-08	4.273e-07	0.999963	3.15421	1.22169	4.49445	2.49907	4.4149	9.51391	1.1224	1.6427	1.72796	6.298	1.2489	0.753369	1.57047	0.623632	0.831004	0.846501	991	689	734	273	334	244	1451	1430	1387	495
ENSG00000162892	IL24	1	206897443	206904139	+	protein_coding	1	0.301577	0.493169	1.40654	1.239	0.434523	1.16091	1.14914	0.276428	0.999805	0.00213189	0.00429125	0.999916	0.999472	0.0175678	NA	0.999963	1.04312	0.661892	1.05334	0.62085	0.614089	1.50957	0.111311	0.18812	0.110547	0.192183	0.82956	0.3739	0.390039	0.117141	0.119209	0.151192	52	73	76	51	58	36	79	150	99	33
ENSG00000163659	TIPARP	3	156673235	156706770	+	protein_coding	1	1.23287	1.69846	1.32296	2.38753	1.76578	0.751273	2.00217	0.135187	6.1567e-96	1.0606e-10	9.74277e-154	1.03424e-85	1.77516e-21	0.00595028	1.05791e-31	0.999963	54.9998	16.719	74.4138	19.1058	12.7079	65.8092	17.1407	57.2068	15.6164	35.335	42.9884	30.4281	78.5636	29.9209	5.48412	5.73364	10980	9818	9528	3286	3374	1972	18698	14760	14845	3575
ENSG00000164362	TERT	5	1253147	1295069	-	protein_coding	1	1.60768	0.390825	0.613162	0.918865	0.993245	1.03631	1.11637	-0.102048	0.0374852	1.21074e-06	0.0580261	0.999916	3.88548e-05	0.0030657	0.346042	0.999963	0.528567	0.267078	0.88494	0.49449	0.569511	1.03201	0.361825	0.514156	0.298632	0.969931	0.453172	0.220413	0.662907	0.363434	0.451456	0.419168	102	89	79	48	38	42	185	197	194	72
ENSG00000184254	ALDH1A3	15	100877714	100916626	+	protein_coding	1	1.57181	0.513798	0.665085	0.886653	0.399563	0.27842	0.923939	-0.0366984	0.0102243	1.34189e-12	4.11306e-06	0.431341	1.25178e-11	0.0114144	6.43103e-07	0.999963	3.77243	2.72939	3.17022	1.73518	1.01765	1.84379	1.1831	1.83823	0.737542	2.23151	16.8313	14.9242	4.89577	3.09538	1.79933	1.59253	921	770	712	601	691	447	884	719	710	269
ENSG00000220875	HIST1H3PS1	6	26321876	26322292	-	processed_pseudogene	1	1.33541	0.533675	0.301131	1.26985	-0.0637713	1.2153	1.11681	-0.415566	0.999805	0.178059	0.999995	0.999916	0.999472	NA	NA	0.999963	0.286813	0.338071	0.793402	0.510886	0.159135	0.385677	0.581406	0.836981	0.0972272	0.12659	1.1273	0.695332	0.351118	0.347454	0.188582	0.143505	5	3	6	6	4	4	14	13	21	1
ENSG00000228624	RP3-399L15.3	6	113969701	114471705	+	antisense	1	0.783353	0.565538	0.769708	1.07671	0.797943	1.21515	1.31019	-0.13842	0.000206214	7.48663e-15	0.00971046	0.763311	0.0519089	1.40869e-11	0.00362768	0.999963	0.992538	0.52925	1.19792	0.528437	0.355276	0.896236	0.340782	0.530984	0.372099	0.66779	1.1438	0.516939	0.817157	0.537495	0.380367	0.351474	339	283	219	183	164	114	443	437	378	121
ENSG00000229989	MIR181A1HG	1	198807493	198937429	-	lincRNA	1	0.537026	0.606636	0.88851	1.15899	0.456929	1.11928	0.761506	-0.0358111	0.999805	0.00311465	0.00216568	0.999916	0.999472	4.09857e-05	0.0816988	0.999963	0.921421	0.663833	1.11435	0.739785	0.467416	1.20744	0.350545	0.493999	0.277587	0.338754	1.07695	0.483812	0.763405	0.404347	0.316514	0.324197	118	116	99	84	98	52	173	135	172	80
ENSG00000230873	STMND1	6	17102258	17131372	+	protein_coding	1	2.7081	2.38609	2.27191	2.30735	2.60793	2.30038	3.22552	0.300178	0.00154428	9.85521e-15	3.9745e-07	4.64479e-05	5.45491e-08	4.67363e-05	8.7942e-06	0.999963	0.441546	0.0541716	0.752525	0.0844808	0.18072	0.812456	0.0945298	0.633921	0.140679	0.878622	0.413211	0.106978	0.487834	0.120656	0.138071	0.131505	58	45	19	10	6	3	81	112	103	9
ENSG00000231403	AC099344.3	2	11388023	11390367	-	lincRNA	1	0.730584	1.14525	1.98358	2.35194	1.74678	3.43231	1.58836	-1.57057	0.999805	0.00293521	0.0069635	0.999916	0.999472	1.07274e-09	NA	0.999963	0.677601	0.205144	1.30095	0.388729	0.346669	1.74123	0.195496	0.399809	0.349478	0.527612	2.4406	0.344758	0.968822	0.267989	0.0288288	0	12	15	15	5	3	4	41	32	30	6
ENSG00000232973	CYP1B1-AS1	2	38073447	38231651	+	antisense	1	1.69497	1.00037	0.622778	2.19434	0.986641	0.757147	0.748713	0.587132	9.91619e-19	6.29441e-06	5.64629e-27	0.000161352	7.299e-11	1.69593e-06	0.00206696	0.999963	3.25355	1.61064	3.0771	2.27633	0.423265	1.71306	0.379135	0.753763	0.337547	1.21933	2.36503	1.7521	2.28402	1.62572	0.137277	0.185395	988	860	801	467	513	304	1051	1030	1077	485
ENSG00000234424	RP11-213G2.1	9	85753306	85786575	+	unprocessed_pseudogene	1	1.5896	1.13529	1.53522	1.85175	0.686675	1.65453	1.90737	-0.0453231	0.00836226	8.88567e-30	0.00137441	0.145769	0.0369132	4.31491e-19	0.00625808	0.999963	3.68004	2.22473	7.69524	2.36076	0.505011	1.49551	0.504988	0.975584	0.333238	1.02369	5.69975	1.75715	2.46657	0.867542	0.36011	0.232854	238	212	185	134	147	96	546	494	517	109
ENSG00000235523	RP11-63P12.7	9	72257336	72257783	+	lincRNA	1	1.33305	1.36552	0.595506	1.90358	1.68797	0.122643	1.4906	-0.267316	0.281997	0.0347973	0.0441096	0.861807	0.999472	NA	NA	0.999963	1.92157	0.504551	1.14754	0.515681	0.643371	2.88394	0.542407	1.24793	0.101003	0.79016	1.5626	1.41176	1.45092	0.929424	0.599894	0.497299	29	22	23	10	7	5	19	34	16	5
ENSG00000241544	RP11-6F2.5	3	157081841	157088547	+	lincRNA	1	0.100536	1.06643	1.4912	1.833	0.989059	1.97574	1.14138	-0.301814	0.0867009	6.19716e-06	0.00465347	0.679577	0.999472	5.52581e-11	5.28661e-06	0.999963	1.5301	0.840693	1.98907	1.03684	0.310296	1.18658	0.3599	0.902046	0.325	0.317363	3.87287	1.11215	2.4256	1.00621	0.0964426	0.0666239	91	81	91	49	56	24	142	117	138	47
ENSG00000250645	CTD-2228K2.1	5	418703	419109	+	processed_pseudogene	1	1.8785	1.28388	0.782924	0.947927	1.0876	0.414291	1.50144	-0.456375	0.999805	0.00469668	0.792891	0.999916	0.625423	NA	NA	0.999963	1.29299	0.57539	1.87497	0.822546	0.908315	2.08429	0.397127	0.910781	0.211105	1.26235	0.715649	0.469574	1.28693	0.824378	0.77286	0.490103	22	19	15	9	9	7	35	36	30	9
ENSG00000259649	RP11-351M8.1	15	80896191	80909777	-	antisense	1	1.14673	0.557312	0.51974	1.31501	0.990507	1.70666	1.76341	0.55007	0.744745	6.06457e-05	0.859156	0.999916	0.999472	NA	0.414652	0.999963	2.01447	1.08418	1.64147	0.654151	0.350023	0.621924	0.470699	0.64059	0.163483	0.443932	0.711802	0.290078	3.59414	2.44276	0.169795	0.214486	51	53	66	20	31	30	51	99	58	16
ENSG00000260633	RP11-375I20.6	3	134347288	134349233	-	lincRNA	1	1.42258	-0.406626	0.78891	0.710644	-0.17462	2.92834	3.31956	-0.338377	0.999805	1.27823e-19	0.999995	0.999916	0.999472	6.88696e-11	NA	0.999963	0.116253	0.126777	1.44533	0.187672	0.0511504	0.0990732	0.138354	0.0900288	0.022076	0.108506	1.02777	0.130375	0.245104	0.148909	0.121231	0.0820029	12	8	7	14	8	7	129	133	121	11
ENSG00000276700	RNA5-8S5	KI270733.1	128877	129029	+	rRNA	1	0.752976	0.422162	2.32813	1.40292	0.472733	2.74753	-0.0915845	-0.0615597	0.999805	0.960911	NA	0.999916	0.988104	NA	NA	0.999963	0.184827	0.167869	45.6903	44.3348	2.95318	1.84702	23.1481	30.5898	6.88979	12.1184	0.614487	0	1.80179	0.365492	0.770966	0.470883	1	1	1	1	0	1	35	330	332	38
ENSG00000281383	CH507-513H4.5	21	8254592	8255514	-	lincRNA	1	1.23234	2.22958	1.63137	-0.648954	3.72428	-0.268411	1.07267	-1.13472	0.999805	0.771884	0.999995	0.00137912	0.913351	NA	NA	0.999963	0.0983163	0	0.027573	0	0.267016	0.0874771	0.321044	1.80725	10.9378	22.5602	0.0601917	0.157071	0.182387	0	4.48362	1.09277	5	0	3	0	0	0	0	1	2	1
ENSG00000001617	SEMA3F	3	50155045	50189075	+	protein_coding	2	-0.300489	-0.132858	-0.135267	-0.402737	-0.11164	-0.0861364	-0.0384785	3.74004e-05	0.999805	0.923546	0.357275	0.999916	0.874092	0.711286	0.883904	0.999963	0.896523	1.20774	0.876973	0.908107	3.64239	2.63269	4.02458	3.64498	4.7901	3.98969	1.46778	1.64825	2.09069	2.0973	2.86788	3.02302	133	153	343	159	224	262	108	180	201	87
ENSG00000006652	IFRD1	7	112422968	112481017	+	protein_coding	2	-0.238877	-0.0303345	0.0279036	-0.556684	-0.0359171	-0.175863	-0.277177	0.304293	0.999805	0.0805826	9.48562e-05	0.999916	0.502988	0.141275	0.975015	0.999963	9.41925	9.62084	7.15683	9.35499	6.80978	4.33528	6.6366	6.53706	7.81872	6.22829	5.22631	6.29468	5.23963	5.27781	3.17742	3.92482	2949	2569	2278	2749	2769	2087	2792	2106	2062	2093
ENSG00000007545	CRAMP1	16	1612325	1677908	+	protein_coding	2	0.179263	-0.145461	-0.0239732	-0.262488	-0.0578552	-0.061673	0.134987	-0.0476344	0.999805	0.354107	0.999995	0.999916	0.999472	0.765207	0.977477	0.999963	2.30125	2.44977	3.04864	2.97327	1.75627	1.52843	1.03597	0.858692	1.04107	1.19156	3.07662	3.85896	3.84554	3.81017	0.869695	0.828795	875	680	637	822	765	582	1183	1003	1034	695
ENSG00000037042	TUBG2	17	42659305	42667006	+	protein_coding	2	-0.0328863	-0.252992	-0.222607	-0.314405	-0.0490487	-0.0305376	-0.0733822	0.0746445	0.999805	0.740284	0.59617	0.999916	0.999472	0.928459	0.719844	0.999963	2.43816	2.54802	2.47889	2.89849	3.94572	3.08658	1.7201	1.33726	2.60363	2.76124	1.2827	1.43826	2.17794	2.46707	2.21277	2.48207	271	239	232	275	282	180	295	270	335	233
ENSG00000049283	EPN3	17	50532543	50543750	+	protein_coding	2	-0.123603	-0.0984552	-0.0714559	-0.357131	0.00512537	-0.0455585	-0.135299	-0.0291967	0.999805	0.475238	0.519628	0.999916	0.999472	0.808424	0.919538	0.999963	2.42457	2.75227	2.04573	2.27788	2.71151	1.96097	2.3991	2.3885	1.69665	1.60792	2.33873	2.51144	3.80392	4.13253	3.89177	3.85678	462	398	604	429	491	464	348	387	451	284
ENSG00000061656	SPAG4	20	35615892	35621049	+	protein_coding	2	0.385655	-0.16272	0.0313421	-0.249322	0.28925	0.339523	-0.0068336	0.175008	0.999805	0.986362	0.999995	0.999916	0.999472	0.468746	0.993152	0.999963	0.83724	0.619168	0.749485	0.788028	1.00724	0.757415	0.43294	0.415501	0.421928	0.471322	0.601593	0.582496	0.467661	0.44936	0.568459	0.667875	64	67	62	54	60	38	77	61	80	47
ENSG00000062282	DGAT2	11	75759512	75801535	+	protein_coding	2	-0.0827463	-0.264796	0.100251	-0.32824	0.0693935	0.14454	0.161036	0.142623	0.999805	0.563119	0.999995	0.999916	0.999472	0.392897	0.930604	0.999963	1.05888	0.981224	0.785774	0.761894	0.755512	0.61035	1.02451	0.785193	0.487243	0.439028	1.4021	1.32569	0.840899	0.952754	1.01179	1.14444	331	296	292	302	298	235	303	190	295	186
ENSG00000065357	DGKA	12	55927319	55954027	+	protein_coding	2	-0.416655	-0.0731678	-0.0715921	-0.501513	0.0673306	0.131828	-0.430855	-0.0328228	0.999805	0.0529843	0.543244	0.999916	0.999472	0.573555	0.935835	0.999963	0.440235	0.434726	0.289005	0.443689	0.786045	0.505868	0.529537	0.539846	0.365152	0.265852	0.598791	0.578346	0.810267	0.862208	0.784414	0.818058	188	144	179	165	175	126	143	116	140	134
ENSG00000070731	ST6GALNAC2	17	76565379	76586956	-	protein_coding	2	0.0175653	-0.195912	0.190664	-0.477045	-0.102854	0.227153	0.0673173	-0.121105	0.999805	0.888098	0.999995	0.999916	0.999472	0.536742	0.885136	0.999963	0.540483	0.613134	0.513761	0.480725	0.61047	0.394541	1.79996	1.56973	0.942956	0.971358	0.726293	0.668312	0.941882	0.94472	1.2716	1.29005	70	52	76	82	73	50	73	74	59	40
ENSG00000073605	GSDMB	17	39904595	39919854	-	protein_coding	2	-0.0313405	-0.175918	-0.00216514	-0.486306	0.133493	-0.0117958	-0.238029	0.0756954	0.999805	0.400755	0.448085	0.999916	0.999472	0.977941	0.998106	0.999963	0.651293	0.581658	0.616314	0.845251	0.88343	0.711763	0.582995	0.502202	0.538363	0.62148	0.647474	0.822476	0.432381	0.480517	0.809891	0.793715	183	136	123	157	132	95	253	143	169	182
ENSG00000082014	SMARCD3	7	151238764	151277896	-	protein_coding	2	-0.0223157	-0.284474	-0.204393	-0.403333	-0.137403	0.0955339	-0.00567334	0.0388541	0.999805	0.981474	0.999995	0.999916	0.999472	0.661607	0.757243	0.999963	1.22408	1.35158	1.41497	1.3525	1.07237	0.749228	1.22825	1.06537	0.4215	0.416374	2.04986	2.03603	1.17207	1.39501	1.15595	1.39794	266	220	213	288	270	179	343	289	293	236
ENSG00000091622	PITPNM3	17	6451264	6556494	-	protein_coding	2	-0.0285446	0.0489015	-0.116322	-0.852744	-0.0820497	-0.0278355	-0.325431	-0.0284852	0.999805	0.245669	0.148559	0.999916	0.999472	0.935812	0.926611	0.999963	0.333191	0.360724	0.180854	0.243841	0.224565	0.124308	0.632263	0.554889	0.0756121	0.0945399	0.31698	0.337111	0.657418	0.657087	0.862681	0.835623	156	125	92	149	151	79	88	83	81	77
ENSG00000099251	HSD17B7P2	10	38356380	38378505	+	transcribed_unprocessed_pseudogene	2	-0.217236	-0.20992	0.336792	-0.640799	-0.209639	0.367745	0.169185	0.0911835	0.999805	0.596179	0.31053	0.999916	0.999472	0.31298	0.763666	0.999963	1.35196	1.74506	1.38984	1.40919	2.27678	1.40964	2.21033	1.83858	2.44985	2.07129	1.39422	1.05893	1.65277	1.3469	2.01035	1.93001	82	72	99	87	101	90	96	91	96	57
ENSG00000099377	HSD3B7	16	30985207	30989152	+	protein_coding	2	0.253987	-0.380319	-0.3326	-0.810324	-0.0888619	0.00612734	-0.0217267	0.164677	0.999805	0.929712	0.999995	0.999916	0.999472	0.988798	0.540118	0.999963	3.41156	3.63973	1.9748	2.12246	0.372356	0.193379	0.431643	0.326406	0.378805	0.438256	0.96717	1.11856	1.64183	2.16285	0.716086	0.786354	374	301	271	378	349	235	215	201	234	155
ENSG00000099625	CBARP	19	1228287	1238027	-	protein_coding	2	-0.153478	-0.414533	-0.344537	-0.43654	-0.114505	-0.0306427	0.0691027	0.27084	0.999805	0.835838	0.999995	0.999916	0.999472	0.899235	0.243974	0.999963	0.739071	0.870645	0.968682	0.957977	1.59548	1.12037	1.42288	0.932519	1.02128	0.899967	2.18675	2.62226	1.57922	2.24385	1.33286	1.40347	140	154	111	154	167	101	150	213	209	100
ENSG00000100918	REC8	14	24171853	24180257	+	protein_coding	2	0.262531	-0.232014	-0.0581351	-0.244901	-0.0598745	-0.0809083	-0.0578019	0.0603365	0.999805	0.809766	0.999995	0.999916	0.999472	0.78123	0.967808	0.999963	1.34625	1.41474	1.32414	1.44887	1.05007	0.94555	0.819928	0.659786	0.502913	0.727828	1.15768	1.38382	1.20482	1.28745	0.724622	0.777801	250	183	139	223	209	135	237	200	223	170
ENSG00000101342	TLDC2	20	36876121	36894235	+	protein_coding	2	0.0542318	-0.0244045	0.0909031	-0.601399	-0.0320282	0.156521	0.0996645	0.0308718	0.999805	0.600748	0.999995	0.999916	0.999472	0.402926	0.897079	0.999963	3.11066	3.25795	3.38933	3.33787	0.170007	0.100793	1.10592	1.039	0.682876	0.761854	3.43304	3.0942	4.01687	3.75699	1.85478	2.06354	332	270	284	277	350	236	409	340	349	240
ENSG00000102890	ELMO3	16	67199111	67204029	+	protein_coding	2	0.210154	-0.170485	-0.119582	-0.256311	-0.064049	0.215147	0.161201	0.0220237	0.999805	0.345025	0.916567	0.999916	0.999472	0.206146	0.866808	0.999963	3.5946	3.47612	3.53085	3.35451	6.96132	5.55869	3.39522	2.92026	1.44433	1.82423	3.60311	3.39218	3.11538	3.42821	3.80213	3.65121	389	266	306	388	344	230	417	383	410	232
ENSG00000103034	NDRG4	16	58462846	58513628	+	protein_coding	2	0.14663	-0.319122	-0.262357	-0.434602	-0.0121048	-0.109271	-0.325849	-0.0699224	0.999805	0.0470417	0.237037	0.999916	0.999472	0.590675	0.780811	0.999963	1.10588	1.11397	0.814131	1.17673	1.26425	0.945763	0.775326	0.557165	0.691674	0.901577	0.87711	0.980645	0.748695	0.886888	0.985831	0.862458	446	347	386	449	413	279	385	303	373	324
ENSG00000103269	RHBDL1	16	675666	678268	+	protein_coding	2	0.191879	-0.625611	-0.241276	-0.634467	-0.177615	-0.0737045	-0.297125	0.0290369	0.999805	0.138609	0.211667	0.999916	0.999472	0.792987	0.858383	0.999963	2.95694	3.21802	3.34454	4.18389	3.16137	2.18534	2.44513	1.37729	2.03213	2.6881	3.06069	3.42435	1.91684	2.58231	2.72462	2.62575	292	197	181	347	233	149	289	258	297	285
ENSG00000103485	QPRT	16	29679008	29698699	+	protein_coding	2	-0.499812	-0.0172656	-0.240205	-0.512141	-0.0545319	0.58765	-0.250356	0.0270304	0.999805	0.723939	0.980948	0.999916	0.999472	NA	0.926082	0.999963	0.791986	0.843055	0.167709	0.192198	1.09323	0.803694	1.55047	1.43748	1.62781	1.01772	0.0991543	0.0338618	7.10757	7.88443	8.60961	9.24772	70	102	175	85	118	139	14	24	34	10
ENSG00000104826	LHB	19	49015980	49017081	-	protein_coding	2	0.332652	-0.0587634	-0.231755	-0.489558	-0.111813	-0.210066	-0.256371	-0.129998	0.999805	0.544592	0.999995	0.999916	0.999472	0.703013	0.922085	0.999963	2.41995	2.39988	1.90884	2.25	1.99786	1.50036	1.30098	0.978748	0.993134	1.71354	2.11214	2.47882	1.71626	2.12149	1.26398	1.16423	52	47	33	62	39	35	45	42	40	40
ENSG00000104946	TBC1D17	19	49877425	49888749	+	protein_coding	2	0.113795	0.0192409	0.0270602	-0.499659	0.0967665	0.310965	0.10667	-0.0289488	0.999805	0.589317	0.0218955	0.999916	0.999472	0.0165176	0.974779	0.999963	3.24205	2.85155	2.75571	2.45599	4.97601	3.32839	2.55851	2.66271	2.67415	3.05587	3.42474	3.01717	3.18444	3.07002	3.04942	2.9556	593	544	538	503	520	461	470	520	621	313
ENSG00000104983	CCDC61	19	45995461	46021318	+	protein_coding	2	0.0671439	-0.0551506	-0.249669	-0.296123	-0.0158496	0.215033	-0.408266	0.0461697	0.999805	0.0772538	0.999995	0.999916	0.999472	0.357157	0.759095	0.999963	1.91325	2.35269	1.67603	2.5464	3.1026	2.27959	3.72268	3.29437	3.48593	3.55923	2.33992	1.86263	2.01323	2.48487	3.6463	3.66071	207	175	222	171	234	176	176	243	206	177
ENSG00000105270	CLIP3	19	36014660	36033343	-	protein_coding	2	0.312513	-0.0593771	-0.158398	-0.280915	-0.0108141	-0.0258132	-0.0977588	-0.00652708	0.999805	0.707633	0.999995	0.999916	0.999472	0.945976	0.931068	0.999963	1.14147	1.13822	0.988051	1.10538	1.21389	0.792001	0.512145	0.407133	0.560659	0.778333	0.77267	0.869787	0.78931	0.793144	0.646287	0.639876	180	157	141	191	165	107	184	131	177	129
ENSG00000106006	HOXA6	7	27145396	27150603	-	protein_coding	2	0.284746	0.104214	-0.0328022	-0.351886	0.0330285	0.402851	0.0438053	0.226662	0.999805	0.799552	0.583248	0.999916	0.999472	0.00783963	0.979615	0.999963	11.5227	11.1371	9.72236	10.6916	7.10068	5.18151	4.84264	4.10966	5.13592	6.31155	11.0235	8.67586	7.72316	7.33274	2.80884	3.33637	619	477	522	614	550	357	573	541	579	369
ENSG00000106089	STX1A	7	73699206	73719672	-	protein_coding	2	0.249706	-0.0637375	-0.101979	-0.357127	-0.206845	0.197035	-0.229924	-0.05872	0.999805	0.330329	0.76149	0.999916	0.999472	0.334975	0.947827	0.999963	1.1549	1.4585	1.18669	1.3845	1.6924	1.25422	1.00741	0.995493	0.744499	0.924167	2.01118	1.75091	1.65623	1.5218	1.17282	1.23961	223	138	141	235	207	114	201	174	207	190
ENSG00000108515	ENO3	17	4948092	4957131	+	protein_coding	2	0.139514	-0.281435	-0.0302703	-0.317025	-0.0287542	0.178125	0.0905912	-0.00589179	0.999805	0.540612	0.999995	0.999916	0.999472	0.00976903	0.958842	0.999963	54.4927	55.3211	59.3614	59.7659	1.34496	1.06909	0.698225	0.60457	0.821833	0.841831	51.8722	46.7179	40.0018	40.7929	0.714562	0.770329	9558	8517	7732	9055	9339	6737	10199	10011	13010	6298
ENSG00000108622	ICAM2	17	64002594	64020634	-	protein_coding	2	0.0451377	-1.55615	-0.0284957	0.229559	-0.0345528	0.0708559	0.151453	-0.330938	0.999805	0.378598	0.999995	0.999916	0.999472	0.858105	0.988306	0.999963	5.5218	5.54428	5.65521	5.45892	2.08784	2.58871	0.030548	0.00816457	2.02679	2.27886	0.985052	1.00185	0.595041	0.620762	0.343564	0.30249	839	603	592	812	691	486	930	606	871	507
ENSG00000109107	ALDOC	17	28573115	28577264	-	protein_coding	2	0.589008	0.0402074	0.0765845	-0.458508	-0.0804875	0.545612	0.282527	0.0220205	0.999805	0.366445	0.999995	0.999916	0.999472	0.0429984	0.966209	0.999963	0.661173	0.675393	0.906102	0.914689	0.543927	0.344695	0.981198	0.642048	0.293442	0.376008	1.32719	0.953143	0.809698	0.897293	1.63082	1.41458	93	61	64	97	76	48	148	100	126	84
ENSG00000110799	VWF	12	5948874	6124770	-	protein_coding	2	-0.193802	-0.105294	-0.171366	-0.356096	-0.141952	0.429521	0.0501938	-0.230264	0.999805	0.882039	0.999995	0.999916	0.999472	0.269438	0.901605	0.999963	0.323852	0.41819	0.265455	0.269316	0.162848	0.122458	0.554791	0.490396	0.407046	0.452064	0.165637	0.141009	0.291831	0.376713	0.432731	0.451053	127	119	180	125	167	154	117	128	131	67
ENSG00000111077	TNS2	12	53046969	53064372	+	protein_coding	2	-0.0105701	-0.12436	-0.177871	-0.423003	0.0408567	-0.0131615	0.026607	0.159347	0.999805	0.889111	0.649342	0.999916	0.999472	0.960754	0.729331	0.999963	2.56552	2.59786	2.13605	2.33247	1.01897	0.767088	0.934526	0.958691	1.61372	1.70944	1.01842	1.2083	1.22033	1.41108	1.27347	1.32436	868	709	798	727	808	655	727	805	821	507
ENSG00000111671	SPSB2	12	6870935	6889358	-	protein_coding	2	-0.00853382	-0.00862002	-0.0820444	-0.342905	-0.0931521	-0.0581636	-0.0816367	0.0773188	0.999805	0.712666	0.293236	0.999916	0.999472	0.78876	0.946299	0.999963	4.3314	4.29464	3.63274	3.90978	6.69816	4.97224	3.59583	3.45549	4.56365	4.63392	3.45085	3.69672	3.17048	3.46651	3.0765	3.1292	444	327	355	410	452	286	421	350	375	322
ENSG00000112029	FBXO5	6	152970519	152983579	-	protein_coding	2	0.0875176	-0.0397693	0.226314	-0.469303	0.0654162	-0.417687	0.390767	-0.0183129	0.999805	0.00240878	0.0274411	0.999916	0.999472	7.92773e-06	0.626136	0.999963	10.7788	10.1235	11.6991	10.0626	14.8224	10.8589	9.93127	10.0302	12.7322	12.9985	6.11662	8.80776	9.60867	8.85563	4.11349	4.05993	1857	1461	1309	1675	1432	1101	2549	1762	1982	1082
ENSG00000112511	PHF1	6	33410399	33416453	+	protein_coding	2	0.0302982	-0.16294	-0.0376482	-0.317872	0.022778	0.0254923	-0.124601	-0.040392	0.999805	0.373581	0.674961	0.999916	0.999472	0.912687	0.967808	0.999963	4.5087	4.53693	3.78342	4.48557	4.03211	2.87128	2.3074	2.05763	2.86952	2.84786	3.03279	3.44703	3.28479	3.56177	2.39018	2.38444	705	566	536	643	627	429	624	580	620	453
ENSG00000112599	GUCA1B	6	42184401	42194916	-	protein_coding	2	0.108029	-0.00498807	0.0050758	-0.633355	-0.399131	-0.376402	-0.425081	-0.0673384	0.999805	0.419125	0.999995	0.999916	0.999472	0.473066	0.998106	0.999963	0.543552	0.701359	0.529713	0.683244	0.804895	0.485022	0.979101	1.00347	0.546412	0.569144	0.82362	1.10719	1.06505	0.963318	1.39433	1.32623	30	11	20	32	30	15	18	25	28	23
ENSG00000114270	COL7A1	3	48564073	48595267	-	protein_coding	2	0.151328	-0.428052	-0.0889263	-0.472883	0.00966071	-0.115131	-0.421994	-0.00737845	0.999805	0.00118435	0.773337	0.999916	0.999472	0.805213	0.944153	0.999963	2.27277	2.16388	1.67666	2.45424	0.60157	0.508676	1.51129	1.01278	0.452865	0.534845	1.20004	1.60817	1.01973	1.072	1.30588	1.25566	1215	893	824	1177	924	679	901	732	789	786
ENSG00000115274	INO80B	2	74455023	74457960	+	protein_coding	2	0.0773284	-0.394266	0.00670016	-0.752159	-0.0691755	0.0555977	-0.0591363	0.40549	0.999805	0.704698	0.80757	0.999916	0.999472	0.731563	0.995116	0.999963	8.86259	9.49408	8.61889	9.63816	1.0028	0.582696	0.460184	0.330536	0.649198	0.74747	9.69143	9.89906	7.74247	7.86265	0.237146	0.393178	527	477	493	533	559	410	597	520	623	407
ENSG00000116273	PHF13	1	6613685	6624033	+	protein_coding	2	0.1003	-0.0919522	-0.328035	-0.331733	-0.00976449	-0.698256	0.468291	-0.0654705	0.999805	1.40897e-05	0.493902	0.999916	0.999472	2.5994e-08	0.464425	0.999963	4.30209	4.50992	8.62414	6.78796	8.28362	6.31717	8.36325	7.86203	7.99375	8.77651	2.43491	4.1882	5.64041	6.41086	2.70139	2.73406	820	560	501	691	638	464	1456	1412	1464	671
ENSG00000116663	FBXO6	1	11664124	11674354	+	protein_coding	2	0.161271	-0.0897265	0.0133988	-0.274069	-0.0397602	0.12277	0.0509505	0.0238352	0.999805	0.912485	0.999995	0.999916	0.999472	0.705387	0.993317	0.999963	1.03025	1.02013	0.976649	0.90748	0.952698	0.710446	3.71669	3.35338	0.925145	0.952415	2.07073	2.11062	2.73267	2.72737	3.9111	4.53514	78	47	82	70	71	61	58	76	84	35
ENSG00000120075	HOXB5	17	48591257	48593961	-	protein_coding	2	0.23229	-0.357448	-0.184187	-0.64115	-0.0248597	-0.0573259	-0.233578	0.0322247	0.999805	0.208382	0.00229861	0.999916	0.999472	0.804436	0.850939	0.999963	5.74273	6.61665	6.11045	8.48459	8.12343	5.28122	4.08937	3.19134	3.30461	4.4412	5.17645	5.3062	3.21462	3.5892	2.7057	2.72674	490	442	384	530	519	254	572	563	536	494
ENSG00000120093	HOXB3	17	48548870	48604912	-	protein_coding	2	-0.0320194	-0.169057	0.0750759	-0.33731	0.0299049	0.14907	0.165027	0.00107309	0.999805	0.260857	0.262188	0.999916	0.999472	0.208763	0.901605	0.999963	12.1329	12.054	12.2263	11.6863	12.1081	9.38878	6.75639	5.63575	8.66574	8.41169	10.4869	9.60166	11.4773	10.3313	6.33493	5.83775	3471	3199	3318	3221	3454	2663	4181	3990	3586	2541
ENSG00000122694	GLIPR2	9	36136536	36163913	+	protein_coding	2	0.107625	-0.139346	-0.0352533	-0.29183	-0.0676376	0.0965057	-0.0167914	0.123153	0.999805	0.972056	0.999995	0.999916	0.999472	0.64637	0.983128	0.999963	0.368004	0.403546	0.482464	0.49784	0.685721	0.605841	1.94874	1.767	0.491037	0.570215	2.72868	2.62192	1.22722	1.4186	1.95379	1.8021	47	39	51	48	60	31	47	62	70	34
ENSG00000122861	PLAU	10	73909177	73917497	+	protein_coding	2	-0.395753	-0.300717	-0.0983625	-0.340853	-0.0718558	0.0973636	-0.121215	0.13288	0.999805	0.605269	0.999995	0.999916	0.997605	0.754974	0.932793	0.999963	1.32286	1.27015	1.5447	1.77957	1.25059	1.07182	1.71269	1.41186	1.32521	1.0314	2.4115	2.34108	1.33153	1.40468	1.0926	1.24416	173	138	123	144	144	140	209	212	189	141
ENSG00000124102	PI3	20	45174876	45176544	+	protein_coding	2	0.0300624	0.167785	-0.101066	-0.387673	-0.230769	-0.331682	0.275391	-0.502497	0.999805	0.761632	0.999995	0.999916	0.999472	NA	NA	0.999963	0.943632	1.11283	0.529288	0.47471	0.6407	0.349833	1.0738	1.17116	0.505542	0.494363	0.577715	0.816594	1.00332	0.971378	1.49917	1.13342	16	22	18	25	25	14	15	12	10	8
ENSG00000124549	BTN2A3P	6	26421391	26432383	+	transcribed_unprocessed_pseudogene	2	-0.122328	-0.3644	-0.056499	-0.332946	-0.0747104	0.205276	-0.394662	-0.0609446	0.999805	0.147878	0.999995	0.999916	0.999472	0.428934	0.976671	0.999963	0.933445	0.989975	0.578822	0.903001	1.26769	1.02468	0.747095	0.494436	0.894785	0.878582	1.31297	1.07765	1.06257	0.943831	1.3264	1.30371	163	119	129	161	129	120	168	95	112	127
ENSG00000124920	MYRF	11	61752642	61788518	+	protein_coding	2	0.264937	-0.19234	-0.129687	-0.596379	0.00399941	0.0647531	-0.0345822	0.0469084	0.999805	0.889288	0.199995	0.999916	0.999472	0.787975	0.854499	0.999963	0.759049	0.759939	0.869678	1.133	0.462898	0.287282	0.491626	0.406586	0.277125	0.321276	0.798142	0.873864	0.806514	0.957758	0.745171	0.718427	345	254	268	316	320	193	426	508	439	325
ENSG00000125798	FOXA2	20	22581005	22585455	-	protein_coding	2	-0.391266	-0.533575	-0.325137	-0.774136	-0.186365	-0.486239	-0.446268	0.151959	0.999805	0.059384	0.352413	0.999916	0.999472	0.498345	0.813183	0.999963	0.380234	0.424285	1.09204	1.61263	0.933755	0.542825	0.494765	0.42013	1.27721	1.12788	1.37665	2.29746	0.614256	0.912857	0.468266	0.572275	32	35	35	43	35	33	112	141	135	107
ENSG00000126231	PROZ	13	113158654	113172383	+	protein_coding	2	0.416376	-0.434474	0.13478	-0.00832106	-0.130878	0.433458	-0.213195	0.209458	0.999805	0.527526	0.999995	0.999916	0.999472	0.439949	0.954662	0.999963	0.962292	1.03082	0.973181	1.31855	1.06814	1.08119	0.679121	0.508575	0.567298	0.81503	0.564324	0.611818	0.761165	0.756958	0.835969	1.02499	80	53	53	86	66	43	67	76	77	59
ENSG00000126464	PRR12	19	49591643	49626439	+	protein_coding	2	0.517699	0.234428	-0.175474	-0.373354	0.0704714	-0.121599	-0.20457	-0.0484059	0.999805	0.198553	0.789971	0.999916	0.656487	0.469608	0.838787	0.999963	1.42651	1.40858	1.2726	1.59574	1.80514	1.53846	0.455748	0.53634	1.08414	1.28019	1.38638	1.63463	1.20646	1.45692	1.14445	1.0347	423	339	392	389	402	264	414	390	375	304
ENSG00000127252	HRASLS	3	193241125	193277738	+	protein_coding	2	-0.288808	-0.075786	-0.161061	-0.899616	-0.0197169	-0.254788	0.099152	0.385188	0.999805	0.809577	0.999995	0.999916	0.999472	0.47536	0.930715	0.999963	1.33004	1.27431	1.34978	1.30583	0.105413	0.0690687	0.96785	1.03502	0.624284	0.528688	1.54457	1.95167	1.17734	1.53688	1.77005	2.51748	65	49	57	58	55	51	61	62	84	41
ENSG00000128016	ZFP36	19	39406813	39409412	+	protein_coding	2	0.374878	-0.25939	-0.0968189	-0.218147	-0.00496781	-0.0879067	0.122283	0.111432	0.999805	0.568464	0.999995	0.999916	0.283775	0.872743	0.918065	0.999963	9.17537	9.37252	7.90773	8.46523	7.47135	6.88116	5.47973	4.42037	6.15545	7.57703	7.15883	9.52086	10.8349	12.8255	3.86043	3.99937	771	582	664	664	724	537	729	897	735	457
ENSG00000129194	SOX15	17	7588178	7590170	-	protein_coding	2	0.329785	-0.15641	-0.401218	-0.206568	-0.111595	0.0313472	0.0142781	0.047587	0.999805	0.971427	0.999995	0.999916	0.999472	0.944236	0.798672	0.999963	1.31516	1.30018	1.09	1.23221	0.882779	0.68114	0.67502	0.588874	0.591535	0.928771	1.37464	1.50893	0.858686	1.12494	1.03289	1.06097	83	78	67	104	77	56	87	66	79	51
ENSG00000129197	RPAIN	17	5419641	5432876	+	protein_coding	2	-0.0411981	-0.128639	-0.0308458	-0.299795	-0.0212124	-0.0346546	-0.0189015	-0.0395675	0.999805	0.889843	0.320178	0.999916	0.999472	0.762881	0.97163	0.999963	7.52699	7.41402	5.70311	6.40703	5.03275	3.8306	3.42668	3.05046	3.46955	3.44882	6.93841	7.59783	5.85482	5.70116	3.60967	3.48655	2338	1979	1760	2207	2106	1563	2074	1665	1978	1304
ENSG00000130222	GADD45G	9	89605013	89606555	+	protein_coding	2	-0.0701081	-0.488148	-0.399768	-0.767455	-0.180663	0.249292	-0.571741	0.0411925	0.999805	0.0804722	0.640114	0.999916	0.999472	0.690323	0.830819	0.999963	1.28133	1.39746	0.890599	1.40355	1.11856	0.608272	1.28376	0.901283	1.78729	2.05422	0.660974	0.72297	0.708824	0.854862	0.872898	0.961903	62	67	56	71	71	58	54	42	65	44
ENSG00000130529	TRPM4	19	49157741	49211836	+	protein_coding	2	0.0158376	-0.14081	0.0410416	-0.298598	-0.0542802	0.156001	-0.182361	0.0782418	0.999805	0.252471	0.514163	0.999916	0.999472	0.220207	0.961586	0.999963	2.16671	2.36461	1.75344	2.21549	2.10311	1.68109	3.96898	3.55504	2.64759	2.79316	2.78663	2.53221	2.68828	2.65468	3.53694	3.67506	588	506	535	608	555	451	513	455	597	425
ENSG00000130600	H19	11	1995163	2001470	-	processed_transcript	2	0.179337	0.0139272	-0.142162	-0.217461	-0.139232	0.175494	0.040954	0.00418938	0.999805	0.885703	0.999995	0.999916	0.999472	0.00475357	0.872048	0.999963	16.877	21.0926	14.1238	16.1976	0.622484	0.478212	45.2378	44.9382	0.182485	0.201945	164.104	148.826	44.2411	45.7359	69.9637	66.5688	1216	1686	2991	1200	2290	2617	1830	2271	1560	1229
ENSG00000130702	LAMA5	20	62307955	62367312	-	protein_coding	2	0.233013	-0.120862	-0.103998	-0.182144	-0.0757275	0.155382	-0.0106163	0.0341223	0.999805	0.955426	0.999995	0.999916	0.999472	0.0967212	0.851286	0.999963	10.86	11.3605	9.08604	11.376	9.61084	8.90004	6.25019	5.36943	6.22816	8.29745	9.39663	9.29379	7.53546	7.70993	5.5029	5.34576	6520	5177	5385	6427	6270	4503	5954	6483	6197	4438
ENSG00000130720	FIBCD1	9	130902438	130939286	-	protein_coding	2	0.255891	0.0488417	-0.190993	-0.736714	-0.0965195	0.194782	0.652549	0.0783401	0.999805	0.146984	0.999995	0.999916	0.999472	0.660764	0.865767	0.999963	0.317405	0.346395	0.245797	0.174772	0.139386	0.094841	0.956313	0.874602	0.168207	0.258642	0.565576	0.510881	0.909609	0.963389	1.78654	1.83986	38	43	43	34	51	41	36	37	56	16
ENSG00000131480	AOC2	17	42844600	42850707	+	protein_coding	2	0.557668	-0.250519	-0.137221	-0.107472	0.0679339	0.0531118	0.077586	0.0345364	0.999805	0.769466	0.999995	0.999916	0.999472	0.847148	0.932793	0.999963	1.56453	1.38083	1.78159	1.64943	1.31406	1.21059	0.77054	0.715894	0.686665	0.856342	1.99332	2.038	1.15167	1.11243	1.29051	1.23374	218	147	115	192	141	102	235	186	206	160
ENSG00000132510	KDM6B	17	7839904	7854796	+	protein_coding	2	0.527689	-0.206128	-0.27067	-0.589542	-0.124055	-0.183818	-0.11857	0.157675	0.999805	0.595359	0.453431	0.999916	0.671071	0.492263	0.719113	0.999963	0.642663	0.767902	0.951557	1.15421	1.16012	0.823462	0.477728	0.386696	0.63925	0.753272	0.937686	1.20688	0.707423	0.849454	0.526322	0.629362	195	157	207	217	219	150	292	350	328	225
ENSG00000132522	GPS2	17	7311324	7315564	-	protein_coding	2	0.241642	-0.514977	0.0711428	-0.440189	0.00773865	0.0946555	0.18802	0.0855519	0.999805	0.152278	0.91466	0.999916	0.999472	0.162641	0.896199	0.999963	81.3706	78.3603	108.614	100.239	1.26326	0.901773	0.753667	0.48001	0.95814	1.12863	94.5667	92.9161	96.5903	89.25	0.827372	0.944585	10508	8777	8401	9416	10021	6868	12678	13203	15934	7439
ENSG00000132680	KIAA0907	1	155913043	155934400	-	protein_coding	2	0.143786	0.0136971	-0.131457	-0.363964	0.0234151	0.234217	-0.22131	-0.0666932	0.999805	0.0485536	0.0171601	0.999916	0.999472	0.109666	0.883121	0.999963	9.64532	9.65087	7.78176	9.14376	11.9541	8.86145	9.12438	8.74093	7.8748	9.542	8.71065	8.88256	6.52183	7.13256	8.14296	8.34878	2589	1922	1672	2376	2090	1353	2065	1723	1869	1583
ENSG00000132692	BCAN	1	156641390	156659532	+	protein_coding	2	-0.0106806	-0.201724	-0.31057	-0.878525	0.0277994	0.0323065	-0.1681	-0.227645	0.999805	0.499552	0.11856	0.999916	0.999472	0.947765	0.67551	0.999963	1.45665	1.41519	1.24261	1.70644	1.2851	0.79415	0.44251	0.353905	0.618567	0.626685	0.428141	0.463067	0.785215	0.951949	0.36314	0.272622	285	254	254	271	275	198	263	302	291	226
ENSG00000133247	KMT5C	19	55339853	55348120	+	protein_coding	2	0.0249727	-0.153544	-0.0694967	-0.33467	0.0203553	0.0614599	0.0464924	0.214676	0.999805	0.823575	0.526872	0.999916	0.999472	0.814365	0.949055	0.999963	2.03724	2.05439	1.9623	2.0429	2.91777	2.36729	2.29774	1.9685	2.37517	2.51894	1.58171	1.8217	1.69734	1.86791	1.20222	1.51634	377	344	378	352	377	304	381	403	445	262
ENSG00000134258	VTCN1	1	117143587	117210960	-	protein_coding	2	-0.0723296	-0.185699	-0.157506	-1.01681	-0.662518	-0.77929	-0.297716	-0.0597468	0.999805	0.913479	0.999995	0.999916	0.999472	NA	0.970615	0.999963	0.00934211	0.0257883	0.0139122	0	0	0	0.87547	0.5842	0.0481826	0.0314115	0.0310593	0.0478945	0.182143	0.267871	0.604703	0.480112	1	1	4	2	3	4	0	4	2	0
ENSG00000135477	KRT87P	12	52250466	52258867	-	transcribed_unprocessed_pseudogene	2	-0.426812	-0.0829804	-0.321483	-0.928011	-0.0611218	0.865738	0.0956067	0.0930907	0.999805	0.897829	0.997462	0.999916	0.999472	NA	0.869399	0.999963	0.493046	0.548927	0.232992	0.290991	0.4394	0.216869	0.501465	0.476539	0.241619	0.309604	0.264388	0.14332	0.496151	0.691928	0.552858	0.55173	29	31	39	38	25	35	19	25	18	15
ENSG00000137496	IL18BP	11	71998541	72005715	+	protein_coding	2	0.203588	-0.285528	0.00133794	-0.355982	-0.0125765	0.0517467	0.0158658	0.0123225	0.999805	0.920538	0.999995	0.999916	0.999472	0.71741	0.998106	0.999963	6.00355	5.8746	6.12736	6.95558	1.28512	0.97471	0.554597	0.440989	0.68569	0.879783	5.35	5.53353	6.1722	6.12605	0.929679	0.790019	1168	814	858	1027	976	719	1195	1162	1258	826
ENSG00000138172	CALHM2	10	103446786	103452402	-	protein_coding	2	0.251511	-0.175861	-0.33105	-0.196126	0.178346	0.366317	0.244533	0.10356	0.999805	0.383497	0.999995	0.999916	0.999472	0.158453	0.767877	0.999963	0.785027	0.694882	0.835229	0.822546	1.10323	1.08667	0.702065	0.571747	0.430484	0.507732	1.26022	1.1581	0.736195	0.834055	0.784361	0.846089	102	89	79	81	83	63	155	102	117	73
ENSG00000139718	SETD1B	12	121804180	121832584	+	protein_coding	2	0.418371	-0.0386186	-0.0386093	-0.340122	-0.0193896	-0.32385	-0.0521783	0.0138428	0.999805	0.753908	0.503933	0.999916	0.389049	0.0124354	0.964923	0.999963	1.95931	2.08524	2.11979	2.53917	3.05328	2.46672	1.4451	1.40446	2.04328	2.33303	2.40898	3.00747	2.52539	2.74998	1.75172	1.58146	681	567	603	675	669	455	774	803	837	567
ENSG00000139908	TSSK4	14	24205697	24208362	+	protein_coding	2	0.461648	-0.0768357	0.261484	-0.431064	0.00499355	0.401053	-0.00540019	0.0902849	0.999805	0.992402	0.999995	0.999916	0.999472	0.429794	0.912414	0.999963	0.565983	0.600718	0.621697	0.569455	1.10538	0.781607	0.336031	0.266059	0.463598	0.629442	0.591953	0.560858	0.6088	0.418762	0.620459	0.655295	49	36	36	45	47	24	55	47	42	43
ENSG00000140398	NEIL1	15	75346955	75357114	+	protein_coding	2	0.253478	-0.126435	-0.144638	-0.461446	-0.153389	-0.00573989	-0.55188	0.0493453	0.999805	0.000169288	0.664816	0.999916	0.999472	0.98327	0.852103	0.999963	1.71351	1.86771	1.02762	1.63181	0.781978	0.500415	0.555232	0.484674	0.430946	0.5025	1.52222	1.79706	1.5973	1.64424	0.866043	0.874535	497	400	404	530	498	355	327	317	296	317
ENSG00000141582	CBX4	17	79833156	79839429	-	protein_coding	2	0.0345415	-0.185136	-0.0486842	-0.435906	-0.0287457	-0.533992	0.425336	0.18382	0.999805	1.30224e-05	0.133142	0.999916	0.999472	1.80546e-09	0.954039	0.999963	13.884	14.3203	19.9302	17.026	15.613	11.8222	14.3527	12.854	16.2687	17.0367	8.91226	14.1679	13.2103	12.9122	6.1208	7.24126	1524	1414	1408	1482	1585	1171	2590	2508	2726	1317
ENSG00000141933	TPGS1	19	507497	519654	+	protein_coding	2	0.0631704	-0.450578	-0.264125	-0.041244	-0.167269	0.311244	-0.118129	0.271665	0.999805	0.633853	0.999995	0.861807	0.999472	0.0436082	0.482117	0.999963	3.52511	3.87948	3.68961	4.01945	3.20307	3.36679	2.24411	1.56526	4.82444	5.01259	2.80518	2.38726	2.5649	3.06828	3.46351	4.00036	431	454	516	549	543	423	420	528	717	369
ENSG00000146067	FAM193B	5	177519788	177554541	-	protein_coding	2	0.160474	-0.137608	-0.149116	-0.353308	0.013174	-0.00157982	-0.256893	0.0150857	0.999805	0.062015	0.0474977	0.999916	0.999472	0.99302	0.864276	0.999963	4.29031	4.13798	3.3369	4.31029	5.91653	4.68116	3.61431	3.16145	3.34844	4.2929	3.54748	3.79677	3.48155	3.85392	4.41532	4.70744	1041	753	845	957	923	622	955	761	848	754
ENSG00000147804	SLC39A4	8	144409742	144416895	-	protein_coding	2	0.0497918	-0.0894791	-0.146596	-0.290688	0.00517898	-0.0612211	-0.0623609	-0.117657	0.999805	0.795786	0.999995	0.999916	0.999472	0.785297	0.865624	0.999963	1.3355	1.32351	1.28438	1.37596	1.21594	1.01869	0.588761	0.586788	1.6047	1.83251	1.60989	1.74992	1.07638	1.15726	1.57334	1.39324	281	189	254	233	256	196	231	254	311	186
ENSG00000149577	SIDT2	11	117178733	117197445	+	protein_coding	2	0.225073	-0.159378	-0.112766	-0.233314	-0.0256591	0.205361	0.258247	-0.118526	0.999805	0.0904525	0.947885	0.999916	0.999472	0.221317	0.855004	0.999963	1.07359	1.17165	1.35714	1.26559	1.47534	1.29216	1.25461	1.10763	0.872379	1.10691	1.3212	1.25601	1.31291	1.50586	1.34955	1.37554	453	344	305	420	408	246	564	546	569	308
ENSG00000149609	C20orf144	20	33662284	33665619	+	protein_coding	2	0.0530356	-0.447878	-0.143366	-0.602921	0.0171467	-0.345092	-0.481389	0.153862	0.999805	0.0776806	0.842523	0.999916	0.999472	0.329334	0.93675	0.999963	1.02811	0.957103	0.793268	1.0718	0.888676	0.592729	0.617754	0.444548	0.844421	0.778203	0.704806	0.964731	0.746814	0.790029	0.602911	0.72903	114	79	83	91	105	64	84	77	92	97
ENSG00000154252	GAL3ST2	2	241776825	241804208	+	protein_coding	2	0.738809	-0.0699566	0.0824592	-0.084217	-0.090993	0.180932	-0.133624	-0.324005	0.999805	0.818449	0.999995	0.999916	0.999472	0.822281	0.975482	0.999963	0.763727	0.721734	0.493357	0.666442	0.506895	0.450327	0.428779	0.390632	0.452451	0.694033	0.405883	0.511505	0.784765	0.73472	0.516603	0.368113	15	37	39	25	38	31	31	37	28	16
ENSG00000156860	FBRS	16	30658431	30670814	+	protein_coding	2	0.34566	-0.126137	-0.141169	-0.269771	-0.0120138	-0.0284745	-0.189677	0.0333052	0.999805	0.111639	0.566625	0.999916	0.199394	0.886775	0.734555	0.999963	4.18886	4.13083	3.4345	4.12991	5.40582	4.53037	2.5254	2.04579	3.02946	4.03752	3.8331	4.14765	3.72386	3.9785	2.81709	2.88425	1264	967	1033	1171	1118	846	1137	984	1144	890
ENSG00000156873	PHKG2	16	30748270	30761176	+	protein_coding	2	0.0381495	-0.30809	-0.177508	-0.37461	-0.0490885	-0.112629	-0.391194	0.177992	0.999805	0.00716758	0.293236	0.999916	0.999472	0.555462	0.828077	0.999963	2.26334	2.31477	1.6115	2.20079	1.92478	1.44296	1.36879	1.10015	1.24308	1.45151	1.73618	2.09964	1.92006	2.07774	1.51029	1.7931	777	601	539	743	668	479	555	491	513	515
ENSG00000157999	ANKRD61	7	6031376	6036386	+	protein_coding	2	0.567495	-0.330159	0.0837005	-0.479552	-0.285463	-0.179755	-0.382421	0.157871	0.999805	0.29314	0.999995	0.999916	0.999472	0.754735	0.971023	0.999963	1.34981	1.85938	0.953998	1.30744	1.89531	1.3489	0.945749	0.666388	0.717708	1.16781	0.747943	0.861571	1.14042	1.00325	0.823067	0.888383	78	60	55	91	96	41	55	51	46	52
ENSG00000158315	RHBDL2	1	38885807	38941799	-	protein_coding	2	0.0582565	-0.095183	0.103225	-0.531167	0.234022	0.211668	0.188252	-0.146622	0.999805	0.734412	0.999995	0.999916	0.999472	NA	0.963668	0.999963	0.436469	0.391004	0.26406	0.228665	0.323317	0.231102	0.819238	0.795752	0.952322	0.982104	0.0448498	0.0455854	0.591787	0.58059	0.619855	0.71495	51	38	43	31	42	33	31	29	41	17
ENSG00000159899	NPR2	9	35792154	35809732	+	protein_coding	2	0.0463247	-0.181739	0.164512	-0.485455	0.0401394	0.188884	0.351495	0.122168	0.999805	0.0771987	0.486996	0.999916	0.999472	0.461309	0.901855	0.999963	1.12675	1.03678	1.65071	1.36225	1.30265	0.898801	0.666429	0.674262	0.866979	0.750109	1.11895	1.03841	1.02283	0.933211	0.607435	0.588352	184	154	114	172	154	95	335	243	303	183
ENSG00000160326	SLC2A6	9	133471095	133479137	-	protein_coding	2	-0.0244131	-0.0287165	-0.16523	-0.408987	0.0712172	-0.282734	-0.00149719	-0.0960706	0.999805	0.997202	0.999995	0.999916	0.999472	0.0880409	0.819862	0.999963	1.0225	0.986731	1.07065	1.0569	0.468638	0.336192	1.31649	1.22665	0.247201	0.238436	2.55028	3.25583	2.35179	2.73118	1.56246	1.44714	128	128	168	136	119	129	118	158	180	95
ENSG00000161010	MRNIP	5	179835133	179862173	-	protein_coding	2	-0.0505443	-0.198572	-0.0310262	-0.54291	-0.00733237	0.023248	0.0132487	-0.0566376	0.999805	0.929479	0.0240943	0.999916	0.999472	0.863741	0.967024	0.999963	16.6446	17.0315	11.9851	13.3003	2.2478	1.44779	1.45219	1.21855	1.14159	1.17058	13.9808	14.8629	13.7116	13.862	2.25798	2.09896	6263	4959	4675	5782	5561	3905	4540	4001	5272	3035
ENSG00000161960	EIF4A1	17	7572706	7579005	+	protein_coding	2	0.147352	-0.350675	0.0147039	-0.519668	-0.0625979	0.163012	0.275495	-0.0112947	0.999805	0.00322167	0.0322568	0.999916	0.999472	0.0179222	0.974734	0.999963	286.818	295.358	304.456	273.358	4.40646	3.12215	3.82497	2.85397	2.46922	2.84419	351.108	327.473	308.168	313.434	0.90302	0.948674	63967	53918	47591	62584	60342	42205	73495	63595	81936	38405
ENSG00000162194	LBHD1	11	62662817	62672255	-	protein_coding	2	-0.0173936	-0.13462	-0.00837418	-0.320452	0.0280709	0.0909565	0.0775243	-0.101983	0.999805	0.496855	0.97772	0.999916	0.999472	0.311419	0.990936	0.999963	22.1888	21.616	21.0874	21.0719	1.7041	1.32986	1.08972	0.952945	1.13725	1.09156	27.3306	27.3287	19.0233	20.3921	1.34929	1.25361	3208	2638	2394	2967	2663	2062	3292	2657	3367	2030
ENSG00000162739	SLAMF6	1	160485030	160523262	-	protein_coding	2	-0.145388	-0.138151	-0.0293506	-0.35336	0.0836468	0.0988965	0.000887103	0.0331287	0.999805	0.998805	0.999995	0.999916	0.999472	0.880073	0.985308	0.999963	0.731164	0.653827	0.628769	0.631737	0.265823	0.182546	2.32696	2.1601	0.649645	0.536701	0.388026	0.348058	1.63637	1.93461	2.69192	2.63298	67	71	88	61	69	72	45	71	82	31
ENSG00000163463	KRTCAP2	1	155169408	155173475	-	protein_coding	2	-0.0334365	-0.142542	0.0129135	-0.385327	-0.0608628	0.0887395	0.050098	-0.132614	0.999805	0.706982	0.96576	0.999916	0.999472	0.356404	0.984019	0.999963	9.94071	10.6367	10.5005	10.9534	1.08434	0.933184	0.602016	0.553637	0.595106	0.608866	14.1541	13.9812	12.7013	12.7266	0.431628	0.379848	1590	1267	1290	1596	1564	995	1785	1640	1908	1214
ENSG00000163701	IL17RE	3	9902612	9916402	+	protein_coding	2	-0.0146763	-0.202583	-0.191785	-0.290586	0.0294218	0.075265	-0.242615	0.104916	0.999805	0.186482	0.999995	0.999916	0.999472	0.779544	0.739429	0.999963	1.7137	1.80162	1.33356	1.53603	1.72646	1.38137	1.35384	1.25397	1.95089	1.93175	1.17286	1.16705	1.72808	2.05695	1.87956	2.24178	335	256	310	328	269	243	286	250	252	231
ENSG00000163888	CAMK2N2	3	184259213	184261463	-	protein_coding	2	0.182223	-0.306129	-0.162351	-0.179117	-0.102157	0.0033156	-0.204955	-0.0682783	0.999805	0.461958	0.999995	0.999916	0.999472	0.99239	0.896199	0.999963	1.8792	2.05548	2.04068	2.43294	1.19368	0.918863	1.22201	1.0109	0.776361	0.872637	2.07085	2.26367	2.163	2.58662	1.24552	1.26952	107	90	93	109	113	76	104	123	132	89
ENSG00000164099	PRSS12	4	118280038	118353003	-	protein_coding	2	0.0672619	-0.179101	0.0140116	-0.769834	-0.0560538	0.167903	-0.0721174	0.0155327	0.999805	0.694423	0.0344877	0.999916	0.999472	0.306986	0.985707	0.999963	2.24253	2.22071	1.71379	1.94994	1.2556	0.839146	2.09391	1.75285	1.75146	1.802	2.41433	2.24113	2.94213	3.0319	2.48136	2.51313	477	454	435	495	507	359	450	426	425	282
ENSG00000164776	PHKG1	7	56080283	56092996	-	protein_coding	2	0.289878	-0.191641	-0.0623984	-0.356455	-0.0494281	0.0819951	0.00332517	-0.0842527	0.999805	0.984853	0.999995	0.999916	0.999472	0.54601	0.930604	0.999963	8.03717	8.54584	6.77729	7.30553	1.13143	0.756971	0.819273	0.728568	0.51328	0.664344	8.61917	8.30651	7.65479	7.68587	1.21532	0.98658	923	785	826	919	950	645	781	792	889	554
ENSG00000165684	SNAPC4	9	136375577	136400168	-	protein_coding	2	0.231506	-0.20772	-0.064046	-0.156183	-0.0669718	0.147443	-0.0385217	0.0753482	0.999805	0.809766	0.999995	0.999916	0.999472	0.260354	0.963825	0.999963	5.56407	5.87973	6.16281	7.02792	8.26763	7.89009	5.27022	4.43684	4.77731	6.69955	8.11268	8.58037	5.82494	5.77492	5.36346	5.77574	1279	971	928	1236	1140	800	1426	1244	1381	995
ENSG00000167604	NFKBID	19	35887653	35902303	-	protein_coding	2	0.262276	-0.201198	-0.153749	-0.589998	-0.0348167	-0.195673	-0.0261411	0.182821	0.999805	0.924462	0.0556424	0.999916	0.999472	0.378781	0.84929	0.999963	1.77736	1.92834	2.01124	1.9689	2.95867	1.80519	1.63417	1.36611	1.209	1.48659	1.84231	2.28089	1.92292	2.18575	0.995425	1.15392	281	201	187	266	237	152	295	282	226	205
ENSG00000167741	GGT6	17	4556927	4560818	-	protein_coding	2	-0.337816	0.00258513	0.0528982	-0.954195	-0.736407	0.435917	-0.798953	0.0253971	0.999805	0.634475	0.999995	0.999916	0.999472	NA	0.982445	0.999963	0.0178922	0.0411585	0.0133224	0.0353358	0.0629792	0.0305272	0.325213	0.250273	0.856209	0.719804	0.0175757	0.0100768	0.639076	0.513031	1.08261	1.21836	1	2	4	1	5	5	4	1	2	3
ENSG00000167748	KLK1	19	50819148	50823787	-	protein_coding	2	0.0172746	-0.0217773	-0.154075	-0.292883	0.0855129	0.142732	-0.176765	0.116281	0.999805	0.472312	0.999995	0.999916	0.999472	0.734735	0.924343	0.999963	1.62917	1.6632	1.53042	1.89449	1.0046	0.852154	2.68479	2.83757	1.91495	1.91362	0.909326	0.975454	1.35685	1.50256	2.42635	2.52097	137	137	176	135	152	120	162	143	204	121
ENSG00000167880	EVPL	17	76004502	76027452	-	protein_coding	2	0.134296	-0.100514	-0.0505366	-0.19882	-0.0901793	0.293375	-0.0257212	0.0629237	0.999805	0.860831	0.999995	0.999916	0.999472	0.000905247	0.915179	0.999963	9.52283	10.1676	8.33225	9.21536	9.08514	7.78374	12.3603	10.7177	7.67114	8.25484	7.37359	6.40025	7.93523	8.32611	11.6886	12.2398	2842	2529	2679	2973	2897	2311	2870	2723	2954	2112
ENSG00000167964	RAB26	16	2140803	2154165	+	protein_coding	2	0.190849	-0.139575	-0.170847	-0.874564	-0.144012	0.358479	0.0749259	-0.115593	0.999805	0.68218	3.63399e-05	0.999916	0.999472	0.00409713	0.946436	0.999963	6.60363	7.77056	6.5024	7.04586	10.2053	4.98143	6.20165	4.92915	4.85088	6.2675	7.72134	5.98531	6.53728	7.06871	5.02199	4.54156	720	581	522	779	743	420	742	702	706	498
ENSG00000167968	DNASE1L2	16	2235816	2238711	+	protein_coding	2	0.315566	-0.429837	-0.155758	-0.471084	-0.0279164	0.145385	-0.00378318	-0.192149	0.999805	0.988583	0.766301	0.999916	0.999472	0.611113	0.921479	0.999963	2.32003	2.60233	2.85355	2.98238	1.83978	1.42208	1.5578	1.14648	1.29629	1.35486	2.34256	2.2632	1.90986	2.07726	1.25449	1.06721	291	180	161	246	199	162	303	246	233	184
ENSG00000168056	LTBP3	11	65538805	65558930	-	protein_coding	2	0.125444	-0.32471	-0.280989	-0.257607	-0.131073	0.0936601	-0.252019	0.0539579	0.999805	0.172087	0.999995	0.999916	0.999472	0.608201	0.345905	0.999963	1.99993	2.24122	1.48648	2.0319	2.20007	1.80723	1.76047	1.32157	1.58524	1.70351	2.49238	2.7734	1.69987	1.93316	1.6838	1.78049	861	711	756	884	887	662	613	784	727	562
ENSG00000169583	CLIC3	9	136994635	136996803	-	protein_coding	2	0.108004	-0.260922	0.124429	-0.720751	-0.0906624	0.215398	0.108022	0.059492	0.999805	0.784353	0.42124	0.999916	0.999472	0.594513	0.949607	0.999963	1.72987	1.92334	1.51359	1.49973	2.09393	1.04834	2.16736	1.59721	1.36307	1.41372	1.65207	1.4473	1.49278	1.40157	1.85944	1.82125	91	72	65	94	87	52	72	70	93	60
ENSG00000169710	FASN	17	82078333	82098332	-	protein_coding	2	0.350018	-0.0313702	-0.0726704	-0.206752	0.00142085	0.0271872	-0.0132512	0.029207	0.999805	0.951222	0.999995	0.999916	0.28821	0.781959	0.879617	0.999963	41.9528	45.3007	39.8568	41.9498	58.5133	51.6058	51.1469	48.6582	49.896	63.4933	45.0913	45.8945	46.8051	50.4352	56.6112	55.0465	13789	13892	15587	13026	16360	12036	13932	17654	17725	10276
ENSG00000169884	WNT10B	12	48965340	48971763	-	protein_coding	2	-0.0249798	0.0527817	-0.198843	-0.650431	0.178374	-0.168041	-0.143799	-0.0303247	0.999805	0.84132	0.999995	0.999916	0.999472	0.604549	0.865624	0.999963	0.311935	0.224699	0.165867	0.231404	0.517445	0.307118	1.17837	1.21856	0.277793	0.253168	0.989396	1.19941	1.02762	1.1167	1.13665	1.20233	23	29	29	23	21	24	20	27	15	18
ENSG00000169962	TAS1R3	1	1331314	1335306	+	protein_coding	2	0.438803	-0.31115	-0.275545	-0.590396	-0.107363	-0.0001401	0.167799	-0.166516	0.999805	0.360409	0.435852	0.999916	0.999472	0.999678	0.690039	0.999963	1.944	2.09952	2.34261	2.3936	1.47921	1.03484	1.4046	0.802121	0.849687	1.13556	1.01145	1.09566	1.32214	1.64519	1.38781	1.31897	289	236	195	299	277	168	387	316	359	224
ENSG00000170498	KISS1	1	204190341	204196486	-	protein_coding	2	-0.0561242	-0.795553	-0.0592684	-0.650314	-0.496045	0.151541	0.260808	-0.0629809	0.999805	0.614669	0.999995	0.999916	0.999472	0.774621	NA	0.999963	0.853277	1.24273	1.38384	1.07257	0.579351	0.271927	0.966617	0.522832	0.605923	0.414086	2.8993	2.52216	0.702138	0.749285	0.776403	0.81292	25	24	20	41	27	25	45	31	49	33
ENSG00000170684	ZNF296	19	45071500	45076588	-	protein_coding	2	0.516257	0.063223	-0.576932	-0.440853	0.00166387	-0.311835	-0.198711	0.118962	0.999805	0.628602	0.999995	0.999916	0.999472	0.412851	0.596956	0.999963	0.555021	0.50072	0.685863	0.837193	1.08343	0.818058	0.494284	0.466962	0.615825	1.11993	0.880506	1.11374	0.659602	1.18509	0.465658	0.503255	42	29	32	34	33	30	67	47	43	39
ENSG00000171223	JUNB	19	12791496	12793315	+	protein_coding	2	0.210025	-0.484049	-0.496648	-0.455376	-0.19016	-0.390235	0.121984	0.100512	0.999805	0.809766	0.359269	0.999916	0.999472	0.379589	0.797398	0.999963	22.2344	26.3635	25.0706	24.9528	19.5075	17.5847	56.3044	41.3711	26.9798	37.0613	24.5885	32.8787	33.6687	48.5923	30.2158	30.3236	1366	1431	2111	1548	1844	1912	1338	2476	2167	1100
ENSG00000171889	MIR31HG	9	21455642	21559669	-	sense_overlapping	2	0.136745	0.0145258	0.282191	-2.78821	0.0912475	0.443817	-0.0455483	-0.0610908	0.999805	0.931652	0.999995	0.999916	0.999472	0.405141	0.854499	0.999963	1.85993	1.67648	1.19991	1.51069	0.0582589	0	0.723181	0.655878	0.685196	0.850278	1.49146	1.0703	1.92601	1.64572	2.21666	1.66004	46	49	49	42	48	39	41	48	38	34
ENSG00000172803	SNX32	11	65833641	65856896	+	protein_coding	2	0.49629	-0.403687	0.0486502	-0.80884	0.032704	0.0460988	0.0966617	0.0768926	0.999805	0.453435	0.00899701	0.999916	0.807909	0.60521	0.954111	0.999963	38.7995	36.3695	48.718	49.611	1.41891	0.806964	1.01206	0.727703	0.671588	1.0309	36.6667	37.2129	40.6351	38.0962	0.300999	0.317899	6433	5530	4796	5616	6032	4003	8442	7592	9710	4862
ENSG00000173209	AHSA2	2	61177418	61191203	+	protein_coding	2	0.204957	-0.257095	-0.113571	-0.262665	0.0175408	-0.0737037	-0.317458	-0.078302	0.999805	0.0170498	0.714223	0.999916	0.999472	0.62582	0.839412	0.999963	9.33751	8.8411	7.34056	9.21885	4.75868	3.80974	3.99188	3.42738	2.99719	3.79127	5.78022	6.5077	6.56789	7.08511	4.76128	4.73596	3272	2681	2625	3168	2848	2088	2822	2428	2330	2326
ENSG00000173239	LIPM	10	88802730	88820546	+	protein_coding	2	0.296281	-0.210507	0.071801	-0.956866	0.196175	0.356839	0.376236	-0.194715	0.999805	0.571965	0.999995	0.999916	0.999472	NA	0.974734	0.999963	0.316615	0.396075	0.34838	0.271048	0.3534	0.1703	1.29489	1.06254	0.268324	0.377561	0.275762	0.143921	0.891295	0.857791	1.32712	1.00129	20	14	45	19	23	24	27	14	25	11
ENSG00000173334	TRIB1	8	125430321	125438405	+	protein_coding	2	0.212608	-0.375849	-0.285632	-0.25338	-0.0670057	-0.523739	0.316815	0.130111	0.999805	0.104525	0.446816	0.150165	0.983739	0.169494	0.918478	0.999963	4.61259	4.70997	6.7982	6.71494	8.51697	6.99587	4.90787	3.86302	5.69962	6.93527	5.41355	8.19798	4.26486	5.1555	1.61553	1.71214	665	699	631	627	821	553	1132	1549	1336	620
ENSG00000174788	PCP2	19	7631611	7633748	-	protein_coding	2	-0.0743134	-0.303201	-0.15792	-0.676763	-0.211851	0.421385	0.0759328	0.362115	0.999805	0.87837	0.999995	0.999916	0.999472	0.48415	0.954111	0.999963	1.66576	2.08944	1.44627	1.63789	0.771139	0.505265	0.402964	0.407214	0.319444	0.476008	1.42503	1.17941	1.38009	1.35912	0.745363	0.873782	63	45	44	65	68	36	53	58	42	36
ENSG00000175197	DDIT3	12	57516588	57520517	-	protein_coding	2	-0.242489	-0.249729	0.124523	-0.596782	-0.0129631	0.163927	0.36426	0.390113	0.999805	0.0232175	0.0402994	0.999916	0.999472	0.196811	0.853254	0.999963	18.7183	18.9501	18.7155	14.1353	7.78235	4.91081	9.57529	7.2364	7.01349	5.97146	21.0204	19.9257	15.6243	14.9695	3.89749	5.28055	954	838	980	844	922	873	1096	931	1043	651
ENSG00000176454	LPCAT4	15	34358618	34367278	-	protein_coding	2	0.0856042	-0.0556288	-0.159027	-0.603265	-0.100839	-0.175976	-0.301069	0.0164436	0.999805	0.088129	0.0653347	0.999916	0.999472	0.374952	0.84929	0.999963	2.19794	2.1943	1.8033	2.64559	3.55435	2.00871	1.81873	1.66624	2.47071	2.30821	1.90358	2.34963	1.84749	2.16795	1.79378	1.88514	411	373	353	410	473	288	359	401	411	341
ENSG00000176912	TYMSOS	18	641320	658340	-	processed_transcript	2	0.114948	-0.334032	0.0947089	-0.27368	-0.15341	0.230694	-0.0469102	0.391961	0.999805	0.874123	0.999995	0.999916	0.999472	0.0995281	0.896199	0.999963	11.097	12.3946	18.3809	18.9801	1.2205	1.15817	1.10404	0.882088	1.67262	1.78484	13.5651	11.749	15.4217	14.0732	0.850568	1.26568	414	383	423	471	455	371	513	721	852	382
ENSG00000177337	DLGAP1-AS1	18	3593732	3598352	+	antisense	2	-0.013268	-0.561887	-0.10334	-0.399208	-0.0981458	0.00665618	0.0350358	-0.242278	0.999805	0.954385	0.999995	0.999916	0.999472	0.99112	0.971777	0.999963	0.564228	0.716952	0.33145	0.406812	0.819569	0.671246	0.550287	0.392363	0.60626	0.488149	0.478006	0.468692	0.3405	0.440515	0.242827	0.172601	45	42	48	35	58	44	32	47	32	23
ENSG00000177595	PIDD1	11	799179	809753	-	protein_coding	2	-0.106281	-0.156729	-0.0880928	-0.269911	-0.0770112	0.199031	-0.0984436	0.0690242	0.999805	0.60278	0.999995	0.999916	0.999472	0.0956952	0.925177	0.999963	2.8187	3.00255	3.00289	3.413	4.0748	3.40492	2.64168	2.29427	2.75843	2.55973	3.66839	3.51689	3.12172	3.0871	3.43071	3.49767	683	585	657	776	676	500	680	739	837	538
ENSG00000177666	PNPLA2	11	818902	825573	+	protein_coding	2	0.30805	-0.0676275	-0.0734538	-0.355093	0.0142742	0.153307	0.123269	-0.00646654	0.999805	0.385892	0.340937	0.999916	0.21027	0.185323	0.882916	0.999963	9.75358	9.87795	11.8841	11.626	14.7839	11.0169	8.22982	7.30324	8.59646	11.0964	12.2159	12.5907	10.7441	11.8447	10.3337	10.3203	1567	1187	1487	1478	1499	1049	1770	1895	2169	1200
ENSG00000177721	ANXA2R	5	43039081	43043170	-	protein_coding	2	0.384845	-0.0744627	-0.310064	-0.368747	0.184367	-0.157068	-0.354314	-0.0646536	0.999805	0.280769	0.999995	0.999916	0.999472	0.772475	0.821705	0.999963	0.761919	0.559752	0.573615	0.803158	1.29154	0.998269	0.801606	0.565611	0.657114	0.892081	0.617319	0.667494	0.740824	0.836852	0.939312	0.890749	76	65	50	52	50	55	69	50	65	59
ENSG00000177943	MAMDC4	9	136850943	136860799	+	protein_coding	2	0.243347	-0.421049	-0.140632	-0.376356	-0.0337525	-0.0644416	-0.0768753	0.0510831	0.999805	0.725122	0.805694	0.999916	0.999472	0.868003	0.907637	0.999963	7.32848	8.02641	7.26409	8.06348	5.25374	4.78336	4.83652	3.39383	3.44687	4.81796	5.03117	5.87833	3.95692	4.08999	5.78792	5.58405	2078	1384	1325	1962	1687	1043	1898	1561	1713	1499
ENSG00000178026	LRRC75B	22	24585620	24593208	-	protein_coding	2	-0.269737	-0.488215	-0.490842	-0.247071	-0.230754	0.01457	-0.0917254	-0.172711	0.999805	0.844026	0.999995	0.999916	0.999472	0.983317	0.756711	0.999963	0.421451	0.566456	0.324945	0.382225	1.02736	0.755033	0.19312	0.146277	1.09001	0.972498	0.348205	0.307172	0.196819	0.279445	0.321724	0.31852	56	51	71	71	75	55	51	48	44	28
ENSG00000178209	PLEC	8	143915147	143976734	-	protein_coding	2	0.423247	-0.116907	-0.0787589	-0.124096	-0.0530412	0.174927	0.0944179	0.0349318	0.999805	0.669331	0.999995	0.999916	0.00126855	0.0039117	0.865624	0.999963	53.8875	57.2706	49.9686	55.244	52.9581	52.025	46.1637	39.4767	31.5822	43.4086	58.2952	55.2414	32.795	34.0669	43.0568	42.044	40156	32378	28306	39700	37397	23381	38940	41752	34185	28026
ENSG00000180066	C10orf91	10	132444327	132449408	+	lincRNA	2	0.64989	-0.144018	-0.190035	-0.508724	-0.0576301	-0.0537942	-0.381742	-0.504476	0.999805	0.394656	0.999995	0.999916	0.999472	0.945091	0.928482	0.999963	0.58628	0.637755	0.352699	0.462235	0.523518	0.340229	0.522045	0.558108	0.339599	0.559309	0.307243	0.347606	0.522635	0.589356	0.234071	0.146671	50	35	43	38	50	38	33	31	34	24
ENSG00000181350	LRRC75A	17	16441577	16492153	-	protein_coding	2	0.0986537	-0.19238	-0.0319505	-0.498628	-0.106886	0.0987807	0.0196204	0.0357944	0.999805	0.883677	0.00449119	0.999916	0.999472	0.133146	0.954162	0.999963	48.2228	52.583	47.7936	51.3443	6.21384	4.22639	4.41043	3.69155	5.03428	5.26235	58.861	57.532	59.9794	62.2582	4.55444	4.54279	7361	6301	6318	7362	7467	5679	7970	7368	8387	4797
ENSG00000182676	PPP1R27	17	81833492	81835050	-	protein_coding	2	0.639878	0.00430119	-0.341686	-0.636523	0.0881433	-0.167496	-0.151662	-0.0873907	0.999805	0.764889	0.8945	0.999916	0.999472	0.754735	0.879	0.999963	0.874929	0.844002	0.541694	0.756129	1.07722	0.638663	0.598232	0.518178	0.355776	0.689004	0.805173	0.978767	0.418553	0.617478	0.352761	0.298323	53	51	31	49	47	26	36	29	58	33
ENSG00000182685	BRICD5	16	2209253	2211950	-	protein_coding	2	0.311732	-0.321793	-0.267326	-0.441344	-0.107521	-0.238674	-0.25389	0.017143	0.999805	0.0700534	0.41337	0.999916	0.999472	0.112021	0.67	0.999963	7.20879	7.84485	6.36553	8.54392	6.126	4.38011	4.81544	3.699	3.87733	4.7701	5.11531	6.62134	5.26732	6.06721	4.8431	4.88386	690	531	480	752	628	384	619	521	581	478
ENSG00000182742	HOXB4	17	48575513	48580111	-	protein_coding	2	0.235775	-0.159855	-0.29261	-0.258906	0.0906728	-0.0598184	-0.0715467	0.0227254	0.999805	0.75915	0.998529	0.999916	0.999472	0.76647	0.491125	0.999963	8.08589	7.99165	7.21937	8.39384	8.8377	7.49985	5.1267	3.89026	4.01356	5.14774	5.69721	7.28357	4.13107	5.03089	2.9199	2.82457	1270	1193	869	1169	1208	647	1244	1222	1004	847
ENSG00000183298	RPSAP19	1	101786340	101787219	-	processed_pseudogene	2	0.323716	0.298577	-0.138021	-0.625314	-0.0455128	-0.00801031	0.482626	0.171643	0.999805	0.0876572	0.999995	0.999916	0.999472	0.987345	0.921479	0.999963	2.93567	3.08384	2.75165	2.07506	0.420095	0.328965	1.65304	2.18995	0.207172	0.299932	1.98593	2.05933	2.9447	3.66226	0.357448	0.368412	108	95	85	90	116	77	133	83	115	49
ENSG00000183569	SERHL2	22	42553617	42574382	+	protein_coding	2	0.0179684	-0.144527	-0.291045	-0.664063	0.0711883	-0.194666	-0.261917	0.0763401	0.999805	0.203781	0.0498455	0.999916	0.999472	0.353725	0.740114	0.999963	3.1777	3.07153	2.54409	3.36599	1.86378	1.15917	0.90718	0.783575	0.898489	0.936648	2.20573	2.83941	1.74922	2.22016	0.888658	0.927308	447	317	288	385	333	235	361	282	261	260
ENSG00000183604	SMG1P5	16	30267553	30335374	-	transcribed_unprocessed_pseudogene	2	0.317145	-0.279295	-0.107509	-0.395543	-0.191223	0.342125	-0.0223918	0.093942	0.999805	0.943701	0.999995	0.999916	0.999472	0.235344	0.950486	0.999963	0.554829	0.632639	0.584323	0.622532	0.724741	0.631977	0.635368	0.485829	0.609299	0.704707	0.701907	0.545174	0.488971	0.577762	0.722207	0.796266	112	94	79	125	98	86	139	110	126	93
ENSG00000184524	CEND1	11	787104	790123	-	protein_coding	2	0.677156	-0.385466	-0.238446	-1.33182	0.155654	0.453582	0.20947	-0.17822	0.999805	0.551536	0.231867	0.999916	0.999472	0.35409	0.933409	0.999963	0.651659	0.583842	1.20321	1.12893	0.597831	0.29259	0.473751	0.324539	0.156313	0.345964	0.684171	0.593447	0.317635	0.508675	0.67567	0.572859	62	38	25	50	37	20	91	80	74	50
ENSG00000185485	SDHAP1	3	195959748	195990318	-	transcribed_unprocessed_pseudogene	2	0.19972	-0.046017	-0.264598	-0.41816	-0.000265111	-0.00734958	-0.329749	0.114109	0.999805	0.0403553	0.293236	0.999916	0.999472	0.981068	0.734555	0.999963	2.76956	2.64881	2.51235	3.63068	4.75063	3.1184	2.90836	2.68488	2.56248	2.98797	2.15904	2.48894	1.87455	2.23481	1.89995	2.09131	434	318	307	451	308	252	396	331	378	332
ENSG00000185745	IFIT1	10	89392546	89406486	+	protein_coding	2	-0.389874	-0.244351	-0.180431	-0.36332	0.0810986	0.330414	-0.171537	0.292101	0.999805	0.643152	0.999995	0.999916	0.999472	0.375763	0.933409	0.999963	0.435243	0.406128	0.319516	0.422015	1.23713	1.02393	0.354348	0.315689	1.13821	0.708033	0.43959	0.421205	0.394418	0.452285	0.43993	0.624713	77	71	89	72	72	69	65	60	70	54
ENSG00000186010	NDUFA13	19	19515736	19529054	+	protein_coding	2	0.104091	-0.179257	-0.0603958	-0.210383	-0.0688043	0.125768	0.100437	0.0414912	0.999805	0.374625	0.999995	0.999916	0.999472	0.104313	0.896199	0.999963	28.7694	29.971	28.6308	29.4365	1.80504	1.52061	0.978599	0.801762	1.14221	1.30098	33.969	32.8008	33.0789	35.5387	1.01963	1.06807	3137	2755	2609	3160	2972	2362	3556	2969	3930	2141
ENSG00000186076	RP11-887P2.3	12	93640822	93641586	-	processed_pseudogene	2	-0.0250412	-0.0912399	-0.0438597	-0.523365	1.13677	-0.401572	0.417518	0.191883	0.999805	0.587659	0.999995	0.999916	0.999472	NA	0.987154	0.999963	0.395407	0.201443	0.513016	0.357859	0.751718	0.504556	3.94974	3.64989	0.333641	0.431746	0.204829	0.416376	1.15315	1.2879	0.565375	0.565059	10	16	10	6	7	3	18	21	13	6
ENSG00000188365	AC092171.2	7	5419846	5423122	+	antisense	2	0.621543	-0.194674	0.252521	-0.608886	0.200525	-0.763786	0.30765	0.289815	0.999805	0.448445	0.74245	0.999916	0.999472	NA	0.912414	0.999963	1.55656	1.31311	1.59389	1.33502	2.68785	1.58743	1.18407	0.957915	1.19809	1.51082	0.105494	0.163778	1.24444	1.00256	1.26827	1.39926	49	41	41	37	38	33	61	43	57	27
ENSG00000196296	ATP2A1	16	28878405	28904509	+	protein_coding	2	0.326451	-0.0501829	-0.0381931	-0.484515	-0.0277189	0.0723301	-0.113686	0.136205	0.999805	0.593327	0.416288	0.999916	0.999472	0.795922	0.977365	0.999963	1.42885	1.47822	1.44499	1.7289	1.52625	0.906514	0.561532	0.548372	0.604126	0.839513	1.37325	1.50919	0.911386	0.946972	0.858823	0.910886	274	229	234	264	254	198	304	292	272	213
ENSG00000196366	C9orf163	9	136483495	136486067	+	lincRNA	2	0.55683	-0.282478	-0.475431	-0.0624722	-0.10415	0.439916	0.28878	0.342315	0.999805	0.302799	0.999995	0.999916	0.999472	0.221766	0.596956	0.999963	0.725137	0.778606	1.0677	0.851637	0.641007	0.611915	0.529411	0.452786	0.552672	0.683648	0.779512	0.591627	0.643364	0.898562	0.123722	0.252004	78	55	73	78	80	54	126	96	138	77
ENSG00000196497	IPO4	14	24180219	24188964	-	protein_coding	2	-0.136826	-0.215086	-0.00167091	-0.365061	-0.0263481	0.125187	0.194099	0.13487	0.999805	0.0315161	0.837546	0.999916	0.999472	0.110431	0.998106	0.999963	33.3794	33.5897	32.8986	30.6428	1.05363	0.824015	0.855446	0.689808	0.932127	0.835557	45.7971	44.5759	43.7025	42.6353	0.747046	0.984014	6987	5618	5970	6508	6800	4772	7555	6600	7722	4449
ENSG00000196811	CHRNG	2	232539727	232546403	+	protein_coding	2	0.294232	-0.562707	0.369266	-0.551074	-0.0216576	-0.272211	-0.205685	0.122544	0.999805	0.549716	0.999995	0.999916	0.999472	0.528864	0.82666	0.999963	0.859848	0.883962	0.613134	0.779767	0.706853	0.463143	0.515076	0.283509	0.361422	0.477149	0.526543	0.636667	0.729595	0.523919	0.601442	0.583542	94	74	89	90	96	64	79	63	74	44
ENSG00000197182	MIRLET7BHG	22	46053869	46113928	+	lincRNA	2	0.138956	-0.208518	-0.100128	-0.32189	-0.047859	0.307571	0.157654	0.0111025	0.999805	0.265708	0.676666	0.999916	0.999472	0.000676423	0.897971	0.999963	16.272	17.222	16.9119	18.2196	14.1696	13.4052	12.4439	9.56858	10.5796	13.2622	11.5226	9.78717	13.2694	14.3228	9.53697	10.4405	3702	3296	3529	3632	4001	2799	4443	4678	4490	2803
ENSG00000197530	MIB2	1	1615415	1630610	+	protein_coding	2	0.171744	-0.150753	-0.138083	-0.25916	-0.0623412	0.0930575	-0.24198	0.103928	0.999805	0.131695	0.999995	0.999916	0.999472	0.637352	0.857813	0.999963	3.08687	3.09562	2.86001	3.48881	2.7427	2.27479	1.97185	1.82422	2.20844	2.553	2.05541	2.1415	1.39614	1.64565	2.42185	2.55285	1101	957	899	1169	1043	747	1150	1059	1100	1042
ENSG00000197989	SNHG12	1	28578538	28582983	-	antisense	2	0.166444	-0.322885	-0.083813	-0.732484	-0.0341557	0.352427	0.194276	0.319979	0.999805	0.106511	4.87339e-10	0.999916	0.999472	1.34039e-06	0.918472	0.999963	24.0749	22.5532	23.0234	21.9181	19.7899	11.9891	19.9557	14.7518	11.9326	14.5294	34.1946	27.2158	19.8939	22.5453	9.80368	12.4515	3512	2875	2438	3621	2851	2161	3566	2856	4019	1988
ENSG00000198468	FLVCR1-AS1	1	212852108	212858088	-	lincRNA	2	-0.107943	0.0743303	-0.30998	-0.302987	-0.08231	0.101309	0.0258015	-0.212682	0.999805	0.948468	0.999995	0.999916	0.999472	0.851666	0.828231	0.999963	0.733241	0.747111	0.592241	0.600028	1.05211	0.822027	0.680406	0.768475	0.93029	0.801888	0.496316	0.473571	0.444345	0.656677	0.826035	0.663634	95	72	75	90	83	70	83	72	90	65
ENSG00000198976	MIR429	1	1169005	1169087	+	miRNA	2	0.80062	-0.700432	-0.641217	-1.21619	-0.293675	-0.102244	0.218186	0.080073	0.999805	0.707077	0.17936	0.999916	0.999472	NA	NA	0.999963	9.11104	10.8306	8.3717	7.62587	14.3519	6.97564	9.25025	5.42314	6.21108	10.812	4.53091	4.82898	5.3142	8.37908	3.31608	5.25289	34	18	25	35	28	26	32	26	33	17
ENSG00000199753	SNORD104	17	64146083	64146152	+	snoRNA	2	0.0552033	-0.302994	-0.225626	-0.391189	0.0213728	0.329784	0.0252185	-0.10618	0.999805	0.910689	0.315815	0.999916	0.999472	0.00575437	0.765873	0.999963	166.8	170.991	150.518	166.481	144.353	107.524	156.031	121.659	103.136	122.921	239.966	197.76	114.233	132.611	99.2575	96.6015	470	433	386	473	460	289	428	414	550	313
ENSG00000199879	RNU1-120P	1	148263476	148263632	+	snRNA	2	0.00361984	-0.556276	-0.336385	-0.121186	-0.0474677	0.207023	-0.127725	-0.279703	0.999805	0.466622	0.999995	0.999916	0.999472	0.214562	0.621109	0.999963	59.7992	60.835	49.4885	60.2548	55.8432	54.5233	38.8066	27.1523	47.0644	50.2666	64.0497	59.7914	36.0991	45.5171	6.32214	5.97146	387	332	319	351	402	271	350	352	369	248
ENSG00000200534	SNORA33	6	132817219	132817348	+	snoRNA	2	0.137597	-0.145202	-0.0657791	-0.649313	0.0846476	0.0723367	-0.0555163	0.0191876	0.999805	0.869421	0.999995	0.999916	0.999472	0.793521	0.966185	0.999963	30.6714	30.6232	24.2753	25.9861	16.4304	13.6085	25.3383	22.7311	24.7846	25.6889	37.0706	37.4717	33.2929	33.5522	15.1228	15.5174	164	141	164	155	162	108	156	124	101	92
ENSG00000200879	SNORD14E	11	123058077	123058161	-	snoRNA	2	0.807574	-0.221144	0.123949	-0.544695	-0.131718	0.267434	-0.0766606	-0.0701874	0.999805	0.776789	0.682721	0.999916	0.28821	0.233671	0.923111	0.999963	39.398	35.2439	40.2718	45.806	42.8923	28.5792	56.7293	51.7372	31.958	47.5413	69.4685	62.7505	50.27	51.3151	7.64336	7.69393	140	124	93	177	114	85	157	122	164	106
ENSG00000200913	SNORD46	1	44776490	44776593	+	snoRNA	2	0.19025	0.00723466	-0.167807	-0.244934	-0.229585	0.148817	0.211602	-0.452213	0.999805	0.349608	0.999995	0.999916	0.999472	0.495638	0.896199	0.999963	34.8044	42.7835	40.0424	38.0225	49.7652	46.3925	46.3653	45.9649	46.6295	60.4018	62.3763	59.1114	47.4815	47.1562	16.4525	13.1621	170	128	117	193	171	103	191	152	209	109
ENSG00000201302	SNORA65	9	127448501	127448630	-	snoRNA	2	0.33145	-0.25986	-0.0351481	-0.70912	-0.22213	-0.231491	-0.242743	-0.370607	0.999805	0.450399	0.345077	0.999916	0.999472	0.509441	0.985546	0.999963	20.2433	23.2182	13.8996	19.6547	22.4338	12.6187	18.4425	15.0719	14.0239	15.7252	16.8808	20.0737	17.3887	17.5152	12.4007	8.94337	104	103	87	135	116	79	77	71	119	65
ENSG00000201457	SNORA55	1	39567374	39567508	-	snoRNA	2	0.523083	-0.555941	-0.181258	-0.69105	-0.038647	-0.0402817	-0.638204	-0.195944	0.999805	0.1555	0.738692	0.999916	0.999472	0.949721	0.932226	0.999963	9.39091	9.65943	4.36064	7.43552	11.8956	6.87797	9.37858	6.08007	5.94199	10.3299	6.99606	7.76489	8.72892	8.4916	4.07755	3.46883	53	42	44	48	51	37	27	18	34	28
ENSG00000202314	SNORD6	11	93731502	93731574	-	snoRNA	2	-0.107298	-0.353922	-0.198061	-0.356343	-0.0981892	-0.0365831	-0.307169	-0.420859	0.999805	0.510606	0.999995	0.999916	0.999472	0.949957	0.932793	0.999963	13.9456	17.1093	11.5048	17.341	11.2966	8.29534	19.3385	12.7496	11.7698	13.5734	15.0255	17.4536	19.637	24.896	7.91094	5.46499	52	36	26	27	48	38	45	33	33	34
ENSG00000202400	SNORD82	2	231460371	231460440	-	snoRNA	2	1.15025	0.115988	0.342102	-0.483157	-0.382302	-0.352458	-0.204687	-1.00962	0.999805	0.743983	0.999995	0.999916	0.999472	0.587514	0.877572	0.999963	8.21035	12.1082	8.4098	10.1059	4.6944	4.61379	6.5422	6.64802	4.16711	9.50826	7.61086	10.921	12.2084	11.0095	4.54767	1.55711	25	17	19	33	35	10	27	28	18	19
ENSG00000203761	MSTO2P	1	155745829	155750137	+	unprocessed_pseudogene	2	0.161776	0.0014201	-0.0802834	-0.345726	-0.107855	-0.296611	0.0573675	0.0261279	0.999805	0.834245	0.999995	0.999916	0.999472	0.259462	0.963027	0.999963	3.21922	3.38209	2.71029	2.92054	3.073	2.35265	1.95642	1.7972	1.55852	1.97685	2.09048	2.44161	2.11312	2.42136	2.24925	2.49778	230	161	187	238	190	164	244	182	207	158
ENSG00000204316	MRPL38	17	75898643	75905413	-	protein_coding	2	-0.0775324	-0.503952	-0.0379235	-0.553682	-0.0485699	0.129853	0.0136127	0.0123818	0.999805	0.92928	0.157122	0.999916	0.999472	0.163944	0.966185	0.999963	10.8178	10.6412	10.3212	10.7014	1.6395	1.19029	1.10313	0.737299	0.905831	0.931736	12.86	12.6001	11.6501	11.6863	0.729165	0.796567	1661	1301	1310	1632	1498	1089	1734	1429	1884	1173
ENSG00000204822	MRPL53	2	74471958	74473322	-	protein_coding	2	0.0952148	0.195985	-0.0998118	-0.603839	-0.020899	0.0937808	0.0211693	-0.193188	0.999805	0.889288	0.257891	0.999916	0.999472	0.419058	0.848301	0.999963	18.2783	18.315	19.3336	20.7313	2.8884	1.86674	1.20261	1.57544	1.6941	1.93868	19.8199	19.9559	17.4314	19.1186	1.28724	1.17931	1027	887	788	1042	946	641	1144	1021	1239	760
ENSG00000204869	IGFL4	19	46039748	46077118	-	protein_coding	2	0.0410276	-0.137312	-0.423793	-0.569082	-0.144559	-0.246843	-0.31197	-0.195418	0.999805	0.178885	0.0555957	0.999916	0.999472	0.258428	0.249491	0.999963	2.75574	3.24818	2.01799	3.02955	2.35152	1.51729	2.77255	2.35989	1.66405	1.59601	1.72264	2.38385	1.58012	2.13923	2.16388	1.91172	365	363	435	384	465	378	314	427	357	246
ENSG00000205890	RP11-473M20.5	16	3032481	3039133	+	antisense	2	0.0616786	-0.473361	-0.040201	-0.240481	0.13525	-0.032499	-0.220954	-0.0584505	0.999805	0.382394	0.999995	0.999916	0.999472	0.936845	0.980372	0.999963	1.21946	1.11597	0.897485	1.20305	0.496508	0.441342	0.396463	0.261645	0.3649	0.450407	0.771372	0.886358	1.01406	1.17833	0.667952	0.611947	136	132	169	133	113	131	126	113	123	99
ENSG00000206573	THUMPD3-AS1	3	9349689	9398579	-	antisense	2	0.251399	-0.0520326	0.0534275	-0.348389	0.080024	0.500834	0.29201	0.00127837	0.999805	0.0253078	0.373763	0.999916	0.999472	0.000461539	0.963027	0.999963	4.52907	4.30591	3.97059	3.32271	2.62838	2.08114	2.14649	1.98741	1.4643	1.92995	4.09527	3.38472	3.24219	3.25274	1.62916	1.64437	1124	1005	1043	1052	960	843	1173	979	964	560
ENSG00000206603	SNORA22	7	56055365	56055502	+	snoRNA	2	0.263999	-0.556589	-0.119528	-0.358296	0.0679528	0.0960384	-0.162379	-0.263399	0.999805	0.802575	0.999995	0.999916	0.999472	0.907166	0.966185	0.999963	4.16467	4.08625	3.31955	3.96757	4.76244	3.51049	6.10196	4.41295	4.35826	5.35532	4.02586	4.6917	6.36593	6.09223	3.98891	2.8909	33	19	19	19	29	16	26	18	21	14
ENSG00000206754	SNORD101	6	132815307	132815379	+	snoRNA	2	0.114917	-0.0993614	-0.0193945	-1.0162	-0.151479	0.181539	0.0847663	-0.053151	0.999805	0.762665	0.0173261	0.999916	0.999472	0.493886	0.989802	0.999963	52.6833	57.4524	50.2026	52.919	50.5376	28.5233	37.271	36.6552	28.97	28.925	65.8311	58.4695	56.2677	59.3675	24.7765	24.5924	169	136	109	167	150	119	151	144	179	107
ENSG00000206775	SNORD37	19	3982507	3982572	-	snoRNA	2	-0.160372	-0.284999	0.0757183	-0.62542	-0.365775	0.394341	0.159556	0.323995	0.999805	0.662772	0.999995	0.999916	0.999472	0.289374	0.975482	0.999963	27.1821	32.7226	24.5654	23.0562	10.5219	7.59501	9.38136	7.05093	11.6717	9.45261	33.713	29.6543	17.9606	16.9456	0.82031	0.604461	75	64	54	97	83	58	73	70	77	51
ENSG00000206885	SNORA75	2	231455800	231455936	-	snoRNA	2	0.556055	-0.446414	-0.227723	-0.300996	-0.264342	-0.436102	0.0603972	0.131169	0.999805	0.896903	0.999995	0.999916	0.999472	0.349053	0.908265	0.999963	8.83172	9.4965	9.22164	10.4409	9.5944	7.74788	15.0047	10.8698	8.78286	13.1257	6.95799	8.99491	9.21588	9.94124	6.05952	6.552	42	45	40	50	50	45	55	52	60	26
ENSG00000206932	RNU6-4P	3	181231737	181231843	+	snRNA	2	0.463741	-0.365237	-0.394153	-0.184578	-0.465925	-0.0633272	0.372058	-0.0612166	0.999805	0.639084	0.999995	0.999916	0.999472	NA	NA	0.999963	1.11777	1.64691	3.05652	2.55853	6.20179	6.41403	4.80372	3.27469	5.6837	6.85951	1.46443	1.69365	1.54584	2.16655	9.66911	8.82845	5	5	3	7	5	5	15	12	18	9
ENSG00000207181	SNORA14B	1	235127803	235127937	-	snoRNA	2	0.210551	-0.162182	0.0622288	-0.273054	-0.0178666	-0.0241931	0.175684	-0.0173101	0.999805	0.575633	0.999995	0.999916	0.999472	0.957758	0.975015	0.999963	15.9086	15.9812	19.0576	18.2024	24.0371	17.1375	22.0149	19.3039	12.7289	14.4679	18.1069	18.5248	15.5873	14.7906	23.9288	23.4934	88	103	71	84	81	85	118	80	131	66
ENSG00000207205	RNVU1-15	1	144412576	144412740	+	snRNA	2	0.00780019	-0.297665	0.235337	-0.252663	-0.327603	0.34861	0.0232349	0.961727	0.999805	0.94932	0.999995	0.999916	0.999472	0.181448	0.874453	0.999963	14.666	17.5897	21.0103	22.1137	31.3698	24.5627	15.6106	13.3483	18.1206	19.8355	21.5042	18.4987	10.6485	9.34142	0.328124	1.09159	81	89	80	113	112	77	159	177	151	98
ENSG00000207280	SNORD20	2	231456444	231456523	-	snoRNA	2	0.441556	-0.325785	-0.145557	-0.29661	-0.160158	0.16772	-0.070278	-0.235465	0.999805	0.851164	0.999995	0.999916	0.999472	0.56069	0.918472	0.999963	20.0397	20.7058	20.9856	23.2061	25.6725	18.3157	37.7139	27.6308	20.0542	30.3532	67.3628	53.9132	87.6788	92.2685	51.115	44.0531	62	57	53	60	77	47	77	69	74	55
ENSG00000207493	SNORA46	16	58548499	58548633	-	snoRNA	2	-0.0600951	-0.491182	-0.340527	-0.372709	-0.277698	-0.8692	0.263957	-0.647455	0.999805	0.806241	0.999995	0.999916	0.999472	NA	NA	0.999963	1.24031	2.08853	1.50814	1.35263	4.17817	3.14187	1.99544	1.66853	3.90421	4.34944	1.39284	2.41628	1.42942	2.59484	4.42135	1.88391	7	3	10	12	3	8	15	8	6	7
ENSG00000207523	SNORA66	1	92840719	92840851	+	snoRNA	2	0.2915	-0.0142975	0.00452852	-0.386286	0.179064	0.356374	0.0790819	-0.715297	0.999805	0.895823	0.999995	0.999916	0.999472	0.482883	0.998106	0.999963	5.91327	5.0867	6.69734	6.63603	5.868	4.59506	6.07302	6.29812	6.57964	7.93806	9.75543	7.90287	9.74186	7.35794	4.18864	2.70846	46	21	26	35	26	17	45	35	27	28
ENSG00000207547	MIR25	7	100093560	100093643	-	miRNA	2	0.138196	-0.358014	-0.00377388	-0.295215	-0.195278	0.266921	-0.0116164	-0.0420831	0.999805	0.978667	0.999995	0.999916	0.999472	0.51674	0.998106	0.999963	29.3308	30.5762	18.4289	23.935	26.8685	19.7047	17.9854	11.3476	13.8904	16.3392	22.3811	19.4165	17.7219	19.3058	2.36858	3.0277	103	64	90	100	115	67	71	99	73	54
ENSG00000207607	MIR200A	1	1167863	1167952	+	miRNA	2	0.277559	-0.972217	-0.941193	-1.29917	-0.320698	-0.22487	0.0111064	0.254237	0.999805	0.987768	0.446756	0.999916	0.999472	NA	NA	0.999963	5.96992	7.41983	5.61496	5.74868	9.16284	4.93419	7.98041	3.53036	5.26676	6.1164	3.13388	2.83136	3.36935	6.21337	2.21067	2.82586	20	19	20	26	22	22	20	23	24	18
ENSG00000207730	MIR200B	1	1167104	1167198	+	miRNA	2	0.0362368	-0.690853	-0.799371	-1.33509	-0.519096	-0.507442	-0.0501886	0.180878	0.999805	0.93842	0.134306	0.999916	0.999472	NA	NA	0.999963	4.7627	7.29967	5.54108	7.04417	12.3356	4.74017	7.82109	5.57425	5.75719	6.50565	3.06599	4.3588	3.4822	7.35794	3.76978	3.77947	16	16	25	27	36	17	23	34	25	17
ENSG00000207751	MIR130B	22	21652270	21670237	+	processed_transcript	2	0.238459	-0.100917	0.0454321	-0.718018	-0.0567507	-0.209929	-0.232816	-0.0695283	0.999805	0.241244	0.672345	0.999916	0.999472	0.397806	0.97163	0.999963	4.15052	4.48728	4.1854	5.16655	1.68853	1.24931	0.822363	0.79597	1.06355	1.07077	4.0178	4.80692	4.78784	4.3362	1.30178	1.24216	195	166	171	186	198	144	225	186	191	149
ENSG00000208037	MIR320A	8	22244962	22245043	-	miRNA	2	0.0436918	-0.0522918	-0.254711	-0.585652	-0.425591	-0.115566	0.027636	0.310754	0.999805	0.964873	0.999995	0.999916	0.999472	0.848861	0.921479	0.999963	7.93179	10.1543	9.50092	10.021	8.4972	4.70235	9.85554	11.6244	7.55924	8.50328	13.5505	14.6636	7.85649	9.18803	7.48283	10.9825	28	23	16	29	32	24	46	21	37	24
ENSG00000209042	SNORD12C	20	49278940	49279028	+	snoRNA	2	-0.0659679	-0.392605	-0.0764686	-1.00973	-0.137058	-0.157355	-0.0254269	-0.263835	0.999805	0.937873	0.0154268	0.999916	0.999472	0.661373	0.966064	0.999963	42.8944	44.7478	28.6268	31.7851	44.7682	24.9373	35.3414	28.7583	36.4622	33.1186	37.142	43.5745	32.5233	32.6687	8.94205	8.1646	150	135	131	154	171	113	120	95	121	79
ENSG00000209482	SNORD83A	22	39315213	39315307	-	snoRNA	2	0.406384	-0.224107	-0.057422	-0.227952	0.0869322	0.301727	0.0500733	-0.336698	0.999805	0.863898	0.999995	0.999916	0.999472	0.238936	0.979266	0.999963	39.4825	35.6873	40.452	38.7998	39.7479	32.2965	38.0627	27.9217	23.9671	34.7669	47.1048	41.5854	31.63	31.7863	11.3093	8.41383	145	139	124	132	147	90	139	151	185	99
ENSG00000210135	MT-TN	MT	5657	5729	-	Mt_tRNA	2	0.181413	-0.253344	NA	-0.219366	NA	NA	NA	-0.0378067	NA	NA	0.999995	0.999916	0.999472	NA	NA	0.999963	0	0	0	0	102.264	96.1341	93.5457	72.3541	73.9234	75.205	0	0	0	0	64.8666	73.6603	0	0	0	0	0	0	0	0	0	0
ENSG00000210741	MIR196A1	17	48632490	48632559	-	miRNA	2	0.021345	-0.113566	-0.349783	-0.483306	0.0662915	-0.0706669	0.184612	-0.268776	0.999805	0.69494	0.698311	0.999916	0.999472	0.901374	0.767873	0.999963	22.6228	26.3921	19.6229	22.5962	48.3632	35.2542	27.9727	26.2597	31.2994	30.1646	17.9079	19.1117	20.4786	27.1613	21.914	24.1865	62	56	75	72	71	37	63	108	59	38
ENSG00000212195	U3	17	58631641	58631836	-	snoRNA	2	0.198333	-0.556491	-0.0168716	-0.0994431	-0.101511	0.33632	0.0103251	-0.115753	0.999805	0.956243	0.999995	0.789513	0.999472	0.00402743	0.987038	0.999963	89.4568	97.7565	81.8732	87.5294	114.426	93.4472	83.3984	57.5485	70.5771	73.2524	102.752	84.0199	72.2941	78.282	22.9414	27.4347	733	638	549	746	657	553	736	673	741	422
ENSG00000212371	SNORA46	14	77466284	77466436	+	snoRNA	2	0.397607	-0.247527	0.440964	-0.323292	0.109991	0.0294486	0.170232	-0.287281	0.999805	0.786068	0.999995	0.999916	0.999472	0.973858	NA	0.999963	5.72964	5.2981	4.41764	3.97621	5.4215	4.78841	2.8171	3.11502	6.45803	8.62551	4.90208	3.79024	3.82788	2.84095	3.38103	2.86823	42	31	22	33	27	23	31	19	35	21
ENSG00000212588	SNORA26	4	52713249	52713370	+	snoRNA	2	-0.0682904	-0.156174	-0.0416426	-0.434149	-0.0792861	0.329075	0.179269	-0.272506	0.999805	0.580181	0.999995	0.999916	0.999472	0.155498	0.979615	0.999963	30.0007	30.7126	27.3433	22.4515	39.7292	24.7832	24.2888	18.4633	23.9275	23.3652	40.5867	32.9763	38.1876	40.336	27.724	21.5545	162	126	121	167	144	102	153	99	167	65
ENSG00000212694	LINC01089	12	121795267	121803906	-	lincRNA	2	0.251983	-0.0428666	-0.236429	-0.361687	0.000783372	0.307457	-0.0601151	-0.13077	0.999805	0.750027	0.913651	0.999916	0.999472	0.100429	0.767873	0.999963	2.61433	2.56929	2.13516	2.41486	1.38114	0.973059	0.808415	0.749732	0.573582	0.779302	1.98712	1.81157	1.73464	1.98265	0.704169	0.75846	428	382	380	392	408	331	377	369	419	268
ENSG00000213347	MXD3	5	177301461	177312757	-	protein_coding	2	0.0547918	-0.0175296	0.0370764	-0.367182	-0.0135634	0.0371631	0.109388	-0.10387	0.999805	0.241499	0.230027	0.999916	0.999472	0.672497	0.947827	0.999963	21.1733	21.5625	24.5409	24.4643	3.78954	2.902	3.2292	3.11053	3.64251	3.71683	24.9018	25.5737	23.0163	22.4428	2.72351	2.58602	4932	3859	3579	4516	4271	3102	5955	4926	6007	3543
ENSG00000213398	LCAT	16	67939750	67944131	-	protein_coding	2	0.419663	-0.192058	-0.212047	-0.39583	0.0740782	-0.203228	-0.0593269	-0.154829	0.999805	0.824476	0.990208	0.999916	0.999472	0.503152	0.868281	0.999963	2.90387	2.7656	2.98185	3.61732	2.24868	1.55706	1.00011	0.850946	1.06956	1.66366	1.83854	2.54055	1.43876	1.64033	1.25819	0.968866	346	246	252	321	279	170	359	400	331	298
ENSG00000213462	ERV3-1	7	64990809	65006743	-	protein_coding	2	-0.0949416	0.0170713	0.193629	-0.453034	0.0656384	0.308723	0.0385809	-0.0687572	0.999805	0.878998	0.403241	0.999916	0.999472	0.568159	0.887504	0.999963	1.15612	1.14038	1.15732	1.16379	1.24307	0.893094	0.588948	0.65114	1.47458	1.3272	0.261144	0.208956	0.51832	0.481483	0.652472	0.619574	209	187	206	184	219	148	204	208	255	146
ENSG00000213598	RP11-112J1.1	14	58794654	58795029	+	processed_pseudogene	2	-0.055835	-0.0775321	0.105233	-0.76146	0.0638519	0.350106	0.359534	0.0842316	0.999805	0.572056	0.999995	0.999916	0.999472	0.619535	0.966185	0.999963	0.884934	0.937337	1.23201	1.13259	1.58838	1.12806	10.7408	9.91802	1.35763	0.878419	2.25039	2.04994	3.13405	3.00566	1.25487	1.3528	19	9	11	14	11	10	21	25	22	14
ENSG00000213939	RP11-314A20.1	17	4704816	4705217	-	processed_pseudogene	2	0.0548415	-0.16022	-0.124113	-0.472267	-0.226622	0.0657266	0.0284143	-0.458006	0.999805	0.970848	0.999995	0.999916	0.999472	0.93351	0.961586	0.999963	1.07106	1.27781	1.20286	1.1356	0.990434	0.803396	1.74229	1.30743	0.816318	0.787882	1.55915	1.80319	3.15448	3.57274	0.808067	0.716866	18	17	13	20	22	12	27	19	17	19
ENSG00000214021	TTLL3	3	9808086	9855138	+	protein_coding	2	-0.00242471	-0.15293	-0.161395	-0.538284	-0.0389711	-0.10918	-0.361773	-0.0526089	0.999805	0.0308424	0.0703312	0.999916	0.999472	0.602613	0.763666	0.999963	1.28544	1.29286	0.818679	1.29316	0.915519	0.583416	0.456388	0.388289	0.576922	0.582513	1.01893	1.36375	1.05945	1.20311	0.913702	0.914884	557	420	454	547	515	346	383	402	403	360
ENSG00000214106	PAXIP1-AS2	7	154928498	154949908	+	antisense	2	0.115528	-0.572112	0.118575	-0.396764	-0.153712	0.181664	0.320336	0.336837	0.999805	0.0453438	0.91466	0.999916	0.999472	0.336611	0.854499	0.999963	2.85806	3.35948	3.44091	2.84186	1.283	0.99503	0.824278	0.578963	1.06665	1.10301	2.7187	2.48615	3.65303	3.56618	0.4683	0.696352	354	323	281	389	323	299	474	343	486	227
ENSG00000214135	AC024560.3	3	197578213	197627906	-	transcribed_unprocessed_pseudogene	2	0.00249541	-0.146611	-0.14124	-0.386595	-0.0118872	0.0358924	-0.240272	0.0344469	0.999805	0.118798	0.211105	0.999916	0.999472	0.865503	0.86441	0.999963	3.05234	2.8829	2.53627	3.19811	4.13086	2.97287	2.47692	2.38528	2.62805	2.64722	3.03802	3.10487	2.61727	2.73853	2.79824	2.91531	524	378	298	492	388	272	408	349	375	314
ENSG00000214184	GCC2-AS1	2	108507515	108534196	-	antisense	2	0.138578	-0.0219778	0.281175	-0.503724	-0.0779125	0.208746	0.071743	-0.059072	0.999805	0.780973	0.999995	0.999916	0.999472	0.392864	0.758277	0.999963	5.34426	5.7343	6.48285	6.43059	1.03211	0.603857	0.809166	0.78628	0.862633	0.991016	5.63218	5.24786	9.41915	8.15359	0.935001	0.90169	129	151	172	140	190	130	217	235	246	138
ENSG00000214756	METTL12	11	62665309	62668496	+	protein_coding	2	0.00219095	0.0247104	-0.208956	-0.608553	0.0286311	-0.0247552	0.0989789	0.105593	0.999805	0.85116	0.00518475	0.999916	0.999472	0.889465	0.556176	0.999963	9.66573	9.46048	9.09325	9.74933	4.12907	2.63645	3.04485	3.10916	2.72465	3.28384	11.0793	11.5048	9.30249	11.3727	1.85851	2.19415	1287	1196	966	1284	1158	801	1248	1138	2279	834
ENSG00000215349	MRPL3P1	13	19304593	19305625	-	processed_pseudogene	2	-0.2853	-0.338109	0.633112	-0.989226	0.169865	-0.414635	0.192441	0.468295	0.999805	0.87919	0.999995	0.999916	0.999472	NA	NA	0.999963	0.0585647	0.049727	0.163067	0.147231	0.278347	0.156324	1.30318	1.14876	0.0784971	0.0511017	0.102533	0.175432	0.533735	0.440846	0.0385209	0.140687	3	2	2	2	3	1	8	5	8	2
ENSG00000215788	TNFRSF25	1	6461151	6466195	-	protein_coding	2	0.233902	-0.300534	-0.238356	-0.618468	0.104453	-0.0559797	-0.309164	-0.0693529	0.999805	0.150455	0.105838	0.999916	0.999472	0.871853	0.853254	0.999963	1.43473	1.39428	1.07828	1.41374	1.68383	1.11282	1.46022	1.00694	0.877181	1.02096	1.38377	1.43386	1.39315	1.61995	2.04052	1.97028	235	193	239	237	204	155	194	166	157	152
ENSG00000217130	RP3-375P9.2	6	34744176	34744673	+	processed_pseudogene	2	0.598718	-0.14518	-0.245361	-0.661385	0.50239	0.370776	0.584789	-0.155317	0.999805	0.633605	0.999995	0.999916	0.999472	NA	NA	0.999963	0.121481	0.0522498	0.306471	0.244321	0.41241	0.154857	3.9786	3.36722	0.146435	0.294766	0.314647	0.24764	0.664275	0.989197	0.559327	0.43774	4	2	2	1	1	3	7	7	6	4
ENSG00000217801	RP11-465B22.3	1	1059734	1069355	+	transcribed_unprocessed_pseudogene	2	0.364833	-0.0754153	-0.323846	-0.52654	0.28445	-0.03792	0.0316823	-0.0528905	0.999805	0.91527	0.416288	0.999916	0.999472	0.909732	0.682086	0.999963	1.44584	1.22252	1.44189	1.49203	1.81635	1.25936	2.12189	2.1221	1.47797	1.94895	1.61674	1.73625	1.25442	1.66845	2.14448	2.12385	119	111	119	106	102	68	148	123	138	87
ENSG00000218416	PP14571	2	240449315	240456714	-	processed_transcript	2	0.849316	-0.432438	-0.31152	-0.679446	-0.136014	-0.197974	0.232911	-0.0800584	0.999805	0.488532	0.888009	0.999916	0.869995	0.658804	0.819862	0.999963	1.0753	1.06388	1.05815	1.02545	0.571382	0.461736	0.516286	0.33086	0.236694	0.426182	0.48945	0.610471	0.758423	0.890231	0.407239	0.415549	148	101	115	134	165	85	157	164	113	99
ENSG00000219200	RNASEK	17	7012417	7014532	+	protein_coding	2	-0.0097102	0.0448617	0.123015	-0.444977	-0.0166	0.0734064	0.0827515	-0.246752	0.999805	0.53417	0.888009	0.999916	0.999472	0.581843	0.758579	0.999963	13.3841	13.1507	13.7235	14.4354	1.77105	1.22855	1.06911	0.947218	1.15264	1.12823	14.2238	13.7275	12.8445	12.1906	0.79122	0.765151	1001	802	794	916	896	687	1104	1038	1166	653
ENSG00000219470	RP3-337H4.6	6	43538822	43539703	-	processed_pseudogene	2	0.0537545	0.152184	-0.180682	-0.939471	-0.353713	0.272423	-0.012711	-0.0415128	0.999805	0.984888	0.887001	0.999916	0.999472	0.696959	NA	0.999963	0.480137	0.590032	0.60595	0.675414	1.0157	0.568334	0.824647	0.976098	0.340952	0.374473	0.780561	0.664164	0.604407	0.72912	0.579536	0.610629	13	17	14	19	20	15	26	21	24	16
ENSG00000219682	RP3-425P12.4	6	25140003	25141403	+	processed_pseudogene	2	-0.0166485	0.0221443	0.0318546	-0.376125	0.143579	0.204347	0.0266854	0.299335	0.999805	0.970848	0.999995	0.999916	0.999472	NA	0.990723	0.999963	0.383506	0.352882	0.399642	0.434233	0.469105	0.344384	2.13431	2.20889	0.115757	0.157166	0.376724	0.308092	0.815166	0.900137	0.284026	0.181533	20	19	21	24	19	10	20	22	30	10
ENSG00000220785	MTMR9LP	1	32231658	32241620	-	transcribed_unprocessed_pseudogene	2	0.153344	-0.153333	-0.142982	-0.259569	0.0168524	0.50739	-0.185657	0.0466644	0.999805	0.435266	0.999995	0.999916	0.999472	0.0732506	0.921479	0.999963	1.3466	1.41642	1.19471	1.4382	1.30458	1.15899	1.17361	1.00585	0.972818	1.02869	1.24773	0.832356	0.947559	0.978644	1.28601	1.44771	159	141	157	147	166	119	183	139	144	122
ENSG00000221241	SNORD88A	19	50799442	50799532	-	snoRNA	2	0.158169	-0.607696	-0.36123	-0.400014	-0.167292	-0.00623077	0.245333	-0.626735	0.999805	0.474963	0.999995	0.999916	0.999472	0.98911	0.776138	0.999963	19.2667	21.6885	21.5189	22.0614	19.3244	13.983	19.8679	11.9295	18.0308	21.3738	21.368	25.0921	26.3556	31.6472	16.1792	9.4256	61	62	76	88	72	56	92	73	93	54
ENSG00000221500	SNORD100	6	132816802	132816877	+	snoRNA	2	0.288485	-0.730969	-0.084987	-0.755275	-0.0676079	0.256643	-0.02432	0.00343547	0.999805	0.948527	0.439113	0.999916	0.999472	0.402926	0.964323	0.999963	39.3425	39.4175	25.4499	30.0178	33.1233	19.6541	30.1286	19.5099	17.2716	22.2122	43.4952	36.044	37.2866	43.327	26.8328	27.4909	125	91	104	140	95	85	107	76	87	66
ENSG00000221539	SNORD99	1	28578749	28578822	-	snoRNA	2	0.13211	-0.416609	-0.0811942	-0.922057	-0.0812542	-0.00554809	-0.558892	0.698676	0.999805	0.0251574	0.0442914	0.999916	0.999472	0.988871	0.973208	0.999963	47.8405	48.1729	25.6335	42.3611	37.7455	19.6398	35.8114	25.0465	28.0857	26.284	37.5716	37.7136	27.9399	26.071	4.78207	8.76223	148	85	118	148	137	73	87	82	80	85
ENSG00000221740	SNORD93	7	22856613	22856686	+	snoRNA	2	0.198143	-0.0697329	-0.208626	-0.439878	-0.0994019	0.172053	0.330861	-0.529064	0.999805	0.476202	0.999995	0.999916	0.999472	0.7577	0.934302	0.999963	11.4454	11.9553	14.2271	11.9206	8.8813	7.09214	3.64034	5.03093	6.57466	8.56023	18.0185	14.6351	13.0588	12.0909	3.76412	2.96513	49	29	28	49	34	25	54	35	50	32
ENSG00000222345	SNORD19	3	52691378	52691453	+	snoRNA	2	-0.303612	-0.751131	0.161836	-0.40648	-0.11183	-0.129009	0.150023	0.0955559	0.999805	0.746055	0.999995	0.999916	0.999472	0.816385	0.954662	0.999963	16.0517	16.2307	14.6311	13.6081	6.48568	3.18716	13.8237	5.26906	6.93511	5.62989	13.9363	15.0099	13.0582	15.6715	7.3612	8.60506	51	51	30	60	41	35	51	47	45	24
ENSG00000222365	SNORD12B	20	49280319	49280409	+	snoRNA	2	0.017059	-0.228957	0.0742528	-0.548934	-0.0316944	-0.12498	-0.0813802	0.0763951	0.999805	0.782215	0.647452	0.999916	0.999472	0.660193	0.963027	0.999963	54.0711	56.4484	33.783	42.8085	50.3162	30.7516	46.1803	38.4072	44.4759	36.5702	46.4916	51.4982	57.0394	50.697	31.1097	30.4688	194	174	184	200	194	146	141	118	179	89
ENSG00000222724	RNU2-63P	2	88016354	88016547	-	snRNA	2	-0.22485	-0.484368	-0.0156868	-0.434751	-0.246123	0.288301	-0.0630578	-0.111045	0.999805	0.768359	0.999995	0.999916	0.999472	0.0807597	0.993676	0.999963	40.2276	48.4554	46.0789	51.4284	48.059	35.8131	33.1926	23.2021	34.1022	33.3279	59.9314	51.7507	38.3256	43.6976	3.85085	3.18377	318	322	258	366	348	298	410	427	387	262
ENSG00000223813	AC007255.8	7	29514225	29563670	-	antisense	2	-0.0496116	-0.668445	0.0899824	-0.860247	0.0739577	0.232692	0.35387	-0.542481	0.999805	0.507116	0.453184	0.999916	0.999472	0.741634	0.973208	0.999963	0.78073	0.891806	0.68135	0.507237	0.944696	0.5891	0.911556	0.565543	1.10383	1.09975	0.56584	0.453052	0.612609	0.603701	0.791846	0.550344	47	39	50	50	35	38	45	23	48	26
ENSG00000223901	AP001469.5	21	46220269	46225364	+	antisense	2	-0.389235	-0.255235	-0.00432562	-0.855847	0.0267845	-0.152612	-0.362419	0.0307393	0.999805	0.0901717	0.180003	0.999916	0.999472	0.477684	0.997812	0.999963	6.15191	5.83717	4.16598	5.60977	2.34663	1.07013	1.01994	0.711129	0.999963	0.8034	5.09811	5.98844	8.23883	8.30156	1.23203	1.48347	230	243	279	239	290	185	172	211	221	153
ENSG00000224032	EPB41L4A-AS1	5	112160526	112164276	+	lincRNA	2	0.0472895	-0.19119	-0.0231058	-0.437056	-0.0933599	-0.0500137	-0.0517662	0.0614441	0.999805	0.760185	0.0580261	0.999916	0.999472	0.756992	0.974829	0.999963	6.9672	7.55006	5.42144	6.10362	5.67497	4.01106	7.43652	6.63123	5.42138	5.45427	7.90822	8.56524	7.34153	7.7342	7.84181	8.3443	974	820	845	983	918	775	840	684	861	481
ENSG00000224420	ADM5	19	49688664	49690575	+	protein_coding	2	0.21111	-0.111569	-0.0651832	-0.444632	-0.0884208	0.167855	0.0757356	-0.0969253	0.999805	0.766776	0.79565	0.999916	0.999472	0.411733	0.969735	0.999963	4.33015	4.18023	3.67379	3.72755	2.19794	1.77865	1.64641	1.32543	1.23097	1.62344	4.74278	4.20872	3.30552	3.59674	2.05889	2.0129	311	206	253	328	276	182	318	248	281	172
ENSG00000224858	RPL29P11	3	37016523	37017014	-	processed_pseudogene	2	0.0396801	-0.0266244	-0.0109261	-0.859439	-0.0266702	0.196953	-0.0922812	-0.0551147	0.999805	0.888137	0.792891	0.999916	0.999472	NA	NA	0.999963	0.922215	0.899079	1.03455	1.23651	1.82083	1.0667	2.76865	2.47556	1.22244	1.06291	0.828058	0.87731	0.969457	1.06016	1.1323	1.02503	12	24	15	23	17	11	30	20	22	15
ENSG00000224888	RP5-1142A6.2	16	88731180	88741425	+	antisense	2	0.404767	-0.420013	-0.225509	-0.670776	-0.0727366	0.0846666	0.11817	0.00288377	0.999805	0.433857	0.114998	0.999916	0.999472	0.547078	0.686406	0.999963	3.70778	3.91926	3.47251	3.30544	1.06766	0.683248	0.673883	0.507807	0.539674	0.696175	4.44244	4.6597	4.14919	4.7562	0.215675	0.19128	766	595	588	732	723	501	764	699	728	493
ENSG00000224975	INE1	X	47204921	47205865	+	sense_intronic	2	-0.0482193	-0.328766	0.117185	-0.455	-0.261562	0.421674	-0.00751058	0.00512179	0.999805	0.986332	0.999995	0.999916	0.999472	0.30116	0.963027	0.999963	1.50443	1.90252	1.56891	1.70689	1.82575	1.46893	0.969215	0.715086	1.22743	1.11721	1.9566	1.37027	1.48776	1.51983	0.249646	0.304952	75	50	47	70	78	48	68	63	59	47
ENSG00000225377	NRSN2-AS1	20	320313	348224	-	antisense	2	-0.0188582	0.115817	-0.288998	-0.343982	-0.239894	0.0280222	0.106463	0.120834	0.999805	0.849187	0.999995	0.999916	0.999472	0.966004	0.889293	0.999963	0.929472	0.851242	1.20321	1.11243	1.47886	1.2339	1.66999	1.94503	1.27652	1.24966	1.21047	1.28408	1.09022	1.56577	1.77359	1.95157	34	29	24	29	50	20	37	42	50	16
ENSG00000225680	AL163953.2	14	53599832	53614026	-	lincRNA	2	-0.0397443	0.0652583	0.461258	-0.749421	0.0580959	-0.36961	-0.345899	-0.747551	0.999805	0.571414	0.95433	0.999916	0.999472	NA	NA	0.999963	0.724856	0.716816	0.595935	0.754166	1.75393	1.01902	0.471991	0.437648	0.887602	0.785806	0.306099	0.438744	0.379716	0.241256	0.704064	0.400358	22	15	20	17	20	15	20	17	20	13
ENSG00000225855	RUSC1-AS1	1	155316863	155324176	-	antisense	2	-0.027403	-0.410217	-0.0461311	-1.04223	-0.0372345	0.166641	0.153585	-0.274635	0.999805	0.250004	0.00229861	0.999916	0.999472	0.0235972	0.963027	0.999963	42.0318	44.6402	37.7584	37.1314	2.23434	1.09079	1.31723	0.978982	1.2569	1.08171	30.5042	28.4987	39.1557	40.151	1.03682	0.870851	5650	5226	5420	5222	6032	4667	5408	5531	6305	3056
ENSG00000225969	ABHD11-AS1	7	73735038	73736054	+	antisense	2	0.306678	-0.644261	0.0487121	-0.86462	-0.578092	0.632817	0.53907	0.35837	0.999805	0.238841	0.911689	0.999916	0.999472	0.264062	0.988478	0.999963	1.41464	2.11732	1.58487	1.25446	1.76671	1.01288	0.976469	0.493384	1.1762	1.22983	1.51639	1.02751	1.82795	1.60345	0.927056	1.17201	33	23	27	46	46	27	40	36	42	21
ENSG00000226332	RP11-157P1.4	20	62305432	62306325	-	antisense	2	0.268613	-0.378723	-0.0312753	-0.253718	-0.0396706	0.019814	0.180187	-0.299029	0.999805	0.107472	0.999995	0.999916	0.999472	0.884017	0.965111	0.999963	57.699	57.4665	59.4952	56.1759	6.88328	5.71515	4.98245	3.69366	4.17629	5.17334	55.8354	57.7459	46.7208	48.1988	2.42498	2.13825	1679	1248	1299	1540	1504	1092	1707	1592	1960	1036
ENSG00000226380	MIR29A	7	130876747	130913310	-	lincRNA	2	0.0497975	-0.317147	-0.00984521	-0.341112	0.00568379	0.334601	0.0370509	-0.0316178	0.999805	0.892696	0.532807	0.999916	0.999472	0.0717974	0.994138	0.999963	3.52582	3.21387	2.99912	3.37714	3.27276	2.63351	1.86465	1.58922	1.23887	1.43915	3.64627	3.1848	3.01117	3.29362	1.23885	1.13767	792	833	786	836	875	602	919	1012	756	606
ENSG00000226471	CTA-292E10.6	22	28800683	28848559	+	antisense	2	0.0787796	-0.280002	-0.183628	-0.271007	0.0343862	0.39906	0.0286238	0.156592	0.999805	0.956482	0.999995	0.999916	0.999472	0.415235	0.946299	0.999963	0.634825	0.654935	0.63778	0.703546	0.922114	0.734463	0.952926	0.715086	0.551616	0.624122	0.831438	0.692128	0.6773	0.749082	0.834819	0.865059	32	33	43	33	37	31	43	35	47	29
ENSG00000226564	FTH1P20	2	180872867	180873414	-	processed_pseudogene	2	0.233063	0.518739	0.440864	-0.960812	0.328206	-0.00281869	0.265616	-0.475246	0.999805	0.603073	0.999995	0.999916	0.999472	NA	0.779201	0.999963	1.5481	1.28627	1.80591	1.61057	0.54492	0.469568	2.50705	3.6091	0.399221	0.669678	0.963122	1.12436	2.31405	1.5981	0.430503	0.397801	34	30	32	19	34	20	37	67	47	38
ENSG00000227071	FOCAD-AS1	9	20683304	20684688	-	lincRNA	2	0.569941	-0.285546	0.317073	-0.190743	-0.62446	-0.108285	0.279391	0.0960251	0.999805	0.636292	0.999995	0.999916	0.999472	NA	NA	0.999963	0.869081	1.35331	1.3838	1.29507	1.49033	1.14062	1.40106	1.06412	1.05433	1.64839	1.11639	1.37094	1.1276	0.859296	0.940712	1.13176	22	13	12	21	22	24	24	23	39	18
ENSG00000227232	WASH7P	1	14404	29570	-	unprocessed_pseudogene	2	0.351834	-0.313136	-0.228193	-0.301707	0.0989735	0.276109	-0.329173	-0.0852525	0.999805	0.384417	0.999995	0.999916	0.999472	0.626618	0.927591	0.999963	1.17217	1.09566	0.871482	1.30658	0.706783	0.687288	0.843281	0.703971	0.69957	0.937761	1.04385	0.724347	0.581497	0.724357	1.22895	1.23708	84	56	36	54	58	42	54	51	53	53
ENSG00000227308	AC009502.4	2	219685381	219737937	+	lincRNA	2	0.152931	-0.419433	0.0558184	-0.248528	-0.102817	0.271295	-0.213905	0.0319811	0.999805	0.412011	0.999995	0.999916	0.999472	0.224431	0.966767	0.999963	1.37354	1.53182	1.2117	1.55187	1.01611	0.836257	0.739416	0.628072	0.803132	0.994873	1.6869	1.43559	1.3596	1.37385	0.599318	0.58593	172	142	134	176	194	95	164	152	139	123
ENSG00000227848	SUCLA2-AS1	13	48001389	48002552	+	antisense	2	0.240324	0.0358994	0.0666752	-0.34869	0.252006	0.435757	-0.371444	-0.106441	0.999805	0.451485	0.999995	0.999916	0.999472	0.451672	0.979745	0.999963	1.64668	1.55557	1.10652	1.55134	2.00915	1.68211	1.28588	1.24714	1.10173	1.2432	1.58299	1.11622	1.47402	1.36762	0.882725	0.848356	38	47	28	40	33	19	32	24	25	23
ENSG00000227896	RP11-77P6.2	10	86521945	86525101	+	antisense	2	0.254821	-0.351873	0.0577243	-0.210597	0.011448	0.455048	0.173754	-0.175189	0.999805	0.63849	0.999995	0.999916	0.999472	0.203101	0.983128	0.999963	0.536349	0.561591	0.60604	0.497352	0.738048	0.6837	0.591228	0.424267	0.463597	0.569656	0.736009	0.640022	0.411766	0.53031	0.513432	0.463364	69	58	53	74	66	33	85	78	77	39
ENSG00000228000	RPL7AP65	17	18311904	18312651	+	processed_pseudogene	2	0.569825	0.111537	0.114904	-0.322521	-0.151302	-0.0372093	-0.385829	-0.191147	0.999805	0.568826	0.999995	0.999916	0.999472	NA	NA	0.999963	0.756111	0.939239	0.422248	0.650999	1.04446	0.701629	0.297996	0.368059	0.229732	0.444905	0.557055	0.638759	0.479112	0.608816	0.530789	0.400011	29	20	18	33	27	12	18	12	15	15
ENSG00000228060	RP11-69E11.8	1	39565160	39573203	+	antisense	2	0.417035	-0.460299	0.13281	-0.954861	0.0360895	0.0533538	0.18486	0.394804	0.999805	0.131118	0.234437	0.999916	0.999472	0.649075	0.814857	0.999963	80.3998	75.5604	82.8104	79.1268	3.30839	1.75129	2.87672	2.11437	2.38229	2.66413	110.049	112.693	92.6245	83.2208	0.360281	0.329696	1852	1525	1474	1621	1715	1180	1979	1956	2167	1171
ENSG00000228265	RALY-AS1	20	33983052	33994357	-	lincRNA	2	-0.129551	-0.31488	-0.380002	-0.40247	0.0929421	0.0310197	-0.503152	-0.162342	0.999805	0.171824	0.999995	0.999916	0.999472	0.954822	0.749328	0.999963	1.52598	1.34059	0.785024	1.18446	1.81429	1.22586	1.31324	0.983158	1.57087	1.33919	1.22032	1.14108	1.09175	1.39309	2.41063	2.04926	77	56	68	63	53	61	52	37	45	34
ENSG00000228437	RP11-400N13.2	1	221966341	221984964	+	lincRNA	2	-0.316854	-0.131928	-0.302171	-0.687978	-0.066529	0.0655419	0.0817267	-0.171947	0.999805	0.769698	0.00762856	0.999916	0.999472	0.832237	0.596956	0.999963	3.39508	3.54304	3.24015	3.23057	6.89824	3.89545	4.85908	4.00292	2.84934	2.43623	4.31115	4.59022	3.47115	4.30634	5.52657	4.78759	179	164	169	177	186	148	203	202	163	130
ENSG00000228506	RP11-98I9.4	6	99424922	99431373	+	antisense	2	0.0130469	-0.074443	-0.200944	-0.697731	-0.0134477	-0.160771	-0.479979	0.244289	0.999805	0.0235621	0.530155	0.999916	0.999472	0.617521	0.864571	0.999963	2.93489	2.81173	1.89014	2.90947	1.63	0.985853	0.922329	0.894926	1.18022	1.29945	1.645	2.014	2.20964	2.22905	1.34425	1.7523	189	170	169	176	177	153	142	111	159	128
ENSG00000228701	TNKS2-AS1	10	91782839	91798291	-	antisense	2	-0.00945822	-0.454835	-0.287917	-0.498122	-0.112655	0.533153	-0.324185	0.0822268	0.999805	0.586669	0.999995	0.999916	0.999472	NA	NA	0.999963	0.780354	0.877509	0.601969	0.839394	0.697599	0.456023	1.13908	0.591486	0.799154	0.771582	0.839559	0.585991	0.76073	0.918534	0.711439	0.662701	32	21	17	26	24	21	30	18	17	20
ENSG00000228812	LAMA5-AS1	20	62352995	62356480	+	antisense	2	0.36821	-0.831041	-0.379297	-0.302272	-0.0803084	0.203078	0.201785	0.226865	0.999805	0.506851	0.999995	0.999916	0.999472	0.589266	0.814857	0.999963	3.29152	3.42617	3.2847	3.62163	1.51051	1.14468	0.798887	0.579631	1.07018	1.37763	3.39405	2.98502	1.73069	1.99372	0.363934	0.517188	116	103	83	101	111	90	127	143	120	82
ENSG00000228887	EEF1DP1	19	14070342	14071237	+	processed_pseudogene	2	0.440318	-0.0901979	0.0322609	-0.571158	0.117022	0.170747	0.214973	-0.0512892	0.999805	0.829239	0.999995	0.999916	0.999472	NA	NA	0.999963	0.236318	0.171991	0.227231	0.237641	0.275063	0.215175	1.83398	1.95531	0.135749	0.235661	0.217019	0.2133	0.532336	0.679164	0.307182	0.281426	6	10	7	6	12	3	9	8	21	11
ENSG00000229097	CALM2P2	10	70163685	70164124	+	processed_pseudogene	2	0.34529	0.0141637	0.364571	-0.485743	-0.253674	0.106183	0.364742	0.315986	0.999805	0.365176	0.999995	0.999916	0.999472	0.876566	0.768836	0.999963	2.37797	3.09376	2.58416	2.62318	3.17405	2.38554	11.2013	11.1052	1.65737	2.41876	1.85184	1.89191	4.01728	3.58265	1.07234	1.32118	39	37	60	53	67	38	79	44	54	31
ENSG00000229152	ANKRD10-IT1	13	110894639	110899172	-	sense_intronic	2	-0.0729207	-0.161942	-0.0888705	-0.488017	0.223	-0.311413	-0.159622	-0.384736	0.999805	0.593544	0.999995	0.999916	0.999472	0.276893	0.966185	0.999963	5.05479	4.06569	3.62661	3.99449	2.92667	2.32131	3.56023	3.19936	3.1146	2.6742	3.40286	4.39461	3.3318	3.00643	6.36674	4.54156	181	143	113	151	125	82	144	114	99	99
ENSG00000229155	RP11-528A4.2	3	193842560	193844024	-	lincRNA	2	-0.0316467	-0.304008	-0.36326	-0.784503	-0.305109	-0.197108	-0.329205	-0.0203465	0.999805	0.713895	0.999995	0.999916	0.999472	NA	NA	0.999963	0.486184	0.766862	0.221577	0.264863	0.709646	0.492325	1.14981	1.06409	0.700451	0.745902	0.479912	0.563985	0.513242	0.441732	0.586889	0.549124	20	15	27	21	29	23	10	14	8	7
ENSG00000229321	AC008269.2	2	206866795	206868289	+	lincRNA	2	0.0878337	-0.0589644	0.309993	-0.821216	-0.0443836	0.373182	-0.107646	0.21181	0.999805	0.85116	0.735442	0.999916	0.999472	0.307295	0.896199	0.999963	1.2257	1.25481	1.04628	1.26797	2.0828	1.37285	1.25101	1.18863	1.39653	1.32468	3.22505	2.43404	1.57894	1.25518	1.78633	2.08096	28	28	29	28	33	23	31	24	34	22
ENSG00000229388	RP11-442N24__B.1	1	28643228	28648581	+	lincRNA	2	0.416172	-0.225637	-0.470173	-0.303581	0.31555	0.0804709	0.0986764	-0.495311	0.999805	0.861822	0.999995	0.999916	0.999472	0.909807	0.805973	0.999963	0.807124	0.718355	0.775071	0.746455	1.08563	0.756447	0.936985	0.713744	0.621837	0.729161	0.908907	0.926488	0.568898	0.948144	0.773057	0.489502	33	42	25	35	27	16	35	28	36	17
ENSG00000229637	PRAC2	17	48723168	48724758	+	protein_coding	2	0.528772	0.19951	-0.24423	-0.346087	0.032586	0.161263	-0.128724	-0.179081	0.999805	0.780973	0.999995	0.999916	0.999472	0.763184	0.910749	0.999963	1.85682	1.78222	1.51073	1.80564	0.808026	0.391664	1.78821	1.97475	0.499482	0.723125	1.85393	1.76532	1.60456	1.75951	1.49617	1.82492	51	51	36	31	45	49	41	39	58	30
ENSG00000229644	NAMPTP1	10	36521721	36524234	-	processed_pseudogene	2	-0.0540309	-0.137945	0.159886	-0.513152	-0.0798754	0.0730717	0.494831	0.083884	0.999805	0.327519	0.999995	0.999916	0.999472	NA	0.93777	0.999963	0.133207	0.175953	0.334068	0.266579	0.448877	0.276081	1.48758	1.36054	0.193526	0.251972	0.211917	0.216254	0.570209	0.564799	0.187681	0.186274	14	19	11	18	17	10	49	33	32	18
ENSG00000229659	RPL26P6	10	73422259	73422696	-	processed_pseudogene	2	0.333455	-0.135784	-0.36581	-0.895088	-0.146077	-0.632878	-0.165122	-0.456367	0.999805	0.886556	0.999995	0.999916	0.999472	NA	NA	0.999963	0.552487	0.482793	0.432659	0.51003	1.06053	0.553023	2.39863	2.05535	0.416235	0.361562	0.317106	0.581786	0.802282	1.27965	0.71816	0.580656	8	10	8	14	8	6	11	5	9	6
ENSG00000229780	UBE2Q1-AS1	1	154553609	154555017	+	antisense	2	0.280034	-0.164492	0.127225	-0.496843	0.183821	0.0870783	0.298244	-0.319769	0.999805	0.0201193	0.999995	0.999916	0.999472	0.626617	0.874453	0.999963	26.0243	22.6801	32.5534	29.5027	1.33117	1.40176	1.49059	1.28711	1.31392	1.54069	27.2764	28.4416	30.4603	27.2482	0.276334	0.252309	470	394	408	425	369	278	645	607	661	335
ENSG00000229848	RP13-766D20.2	17	81514047	81527776	+	antisense	2	-0.464912	-0.471071	0.0723025	-0.893458	-0.0803187	-0.337181	-0.0373795	-0.13217	0.999805	0.951223	0.829134	0.999916	0.999472	NA	NA	0.999963	0.827377	0.924445	1.0341	0.889974	1.03012	0.739435	0.750509	0.486271	0.93204	0.60676	0.464426	0.798816	0.374479	0.350598	0.328688	0.376411	37	28	25	36	34	21	44	48	47	20
ENSG00000229873	OGFR-AS1	20	62800627	62805587	-	antisense	2	0.327072	-0.0033042	-0.428888	-0.423189	0.0718669	0.119394	-0.15681	-0.175194	0.999805	0.799379	0.999995	0.999916	0.999472	NA	NA	0.999963	0.931027	0.768983	0.750709	0.956255	1.09274	0.785657	1.07521	1.07021	0.485554	0.790241	0.998028	0.858309	0.701565	1.08827	0.647473	0.489509	26	29	19	20	17	28	23	24	23	18
ENSG00000229990	RP11-574K11.8	10	73841833	73847115	+	antisense	2	-0.112914	-0.0495981	0.0226866	-0.721895	-0.0376907	0.0598233	-0.0505249	0.00228539	0.999805	0.937873	0.915685	0.999916	0.999472	NA	NA	0.999963	1.07724	1.08168	0.675921	0.878119	1.37929	0.854278	0.653243	0.725448	1.19058	0.889914	0.641535	0.747638	0.615574	0.809014	0.367595	0.529776	39	31	33	49	36	18	26	23	31	13
ENSG00000230149	RP3-508I15.19	22	38734730	38738990	+	antisense	2	-0.0742305	-0.494249	-0.0976003	-0.583905	0.00255904	-0.268184	-0.450302	-0.18382	0.999805	0.00113839	0.999995	0.999916	0.999472	0.108505	0.912414	0.999963	27.2054	27.4862	20.0895	28.3979	1.6368	1.03759	1.22189	1.00485	0.968635	0.974909	14.0341	17.9502	26.0504	27.3281	0.981589	0.956955	587	507	486	513	579	411	429	416	503	373
ENSG00000230311	TOMM20P4	X	73223124	73223558	+	processed_pseudogene	2	0.321437	0.0908403	-0.377726	-0.986986	1.24121	1.81717	-0.751418	0.29296	0.999805	0.539446	0.999995	0.999916	0.999472	NA	NA	0.999963	0.219956	0.0810204	0.175517	0.419782	0.37771	0.278418	2.98215	3.28689	0.167642	0.242704	0.383151	0.08332	0.76048	1.04688	0.361556	0.417614	4	5	1	1	2	1	3	3	6	6
ENSG00000231010	RP6-109B7.2	22	46055740	46058160	-	lincRNA	2	0.587437	-0.143218	-0.334818	-0.558639	0.197822	0.216888	0.136129	-0.455457	0.999805	0.703556	0.472815	0.999916	0.796362	0.572227	0.796305	0.999963	1.53245	1.19612	1.71159	1.73393	3.8956	2.5874	1.82479	1.54696	1.5437	2.50308	2.17594	1.78009	1.54422	1.75003	1.4649	1.09806	78	64	47	55	70	33	111	67	96	55
ENSG00000231073	RP11-316M1.3	1	150973123	150975534	+	antisense	2	0.924932	0.242838	0.044806	-1.20991	-0.178803	-1.12911	0.0746505	0.0284316	0.999805	0.917013	0.207669	0.999916	0.999472	NA	NA	0.999963	1.2295	1.53234	1.37322	1.32323	3.3024	1.3985	1.14412	0.952153	0.700434	1.8648	0.905819	2.16391	1.42332	1.36762	1.02985	1.07676	16	16	26	30	18	16	27	16	24	11
ENSG00000231113	RP3-475N16.1	6	42940364	42948360	+	antisense	2	0.140837	-0.0383832	-0.198867	-0.352979	-0.166847	0.221917	0.163351	0.0474152	0.999805	0.679041	0.999995	0.999916	0.999472	0.578084	0.912819	0.999963	0.872948	0.995411	1.00775	0.899569	1.46109	1.16573	0.673504	0.621501	0.95438	0.985191	1.23046	1.21625	0.941518	1.03209	1.36201	1.18463	58	45	43	47	57	50	71	59	61	36
ENSG00000231125	AF129075.5	21	29058073	29060095	-	sense_intronic	2	-0.60748	-0.453591	-0.242241	-0.615619	-0.369374	0.282135	-0.0460661	0.798445	0.999805	0.934	0.999995	0.999916	0.999472	0.589845	0.923111	0.999963	1.11467	1.19847	1.00772	1.11099	1.00291	0.711825	1.11961	0.879146	1.08211	0.600855	1.38143	1.27813	0.922018	1.05838	0.0990409	0.274553	37	36	20	55	33	27	42	26	38	25
ENSG00000231327	AC016700.5	2	70124036	70125317	-	lincRNA	2	-0.322052	-0.128435	-0.0514844	-0.771688	-0.0592264	-0.306792	0.20112	-0.0297546	0.999805	0.704717	0.975105	0.999916	0.999472	0.60155	NA	0.999963	1.19607	1.16393	1.28448	1.28656	1.40336	0.815453	0.748242	0.913851	1.0465	0.956884	1.11996	1.4916	0.805268	0.844718	0.572482	0.69303	24	28	34	30	24	31	39	26	48	18
ENSG00000231521	RP11-244N9.4	9	97634515	97636051	-	antisense	2	0.165821	0.289325	-0.164908	-0.390786	-0.086992	-0.0806849	0.256602	-0.338278	0.999805	0.697211	0.999995	0.999916	0.999472	0.921371	NA	0.999963	1.88524	1.91729	2.14315	1.56767	2.56123	2.0315	1.56422	1.76518	1.56485	1.67396	2.1369	2.27177	1.33573	1.42346	1.93147	1.27482	23	19	14	18	21	17	32	24	21	12
ENSG00000231535	LINC00278	Y	3002912	3102272	+	lincRNA	2	-0.21481	-0.0918308	-0.351275	-0.702014	-0.0956661	NA	-0.166675	-0.0807213	0.999805	0.875944	0.999995	0.999916	0.999472	NA	NA	0.999963	0.468366	0.436471	0.253198	0.274889	0.385311	0.208365	0.694806	0.678179	0.47048	0.473527	0	0	0.248996	0.505087	0.811752	0.937612	10	13	12	13	13	10	9	13	5	9
ENSG00000231566	RP5-1158E12.3	X	45848074	45851490	-	lincRNA	2	0.193666	-0.152132	-0.111166	-0.403662	-0.37332	0.0458835	-0.312029	-0.0919303	0.999805	0.234375	0.999995	0.999916	0.999472	0.906895	0.963027	0.999963	7.27175	9.71428	6.57003	8.03036	9.64419	6.51886	5.45953	4.71566	5.15332	4.50167	8.33207	7.64467	3.45511	3.72802	3.8795	3.88306	114	117	70	142	140	91	113	97	90	79
ENSG00000231711	LINC00899	22	46039907	46044853	-	processed_transcript	2	0.126859	-0.00130093	-0.0911187	-0.488424	0.124005	0.0980475	-0.328134	-0.183551	0.999805	0.100221	0.169532	0.999916	0.999472	0.703514	0.961586	0.999963	1.10673	1.0259	0.797732	1.0913	2.69024	1.73037	0.97473	0.865438	1.10559	1.29079	1.19362	1.10935	0.873421	0.915615	0.643796	0.626225	218	229	181	185	223	144	181	169	187	145
ENSG00000231822	AC019097.7	2	99102018	99102752	+	processed_pseudogene	2	-0.331726	0.0400703	0.0346946	-0.760463	0.505937	-0.0963948	0.384729	0.342264	0.999805	0.641361	0.999995	0.999916	0.999472	NA	NA	0.999963	0.411546	0.24461	0.487012	0.372466	0.670629	0.367231	1.64929	1.90928	0.496084	0.502744	0.604701	0.693394	0.750133	0.798862	0.595528	0.642615	13	9	10	7	6	8	18	9	17	9
ENSG00000232346	SC22CB-1E7.1	22	32039490	32039896	+	processed_pseudogene	2	-0.391812	-0.104455	0.10685	-0.874284	1.16563	0.149464	0.073292	-0.614496	0.999805	0.917975	0.96921	0.999916	0.999472	NA	0.966185	0.999963	1.32013	0.447525	1.31314	1.27121	2.01848	1.13688	11.2519	9.95353	0.985465	0.721344	0.615996	0.547837	3.58986	3.55991	1.15929	1.2391	23	19	10	10	7	5	29	21	17	15
ENSG00000232434	C9orf172	9	136844415	136848801	+	protein_coding	2	0.169474	-0.325408	-0.296386	-0.241011	-0.0419329	-0.0362532	-0.332202	0.150583	0.999805	0.0316194	0.999995	0.999916	0.999472	0.899126	0.697465	0.999963	2.16585	2.21888	1.78677	2.47664	1.75115	1.42636	1.45654	1.06114	1.87038	2.04817	1.27155	1.35776	0.927827	1.24919	1.73876	1.98711	370	336	345	379	369	286	342	308	406	312
ENSG00000232600	TONSL-AS1	8	144437675	144439971	+	antisense	2	-0.22309	-0.266364	-0.115784	-0.979969	0.048934	0.0917158	-0.284228	-0.284717	0.999805	0.125319	0.0555957	0.999916	0.999472	0.746658	0.935835	0.999963	16.3258	15.5633	12.5827	15.8324	6.38875	2.92404	3.14702	2.16523	3.01121	2.57232	12.8138	11.9579	8.52206	9.47249	1.85944	1.61289	329	228	231	303	232	189	247	214	218	182
ENSG00000232956	SNHG15	7	44983023	44986961	-	lincRNA	2	0.0841936	-0.367911	-0.0670862	-0.278781	-0.096957	0.184582	0.0933502	0.130505	0.999805	0.423894	0.553593	0.999916	0.999472	0.0722984	0.943923	0.999963	13.6391	14.4583	12.2514	12.7762	12.9186	9.48387	14.6618	11.0566	9.08805	11.1997	15.9115	14.1403	12.5025	13.9302	7.92132	8.61301	2022	1759	1727	2053	1970	1585	2025	1791	2122	1284
ENSG00000233016	SNHG7	9	136721366	136728184	-	antisense	2	0.165523	-0.184913	-0.301272	-0.64088	-0.0215734	0.0134642	-0.12738	0.0154969	0.999805	0.358245	3.07388e-06	0.999916	0.999472	0.919023	0.235106	0.999963	13.8952	13.4504	13.2726	15.6812	10.7299	6.70017	11.7426	10.0792	9.65892	10.0255	15.1683	15.412	10.9635	13.5586	5.873	5.96092	2576	2135	1911	2625	2246	1572	2543	2266	3010	1830
ENSG00000233101	HOXB-AS3	17	48549630	48606414	+	antisense	2	0.061175	-0.174802	-0.278513	-0.295724	0.0015079	0.0415887	-0.0611608	0.0164243	0.999805	0.604281	0.304136	0.541877	0.999472	0.73138	0.156467	0.999963	42.6913	42.3563	38.0331	41.7456	30.6293	23.2539	27.6539	24.2411	28.2472	29.8114	37.5246	36.3958	22.5525	26.367	21.5081	22.3541	3506	2888	2566	3431	3114	2045	3337	2894	3089	2244
ENSG00000233231	HNRNPA1P49	6	166334568	166335471	+	processed_pseudogene	2	0.480251	-0.658132	-0.148118	-0.098698	-0.224997	0.619961	0.174602	-0.102501	0.999805	0.712077	0.999995	0.999916	0.999472	0.272678	0.961586	0.999963	1.37594	1.39216	1.40763	1.38031	1.09051	1.25042	0.849304	0.527211	0.443677	0.631079	0.891123	0.775179	0.853857	1.02576	0.738642	0.617834	52	35	42	49	65	31	64	50	44	38
ENSG00000233328	PFN1P1	1	171670517	171670939	-	processed_pseudogene	2	-0.012239	0.13953	0.460299	-0.925804	1.17825	0.625549	0.354256	-0.229957	0.999805	0.724416	0.999995	0.999916	0.999472	NA	NA	0.999963	0.572079	0.242875	0.597336	0.503639	0.705948	0.572634	4.85968	5.02927	0.383392	0.520544	1.11131	0.942521	2.0076	1.52029	0.83658	0.601246	4	9	8	4	2	3	12	7	12	7
ENSG00000233337	UBE2FP3	1	111437514	111438037	+	processed_pseudogene	2	-0.311119	-0.110655	0.200059	-0.700906	0.242875	0.219583	0.127343	-0.226893	0.999805	0.800585	0.984338	0.999916	0.999472	0.699067	0.948476	0.999963	2.19117	1.68835	1.94274	1.91845	2.15287	1.23269	0.945298	0.960069	0.901831	0.453638	2.07183	1.70631	1.76696	1.73815	1.80088	1.66408	48	41	30	39	34	23	55	40	41	27
ENSG00000233483	CTD-2020K17.4	17	45245186	45248836	-	antisense	2	0.0490638	-0.399468	-0.608924	-0.243274	0.153731	0.0365192	-0.196527	0.012812	0.999805	0.645484	0.999995	0.999916	0.999472	0.957797	0.682086	0.999963	1.09235	1.01851	1.09727	1.13455	0.803911	0.63961	0.623209	0.44318	0.781575	0.753217	0.846995	0.976943	0.549116	0.891204	0.622952	0.604292	49	41	41	44	42	27	54	47	46	48
ENSG00000233538	AC017104.2	2	231452195	231453153	+	lincRNA	2	0.77421	-0.340916	-0.377647	-0.0907979	-0.291348	0.105974	0.531865	0.0743475	0.999805	0.189296	0.999995	0.999916	0.999472	0.877272	0.889562	0.999963	1.85298	2.17172	1.9193	1.49948	1.9861	1.84795	1.2645	0.819298	0.499659	0.904537	1.46717	1.45805	1.26189	1.03374	1.23913	1.15138	44	36	40	60	46	35	50	56	46	22
ENSG00000233559	AC016831.7	7	130853720	130928649	+	lincRNA	2	0.171616	-0.205586	-0.00734036	-0.465964	0.0769111	0.359675	0.265825	-0.00788862	0.999805	0.35656	0.664816	0.999916	0.999472	0.291234	0.997812	0.999963	1.59242	1.62114	1.68651	1.42846	3.11556	2.08996	1.31803	1.19508	1.46213	1.6333	1.55663	1.36005	1.3953	1.30063	1.09442	1.03422	100	91	101	102	101	64	125	123	108	62
ENSG00000233589	RP4-694A7.2	1	68479129	68483539	+	antisense	2	0.204036	0.060697	0.181142	-0.711585	0.119499	0.0729568	0.130914	-0.298391	0.999805	0.35141	0.999995	0.999916	0.999472	0.650718	0.756711	0.999963	23.3298	21.5104	19.0874	19.4693	1.10599	0.714897	0.61734	0.703913	0.715999	0.802777	14.6574	14.3844	21.5964	20.6789	0.695555	0.492002	1021	792	657	804	747	598	943	720	828	502
ENSG00000234093	RPS15AP11	1	44780331	44780715	-	processed_pseudogene	2	0.221882	0.0245759	-0.0671228	-0.861208	-0.187486	0.0986079	-0.354265	0.156008	0.999805	0.504551	0.852963	0.999916	0.999472	0.889158	0.983112	0.999963	2.20352	2.38011	1.45428	2.13435	2.3472	1.25831	3.08781	3.8075	2.00086	1.97574	1.87595	1.97696	2.36292	2.03347	1.02128	1.24346	36	30	27	34	41	26	36	22	24	30
ENSG00000234648	AL162151.3	14	98973314	98973471	+	processed_pseudogene	2	0.537262	0.0554362	-0.219431	-0.608907	0.102318	-0.629746	0.0181444	0.0305207	0.999805	0.979962	0.999995	0.999916	0.999472	NA	0.921479	0.999963	1.21115	1.1379	3.22151	3.27457	2.0798	1.27755	39.7257	43.0017	0.513212	1.16134	0.670355	0.97567	8.87887	9.09014	1.74199	1.36794	8	8	5	7	9	3	21	20	25	16
ENSG00000234741	GAS5	1	173863900	173868882	-	processed_transcript	2	0.091439	-0.132294	-0.0415892	-0.33217	-0.0665775	0.446035	0.186973	0.00949381	0.999805	0.0297295	0.0443714	0.999916	0.999472	4.29194e-19	0.949607	0.999963	64.1349	64.5673	61.2943	57.5324	53.5113	41.148	76.7832	69.3044	57.2369	58.7924	87.8799	68.5304	58.855	61.6032	57.7868	58.226	9760	8235	7641	10059	9010	6610	10326	8745	9882	5806
ENSG00000234789	RP11-483H20.4	9	129640476	129641282	+	antisense	2	0.828244	0.186377	-0.178612	-0.466207	0.182162	-0.125553	-0.168314	-0.620764	0.999805	0.4998	0.999995	0.999916	0.999472	0.661055	0.849748	0.999963	8.30229	7.42371	7.97904	9.0655	1.10816	1.02656	0.745107	1.13865	0.853371	0.93698	10.2685	10.6269	8.34885	9.57784	0.42332	0.309212	213	132	129	163	134	99	172	125	188	136
ENSG00000234917	RP5-994D16.3	1	42678735	42681659	+	lincRNA	2	0.413056	0.0216907	-0.319044	-0.230895	0.0246946	0.0853382	0.413806	-0.234754	0.999805	0.342327	0.999995	0.999916	0.999472	0.886349	0.879617	0.999963	1.27042	1.51533	1.6688	1.46854	1.87766	1.61214	1.40112	1.20018	0.728031	1.22124	1.77291	1.79549	1.28434	1.81439	1.19178	1.08816	46	27	24	27	35	27	46	37	54	26
ENSG00000235016	SEMA3F-AS1	3	50116022	50156085	-	antisense	2	-0.0850293	-0.334108	0.0894307	-0.53186	0.0495203	0.48412	0.457545	-0.326837	0.999805	0.000677039	0.984338	0.999916	0.999472	0.000644245	0.878368	0.999963	5.55624	5.23435	5.96334	4.82289	0.765076	0.567176	0.579488	0.475862	0.58112	0.608612	5.56851	3.99373	4.99186	4.75148	0.439992	0.37867	685	603	522	601	632	436	756	691	895	382
ENSG00000235027	AC068580.6	11	1760348	1762486	+	antisense	2	0.348399	-0.504796	-0.0271894	-1.18491	0.000656222	0.12173	-0.0234204	-0.0115184	0.999805	0.882884	1.56007e-07	0.999916	0.999472	0.223667	0.974734	0.999963	35.3938	33.6264	30.21	32.2748	4.1572	1.86326	3.9209	2.24699	2.00409	2.54116	24.3401	23.5812	26.9517	28.6956	0.922493	1.03688	2484	2522	2582	2216	2604	2351	2449	2436	2891	1615
ENSG00000235084	CHCHD2P6	1	15604597	15605043	+	processed_pseudogene	2	0.483819	0.00282134	-0.0498093	-1.80392	-0.455684	0.321899	0.551642	-0.560797	0.999805	0.52007	0.999995	0.999916	0.999472	NA	NA	0.999963	0.379578	0.582112	0.659475	0.544394	0.445363	0.0903147	2.88115	2.84324	0.244713	0.236188	0.560874	0.551788	0.61672	1.03723	0.356082	0.162561	6	6	8	7	10	9	12	14	14	3
ENSG00000235159	RP6-109B7.4	22	46067356	46069891	-	lincRNA	2	0.468183	-0.0925616	-0.0736769	-0.408274	-0.185926	0.535059	0.0479631	-0.115697	0.999805	0.903984	0.999995	0.999916	0.999472	0.0983225	0.969841	0.999963	1.43466	1.71068	2.02543	2.28169	3.7428	2.66846	2.2867	2.16505	1.93245	3.04762	2.74869	1.94717	2.25754	2.3396	1.10321	0.943293	52	62	38	57	57	50	89	69	76	56
ENSG00000235489	DBF4P1	10	64168959	64170850	-	processed_pseudogene	2	-0.0155731	0.056917	0.161723	-0.831647	0.0108723	-0.30358	0.263819	-0.00614151	0.999805	0.657676	0.999995	0.999916	0.999472	0.645147	0.940881	0.999963	0.209249	0.261304	0.376637	0.305466	0.280588	0.22101	0.970248	1.17554	0.173446	0.223206	0.307896	0.383131	0.670243	0.648024	0.315477	0.249642	26	14	13	15	19	15	35	28	21	15
ENSG00000235501	RP4-639F20.1	1	94927566	94963270	+	antisense	2	-0.153227	-0.267153	-0.254434	-0.268248	-0.204358	0.169668	0.215794	-0.011278	0.999805	0.642751	0.999995	0.999916	0.999472	0.796793	0.892252	0.999963	1.18183	1.36273	0.955629	0.90172	2.65568	2.39352	1.57052	1.28202	1.91027	1.78515	0.836115	0.822571	0.980658	1.28853	1.60495	1.65148	50	47	34	54	53	37	41	38	58	24
ENSG00000235837	AC073333.8	7	16695871	16719898	-	antisense	2	-0.036983	-0.277365	0.0290413	-0.602917	0.0136799	0.0630593	0.265514	-0.678054	0.999805	0.0476104	0.999995	0.999916	0.999472	0.642344	0.9657	0.999963	52.1416	50.2338	45.1341	40.2199	2.34429	1.4395	1.58641	1.19733	1.51926	1.3592	50.7557	49.9103	53.8216	53.8412	0.557001	0.39248	1337	1208	1117	1146	1251	1037	1361	1065	1389	700
ENSG00000235957	COX7CP1	13	49187479	49187670	-	processed_pseudogene	2	-0.359126	-0.136134	-0.5596	-0.395356	-0.51426	0.253176	-0.510745	-0.472444	0.999805	0.547142	0.999995	0.999916	0.999472	NA	NA	0.999963	0.31509	0.367124	0.908466	1.4266	1.7281	1.47185	8.03123	7.82126	1.51926	0.990443	0.489669	0.4977	1.57938	2.18439	0.829002	0.946158	7	2	2	11	2	2	8	11	8	11
ENSG00000236200	KDM4A-AS1	1	43699765	43708138	-	antisense	2	0.220447	0.0181461	0.0860832	-0.55918	-0.0687958	-0.113805	0.112812	-0.337233	0.999805	0.513974	0.894568	0.999916	0.999472	0.536168	0.912819	0.999963	5.14081	5.68649	5.41941	5.34293	1.11687	0.799555	0.329559	0.401796	0.53394	0.62716	4.60913	5.38689	5.36786	4.9525	0.317759	0.263415	415	339	385	383	422	331	532	381	497	300
ENSG00000236264	RPL26P30	11	2335132	2335776	-	transcribed_processed_pseudogene	2	0.259663	-0.0801837	0.0646518	-0.669919	0.319712	-0.149353	0.00653701	-0.275306	0.999805	0.997461	0.999995	0.999916	0.999472	NA	NA	0.999963	0.140691	0.0796404	0.135214	0.141554	0.254735	0.149607	1.66969	1.51513	0.133209	0.221122	0	0.0561926	0.434996	0.434485	0.12192	0.168988	2	5	3	2	5	1	4	4	4	3
ENSG00000236269	ENO1-IT1	1	8875788	8878007	-	sense_intronic	2	0.614682	-0.0791985	0.015883	-0.541364	-0.140429	-0.219147	-0.116727	-0.109913	0.999805	0.745337	0.664816	0.999916	0.999472	0.621242	0.995308	0.999963	3.42079	3.35747	2.4971	2.65749	4.08552	2.50752	1.38172	1.38794	1.71529	2.23649	1.92186	2.27919	2.11202	2.17969	0.962712	0.879011	77	90	91	93	96	83	88	73	68	52
ENSG00000236498	AC107081.5	2	61868432	61886082	+	antisense	2	0.091241	-0.431038	0.0681999	-0.535887	-0.032034	0.174206	0.321938	0.222095	0.999805	0.000746303	0.999995	0.999916	0.999472	0.01373	0.885136	0.999963	152.57	154.104	152.509	137.833	1.38286	0.962557	0.95732	0.62414	0.857056	0.889176	225.389	206.619	144.78	134.41	0.24808	0.407721	5167	4327	3857	4812	4667	3507	6062	4806	5767	2969
ENSG00000236782	RP11-96L14.7	1	26169516	26171821	-	protein_coding	2	-0.164825	-0.149777	0.0336801	-0.371144	-0.0579936	-0.0837716	-0.167398	-0.0844523	0.999805	0.262878	0.999995	0.999916	0.999472	0.479203	0.963825	0.999963	11.3555	12.0804	11.5986	13.1499	0.644423	0.539527	0.485237	0.476937	0.399395	0.386739	15.6567	17.646	13.3592	13.3119	0.254337	0.301352	817	684	662	816	799	541	799	824	948	593
ENSG00000236867	RP3-522J7.5	22	49817248	49817712	+	processed_pseudogene	2	-0.00541019	-0.351645	0.0399597	-0.357935	-0.0298004	-0.153698	0.289382	-0.38761	0.999805	0.660638	0.999995	0.999916	0.999472	NA	NA	0.999963	0.973025	0.839368	1.08677	0.880761	1.68011	1.10677	0.639143	0.484413	0.523145	0.315685	0.740274	0.72934	0.905072	0.810128	1.16431	0.852145	27	16	8	23	15	11	19	23	24	11
ENSG00000236871	LINC00106	X	1396427	1399402	+	lincRNA	2	0.280173	-0.426106	NA	-0.184785	NA	NA	NA	0.189935	NA	NA	0.999995	0.999916	0.999472	NA	NA	0.999963	0	0	0	0	1.17305	1.35834	0.585701	0.314433	0.725675	0.963675	0	0	0	0	0.664177	1.04453	0	0	0	0	0	0	0	0	0	0
ENSG00000237310	GS1-124K5.4	7	66493706	66495474	+	lincRNA	2	-0.340073	-0.165066	-0.708499	-0.514079	-0.502329	0.305895	-0.38846	-0.0324308	0.999805	0.384935	0.999995	0.999916	0.999472	0.645466	0.596956	0.999963	1.23235	1.49376	1.49392	1.80351	2.0538	1.42958	2.24736	1.80758	2.62784	2.10676	1.38892	1.17973	1.03034	1.77086	2.47566	2.08575	29	21	22	45	31	22	37	34	31	38
ENSG00000237506	RPSAP15	X	87703343	87704203	-	processed_pseudogene	2	-0.645925	-0.110052	-0.34458	-0.736938	-0.182976	-0.0875532	-0.0476031	0.0861509	0.999805	0.949256	0.999995	0.999916	0.999472	NA	0.86665	0.999963	0.328438	0.328135	0.502495	0.56556	0.770721	0.560374	3.9735	3.72077	0.846973	0.613102	0.399799	0.465511	0.879843	1.07699	0.913339	0.920436	10	10	10	11	15	7	19	17	22	15
ENSG00000238123	MID1IP1-AS1	X	38801568	38803883	-	antisense	2	0.192377	0.161737	0.182171	-0.726556	-0.120075	-0.216738	-0.164838	0.0868658	0.999805	0.835358	0.521587	0.999916	0.999472	NA	NA	0.999963	1.01788	1.21854	0.952004	1.18826	6.35353	3.28164	0.501514	0.86533	3.88468	4.29449	0.633806	1.01658	0.856692	0.669259	0.76795	0.862241	16	10	20	18	17	13	12	19	17	12
ENSG00000238279	BX470102.3	1	153533603	153535115	+	antisense	2	0.244632	-0.980957	-0.0430863	-1.03855	-0.212759	0.126664	0.42015	-0.985536	0.999805	0.180958	0.12759	0.861807	0.999472	0.771803	0.986764	0.999963	2.90524	4.11138	5.17364	4.41738	3.43668	1.74279	2.05224	1.03694	1.37436	1.7011	3.64024	3.36762	2.53625	2.1283	0.674443	0.300523	63	81	51	85	95	41	126	164	127	63
ENSG00000238317	SNORD11	2	202293051	202293134	+	snoRNA	2	-0.492533	-0.54507	0.0277512	-0.373934	0.23082	0.0407792	-0.0848585	-0.414451	0.999805	0.910439	0.999995	0.999916	0.999472	NA	0.994547	0.999963	8.82771	7.97183	4.93167	5.43468	6.846	5.76724	7.96076	6.93464	6.27463	4.80574	7.08854	7.33514	9.35241	8.65434	4.26344	4.32529	31	26	30	29	23	19	19	16	22	18
ENSG00000238363	SNORA13	5	112161485	112161617	+	snoRNA	2	0.352198	-0.17068	-0.373932	-0.525965	-0.213891	0.195533	0.0255735	-0.408951	0.999805	0.958441	0.999995	0.999916	0.999472	0.627995	0.728725	0.999963	11.8702	14.2904	9.81562	9.60569	10.4428	6.52983	14.5832	11.8554	8.77286	11.589	13.9363	13.8907	14.556	16.3977	10.1724	6.77115	66	48	55	74	58	54	75	40	62	47
ENSG00000239415	AP001469.9	21	46251549	46254133	-	antisense	2	-0.0279239	0.17496	0.102279	-0.523919	-0.0491134	0.0536358	0.138067	-0.0473941	0.999805	0.471338	0.999995	0.999916	0.999472	0.835606	0.896199	0.999963	2.82589	2.93274	3.33224	3.31475	0.801438	0.549623	0.598232	0.692475	0.83269	0.741862	2.73279	2.72159	3.95537	3.53789	0.689536	0.639502	269	245	205	260	241	205	348	320	332	178
ENSG00000239552	HOXB-AS2	17	48557262	48560333	+	antisense	2	0.439492	-0.181543	-0.205596	-0.697656	-0.123562	-0.376996	-0.130985	-0.376733	0.999805	0.726354	0.157857	0.999916	0.999472	0.378781	0.904909	0.999963	2.29295	2.46202	2.3191	2.77329	4.67416	2.69231	1.02016	0.71594	1.52521	1.96917	1.50413	2.15271	1.76739	2.05151	1.72993	1.50489	81	73	61	81	87	56	98	77	75	74
ENSG00000241081	RP11-488C13.1	14	76886377	76886750	-	processed_pseudogene	2	0.00865379	0.240502	0.748101	-0.892821	-0.179371	0.596778	0.197118	0.0855569	0.999805	0.885887	0.999995	0.999916	0.999472	NA	NA	0.999963	0.255831	0.549391	0.466378	0.488249	1.06458	0.721698	2.61777	3.42177	0.542029	0.705723	0.335174	0.340672	0.825213	0.598078	0.744772	0.680019	4	3	7	8	1	6	8	7	7	0
ENSG00000241217	RN7SL809P	12	56670450	56670746	-	misc_RNA	2	0.397915	-0.251081	-0.495502	-0.410773	0.119602	-0.366933	0.244105	-0.610408	0.999805	0.689198	0.999995	0.999916	0.999472	0.586404	NA	0.999963	1.99949	1.90252	1.97087	2.00577	2.45774	2.05772	2.35825	1.56687	1.50162	2.66607	1.59001	2.68121	1.38036	2.07112	0.303819	0.244663	35	21	11	22	23	13	37	23	25	16
ENSG00000241269	AC093620.5	7	5419827	5420767	+	antisense	2	0.544289	-0.291503	0.0779328	-0.406106	0.197024	-0.947721	0.550217	0.0616768	0.999805	0.179706	0.999995	0.999916	0.999472	NA	NA	0.999963	1.55653	1.47285	2.00805	1.51308	2.9025	1.6	1.44438	1.07759	1.18224	1.9571	0.0537544	0.124337	1.08756	1.02147	1.5168	1.91543	37	38	30	28	33	26	66	46	48	18
ENSG00000241343	RPL36A	X	101390824	101396154	+	protein_coding	2	0.154513	-0.21344	0.0420691	-0.602565	0.0253459	0.184467	0.188329	-0.00422435	0.999805	0.0804254	0.0119324	0.999916	0.999472	0.00775646	0.954162	0.999963	59.3964	58.0547	58.8147	52.8708	2.75922	1.77207	1.86188	1.79012	1.69249	1.72703	62.3333	55.9664	46.8451	47.1951	1.17004	1.17248	9983	8326	7636	8960	8730	6569	10693	8317	11142	5629
ENSG00000241478	HSPA8P9	3	137880295	137882237	+	processed_pseudogene	2	0.00841575	-0.0286381	-0.15063	-1.07801	0.155737	-0.478829	0.233217	0.454923	0.999805	0.809766	0.999995	0.999916	0.999472	NA	NA	0.999963	0.0369329	0.0396562	0.130983	0.109645	0.126843	0.0595357	1.57463	1.58076	0.0562978	0.0543367	0.0714834	0.114755	0.283761	0.288464	0.0809455	0.0556189	3	3	2	3	3	1	10	10	13	8
ENSG00000241680	RPL31P49	12	110460988	110461362	+	processed_pseudogene	2	-0.2104	-0.409733	1.44948	-1.22655	0.0780694	-0.0633824	0.288417	-0.75559	0.999805	0.81487	0.999995	0.999916	0.999472	NA	NA	0.999963	0.483978	0.563902	0.348851	0.405789	0.619352	0.322965	2.72977	1.977	0.38893	0.293587	0.353054	0.339763	0.514591	0.0745604	0.529374	0.28818	6	10	6	9	5	6	6	10	6	2
ENSG00000242125	SNHG3	1	28505980	28510892	+	sense_intronic	2	0.0982551	-0.137303	0.0685896	-0.410533	0.0234729	0.428756	0.241718	-0.0275602	0.999805	0.180996	0.00547722	0.999916	0.999472	2.70032e-10	0.93675	0.999963	89.8432	92.5517	149.63	149.506	28.6019	21.1341	40.2158	37.2942	20.1755	21.2039	118.08	94.4016	95.1844	99.0755	26.6124	24.8497	15066	15916	12142	14731	14260	11443	25263	24035	34710	12474
ENSG00000243678	NME2	17	51165435	51171747	+	protein_coding	2	0.400461	-0.454298	-0.0044238	-0.290263	-0.0482947	0.155982	0.213817	0.16532	0.999805	0.0474619	0.999995	0.999916	0.999472	0.0218902	0.994138	0.999963	135.751	142.261	143.353	131.812	1.7167	1.33444	1.72201	1.22668	1.05286	1.74289	189.366	172.187	127.991	133.044	1.26981	1.31389	14937	13118	11635	14606	13867	10624	17305	13602	18758	9318
ENSG00000243960	RP11-552M11.4	1	111438638	111441364	-	sense_overlapping	2	0.115321	-0.383732	-0.0399382	-0.227662	-0.0251425	0.0820883	-0.0231925	0.24612	0.999805	0.854572	0.999995	0.999916	0.999472	0.357922	0.952452	0.999963	72.6506	72.5912	61.1862	67.8318	1.15943	1.00867	0.438024	0.459416	0.64864	0.72459	81.8513	79.3921	77.9635	81.534	1.00609	1.29738	2620	2212	1936	2447	2402	1717	2485	2070	2352	1573
ENSG00000243970	PPIEL	1	39531838	39558707	-	unprocessed_pseudogene	2	0.658749	-0.201863	0.0252546	-1.50114	-0.15266	0.00962692	0.140766	0.0874929	0.999805	0.763471	0.134306	0.999916	0.999472	0.987345	0.995116	0.999963	1.44169	1.60397	1.26906	1.27277	1.30596	0.474284	0.396025	0.2862	0.493338	0.722231	1.62848	1.56033	1.06983	1.06613	0.621539	0.536272	49	51	32	60	43	37	47	42	49	32
ENSG00000244151	RP11-148K1.12	7	151074742	151076530	-	antisense	2	0.438472	-0.340622	0.0169465	-0.196864	-0.0232831	0.0212049	-0.0557667	-0.0584334	0.999805	0.689318	0.999995	0.999916	0.999472	0.879264	0.978028	0.999963	28.601	28.5656	31.8067	35.6884	0.935064	0.758372	0.766542	0.624271	0.663609	0.927635	28.4088	30.0659	35.311	33.713	0.704266	0.708926	1510	1139	1163	1368	1405	928	1679	1568	1858	1179
ENSG00000244274	DBNDD2	20	45406057	45410610	+	protein_coding	2	0.181581	-0.322257	0.0804375	-0.334418	0.0353681	0.00176663	0.0676169	-0.0343935	0.999805	0.666042	0.999995	0.999916	0.999472	0.990829	0.87511	0.999963	5.46946	5.57311	6.59717	7.03155	0.612414	0.502219	0.501787	0.420913	0.620016	0.663864	7.70998	8.08996	7.83935	7.44361	0.676639	0.573441	632	508	540	523	592	443	820	838	866	522
ENSG00000244687	UBE2V1	20	50081124	50115959	-	protein_coding	2	0.223182	0.00483799	0.0227369	-0.260767	0.0134414	0.0904413	0.0827226	-0.145742	0.999805	0.429601	0.999995	0.999916	0.999472	0.323769	0.966767	0.999963	16.449	16.3748	15.926	16.4149	1.13629	0.894597	0.632278	0.612974	0.647959	0.799262	19.8063	19.9877	16.6492	16.3826	0.954826	0.874768	3393	2734	2620	3155	3032	2098	3671	3015	3547	2050
ENSG00000244932	RP11-529F4.1	3	129381298	129394149	+	unprocessed_pseudogene	2	0.0696754	-0.260958	-0.286212	-0.777076	-0.321079	0.414782	-0.342375	-0.049359	0.999805	0.357121	0.871074	0.999916	0.999472	0.429279	0.910749	0.999963	2.04778	2.63298	2.48437	3.70862	2.43459	1.32747	1.38924	1.22914	1.49	1.56163	1.94623	1.82273	1.75962	1.84964	1.50099	1.04514	57	32	35	53	64	31	46	65	61	55
ENSG00000245148	ARAP1-AS2	11	72700474	72705607	+	antisense	2	0.211098	-0.993343	-0.158986	-0.962343	-0.043485	-0.446791	-0.0970059	-0.276473	0.999805	0.692192	0.110688	0.541877	0.999472	0.0531393	0.854499	0.999963	3.05421	3.28479	2.70127	3.38845	1.30972	0.581941	0.664601	0.344429	0.612368	0.784669	1.68377	2.40992	2.95339	3.51035	0.158305	0.10936	230	197	191	203	233	170	208	209	234	166
ENSG00000245532	NEAT1	11	65422774	65445540	+	lincRNA	2	0.116615	-0.358888	-0.0543268	-0.827062	-0.10078	0.454441	0.395472	-0.15845	0.999805	0.0378714	0.0032001	0.999916	0.999472	0.277511	0.949863	0.999963	4.20787	4.4436	6.64621	5.6318	3.38767	1.98954	1.9592	1.35255	1.48125	1.69141	3.83728	3.12974	2.67719	3.02924	5.11755	3.46297	4005	3330	3417	4385	3888	2794	6940	6951	5276	3739
ENSG00000245970	KB-1208A12.3	8	98041726	98044121	+	antisense	2	0.167638	-0.104872	-0.00845751	-0.995381	-0.0610666	0.165714	0.255398	0.227095	0.999805	0.005052	0.424263	0.999916	0.999472	0.0459104	0.98786	0.999963	157.144	165.162	158.794	142.654	0.702154	0.426236	1.09704	1.07625	0.863951	1.0995	229.713	207.88	204.3	200.689	0.46014	0.675868	13392	10796	10333	12792	12625	8948	15169	11806	15000	8002
ENSG00000246334	PRR7-AS1	5	177438503	177447699	-	antisense	2	0.205858	-0.203467	-0.136409	-0.491167	-0.0668829	0.0274411	0.129302	-0.00497695	0.999805	0.615028	0.729554	0.999916	0.999472	0.948997	0.934302	0.999963	2.64332	2.89908	2.43539	2.73605	2.47506	1.70881	1.31041	1.02735	1.13609	1.4455	1.69839	2.02422	1.75031	1.66019	1.5596	1.55966	180	159	185	192	212	126	190	215	196	125
ENSG00000247137	RP11-727A23.5	11	83184491	83193794	-	processed_transcript	2	0.204943	-0.321589	-0.104035	-0.397934	-0.042404	-0.175367	0.064559	-0.0689332	0.999805	0.709636	0.784749	0.999916	0.999472	0.318074	0.896199	0.999963	3.69345	3.47694	3.70754	3.92771	1.67826	1.27842	0.970434	0.787031	1.01352	1.17818	3.16957	3.76871	3.36053	3.68932	1.63913	1.59396	513	390	312	529	399	270	546	435	497	315
ENSG00000248124	RRN3P1	16	21796106	21820410	-	transcribed_unprocessed_pseudogene	2	0.282491	-0.181497	-0.013288	-0.220475	0.077191	0.225816	-0.0600756	-0.0207528	0.999805	0.816239	0.999995	0.999916	0.999472	0.364384	0.995116	0.999963	1.6302	1.5163	1.1676	1.2862	1.33274	1.08994	1.13846	1.00306	0.374826	0.496018	1.58693	1.32058	1.02335	0.931473	1.23474	1.16578	358	319	245	345	260	226	310	241	266	229
ENSG00000248278	SUMO2P17	17	48874860	48908983	-	transcribed_processed_pseudogene	2	0.322357	-0.264108	0.246695	-0.256086	0.106373	0.175222	0.071981	-0.120503	0.999805	0.785678	0.999995	0.999916	0.999472	0.65291	0.889992	0.999963	4.2827	4.14818	4.0856	4.27504	2.8112	1.98028	1.25519	1.14135	1.01623	1.17699	2.53939	2.18193	2.31785	1.8079	0.832849	0.850593	171	123	127	116	143	110	191	144	168	100
ENSG00000248734	CTD-2260A17.1	5	96784777	96785999	+	antisense	2	-0.151013	-0.669813	-0.0797064	-0.203991	0.0060353	0.129841	-0.21536	-0.470587	0.999805	0.46961	0.999995	0.999916	0.999472	0.733295	0.966077	0.999963	3.29381	2.95071	1.98211	2.40062	0.861807	0.739066	0.484408	0.278938	0.526542	0.403279	2.37937	2.22747	2.39597	2.48959	0.636038	0.458327	138	84	109	115	125	75	91	86	90	79
ENSG00000249592	RP11-440L14.1	4	762387	781849	-	antisense	2	-0.229187	-0.246122	0.0118224	-0.489934	-0.0533604	-0.0360644	-0.0759469	-0.0199535	0.999805	0.684174	0.662364	0.999916	0.999472	0.877568	0.992565	0.999963	5.78085	5.9523	5.2743	6.35399	2.94864	1.89678	1.58822	1.47939	1.8275	1.63104	5.07949	5.52293	5.36205	5.45001	1.7302	1.79932	391	321	301	391	345	266	381	389	393	266
ENSG00000249863	RP11-177C12.1	4	37868292	37869978	+	processed_pseudogene	2	-0.192659	-0.293019	-0.0581994	-0.303058	0.0220589	0.155901	0.162556	-0.231373	0.999805	0.724956	0.999995	0.999916	0.999472	0.711075	0.978426	0.999963	1.40175	1.43228	1.44328	1.12127	2.01015	1.71709	1.17124	0.946239	2.03102	2.08119	1.80198	1.68597	1.21783	1.45351	1.69248	1.57967	62	50	57	59	63	38	81	60	62	60
ENSG00000250397	RP11-1391J7.1	11	856880	859795	-	antisense	2	0.563569	-0.520295	-0.363567	-0.362415	-0.263052	-0.0671607	0.0378791	0.205134	0.999805	0.923104	0.999995	0.999916	0.999472	0.913778	0.868281	0.999963	0.946735	1.30039	1.81958	2.11362	1.03637	1.27321	0.326765	0.282634	0.283064	0.445153	0.821104	1.11276	0.615284	0.569785	0.3434	0.581742	113	69	62	133	103	47	172	158	136	117
ENSG00000250920	RP11-297P16.4	4	103550927	103559127	-	lincRNA	2	-0.00161531	-0.141671	0.00552996	-0.465152	-0.123603	0.0831782	-0.0215652	-0.0339153	0.999805	0.947449	0.698972	0.999916	0.999472	0.571482	0.997812	0.999963	5.38315	5.70568	4.13944	4.47346	4.60249	3.15907	7.75698	6.92435	3.66359	3.78039	46.6684	44.9095	8.21435	8.08487	10.3076	9.49897	176	158	162	180	182	152	174	135	124	105
ENSG00000251474	RPL32P3	3	129382922	129399655	-	transcribed_unprocessed_pseudogene	2	0.00949412	-0.154656	-0.337493	-0.746887	-0.0814319	0.156238	-0.469675	0.0861361	0.999805	0.00826946	0.00971046	0.999916	0.999472	0.558396	0.574465	0.999963	1.83226	1.87018	1.61684	2.51908	2.21613	1.39827	1.54518	1.29332	1.46888	1.47775	1.28284	1.3841	0.923229	1.16708	1.66095	1.66981	345	264	276	339	314	239	334	379	331	288
ENSG00000253200	RP11-582J16.5	8	22613908	22616657	-	antisense	2	0.250171	-0.421219	0.0753058	-0.331853	-0.00491473	-0.0132712	-0.0205048	0.149369	0.999805	0.898266	0.999995	0.999916	0.999472	0.911689	0.85408	0.999963	22.5807	22.7182	24.2931	25.883	0.962756	0.748692	0.639434	0.499206	0.749846	0.787023	22.0283	23.8017	25.9635	25.1947	0.245988	0.311902	2596	2162	2159	2431	2401	1788	2736	2625	3179	1737
ENSG00000253552	HOXA-AS2	7	27107777	27134302	+	antisense	2	0.458789	-0.0295043	0.0197202	-0.384016	0.0928808	0.274209	0.103927	-0.200604	0.999805	0.564633	0.430898	0.999916	0.513126	0.14991	0.987038	0.999963	2.32397	2.26239	2.07256	2.17147	1.90674	1.4601	0.953891	0.987712	1.09017	1.38942	1.87785	1.80948	1.40791	1.39962	0.699869	0.641188	499	434	476	445	481	339	502	515	479	308
ENSG00000253669	KB-1732A1.1	8	102805517	102809971	+	lincRNA	2	0.262891	-0.0655182	-0.359238	-0.26266	-0.271467	0.330757	0.145591	0.263408	0.999805	0.668875	0.999995	0.999916	0.999472	0.374344	0.767877	0.999963	0.744072	0.993356	0.770703	0.892908	0.827618	0.76328	1.03793	1.00855	0.802563	0.890664	0.805173	0.653395	0.623653	0.804868	0.323513	0.369266	88	70	78	72	108	88	100	119	96	69
ENSG00000253716	MINCR	8	143280161	143281690	-	antisense	2	-0.135889	-0.0632436	-0.125319	-0.357532	-0.127927	0.11489	-0.0748137	-0.369083	0.999805	0.823109	0.999995	0.999916	0.999472	0.747402	0.930604	0.999963	2.19385	2.24849	1.72253	1.94849	2.88107	2.15502	2.22108	2.10323	2.93255	2.59244	2.00747	1.92704	1.92285	2.38806	2.57464	2.0511	107	109	108	123	110	104	111	84	138	71
ENSG00000253771	TPTE2P1	13	24924677	24968487	-	transcribed_unprocessed_pseudogene	2	0.39445	0.109306	-0.0693751	-0.259072	-0.0725753	0.21833	-0.161527	-0.246169	0.999805	0.747972	0.999995	0.999916	0.999472	0.76873	0.974734	0.999963	0.529499	0.456765	0.472041	0.544649	0.427121	0.315875	1.40355	1.60657	0.0754124	0.128842	0.4401	0.410042	0.993815	0.92239	2.28182	1.95587	38	32	29	26	30	40	37	32	34	25
ENSG00000254369	HOXA-AS3	7	27129977	27155928	+	antisense	2	0.542332	-0.0652901	-0.109768	-0.466976	0.0664198	0.122065	-0.12012	-0.139368	0.999805	0.347466	0.168822	0.999916	0.16838	0.331211	0.901349	0.999963	5.47596	5.22978	4.35041	5.30953	2.73577	1.80045	1.29085	1.28683	1.44712	1.99882	4.17536	4.32476	3.38644	3.54246	0.816598	0.814989	1366	1094	1145	1215	1290	801	1272	1020	1185	877
ENSG00000254397	CTD-2371O3.2	11	9430356	9433486	-	antisense	2	0.397624	-0.462532	0.0642767	-0.777645	-0.0304739	0.534066	0.138412	0.102558	0.999805	0.794781	0.80757	0.999916	0.999472	0.245247	0.979615	0.999963	1.36803	1.39473	1.38781	1.37204	2.27053	1.14958	1.4105	1.02008	1.15136	1.84414	2.09975	1.49393	1.69189	1.76032	0.333267	0.426009	33	29	27	33	32	22	38	37	34	22
ENSG00000254461	RP11-755F10.3	11	66259567	66261834	-	antisense	2	0.313284	-0.376998	-0.103361	-0.723082	-0.103077	0.0632679	-0.289086	-0.143982	0.999805	0.198004	0.683531	0.999916	0.999472	0.841715	0.947827	0.999963	9.5486	9.94472	7.20031	11.1213	3.221	1.57385	1.92988	1.32634	0.717327	1.41124	7.55853	7.8937	6.34203	6.12885	1.54017	1.34814	228	182	150	233	206	136	178	189	182	161
ENSG00000254595	CTD-2010I16.1	11	6488186	6489377	-	processed_pseudogene	2	0.464767	-0.00467345	-0.0488482	-0.304246	0.256026	0.457316	0.02698	0.128738	0.999805	0.968008	0.999995	0.999916	0.999472	0.459246	0.986991	0.999963	1.07178	0.834474	0.816178	0.931164	2.0879	1.50043	0.589034	0.463167	0.70922	0.831626	1.05072	0.853925	1.10429	1.10047	1.4206	1.68035	36	26	22	29	22	16	34	22	24	18
ENSG00000254676	RP11-727A23.4	11	83180144	83184520	+	sense_overlapping	2	0.0635978	-0.31924	0.113532	-0.640538	0.102888	0.148249	0.170023	0.299469	0.999805	0.707248	0.999995	0.999916	0.999472	0.786945	0.966185	0.999963	1.5311	1.41901	1.46232	1.39878	0.863262	0.669127	1.01257	0.672914	0.901921	0.93327	1.4544	1.48181	1.37075	1.08133	0.0434467	0.0661233	62	49	38	50	55	28	78	52	43	34
ENSG00000255142	AP006621.6	11	781645	782105	+	lincRNA	2	0.468498	-0.234024	0.0773041	-0.7259	0.521155	0.0712689	-0.293008	-0.489363	0.999805	0.514595	0.910299	0.999916	0.999472	0.921405	NA	0.999963	4.5799	2.93188	3.04682	5.03664	5.6546	2.71821	2.65591	2.05109	1.96648	2.84283	3.42079	3.44575	2.03843	2.36283	2.79599	2.1071	55	40	43	38	32	22	62	34	40	45
ENSG00000255237	RP13-317D12.3	11	462930	463899	-	antisense	2	0.295323	-0.0782677	-0.628679	-0.419398	0.190923	0.0973369	-0.180719	-0.164755	0.999805	0.747979	0.999995	0.999916	0.999472	0.893979	NA	0.999963	1.14988	1.06156	0.98304	1.14587	1.34917	0.871955	0.56798	0.630761	0.658955	0.85918	0.991137	1.19928	0.705792	0.89686	0.769805	0.751024	38	27	22	34	18	20	35	23	31	29
ENSG00000255423	EBLN2	3	73061659	73063337	+	protein_coding	2	0.22281	-0.31619	-0.00963008	-0.523278	0.111555	0.240995	-0.00429468	-0.175998	0.999805	0.99204	0.887001	0.999916	0.999472	0.536225	0.997812	0.999963	1.63372	1.34342	0.947965	1.14196	1.66359	1.17125	1.25383	0.961965	1.1727	1.57201	1.17467	0.971405	1.22086	1.39787	0.234183	0.201967	90	97	100	110	83	64	73	80	75	45
ENSG00000255647	CTD-2373J6.2	5	90410000	90410669	+	processed_transcript	2	0.116755	-0.232647	-0.0439573	-0.250545	-0.404704	-0.296024	0.143364	0.0178543	0.999805	0.809766	0.999995	0.999916	0.999472	0.658383	0.988552	0.999963	0.81265	1.15003	1.06852	1.04476	1.36039	0.912154	1.29379	1.02749	1.08842	1.20502	0.982261	1.23608	1.52972	1.41887	0.880282	0.863387	27	19	18	30	38	14	29	31	34	13
ENSG00000255717	SNHG1	11	62851988	62855914	-	processed_transcript	2	0.159633	-0.154744	-0.204738	-0.449955	-0.06931	-0.139288	-0.285032	-0.0208421	0.999805	0.00125053	0.0240943	0.999916	0.999472	0.0446509	0.755039	0.999963	53.8316	54.4586	38.8607	52.7158	49.1923	33.3339	58.1946	51.9133	36.3942	41.7595	55.1058	66.1056	52.0302	58.1015	48.5765	49.4113	8762	7150	6391	8810	7861	5679	7253	5580	6932	5318
ENSG00000256092	RP13-942N8.1	12	123363868	123366113	+	lincRNA	2	0.37546	0.330369	-0.161294	-0.466027	-0.0967598	0.102902	0.0819995	0.015308	0.999805	0.721561	0.998374	0.999916	0.999472	0.655858	0.84958	0.999963	2.31646	2.44719	2.29099	2.32079	1.15947	0.808851	0.672651	0.714825	0.438326	0.658089	2.80459	2.82401	2.17362	2.46488	0.752773	0.776473	218	165	172	214	216	138	236	191	248	140
ENSG00000256433	RP1-102E24.8	12	6393905	6396148	+	lincRNA	2	0.333844	-0.0167026	-0.202851	-0.305367	-0.00661363	0.234632	0.0192863	-0.0823192	0.999805	0.953875	0.999995	0.999916	0.999472	0.485861	0.883121	0.999963	1.83083	1.7664	1.51159	1.50746	2.35912	1.76888	1.48354	1.307	1.07182	1.23929	1.42528	1.40715	1.43165	1.69033	1.36834	1.24937	138	105	114	124	139	81	125	115	121	73
ENSG00000256673	RP11-599J14.2	12	9398355	9414851	-	unprocessed_pseudogene	2	0.0624377	-0.39974	0.120179	-0.723977	0.223671	-0.26557	-0.445731	-0.0362872	0.999805	0.290093	0.4182	0.999916	0.999472	0.610443	0.969209	0.999963	3.53482	3.3176	3.18124	3.49993	5.30873	2.98834	1.73368	1.39008	1.611	2.56889	2.77785	3.26491	2.04983	2.30671	2.88493	2.74274	71	50	39	58	51	23	61	50	31	55
ENSG00000257084	U47924.27	12	6963246	6964447	+	lincRNA	2	0.0408069	-0.156577	-0.07625	-0.615832	-0.0155448	0.0715368	0.0407848	0.160184	0.999805	0.8819	0.199822	0.999916	0.999472	0.872636	0.966185	0.999963	12.8465	12.0836	11.4	11.8079	15.6418	9.91965	14.0817	12.9636	11.0047	10.5576	7.9367	6.69477	7.02799	7.98862	5.61704	6.79282	181	159	153	202	156	120	183	181	169	111
ENSG00000257178	MIR10A	17	48579630	48582259	-	sense_intronic	2	0.36239	-0.294139	-0.23413	-0.614263	0.156083	0.197462	0.0473974	0.241411	0.999805	0.8618	0.190658	0.999916	0.999472	0.641077	0.682086	0.999963	8.986	8.49868	8.50573	10.0937	9.96782	7.18383	5.08041	3.61426	3.18524	4.89777	6.65416	7.38665	4.05289	4.97542	1.52814	1.6847	988	905	601	936	859	389	1026	1111	929	713
ENSG00000257270	RP11-521B24.5	14	105467793	105470617	-	antisense	2	-0.0853455	-0.246092	0.0422429	-0.697963	0.200874	0.234082	-0.177494	0.0467065	0.999805	0.396133	0.480703	0.999916	0.999472	0.293437	0.976159	0.999963	20.6413	17.95	13.9546	15.3799	6.24222	3.0845	3.50631	2.35295	2.31694	1.97924	13.2098	11.8106	11.0337	12.6292	2.23551	2.28609	384	307	329	311	304	231	268	244	299	177
ENSG00000257285	RP11-298I3.1	14	22929609	22955562	+	antisense	2	0.322914	-0.18012	0.0508277	-0.376963	0.00279674	0.037865	-0.0711593	-0.483793	0.999805	0.786429	0.999995	0.999916	0.999472	0.900964	0.967609	0.999963	5.54706	5.34089	3.64064	4.0658	1.03832	0.898033	0.762667	0.517591	0.860888	0.961401	4.62636	4.70223	4.68283	4.62939	0.523051	0.262198	245	194	150	210	203	145	182	137	171	108
ENSG00000257337	RP11-983P16.4	12	53014596	53054438	-	antisense	2	-0.123216	-0.105161	0.0347539	-0.428143	-0.0817152	0.304988	0.27918	-0.146209	0.999805	0.00139412	0.526872	0.999916	0.999472	7.65496e-05	0.963825	0.999963	26.8305	27.9226	27.7088	24.788	1.34331	0.966908	0.687874	0.676674	1.0529	0.997843	21.2415	18.4058	37.0998	36.9669	0.573493	0.538223	6306	5091	5125	6112	6190	4391	6945	6121	7622	3679
ENSG00000257512	RP11-486A14.1	12	93314809	93315941	+	transcribed_processed_pseudogene	2	-0.209347	0.181694	-0.127033	-0.53668	-0.144806	-0.0473983	-0.0194707	-0.075973	0.999805	0.970848	0.999995	0.999916	0.999472	0.93997	0.966185	0.999963	1.18229	1.46982	0.910634	0.993351	0.842775	0.511013	1.11748	1.19185	0.858826	0.842152	0.857461	1.1429	0.569564	0.789696	0.936999	0.826642	56	53	41	37	64	54	51	31	49	25
ENSG00000257596	RP11-968A15.2	12	54262615	54279063	+	antisense	2	-0.179642	-0.0806994	-0.282525	-0.702722	-0.337399	0.579716	0.462551	0.00783821	0.999805	0.287503	0.999995	0.999916	0.999472	0.249444	NA	0.999963	0.740783	0.885048	1.51287	1.40784	1.1736	0.743963	0.707623	0.664802	0.694518	0.517456	1.47396	1.12677	0.839808	0.912985	0.855929	0.977006	26	16	18	23	25	23	51	51	46	28
ENSG00000257740	RP11-977G19.12	12	56308868	56309449	+	antisense	2	0.131818	0.0312705	0.136663	-0.340776	-0.187596	-0.0212713	0.0240246	0.297087	0.999805	0.970507	0.999995	0.999916	0.999472	0.978173	NA	0.999963	1.86891	2.2031	1.49368	1.87937	2.68164	1.76473	1.47946	1.49086	1.66999	1.84943	1.86455	1.9049	1.57708	1.52306	1.98226	2.55616	34	32	27	42	37	23	54	25	31	31
ENSG00000258096	RP11-474P2.2	12	46371463	46373778	+	antisense	2	-0.591326	0.125338	-0.308279	-1.13565	-0.0159733	-0.525904	-0.190194	-0.0589351	0.999805	0.742278	0.197871	0.999916	0.999472	0.368047	NA	0.999963	1.80405	1.55661	1.00844	1.24701	2.43423	1.22335	1.02701	1.18752	1.16307	0.758234	0.849697	1.37683	0.879343	1.06298	0.44425	0.413578	35	40	42	38	51	26	29	28	24	21
ENSG00000258412	RP11-404P21.5	14	96210860	96214818	+	sense_intronic	2	0.277925	-0.67719	-0.0932385	-1.43397	-0.479771	0.50678	0.0842108	-0.133672	0.999805	0.900247	0.435275	0.999916	0.999472	NA	NA	0.999963	1.09201	1.53234	1.23235	1.25706	1.2266	0.526574	0.861454	0.345361	1.0273	1.14757	0.845431	0.47275	0.539362	0.486264	0.865046	1.02679	21	17	17	25	28	20	26	28	22	20
ENSG00000258947	TUBB3	16	89921392	89938761	+	protein_coding	2	-0.123974	-0.495884	-0.0267623	-0.464595	-0.0497274	0.117738	0.160342	-0.0431094	0.999805	0.176633	0.480293	0.664623	0.999472	0.234688	0.965838	0.999963	21.8377	22.8662	26.8676	26.5935	1.12194	0.8443	0.827423	0.588267	0.592614	0.600973	23.132	22.4829	15.1901	16.0522	0.700629	0.731834	4350	3421	2675	4156	3893	2319	5459	4497	6378	3243
ENSG00000259146	RP1-261D10.2	14	71292729	71321814	-	antisense	2	0.214401	0.0877477	0.0353264	-0.279499	-0.0411376	0.15759	-0.0495405	-0.280614	0.999805	0.930017	0.999995	0.999916	0.999472	0.755672	0.992565	0.999963	1.21243	1.2569	0.843975	0.844525	1.98414	1.74369	1.32361	1.36329	1.85439	2.05214	1.44233	1.27673	0.821639	0.720048	1.30868	1.0082	39	45	39	39	47	35	38	25	39	25
ENSG00000259250	RP11-50C13.1	15	58587507	58591676	+	antisense	2	-0.0510112	-0.115263	0.201881	-0.696231	0.0870743	0.460947	-0.142641	-0.18414	0.999805	0.783597	0.946645	0.999916	0.999472	0.399765	0.922292	0.999963	1.61741	1.58427	1.48841	1.90916	2.08206	1.49399	1.26445	1.20204	1.42671	1.36353	1.94757	1.76341	2.05307	1.87432	1.66484	1.34068	47	31	26	38	33	22	37	44	30	30
ENSG00000259498	RP11-244F12.3	15	63046034	63049387	-	antisense	2	0.0887177	-0.434827	-0.131396	-0.861188	-0.139963	-0.213616	-0.770862	0.0492747	0.999805	3.83138e-09	0.214194	0.999916	0.999472	0.241907	0.912819	0.999963	6.38249	6.89688	3.56633	6.84921	0.879964	0.589792	0.522064	0.355246	0.973451	1.09417	3.07408	3.56136	2.07947	2.08409	0.220608	0.227484	992	757	599	1051	889	542	574	470	545	617
ENSG00000259562	RP11-762H8.2	15	78290527	78291221	-	transcribed_processed_pseudogene	2	-0.0397138	-0.211631	-0.288099	-0.362302	-0.170849	-0.0948878	-0.267346	0.260879	0.999805	0.536107	0.999995	0.999916	0.999472	0.870696	0.896523	0.999963	1.82798	2.25428	1.39364	2.18951	1.99841	1.68453	1.20157	0.903939	1.4217	1.21527	1.71867	1.9817	1.09549	1.3276	0.2337	0.315711	51	50	42	61	41	50	62	37	46	47
ENSG00000259659	RP11-151N17.1	15	44557829	44559188	+	sense_intronic	2	0.40933	-0.513891	0.166782	-0.574505	-0.295801	0.596208	0.488503	0.321424	0.999805	0.297236	0.999995	0.999916	0.999472	0.213281	0.956683	0.999963	1.25071	1.49463	1.32205	1.25438	1.13226	0.885742	0.948829	0.527121	0.502542	0.899195	1.91429	1.46365	1.43502	1.41299	0.24375	0.500754	42	28	27	38	30	42	36	47	41	22
ENSG00000259746	HSPE1P3	15	90634725	90635033	+	processed_pseudogene	2	0.550291	-0.143679	-0.185578	-0.454393	0.427418	0.15426	0.442201	0.461708	0.999805	0.757716	0.999995	0.999916	0.999472	NA	NA	0.999963	0.232235	0.114058	0.423363	0.393761	0.536886	0.374362	4.53334	3.91566	0.354002	0.47506	0.20284	0.23459	0.947679	1.08583	0.128777	0.470323	3	1	3	1	3	1	6	2	10	1
ENSG00000259804	CTD-2012K14.7	16	67561411	67562309	-	antisense	2	0.312819	-0.0439334	0.0441184	-0.633217	-0.352489	0.137871	0.0675559	-0.167885	0.999805	0.915614	0.999995	0.999916	0.999472	NA	NA	0.999963	0.399114	0.520987	0.679076	0.662642	0.996494	0.536687	0.523436	0.530143	0.52565	0.530677	0.525288	0.52411	0.551961	0.466521	0.442626	0.363729	15	20	11	27	18	12	28	22	32	16
ENSG00000259826	RP11-467D6.1	7	39947522	39949755	-	antisense	2	0.381301	-0.0700905	-0.102259	-0.463879	-0.0152067	0.550193	0.0908931	-0.293317	0.999805	0.839591	0.999995	0.999916	0.999472	0.112953	0.965111	0.999963	0.642441	0.710494	0.626564	0.64998	0.831717	0.662314	0.8093	0.717007	0.55493	0.680985	0.936367	0.634841	0.555297	0.557761	0.500852	0.451491	60	70	38	53	61	47	80	55	57	39
ENSG00000260121	RP5-1142A6.9	16	88718615	88720459	+	antisense	2	0.574566	-0.446678	-0.14227	-0.728313	0.00545939	0.137056	0.156431	0.00309259	0.999805	0.386049	0.199995	0.999916	0.999472	0.278942	0.853254	0.999963	11.461	11.3734	10.6628	10.4581	1.73655	0.919007	0.90525	0.746255	0.535544	1.19344	13.6566	12.9508	12.6407	13.7083	0.517621	0.529763	884	700	700	817	818	542	992	773	839	603
ENSG00000260213	RP11-303E16.3	16	81016792	81035759	-	antisense	2	0.530763	-0.0334594	-0.114132	-0.303869	-0.102774	-0.0350158	0.0849766	-0.0547436	0.999805	0.635639	0.999995	0.999916	0.999472	0.854927	0.896199	0.999963	13.6649	14.6539	12.1346	12.5343	1.549	1.12843	0.742474	0.830409	0.735931	1.10017	13.3638	13.9441	14.4232	15.8274	0.528137	0.518665	815	677	613	848	789	528	927	668	746	538
ENSG00000260219	RP11-347C12.10	16	30355441	30357104	+	lincRNA	2	0.343469	-0.189148	0.0565827	-0.2782	0.0683427	-0.0795588	-0.287189	-0.194565	0.999805	0.250887	0.999995	0.999916	0.999472	0.829096	0.973208	0.999963	3.37584	3.06894	2.79641	3.52628	1.96888	1.74916	1.70247	1.48856	1.3896	1.80927	2.74933	3.0769	2.80676	2.80429	1.72486	1.39177	140	96	123	125	117	85	136	109	105	98
ENSG00000260260	SNHG19	16	2154797	2155358	-	lincRNA	2	0.00690835	-0.215087	-0.119686	-0.435716	-0.0745973	0.392681	0.246548	-0.0624847	0.999805	0.0776537	0.0500838	0.999916	0.999472	0.000143265	0.895752	0.999963	56.863	56.9101	52.3404	49.6294	61.7341	45.3285	66.9862	57.2909	59.8108	59.3571	82.0358	64.457	51.7493	55.021	50.9618	46.6607	813	709	591	864	748	520	821	686	968	474
ENSG00000260279	AC137932.5	16	89297508	89298317	+	antisense	2	0.413702	-0.542222	0.181621	-0.464023	-0.0229751	0.428107	0.161422	-0.168258	0.999805	0.782588	0.999995	0.999916	0.999472	NA	NA	0.999963	1.61936	1.81187	1.83274	2.11921	1.58901	1.1821	0.468948	0.435691	0.705265	0.919561	0.90925	0.73933	0.959793	0.88084	0.769673	0.836112	35	38	23	27	36	29	37	42	45	33
ENSG00000260428	SCX	8	144266560	144268481	+	protein_coding	2	0.270813	-0.471442	-0.365405	-0.651235	-0.0134355	-0.272586	-0.628894	-0.0855202	0.999805	0.0528503	0.413173	0.999916	0.999472	0.516658	0.821865	0.999963	1.98737	2.11675	1.07494	2.01255	2.78057	1.83527	1.51229	0.851804	1.37609	1.7132	1.52934	1.63569	1.15899	1.6513	1.48132	1.73081	83	66	67	84	63	60	47	64	51	54
ENSG00000260459	FTLP14	16	68822587	68823070	+	processed_pseudogene	2	0.19631	-0.433061	0.834662	-0.415433	-0.0402594	0.414084	-0.0131245	-0.126042	0.999805	0.986355	0.999995	0.999916	0.999472	0.497716	NA	0.999963	1.33439	1.50531	1.0006	0.87986	1.86709	1.41798	0.500922	0.384596	0.976362	1.08048	1.64126	1.33772	1.31002	0.796143	0.559302	0.744267	27	20	23	19	28	21	19	22	23	22
ENSG00000260778	MIR940	16	2268155	2273418	+	lincRNA	2	0.190734	-0.23307	-0.191538	-0.447862	-0.0929482	0.150561	-0.438838	0.658829	0.999805	0.232145	0.999995	0.999916	0.999472	0.781959	0.93675	0.999963	1.4401	1.62491	1.09071	1.45882	1.25743	1.11225	1.09953	0.831002	0.855745	1.01108	1.53496	1.46263	0.866546	0.887071	0.441339	0.704405	59	48	50	62	62	37	44	42	56	36
ENSG00000260793	RP5-882C2.2	17	44221401	44223710	+	antisense	2	0.0879653	0.0103495	-0.793484	-0.883077	-0.0167379	-0.244977	-0.393937	0.431593	0.999805	0.282286	0.165183	0.999916	0.999472	0.694242	0.329708	0.999963	0.677661	0.64663	0.502332	0.786152	1.12138	0.594104	0.295429	0.273666	0.463472	0.437754	0.358247	0.427448	0.349304	0.750422	0.385693	0.469505	57	39	49	48	50	41	53	39	48	44
ENSG00000261239	ANKRD26P1	16	46469341	46569097	-	transcribed_unprocessed_pseudogene	2	0.00355495	-0.0594993	0.130878	-0.791763	-0.365318	0.254468	0.734708	-0.088978	0.999805	0.109893	0.999995	0.999916	0.999472	0.0549063	0.854499	0.999963	0.0858158	0.121761	0.134659	0.109127	0.0517541	0.0250861	2.85875	2.72493	0.0402058	0.0370779	2.45392	2.14831	2.18871	2.01927	3.50687	3.29827	23	14	20	32	30	10	54	32	41	19
ENSG00000261505	LA16c-358B7.3	16	1317891	1322845	-	antisense	2	0.157378	-0.342954	0.177548	-0.366294	-0.0176189	0.0415937	0.122977	-0.0844595	0.999805	0.403995	0.999995	0.999916	0.999472	0.705387	0.556176	0.999963	9.39438	9.55498	11.5201	11.1196	1.17958	0.764426	0.717238	0.46597	0.516783	0.593075	9.85074	9.88437	10.3982	8.98193	0.280289	0.253284	1763	1417	1416	1670	1660	1122	2089	2156	2456	1220
ENSG00000261526	CTB-31O20.2	19	1874871	1876169	-	lincRNA	2	0.0405288	0.017042	0.207975	-0.755769	0.0276413	0.41614	0.312421	0.187549	0.999805	0.275463	0.836794	0.999916	0.999472	0.27162	0.921479	0.999963	1.41502	1.48291	1.78287	1.57642	0.902139	0.563993	0.838906	0.789953	0.85986	0.841763	2.0989	1.81361	1.52798	1.22689	1.08968	1.05955	91	65	54	75	85	38	118	91	99	55
ENSG00000261583	CTD-2385L22.1	16	23711990	23712793	+	antisense	2	0.184018	-0.661795	-0.185072	-1.94657	-0.46002	0.601767	-0.520681	-0.710107	0.999805	0.243378	0.999995	0.999916	0.999472	NA	0.939791	0.999963	1.37686	2.144	1.26179	1.99475	0.372804	0.0756005	1.71605	1.04576	0.379623	0.343618	0.446276	0.357897	1.53545	1.68222	1.11776	0.544306	23	26	48	31	44	51	25	28	32	29
ENSG00000261633	RP11-405F3.5	16	57622034	57631647	-	antisense	2	0.413882	-0.136535	-0.418812	-1.16674	0.344997	-0.180323	-0.305059	-0.126035	0.999805	0.450529	0.16015	0.999916	0.999472	NA	NA	0.999963	2.88247	2.54069	2.10557	3.0134	2.96639	1.21488	0.96901	0.714327	0.802125	1.12207	0.845472	0.973916	1.15869	1.40719	1.03867	0.784154	67	47	81	55	44	47	67	46	45	45
ENSG00000261663	RP11-304L19.11	16	2240487	2241818	+	antisense	2	0.357213	-0.266853	-0.111548	-0.459346	-0.137071	0.396134	0.0265105	-0.172767	0.999805	0.953666	0.888009	0.999916	0.999472	0.392709	0.965111	0.999963	2.26085	2.08031	1.7903	2.07895	3.57901	2.51036	2.10581	1.74726	1.29561	1.87572	1.94873	1.60983	1.60926	1.73864	2.32289	1.99978	85	63	56	108	63	45	74	48	67	44
ENSG00000262251	RP11-199F11.2	17	7685260	7686371	-	sense_intronic	2	-0.331587	0.2904	-0.717026	-0.719728	-0.430701	-0.0989979	-0.141617	-0.333574	0.999805	0.770868	0.999995	0.999916	0.999472	0.877272	NA	0.999963	0.903462	1.16998	0.801031	0.937501	0.835456	0.435655	0.50873	0.652709	0.655795	0.513035	0.789107	1.05358	0.504626	0.955473	0.424309	0.359404	42	35	38	47	50	49	38	35	52	28
ENSG00000262766	RP11-196G11.4	16	31118078	31118747	+	sense_intronic	2	-0.169169	-0.465369	-0.320772	-0.586516	0.180586	0.658257	-0.176229	-0.0042332	0.999805	0.725699	0.999995	0.999916	0.999472	0.253336	0.87663	0.999963	3.06386	2.41231	2.16827	2.87984	2.26939	1.56225	1.73322	1.12152	1.74589	1.55545	2.07771	1.20147	1.57383	2.0644	1.49559	1.67277	52	59	55	51	53	37	54	47	39	42
ENSG00000262877	RP11-1055B8.4	17	81388126	81390256	-	lincRNA	2	0.0743034	-0.215702	-0.338444	-0.783521	0.00557862	-0.111033	-0.246014	-0.174104	0.999805	0.324117	0.0205954	0.999916	0.999472	0.715737	0.719844	0.999963	1.73466	1.90374	1.72754	2.28389	3.24482	1.95253	3.24421	2.57164	1.45487	1.92263	2.66247	3.24229	3.20592	3.9305	5.32631	4.7186	101	96	116	116	92	90	124	117	116	96
ENSG00000262903	RP11-235E17.6	17	3655621	3658092	-	antisense	2	0.203325	-0.080142	-0.203042	-0.568796	-0.0689147	-0.256412	-0.437899	0.272118	0.999805	0.0917486	0.999995	0.999916	0.999472	0.453385	0.891677	0.999963	3.91499	4.1978	2.53334	3.65434	1.88708	1.24715	0.73677	0.515451	0.786452	1.17569	2.50997	3.28004	2.49179	2.52729	0.681402	0.775978	149	121	112	162	141	83	112	87	95	104
ENSG00000263105	RP11-95P2.3	16	4180117	4183515	-	lincRNA	2	0.311622	-0.509807	0.155545	-0.252743	-0.208979	-0.0587732	-0.103338	-0.173339	0.999805	0.864586	0.999995	0.999916	0.999472	0.932748	0.957999	0.999963	2.66779	3.10936	2.19403	3.15659	3.02581	2.42511	3.72734	2.4979	2.43169	3.65201	2.79532	2.80465	2.85466	2.63775	4.6299	3.99886	36	30	27	35	38	29	32	25	42	29
ENSG00000263272	CTC-524C5.2	17	5425139	5432876	-	antisense	2	0.103158	-0.360949	0.0293402	-0.712255	-0.0437416	-0.0652152	0.0602447	-0.241802	0.999805	0.721561	0.107819	0.999916	0.999472	0.574445	0.976159	0.999963	14.1101	14.4031	10.2299	10.7358	2.28436	1.52067	1.32051	0.778756	1.17486	1.42022	15.9175	17.685	13.7552	12.3805	1.07529	0.947961	1196	967	872	1131	1054	792	1057	779	910	633
ENSG00000263307	RP11-166B2.8	16	11851649	11895611	+	antisense	2	0.102376	-0.177353	-0.828924	-0.628288	-0.567184	0.132196	0.384642	0.264223	0.999805	0.496828	0.999995	0.999916	0.999472	0.865122	NA	0.999963	0.805083	1.11119	1.35785	1.12624	1.75414	1.25915	1.10173	0.895154	1.2995	1.2689	1.11526	1.16085	0.686732	1.30896	1.12391	1.16367	24	16	12	36	24	14	35	19	39	17
ENSG00000263787	RP11-456D7.1	17	48185938	48204529	+	antisense	2	0.673994	-0.365576	0.422294	-0.485194	-0.666352	0.0830596	-0.0427969	-0.300512	0.999805	0.96988	0.999995	0.999916	0.999472	NA	NA	0.999963	0.411624	0.530256	0.245195	0.310101	0.289778	0.336762	0.313694	0.203215	0.354094	0.614709	0.775487	0.583414	0.642035	0.407922	0.157614	0.104869	6	10	11	13	14	14	6	14	8	8
ENSG00000263826	RP11-573D15.9	3	186781780	186784179	-	antisense	2	0.256803	-0.384718	-0.0264504	-0.668922	-0.0157374	0.318398	0.146781	-0.0662994	0.999805	0.242127	0.00148861	0.999916	0.988104	0.00194353	0.970615	0.999963	13.0951	13.2458	11.2105	11.2987	6.35941	3.71747	5.23199	3.82823	4.24229	5.23482	13.4271	11.4718	8.59184	9.18025	2.30463	2.17995	1235	1193	1039	1267	1183	902	1234	1056	1334	671
ENSG00000263847	RP11-143J12.3	18	9112404	9115877	-	antisense	2	0.0174887	-1.29045	0.308129	0.0443736	-0.0303783	0.293489	-0.184093	0.628167	0.999805	0.784076	0.999995	0.999916	0.999472	0.67793	NA	0.999963	1.27516	1.32197	0.881747	0.950563	1.88768	1.95121	0.792308	0.342177	0.968876	1.14682	1.36289	1.02015	0.807443	0.616768	0.578224	0.935026	29	31	19	28	29	20	22	19	18	12
ENSG00000263990	CTC-542B22.2	17	31873926	31886666	+	lincRNA	2	-0.3046	-0.118928	0.139989	-0.842426	0.210689	0.347546	0.326663	0.00494827	0.999805	0.507713	0.79565	0.999916	0.999472	0.576743	NA	0.999963	1.92153	1.6842	1.721	1.49676	2.27265	1.10621	0.938431	0.810568	1.3293	1.26647	1.73391	1.43599	1.1863	1.08861	2.18189	1.86129	39	37	31	32	31	25	44	33	33	21
ENSG00000264012	RP11-627G18.2	18	22175465	22176662	-	antisense	2	-0.63037	-0.515092	-0.0335306	-0.893552	0.0479969	-0.178445	0.27289	-0.185206	0.999805	0.674632	0.376359	0.999916	0.999472	0.807151	NA	0.999963	2.73184	2.39185	1.4663	1.65937	4.71353	3.13591	2.17609	1.29627	2.63264	1.72155	1.92048	2.30689	1.56308	1.55767	1.10842	0.708432	41	26	33	45	33	16	23	30	25	16
ENSG00000264278	RP11-162A12.2	18	76794732	76822295	-	lincRNA	2	0.107759	-0.422159	-0.00971022	-0.321657	-0.110907	0.148953	0.340022	0.0193389	0.999805	0.392761	0.999995	0.999916	0.999472	0.809237	0.997812	0.999963	1.3102	1.48688	1.23572	0.891272	1.80798	1.46519	1.24312	0.879182	1.88646	1.94571	0.750196	0.671707	1.42627	1.61111	2.02801	2.1042	70	60	58	64	74	55	48	63	76	31
ENSG00000264577	AC010761.8	17	28721487	28722877	-	antisense	2	-0.0132608	-0.0992538	-0.0440966	-0.44167	-0.066031	0.153524	0.25408	0.0508338	0.999805	0.0131362	0.0747973	0.999916	0.999472	0.0378963	0.930651	0.999963	286.83	290.924	280.487	266.758	22.0635	15.6124	13.5542	12.6564	14.1448	14.0925	346.597	319.344	341.774	372.519	10.5788	10.6694	10780	8462	8571	10183	10264	7319	11432	9908	12689	6508
ENSG00000265112	MIR3153	9	89312225	89312306	+	miRNA	2	-0.0952574	0.158028	-0.18762	-0.961219	0.0241022	0.184843	0.268303	0.139299	0.999805	0.639895	0.482175	0.999916	0.999472	0.772216	NA	0.999963	10.001	9.88548	9.00058	6.67713	14.162	7.45297	6.94678	7.09392	6.81072	7.08133	9.9367	10.1661	5.71519	6.83518	3.88216	3.95369	37	29	25	36	26	23	36	29	25	21
ENSG00000265298	RP13-104F24.3	17	64750420	64751311	+	unprocessed_pseudogene	2	0.293133	-0.366768	0.128059	-0.322821	-0.0563441	-0.431977	-0.0812343	0.062438	0.999805	0.826915	0.999995	0.999916	0.999472	0.260305	0.922055	0.999963	2.37768	2.36109	1.931	2.54615	2.3434	1.91118	2.66548	2.13899	1.58933	1.972	1.47559	2.14256	3.49228	3.54204	2.81223	3.19781	79	75	74	82	90	56	79	97	79	61
ENSG00000265394	RP11-1148O4.2	17	30090366	30117497	-	antisense	2	-0.311953	-0.128581	-1.2845	-1.01625	0.141834	0.545561	0.641399	-0.150868	0.999805	0.342549	0.957913	0.999916	0.999472	NA	NA	0.999963	1.25709	1.14895	1.30253	0.790079	1.60036	0.901386	1.14434	0.975118	0.947776	0.822672	1.51519	1.36138	0.684544	1.45248	1.03356	0.932597	24	13	16	14	17	14	23	21	19	5
ENSG00000265474	AC010761.9	17	28745569	28747652	-	antisense	2	0.496309	-0.488535	-0.0750552	-1.33978	-0.206263	-0.305656	-0.336944	-0.521368	0.999805	0.0201924	0.664816	0.999916	0.999472	0.0857166	0.920357	0.999963	26.1845	28.9377	18.7524	24.7548	1.08299	0.387434	0.522907	0.508209	0.577197	0.821251	13.8626	18.9917	23.3873	25.3482	0.623499	0.414847	572	423	451	587	566	433	405	394	464	326
ENSG00000265496	MIR1539	18	49487339	49491878	+	antisense	2	0.28833	-0.00389916	0.0471375	-0.773215	0.0267118	0.162926	-0.0284624	-0.508608	0.999805	0.852249	0.999995	0.999916	0.999472	0.231749	0.946299	0.999963	38.0176	37.4845	35.6	39.8257	1.11863	0.728784	1.14898	0.864392	0.959586	0.882779	37.7466	33.2758	38.5184	38.5293	0.341857	0.308462	925	826	721	881	815	619	1021	814	984	660
ENSG00000265749	RP11-849F2.5	17	8365563	8381328	+	antisense	2	0.0351649	-0.0471177	0.194591	-0.468259	0.0908991	0.152845	0.0895978	0.206593	0.999805	0.803571	0.999995	0.999916	0.999472	0.722662	0.912819	0.999963	1.6649	1.60779	1.40916	1.38264	1.62599	1.02801	0.914683	0.902649	0.979039	0.860118	1.26266	1.31282	1.08148	1.09219	0.897214	1.22804	98	81	78	76	87	66	91	84	84	46
ENSG00000266010	GATA6-AS1	18	22166898	22168968	-	lincRNA	2	0.0792394	-0.00196016	-0.202303	-0.68973	-0.0488346	-0.601105	-0.198382	-0.231052	0.999805	0.724956	0.345077	0.999916	0.999472	0.272948	0.924343	0.999963	0.419883	0.422666	0.335051	0.400457	1.45604	0.988077	1.53681	1.45505	0.801228	1.04244	0.580999	1.15313	0.738753	0.960788	1.09999	0.968241	32	23	27	30	36	16	24	24	35	19
ENSG00000266235	MIR3176	16	543277	543366	+	miRNA	2	0.0423677	-0.0202452	-0.327036	-0.389294	-0.229357	-0.194624	-0.242805	-0.195982	0.999805	0.582228	0.999995	0.999916	0.999472	0.756208	0.864377	0.999963	10.0546	11.748	9.69031	11.997	15.974	12.5598	6.87967	8.27309	9.06932	8.21148	9.41476	10.6176	10.5994	11.1841	20.052	17.611	47	32	24	44	40	30	40	36	38	29
ENSG00000266402	SNHG25	17	64145970	64146476	+	lincRNA	2	0.32554	-0.267994	-0.163024	-0.309807	-0.0255241	0.32286	0.165278	-0.286971	0.999805	0.356591	0.880026	0.999916	0.999472	0.00169313	0.684441	0.999963	64.1028	65.7062	60.6254	60.6697	27.4781	20.621	35.3689	26.6682	25.9597	28.6727	98.6384	81.4652	64.8867	78.1476	41.0803	34.2414	745	686	547	785	702	450	773	639	984	453
ENSG00000266490	CTD-2349P21.9	17	30792372	30792833	+	lincRNA	2	0.213935	0.296644	0.256529	-0.469587	0.107433	0.0114908	0.00409194	0.268124	0.999805	0.990465	0.999995	0.999916	0.999472	0.975941	0.776138	0.999963	8.01838	7.2827	6.24391	6.12477	1.86725	0.905088	1.04955	1.35982	1.26276	1.19151	7.27531	7.84506	7.40905	6.27222	0.775171	1.33691	161	131	112	131	116	107	137	101	137	76
ENSG00000266533	MIR3619	22	46091044	46091126	+	miRNA	2	0.276786	-0.447155	0.00936783	-0.596468	-0.0676298	0.0602196	-0.374665	-0.0851863	0.999805	0.299327	0.999995	0.999916	0.999472	0.933651	0.998106	0.999963	13.4843	15.2865	19.0266	26.7532	21.44	14.5918	10.7422	7.01819	9.2811	10.8829	9.06183	9.21045	10.2963	12.6616	5.21099	5.20807	37	54	37	51	42	36	62	88	75	48
ENSG00000266651	RP11-138I1.3	17	16440479	16440952	-	lincRNA	2	0.208091	-0.309306	0.0461206	-0.932291	-0.141199	-0.233121	-0.24624	-0.455498	0.999805	0.209686	3.75256e-05	0.999916	0.999472	0.25003	0.977958	0.999963	28.7437	30.1618	16.9108	22.6577	31.888	16.2943	20.5304	16.9918	17.5231	21.1257	19.6459	26.2673	20.4942	18.5788	7.37236	5.11803	340	309	315	357	343	309	257	202	236	185
ENSG00000266975	FARSA-AS1	19	12930522	12933296	+	antisense	2	0.503279	0.0424795	-0.139915	-0.489246	0.143589	0.158628	0.0965667	-0.13109	0.999805	0.693349	0.999995	0.999916	0.999472	0.366613	0.900623	0.999963	36.5255	31.4416	27.6088	27.5151	3.24171	2.68021	1.78845	1.73786	1.78257	2.43641	36.5403	35.0249	22.5343	28.1987	3.74415	3.01514	368	297	292	321	291	215	369	236	316	222
ENSG00000267123	CTD-2357A8.3	17	78617389	78632057	-	lincRNA	2	0.0750376	0.0854154	-0.0221529	-0.615121	0.0820482	0.175522	0.462565	-0.173034	0.999805	0.356531	0.999995	0.999916	0.999472	0.806093	NA	0.999963	0.60224	0.545609	0.600706	0.431011	0.757047	0.53997	0.558464	0.475979	1.0478	1.07985	0.562497	0.541809	0.375274	0.385857	0.587778	0.549294	32	29	23	27	31	18	38	30	34	14
ENSG00000267317	CTB-25B13.12	19	1457670	1458580	-	antisense	2	-0.401537	0.194647	-0.369715	-0.622763	-0.331044	-0.151359	-0.272976	-0.327444	0.999805	0.645618	0.999995	0.999916	0.999472	0.775827	0.775828	0.999963	0.630171	0.812428	0.554716	0.734964	0.619361	0.620405	0.99409	1.07273	0.895981	0.644538	1.40264	1.43226	1.44752	2.09937	1.18859	1.11669	24	17	21	19	34	21	21	20	24	20
ENSG00000267394	CTB-175E5.7	17	44198882	44216565	+	antisense	2	0.335422	0.307759	0.0646035	-0.520471	0.0461203	0.0677734	0.0420727	-0.388443	0.999805	0.812458	0.999995	0.999916	0.999472	0.717946	0.93131	0.999963	22.1534	20.4024	22.2574	22.9175	3.2881	2.55601	1.42856	1.60471	2.20983	2.43109	21.0113	20.9629	27.0648	27.6954	1.34043	1.05781	489	367	390	432	414	304	539	449	563	325
ENSG00000267493	CIRBP-AS1	19	1267814	1270241	-	antisense	2	0.313181	-0.285639	-0.399132	-0.45974	0.0391261	-0.184644	-0.205951	0.157451	0.999805	0.407267	0.362651	0.999916	0.999472	0.52999	0.319095	0.999963	6.02539	5.44491	4.327	5.11047	7.03005	4.95495	5.05801	3.43624	3.59486	4.87848	3.66094	4.59434	3.77089	5.03508	2.54181	2.56865	198	224	198	196	208	172	163	169	205	110
ENSG00000267519	MIR24-2	19	13834516	13836359	-	lincRNA	2	-0.0587943	-0.770747	-0.0120114	-1.25541	-0.0656054	0.151991	0.515353	0.215538	0.999805	0.0199007	5.06088e-05	0.999916	0.999472	0.73497	0.995116	0.999963	4.37982	4.62528	3.55122	3.15235	3.83659	1.37926	2.49817	1.50768	1.56091	1.80471	2.60611	2.71198	2.62025	2.45637	0.234551	0.394061	384	277	267	371	310	242	264	346	311	157
ENSG00000267882	RP4-569M23.5	20	47318502	47320754	+	antisense	2	0.347381	-0.556939	-0.245067	-0.462428	-0.088995	0.238091	0.44833	-0.171211	0.999805	0.120816	0.999995	0.999916	0.999472	0.521689	0.818015	0.999963	0.903709	1.06373	0.987095	0.892382	0.875121	0.628175	0.857439	0.575858	0.539863	0.635258	1.13432	0.916861	0.987807	1.19615	0.494531	0.403156	74	72	78	62	97	68	102	117	101	54
ENSG00000267922	AC007193.6	19	46101122	46196218	+	lincRNA	2	0.0234355	-0.612866	-0.33365	-1.80646	-0.015416	-0.0400268	-0.348442	0.00742926	0.999805	0.60278	0.146941	0.999916	0.999472	0.963312	NA	0.999963	2.98117	2.70765	1.01475	1.79432	2.5984	0.72959	1.78508	0.911099	0.610599	0.715983	1.69909	1.8229	0.970229	1.22195	1.18431	1.20164	31	35	35	35	51	15	14	30	16	16
ENSG00000268366	CTC-492K19.4	19	40443436	40444087	+	antisense	2	0.320812	-0.313811	-0.391255	-0.566511	-0.312513	-0.411096	0.351848	-0.00356262	0.999805	0.460803	0.999995	0.999916	0.999472	NA	NA	0.999963	1.02997	1.64219	2.03184	1.80156	0.891923	0.483719	0.350912	0.332158	0.522755	0.681595	0.647168	0.913342	0.603381	0.952049	0.570496	0.536215	44	16	19	44	21	26	52	46	39	27
ENSG00000268621	AC006262.5	19	46189166	46203083	-	lincRNA	2	-0.351018	-0.00465718	-0.0873793	-0.714483	-0.13768	0.225165	0.012782	0.00679817	0.999805	0.973721	0.37761	0.999916	0.999472	0.315101	0.970615	0.999963	5.16798	5.18625	3.35503	3.80442	3.5245	2.35169	5.27693	4.18586	1.83248	1.38326	4.14059	3.91111	2.01521	2.13973	3.4088	3.54817	264	320	362	291	349	347	200	326	279	131
ENSG00000268655	CTB-60B18.10	19	49017496	49020523	-	protein_coding	2	0.092629	-0.539925	-0.338804	-0.405766	0.0606688	0.051559	0.167046	0.27669	0.999805	0.645484	0.999995	0.999916	0.999472	0.915057	0.864571	0.999963	0.895746	0.96317	0.959275	0.883909	1.35943	0.942595	0.429543	0.301568	0.68501	0.622693	1.14219	1.07329	0.76925	0.732442	0.400812	0.465738	94	55	52	81	65	38	80	65	80	53
ENSG00000268798	CTB-25B13.5	19	1440839	1441938	+	lincRNA	2	0.47494	-0.084603	0.0758059	-0.445111	-0.372346	-0.155053	0.0663595	0.124071	0.999805	0.854572	0.999995	0.999916	0.999472	0.672138	0.976684	0.999963	1.81492	2.34184	1.84336	1.93672	2.53371	1.79833	1.50852	1.54415	0.729244	1.38302	1.90882	2.35438	1.62898	1.62677	0.651144	0.66059	88	65	66	106	99	66	93	87	87	64
ENSG00000268879	IGFL1P1	19	46196238	46197323	+	unprocessed_pseudogene	2	0.192658	0.0569773	0.142762	-1.74323	-0.323023	0.64359	-0.684278	0.072857	0.999805	0.0738466	0.0138846	0.999916	0.999472	0.181091	NA	0.999963	4.16323	5.49353	2.10561	4.86087	3.77878	1.25088	2.95826	3.33707	0.477333	0.528236	4.47542	3.9816	1.79255	1.70868	1.54747	1.90119	52	53	62	77	80	46	34	51	36	47
ENSG00000268942	CKS1BP3	5	62512246	62512482	-	processed_pseudogene	2	0.257183	0.165247	0.640156	-1.77918	-0.848637	1.17214	0.793825	-0.134613	0.999805	0.664521	0.999995	0.999916	0.999472	NA	NA	0.999963	0.127631	0.325114	0.214767	0.256829	1.39998	0.488092	4.64736	5.28017	0.181266	0.200596	0.264463	0.260179	1.30223	0.591229	0.335798	0.459905	3	0	1	3	4	0	8	2	2	3
ENSG00000268947	AD000684.2	19	35262846	35264804	+	sense_intronic	2	0.352496	-0.35032	-0.24173	-0.639056	0.401782	-0.0860325	-0.0179181	0.0495192	0.999805	0.966054	0.352413	0.999916	0.999472	0.878682	0.879819	0.999963	2.70751	1.86958	1.9481	2.03585	3.35562	2.01146	1.48698	1.01637	1.18394	1.40378	1.23381	1.46261	1.51946	1.76127	0.692742	0.726424	115	77	91	78	73	53	68	83	94	46
ENSG00000269352	PTOV1-AS2	19	49856970	49859289	-	antisense	2	0.20204	-0.362875	-0.228649	-0.488795	0.0157698	-0.0632078	-0.398512	0.0306163	0.999805	0.00212395	0.867801	0.999916	0.999472	0.715031	0.395069	0.999963	25.861	25.207	19.8829	27.8058	3.94572	3.07812	2.83257	2.01883	1.80575	2.547	16.6344	20.4781	20.0661	24.9972	3.22849	3.4095	1106	912	985	1004	1119	725	821	870	966	764
ENSG00000269427	CTC-429P9.1	19	16630743	16643942	+	antisense	2	-0.350115	-0.18838	0.138986	-0.551225	-0.0567493	-0.0491212	-0.497792	-0.0148241	0.999805	0.150316	0.999995	0.999916	0.999472	0.926305	0.946299	0.999963	3.50052	3.75864	2.48292	3.42599	2.9285	1.59157	1.394	1.2916	2.01501	1.4459	3.32851	2.98807	3.56876	3.04456	1.62293	1.70415	78	70	58	78	59	65	64	52	51	68
ENSG00000269487	CTB-174O21.2	19	46728603	46732700	+	antisense	2	-0.489238	-0.631535	-0.0128668	-0.38923	0.0310127	0.141029	0.0421258	0.0784257	0.999805	0.829658	0.999995	0.999916	0.999472	0.421078	0.990362	0.999963	16.9005	16.066	15.2855	16.2374	1.535	1.02916	1.00169	0.869447	1.15427	0.845361	16.8549	16.7322	16.6216	16.9652	0.354022	0.603385	402	295	314	335	347	258	394	382	395	261
ENSG00000269680	CTD-3128G10.6	19	6748293	6751467	-	antisense	2	-0.20487	-0.10774	0.174579	-0.57246	-0.0749177	0.0776538	0.168627	0.306058	0.999805	0.564907	0.999995	0.999916	0.999472	0.827011	0.88617	0.999963	3.79211	3.89379	3.59149	3.81334	1.25753	0.750214	0.974786	0.802648	1.11619	0.855939	5.20791	4.98872	4.2195	4.13623	0.696072	0.741479	124	78	86	104	110	74	113	117	117	74
ENSG00000269946	RP11-2B6.3	9	94166289	94200627	+	lincRNA	2	0.467295	0.00993553	-0.118202	-0.165246	-0.648509	0.618137	0.000399436	0.468736	0.999805	0.999735	0.999995	0.999916	0.999472	NA	NA	0.999963	1.32368	3.06022	1.79201	2.20045	2.6826	2.62531	1.97892	1.98026	2.5879	3.59176	2.36412	1.89761	1.75962	1.97295	1.84048	2.75917	13	11	22	28	29	14	17	26	20	7
ENSG00000269973	RP11-95D17.1	2	9936360	9939590	+	lincRNA	2	0.0491929	-0.0809543	0.0980606	-0.400989	-0.0391259	0.193226	-0.15156	-0.109353	0.999805	0.575633	0.999995	0.999916	0.999472	0.450576	0.934302	0.999963	1.15492	1.06304	0.801578	0.979621	1.89425	1.334	1.51508	1.39432	1.52349	1.34027	1.43578	1.26189	1.41545	1.21973	1.47458	1.41593	156	101	124	155	132	88	131	101	123	95
ENSG00000270060	RP11-390K5.6	11	47168281	47169563	-	sense_intronic	2	0.110498	-0.47799	0.353614	-0.630384	0.11688	0.593155	0.0733224	-0.0678878	0.999805	0.910393	0.999995	0.999916	0.999472	0.192047	0.889495	0.999963	2.46329	2.23728	1.87084	1.27183	1.71746	1.17678	0.750898	0.415156	0.825799	0.735723	2.03257	1.71881	2.49289	1.89973	1.3205	1.26594	57	50	65	50	48	52	55	32	51	50
ENSG00000270069	MIR222HG	X	45745211	45770274	-	lincRNA	2	0.132864	-0.398832	-0.62138	-0.729958	-0.120123	-0.60793	-0.0975878	0.117727	0.999805	0.780588	0.0763979	0.999916	0.999472	0.00697648	0.107088	0.999963	2.80221	2.79435	1.9024	2.45986	1.85838	1.17805	1.32516	0.988754	1.0343	1.13324	2.01481	3.83149	1.3561	2.20584	0.31752	0.378327	263	287	258	303	346	201	243	295	184	184
ENSG00000270084	GAS5-AS1	1	173863248	173863941	+	antisense	2	0.245995	-0.00763495	0.0120638	-0.526016	-0.020335	0.424487	0.136292	0.117503	0.999805	0.292318	0.420969	0.999916	0.999472	1.25576e-05	0.989802	0.999963	34.5361	35.0188	29.6304	29.5133	6.21467	3.98592	3.5711	3.55391	3.157	3.80318	44.931	35.1475	30.6335	28.4839	4.13465	4.28261	1002	872	778	953	934	679	965	808	909	559
ENSG00000270182	RP1-170O19.24	7	27158344	27158976	+	sense_intronic	2	0.965061	-0.0310886	0.603991	-0.208518	-0.439446	0.188806	-0.23483	0.0581324	0.999805	0.706654	0.999995	0.999916	0.887717	NA	NA	0.999963	0.907937	1.21725	0.792217	0.864968	1.50847	1.16873	0.723466	0.711092	0.921635	1.83466	0.920282	0.916125	0.647655	0.608742	0.51318	0.625984	17	25	19	30	24	25	23	19	28	26
ENSG00000270673	YTHDF3-AS1	8	63167725	63168442	-	lincRNA	2	-0.25643	-0.226637	-0.158974	-0.556018	-0.0819401	-0.280329	0.0666772	-0.0898182	0.999805	0.899284	0.998374	0.999916	0.999472	0.6431	0.955369	0.999963	1.93794	2.13817	1.349	1.56834	2.40298	1.93333	2.04536	1.7429	2.93632	2.64676	1.17848	1.31246	0.978828	1.29148	2.51906	1.90648	49	61	46	54	59	45	42	41	46	19
ENSG00000270890	RP3-468K18.6	6	143858062	143858689	-	processed_pseudogene	2	-0.0436596	-0.159009	-0.591861	-0.885751	-0.207828	0.270824	0.0597501	-0.54613	0.999805	0.915572	0.707433	0.999916	0.999472	0.679391	NA	0.999963	1.34867	1.59503	1.30762	1.35622	1.58501	0.964268	0.974368	1.00038	1.09752	0.908432	1.34737	1.21199	0.746251	1.33568	0.563493	0.516246	29	34	28	39	41	22	38	29	39	18
ENSG00000271155	RP11-435O5.5	9	95506235	95507636	+	antisense	2	0.0882208	-0.199089	-0.337255	-0.683744	-0.0907895	-0.193901	-0.148274	-0.0280751	0.999805	0.613503	0.716366	0.999916	0.999472	0.672184	0.805973	0.999963	1.575	1.74459	1.60699	1.93199	1.31842	0.742583	0.401534	0.365119	0.702196	0.715388	1.06993	1.27229	1.24076	1.59544	0.196316	0.181403	87	84	73	111	94	48	99	90	107	77
ENSG00000271204	RP11-138A9.1	7	130930209	130932206	-	lincRNA	2	0.231256	-0.456198	0.020813	-0.116426	0.189013	0.0256007	-0.0103199	-0.214176	0.999805	0.981474	0.999995	0.999916	0.999472	0.964512	0.994133	0.999963	0.863359	0.793781	0.654751	0.746384	0.966252	1.304	0.594998	0.450572	0.492732	0.532659	0.808419	0.797117	0.814052	0.75568	0.517815	0.52913	79	61	57	56	63	45	60	68	60	48
ENSG00000271366	AC002128.5	19	35251440	35253639	-	antisense	2	-0.189972	-0.107652	0.163659	-0.696725	0.0132617	0.258963	0.153664	0.210371	0.999805	0.703556	0.829134	0.999916	0.999472	0.636139	0.950486	0.999963	3.24883	2.99231	2.55535	2.28936	2.52833	1.50938	1.44273	0.942572	1.32077	1.18765	1.79796	1.39688	1.7843	1.49302	2.06043	2.22712	61	71	68	72	57	60	61	77	75	38
ENSG00000271551	RP11-230C9.2	6	156776360	156778422	-	antisense	2	-0.0969263	-0.394286	-0.109731	-0.440757	-0.460424	0.120123	-0.191631	-0.0205584	0.999805	0.710355	0.999995	0.999916	0.999472	0.868889	0.966185	0.999963	0.750767	1.07227	0.792343	1.07315	0.982901	0.67877	0.535391	0.460884	0.583862	0.570952	0.627278	0.740541	0.772505	0.813354	0.377767	0.383293	29	36	31	31	57	38	28	59	47	36
ENSG00000271659	RP11-435O5.4	9	95514045	95514520	+	antisense	2	0.551545	-0.29711	0.266192	-0.191341	0.793189	0.674829	-0.0755529	-0.0978939	0.999805	0.919663	0.999995	0.999916	0.999472	0.297145	NA	0.999963	1.01676	0.755412	0.973181	0.895123	1.55329	1.68936	0.884528	0.684355	0.812268	1.33079	1.51731	1.07068	1.21621	1.1748	0.492875	0.378388	20	28	16	14	9	12	23	14	22	19
ENSG00000271857	RP1-244F24.1	6	45421079	45422005	-	antisense	2	0.524327	-0.3141	-0.690811	-0.556485	-0.0572196	0.25426	0.330637	-0.125368	0.999805	0.354436	0.717987	0.999916	0.999472	0.541364	0.319717	0.999963	2.21889	2.05304	2.29414	1.87136	2.74726	1.65489	1.83077	1.34245	1.20492	1.48727	2.19744	1.83762	1.13721	1.93809	0.817655	0.777185	72	74	68	69	91	54	67	103	101	56
ENSG00000271933	RP11-338I21.1	10	84138420	84140582	-	antisense	2	0.0049026	-0.134307	-0.0204872	-0.569293	-0.0295971	0.24183	0.167138	-0.0895871	0.999805	0.243207	0.490541	0.999916	0.999472	0.0298337	0.976159	0.999963	12.3939	12.0642	10.66	10.4487	1.48489	1.05582	0.973268	0.798397	1.07886	0.98907	12.8224	10.7207	9.21462	9.36448	1.1222	1.1926	1142	948	818	1016	999	797	1050	906	1242	679
ENSG00000272034	SNORD14A	11	17074654	17074744	-	snoRNA	2	0.155145	-0.299013	-0.135566	-0.283342	-0.0472055	0.298573	0.358018	0.106269	0.999805	0.250759	0.999995	0.999916	0.999472	0.349624	0.93131	0.999963	16.2877	18.8719	20.5933	19.053	16.0429	13.309	22.5895	15.4211	15.1482	16.7178	29.9613	26.6853	29.0821	32.7206	8.74552	9.89629	75	51	49	69	66	38	84	82	89	47
ENSG00000272141	RP11-465B22.8	1	1169357	1170343	+	lincRNA	2	0.0805322	-0.39042	-0.538685	-1.09019	-0.19036	-0.818152	-0.498757	0.320374	0.999805	0.0368469	2.85806e-05	0.999916	0.999472	0.00794769	0.468557	0.999963	4.96824	5.61535	3.02935	4.94166	6.99196	3.23129	5.19425	3.21917	2.61155	4.12717	2.06385	3.67216	3.43545	5.15577	2.06615	2.79764	205	150	168	222	213	137	112	137	142	131
ENSG00000272183	RP11-523H20.3	2	74501717	74502365	+	antisense	2	-0.227662	-0.514733	-0.164234	-0.303614	0.117582	-0.331029	-0.0397223	0.199491	0.999805	0.944212	0.999995	0.999916	0.999472	0.579047	NA	0.999963	1.49146	1.30332	1.20942	1.40607	2.04496	1.36651	1.52646	0.897549	1.72105	1.3014	1.02725	1.47268	0.994324	1.12013	1.14009	1.33211	43	33	32	39	32	24	36	27	45	27
ENSG00000272205	RP11-277B15.3	1	167219831	167220512	-	lincRNA	2	0.514965	0.230895	-0.17406	-0.23497	-0.136051	0.129117	0.0391033	-0.305575	0.999805	0.947299	0.999995	0.999916	0.999472	0.878397	NA	0.999963	0.93141	1.03013	1.14234	1.15963	1.52738	1.0655	0.710986	0.887052	0.891725	1.39906	1.00946	0.903448	0.687164	0.764806	0.583462	0.438722	22	26	21	22	27	23	38	28	37	17
ENSG00000272263	RP11-767C1.2	3	12832219	12832728	-	antisense	2	0.874453	-0.673413	0.193726	-0.686506	-0.174911	0.325766	0.381766	-0.148271	0.999805	0.488154	0.999995	0.999916	0.999472	0.549437	NA	0.999963	1.24553	1.38211	1.79646	1.19286	1.85245	1.05849	0.581026	0.319366	0.428967	1.21184	2.0153	1.69269	1.24324	1.1513	0.283087	0.28253	20	28	21	24	31	20	45	36	23	22
ENSG00000272275	RP11-791G15.2	2	10767875	10770058	-	lincRNA	2	0.26502	-0.108387	-0.0227475	-0.386771	-0.0584014	0.0827835	0.547074	-0.0635794	0.999805	0.0368053	0.999995	0.999916	0.999472	0.857003	0.99262	0.999963	4.07933	4.11729	6.85796	4.64218	2.50846	2.05449	4.18129	3.90765	2.40488	2.82074	5.52489	5.41311	4.9178	4.79274	3.64508	3.66641	64	59	53	63	71	42	112	111	128	49
ENSG00000272277	RP1-40E16.12	6	3068045	3068894	-	antisense	2	-0.146649	-0.533625	0.0639566	-0.242153	0.338032	0.530678	-0.116762	0.130103	0.999805	0.83169	0.999995	0.999916	0.999472	0.429279	NA	0.999963	0.96084	0.887755	1.04042	1.07358	0.612747	0.529784	0.524473	0.301116	0.707576	0.745244	1.0131	0.616623	0.745941	0.756569	0.647611	0.598417	34	35	27	21	29	22	27	42	42	23
ENSG00000272333	KMT2B	19	35718019	35738878	+	protein_coding	2	0.369182	0.0190963	-0.0499258	-0.29054	0.0825869	0.00601966	0.0419212	-0.0276149	0.999805	0.818449	0.888009	0.999916	0.603361	0.978013	0.961586	0.999963	3.56511	3.22755	3.64412	4.1481	4.3576	3.72719	1.89741	1.71298	2.22761	2.89903	3.24834	3.66591	3.54549	3.47904	2.10981	2.02181	1532	1154	1225	1480	1275	805	1718	1857	1681	1215
ENSG00000272455	RP4-758J18.13	1	1409096	1410618	+	lincRNA	2	0.198136	0.0894416	-0.236643	-0.46629	-0.16881	-0.0195354	-0.336774	-0.0689215	0.999805	0.110121	0.493902	0.999916	0.999472	0.950044	0.82666	0.999963	2.21455	2.28939	2.32267	3.11736	3.53379	2.32925	1.71571	1.95556	2.51046	3.30117	3.00949	3.3555	2.33964	2.60692	1.5232	1.56105	141	121	104	164	134	96	177	132	168	150
ENSG00000272525	RP11-79P5.9	5	73497550	73498293	-	lincRNA	2	-0.00998798	0.0665274	-0.496946	-0.60755	-0.0240022	0.129985	-0.15662	-0.270164	0.999805	0.808216	0.999995	0.999916	0.999472	0.869541	NA	0.999963	0.894449	0.863038	0.684137	0.899458	1.07031	0.759663	0.699063	0.844406	0.735125	0.780469	0.884563	0.82816	0.829649	1.12743	0.533643	0.439506	31	21	22	25	31	16	24	20	23	19
ENSG00000272599	RP11-152N13.16	10	73124573	73125532	-	antisense	2	-0.0176884	-0.338889	0.0539245	-0.373215	0.0238479	0.0621803	0.298698	-0.204964	0.999805	0.249287	0.999995	0.999916	0.999472	0.878397	0.976661	0.999963	3.4975	3.19834	3.24777	2.56789	1.9893	1.44597	1.62753	0.992914	1.611	1.79669	2.86856	2.64281	2.61316	2.18439	1.11915	0.984004	142	96	111	119	118	89	143	123	127	82
ENSG00000272716	RP11-563N4.1	2	32165046	32165757	-	lincRNA	2	0.0279393	-0.178789	0.085536	-0.472835	-0.183669	0.380851	0.497657	-0.280253	0.999805	0.305329	0.999995	0.999916	0.999472	0.444875	0.977555	0.999963	0.992927	1.0395	1.06463	0.854893	1.67304	1.07731	1.05938	0.929695	0.768164	0.868029	1.63862	1.60218	1.18219	1.1781	1.45308	1.23269	26	25	25	35	27	21	43	28	36	16
ENSG00000272777	RP11-571L19.8	4	99067256	99068125	-	lincRNA	2	-0.219938	-0.107231	-0.0555617	-0.460677	-0.0450721	0.0119807	0.311472	0.113994	0.999805	0.464149	0.999995	0.999916	0.999472	0.982939	0.979615	0.999963	1.18226	1.12183	1.42849	1.25935	0.848103	0.60324	1.05277	0.962816	0.796301	0.843641	1.69225	1.80734	1.48099	1.57477	1.18919	1.2946	43	34	35	38	36	35	57	41	60	34
ENSG00000272849	RP11-347I19.8	12	121797511	121801972	+	lincRNA	2	0.3173	-0.0199071	-0.248991	-0.388192	-0.0776606	-0.013267	-0.152146	-0.326619	0.999805	0.675878	0.999995	0.999916	0.999472	0.981362	0.889423	0.999963	4.18186	4.62114	3.20349	3.90547	2.01071	1.75269	1.73194	1.52756	0.892431	1.32983	2.90377	3.17414	2.55066	2.93288	1.29357	1.19655	100	84	88	109	90	75	73	72	96	60
ENSG00000272894	RP5-1159O4.1	7	7552462	7566996	-	lincRNA	2	0.416312	-0.152615	-0.213745	-0.179888	0.0191377	0.333325	-0.0265953	0.0204826	0.999805	0.948437	0.999995	0.999916	0.999472	0.450815	0.923111	0.999963	1.55614	1.48717	0.95621	1.07607	1.23465	1.28346	0.591712	0.505066	1.28566	1.67631	0.994877	0.773305	0.964825	0.988255	0.897048	0.924063	117	83	89	97	101	73	77	65	69	50
ENSG00000272899	RP11-309L24.4	7	128866308	128872044	+	protein_coding	2	0.123978	-0.247653	-0.626176	-0.330297	-0.228863	0.192544	-0.40867	-0.078205	0.999805	0.0796975	0.999995	0.999916	0.999472	0.615032	0.215325	0.999963	1.10344	1.23088	0.763106	1.03735	0.671754	0.527654	0.698193	0.536068	0.719526	0.767581	0.666612	0.616307	0.515741	0.680732	0.866596	0.720081	180	145	146	187	209	132	146	117	114	125
ENSG00000272933	RP11-47A8.5	10	102642792	102644140	-	lincRNA	2	0.219997	-0.178736	-0.188614	-0.135377	-0.386689	0.132028	-0.124774	0.0904735	0.999805	0.793039	0.999995	0.999916	0.999472	0.815593	0.87511	0.999963	1.54267	2.17048	1.66019	2.09813	3.6035	3.05249	1.25806	0.942127	3.3516	3.7004	0.789859	0.822774	1.86684	2.17629	2.44829	3.3913	87	72	93	114	123	80	59	88	139	46
ENSG00000272953	RP11-1275H24.2	7	5425770	5426401	+	lincRNA	2	0.625688	-0.143274	0.0630664	-0.363171	-0.0500012	0.428569	0.300751	-0.118777	0.999805	0.460202	0.999995	0.999916	0.999472	NA	0.979615	0.999963	1.56606	1.60569	1.7991	1.59061	1.46998	1.09821	1.09726	0.990032	0.88367	1.33554	0.125692	0.1008	1.52668	1.50419	0.684354	0.517393	39	35	33	34	39	32	54	44	54	27
ENSG00000273064	RP11-474G23.3	2	68252870	68253848	+	antisense	2	0.215934	0.280044	-0.483874	-0.71588	0.202875	0.396552	0.433666	-0.366036	0.999805	0.340467	0.999995	0.999916	0.999472	0.480774	NA	0.999963	0.664358	0.664464	0.967849	0.760616	0.440587	0.262843	0.550326	0.639122	0.482696	0.43705	1.21642	0.913283	0.544522	0.742558	0.28452	0.264876	44	23	20	28	25	18	47	32	45	20
ENSG00000273066	RP11-216L13.19	9	136799223	136810042	+	processed_transcript	2	0.253822	0.139134	-0.219741	-0.434609	-0.0249665	0.0339369	-0.189866	0.19651	0.999805	0.139827	0.993895	0.999916	0.999472	0.872036	0.602205	0.999963	3.97733	3.99332	3.70447	4.66368	0.740903	0.521513	0.441207	0.451984	0.336695	0.49947	2.92785	3.11548	2.74084	3.31523	0.49886	0.510759	698	616	570	674	699	463	709	631	802	543
ENSG00000273117	AC144652.1	7	155295918	155297541	-	lincRNA	2	-0.000194697	-0.00133185	-0.110521	-0.346424	0.081188	0.63518	-0.0391704	0.0928948	0.999805	0.923546	0.999995	0.999916	0.999695	0.097461	0.957999	0.999963	1.3109	1.16964	0.881659	1.05461	1.52338	0.970509	1.83006	1.72607	1.95333	1.82028	0.992088	0.759388	1.12298	1.25683	0.944243	0.953798	89	69	78	72	73	66	64	65	68	46
ENSG00000273162	RP11-108L7.15	10	101060029	101061005	-	lincRNA	2	-0.487604	-0.12767	-0.35305	-0.613375	-0.299998	0.244633	-0.19455	-0.112297	0.999805	0.576287	0.485124	0.999916	0.999472	0.573955	0.82666	0.999963	1.59142	1.97165	1.56215	1.98165	2.61497	1.77681	1.46135	1.20401	1.82592	1.38981	1.84296	1.69534	1.52368	1.7171	2.49518	2.4296	65	53	58	75	71	60	70	55	83	52
ENSG00000273226	RP11-513M16.8	9	19375451	19375996	+	antisense	2	-0.24193	0.141677	0.272941	-0.981181	-0.352537	0.0746105	0.231086	0.00917397	0.999805	0.568905	0.372952	0.999916	0.999472	0.894346	0.868281	0.999963	2.58961	2.96926	2.71542	2.31849	2.46427	1.12994	1.63298	1.662	1.93065	1.48022	2.76429	2.32335	2.84252	2.35562	1.7518	1.79666	61	50	40	83	55	46	68	64	52	34
ENSG00000273289	RP6-109B7.5	22	46053093	46053560	+	antisense	2	0.669927	-0.479976	-0.215321	-0.812755	-0.195359	0.745266	-0.161495	-0.39013	0.999805	0.835605	0.797734	0.999916	0.999472	NA	NA	0.999963	0.969508	0.903689	0.870082	0.910425	2.89638	1.37459	1.32301	0.944644	1.19333	1.80355	1.48389	1.02092	0.89927	1.07539	0.588109	0.468845	19	10	15	20	16	12	27	16	14	22
ENSG00000273306	RP11-527J8.1	2	99405218	99405843	+	antisense	2	-0.0592948	-0.494807	-0.161404	-0.385438	0.04676	0.530308	0.337703	-0.521728	0.999805	0.5134	0.999995	0.999916	0.999472	0.263886	0.955633	0.999963	1.0317	0.844502	1.21903	0.971822	1.45601	1.1818	1.20492	0.817727	0.754887	0.758934	1.95242	1.38955	1.23305	1.42927	1.47027	0.928625	27	24	18	29	20	15	35	33	31	20
ENSG00000273329	RP11-448A19.1	7	129604548	129611630	-	lincRNA	2	-0.0213663	-0.134249	-0.185461	-0.356331	0.185283	0.00977855	-0.291416	-0.158171	0.999805	0.0919869	0.539386	0.999916	0.999472	0.974995	0.857813	0.999963	1.36143	1.11679	0.874221	1.17302	1.60206	1.20796	0.776257	0.696432	0.875134	0.896346	0.796412	0.863439	0.700569	0.785553	0.772016	0.796987	454	341	256	406	304	179	284	278	277	250
ENSG00000273373	RP5-1074L1.4	1	110370154	110373003	+	antisense	2	-0.339874	-0.32192	-0.57436	-0.513582	-0.00578931	0.0584487	-0.369407	-0.19521	0.999805	0.285515	0.999995	0.999916	0.999472	0.920423	0.662433	0.999963	0.86324	0.748657	0.634015	0.694113	0.691806	0.679927	0.510413	0.383719	0.527578	0.450682	0.458101	0.454354	0.369894	0.479362	0.51291	0.43344	109	87	46	115	82	38	87	71	75	95
ENSG00000273391	RP11-634H22.1	7	139359032	139359566	-	antisense	2	0.433759	0.20895	-0.0598436	-0.375706	0.152024	0.334209	0.299582	-0.185884	0.999805	0.493941	0.999995	0.999916	0.999472	0.511517	0.982445	0.999963	2.37466	1.91042	2.2007	1.76348	2.27155	1.88648	1.28099	1.83117	1.66722	2.33223	2.07873	1.96475	2.09774	2.05823	1.01197	0.894828	35	45	42	46	31	29	54	36	57	22
ENSG00000273702	RP11-758H9.2	17	59618553	59619714	-	lincRNA	2	-0.10427	0.14476	0.112326	-0.724565	-0.223717	0.122444	0.127959	-0.267245	0.999805	0.750006	0.519628	0.999916	0.999472	0.809289	0.961586	0.999963	1.43583	1.57718	1.27031	1.23033	1.56878	0.941157	0.959127	1.18489	0.628044	0.531873	1.29455	1.16745	1.23143	1.08279	1.52269	1.35614	61	59	57	60	86	52	65	58	73	33
ENSG00000273723	RP11-93H24.3	13	52651305	52652279	-	lincRNA	2	0.467653	0.172815	0.296351	-0.495319	0.237232	0.315366	-0.0373231	-0.00453704	0.999805	0.949587	0.999995	0.999916	0.999472	0.564611	NA	0.999963	0.899113	0.747253	0.737954	0.878297	0.782697	0.49687	0.718359	0.814699	0.484676	0.633884	1.02567	0.914747	0.720819	0.544865	0.869949	0.819809	30	31	33	30	28	19	33	38	29	23
ENSG00000273891	RP11-500G22.5	10	121965764	121967700	+	antisense	2	-0.476491	-0.0994144	0.0690346	-0.76577	-0.0173114	-0.0169641	-0.220254	-0.0135587	0.999805	0.155036	0.42124	0.999916	0.999472	0.948524	0.927172	0.999963	6.01485	6.28681	4.2964	5.0907	1.09628	0.604414	0.709273	0.642464	0.731894	0.606272	4.00113	4.41592	6.54717	6.45628	0.773302	0.706688	459	412	463	469	468	356	385	327	351	286
ENSG00000273893	RP1-101A2.1	20	46681676	46682375	-	sense_intronic	2	-0.111317	0.242237	0.0326162	-0.412954	-0.0148895	0.664688	-0.65792	0.0574237	0.999805	0.235515	0.999995	0.999916	0.999472	NA	NA	0.999963	0.848357	0.855923	0.529506	1.06378	1.11607	0.93644	0.909113	1.00112	0.989688	0.786394	1.02133	0.704712	0.761553	0.650563	0.795842	0.797888	23	21	24	22	27	17	17	14	24	20
ENSG00000273899	NOL12	22	37681673	37693478	+	protein_coding	2	0.0865048	-0.0477299	-0.293603	-0.651761	-0.0571445	-0.0222038	-0.171994	-0.186773	0.999805	0.232822	0.139444	0.999916	0.999472	0.900046	0.416148	0.999963	5.27858	5.77828	5.05722	5.80942	1.69306	0.967366	1.40775	1.23204	0.934668	1.07365	5.05415	5.29844	5.12832	6.11556	1.0107	0.900972	792	658	754	771	797	619	798	763	862	560
ENSG00000274213	RP11-670E13.6	17	56914186	56914533	+	lincRNA	2	-0.233444	-0.174778	0.217583	-0.665476	0.203633	0.530734	0.31891	-0.065037	0.999805	0.507173	0.999995	0.999916	0.999472	0.218511	NA	0.999963	2.68159	2.36175	2.44346	2.27382	2.74386	1.5081	2.95401	2.87678	2.96275	2.32242	3.87232	3.01224	1.93539	1.7676	3.77339	3.86293	37	33	40	32	31	28	39	33	50	17
ENSG00000274356	RP11-216L13.21	9	136728953	136729855	-	unprocessed_pseudogene	2	0.389542	-0.0136612	-0.248176	-0.105517	-0.304302	0.0721306	0.112817	0.049759	0.999805	0.875944	0.999995	0.999916	0.999472	0.927057	NA	0.999963	0.809575	0.857515	1.16708	1.08707	2.01822	1.59491	1.11424	0.96634	0.887158	1.15672	1.7395	1.80036	1.00611	1.19325	0.774542	0.701168	17	11	11	13	23	10	22	20	18	12
ENSG00000274428	U1	1	146409903	146410062	+	snRNA	2	0.22971	-0.201777	-0.417438	-0.211944	-0.0506642	0.137245	-0.40538	-0.244104	0.999805	0.0305624	0.999995	0.999916	0.999472	0.577825	0.422394	0.999963	35.1641	37.0791	27.8358	37.2322	50.5748	38.8003	22.7545	19.0308	29.3976	32.3875	42.895	38.539	22.7965	33.3774	1.22873	1.62071	222	204	186	234	228	147	188	175	220	160
ENSG00000274471	RP11-228M15.1	15	23309607	23313276	+	unprocessed_pseudogene	2	-0.0980114	-0.312077	-0.684502	-0.938564	-0.0117615	0.272034	-0.657008	-0.119576	0.999805	0.0121542	0.026155	0.999916	0.999472	0.473194	0.346369	0.999963	3.65711	3.43229	1.78846	2.89521	4.03062	2.01168	2.52436	1.85914	1.75148	1.7337	2.54819	2.41692	1.71711	2.65986	3.39272	3.23041	135	90	113	118	123	84	76	58	75	81
ENSG00000274561	RP11-147L13.12	17	68131462	68131907	+	lincRNA	2	-0.188459	0.0877877	0.414007	-0.974301	-0.0974626	-0.0430675	0.0923931	-0.102887	0.999805	0.859855	0.80757	0.999916	0.999472	NA	0.849748	0.999963	1.76988	1.75025	2.21892	1.9789	1.849	0.814655	1.38827	1.24671	1.83013	1.38573	1.19453	1.24431	2.10104	1.72795	2.58738	2.54931	33	30	22	36	30	21	46	36	47	36
ENSG00000275371	RP11-455F5.6	16	30110895	30111955	+	antisense	2	1.03602	-1.15578	0.0902652	-0.883128	-0.0147316	0.0364295	0.296925	-0.805212	0.999805	0.0343162	0.999995	0.999916	0.999472	0.884405	0.921479	0.999963	18.2038	19.546	11.9867	10.6678	0.469079	0.303162	0.513543	0.219303	0.12147	0.22404	6.40954	6.45632	21.1757	22.268	0.407645	0.305563	675	683	851	613	797	707	593	480	604	304
ENSG00000275405	U1	KI270713.1	21861	22024	-	snRNA	2	-0.0701647	-0.218869	-0.0709628	-0.301516	-0.0488227	0.530834	0.0606873	0.219801	0.999805	0.834182	0.999995	0.999916	0.999472	0.0213323	0.973208	0.999963	18.6695	20.8291	22.6566	24.867	37.0513	28.0467	16.7629	13.2771	21.218	20.3631	29.3853	22.7243	11.2491	12.3685	1.21317	1.70281	128	106	118	133	115	99	202	146	158	119
ENSG00000275437	RP5-908M14.10	20	62402236	62405935	-	sense_intronic	2	0.18929	-0.152567	-0.295775	-0.728437	0.0774912	0.219026	-0.541931	-0.125852	0.999805	0.0213155	0.0968374	0.999916	0.999472	0.536225	0.865767	0.999963	1.00886	0.992653	0.565704	0.885522	1.24338	0.698303	0.75719	0.691753	0.610988	0.644701	0.675692	0.705293	0.69291	0.906816	0.754505	0.623092	157	132	120	143	114	110	96	85	91	88
ENSG00000275538	RNVU1-19	1	120850819	120850985	-	snRNA	2	0.0392216	-0.267136	-0.0129519	-0.50832	-0.314757	0.185986	-0.179704	0.0106534	0.999805	0.348113	0.118614	0.999916	0.999472	0.391218	0.995116	0.999963	32.6812	42.6303	36.0601	44.3665	59.7693	44.1071	37.076	31.7098	36.6593	37.5775	40.9077	34.7138	28.5819	33.1425	2.91775	2.74722	221	193	199	235	290	202	276	279	286	199
ENSG00000275557	RP11-353N4.6	1	149607765	149612402	+	lincRNA	2	-0.00263883	0.407009	0.150944	-0.748291	-0.437159	-0.0118072	0.0654827	0.435282	0.999805	0.940346	0.999995	0.999916	0.999472	NA	NA	0.999963	0.588641	0.919338	0.780427	1.02074	2.02164	1.03515	0.783446	1.34379	1.63263	2.12713	0.559298	0.78385	0.564911	0.548573	0.890204	1.29411	11	9	12	16	17	9	16	12	20	5
ENSG00000275765	RP11-54C4.3	5	151770242	151771508	-	lincRNA	2	0.101787	-0.0606169	-0.00869681	-0.407275	0.0282357	0.656847	0.0594642	-0.000247032	0.999805	0.897692	0.999995	0.999916	0.999472	0.0934873	0.998106	0.999963	1.66659	1.62736	1.7878	1.69237	2.21199	1.48713	1.85425	1.78706	1.67536	2.09548	2.37071	1.52882	1.23668	1.10978	1.58949	1.63739	43	47	40	46	42	34	65	51	48	33
ENSG00000275807	RP11-1348G14.8	16	28822431	28823969	-	antisense	2	-0.0338552	-0.116121	-0.152142	-0.576046	-0.149272	0.134688	-0.114119	-0.137335	0.999805	0.694875	0.749454	0.999916	0.999472	0.645705	0.889423	0.999963	2.64226	3.29693	2.44902	2.8066	1.60752	1.00219	1.12649	1.16416	1.14448	1.0969	2.50891	2.42402	2.47939	2.7615	1.07304	1.02988	170	131	182	206	195	118	131	176	179	107
ENSG00000275966	RP11-1055B8.9	17	81345476	81345966	-	lincRNA	2	0.249028	-0.570117	0.206827	-0.277873	-0.405966	0.489637	0.28227	-0.0142669	0.999805	0.53846	0.999995	0.999916	0.999472	0.43789	NA	0.999963	1.29373	1.58984	2.22028	1.85854	1.5895	1.47998	1.71501	1.13245	1.26244	1.34536	1.65949	1.25489	1.48572	1.21286	1.7019	1.47994	32	22	21	43	30	22	50	32	55	28
ENSG00000276107	CTD-2033D15.2	15	39586561	39587293	+	sense_intronic	2	0.508702	-0.31919	-0.120909	-0.242491	-0.276067	0.293027	-0.363984	-0.0422414	0.999805	0.292318	0.999995	0.999916	0.999472	0.463369	NA	0.999963	2.19901	2.66239	2.15265	2.74289	1.44849	1.14093	0.77713	0.730103	0.795901	1.20158	2.5391	2.12931	0.526526	0.686607	0.049241	0.0544262	80	57	42	77	75	53	77	62	58	54
ENSG00000276182	RP11-872J21.5	14	96537170	96537904	+	sense_intronic	2	-0.341692	0.121579	0.234609	-0.680536	0.0365823	0.0192826	0.133094	-0.107044	0.999805	0.796147	0.999995	0.999916	0.999472	0.978013	0.921479	0.999963	1.19348	1.34262	1.14265	1.36643	0.7824	0.494335	1.16553	1.17132	1.15839	1.00549	1.27914	1.38679	1.25971	0.989067	0.534956	0.444887	32	36	29	39	23	28	57	33	39	29
ENSG00000276216	CH17-373J23.1	1	145281116	145281462	+	lincRNA	2	0.0509624	-0.385851	-0.00852625	-0.314205	-0.0605564	0.426249	0.153027	0.377003	0.999805	0.252377	0.540862	0.999916	0.999472	0.000204626	0.995116	0.999963	55.5285	56.2532	74.0301	72.6702	39.7756	32.2581	17.0584	14.2827	19.0192	21.9211	89.8197	64.9907	52.2373	59.0569	1.13312	1.57057	763	688	637	760	769	552	1108	1102	1220	631
ENSG00000276603	RP11-425M5.7	20	37526642	37527060	-	sense_intronic	2	0.700972	-0.334847	-0.299605	-0.422496	0.0466577	-0.365619	-0.0204325	-0.046334	0.999805	0.952072	0.999995	0.999916	0.923467	0.231749	0.851294	0.999963	5.7367	4.906	6.24435	6.53718	6.86234	4.72115	4.90607	3.55407	2.69768	4.9048	5.08601	6.83363	4.40815	4.49534	5.34892	5.09392	108	85	66	107	79	54	120	108	109	87
ENSG00000276712	MIR7111	6	35470508	35470579	+	miRNA	2	0.190552	-0.55743	-0.218312	-0.57048	0.023001	0.0737235	0.195737	-0.600006	0.999805	0.435581	0.999995	0.999916	0.999472	0.803133	0.77663	0.999963	71.0003	75.5315	66.9237	53.6825	20.4958	12.3355	14.5917	9.92914	15.2039	14.7813	62.5199	63.9307	90.3598	99.7391	4.42135	3.32453	206	204	169	234	209	111	221	196	187	145
ENSG00000276744	CTD-2562G15.3	15	75452964	75453947	-	sense_intronic	2	0.457709	-0.0705329	-0.0503003	-0.49767	-0.0481475	0.0121063	0.431898	-0.100533	0.999805	0.160074	0.837478	0.999916	0.999472	0.984647	0.980352	0.999963	1.55579	1.85105	2.17255	1.89188	2.62987	1.88725	2.08907	1.91048	1.55631	2.22246	1.3993	1.62929	1.54086	1.67647	1.07888	1.18154	64	50	68	55	70	54	89	84	125	50
ENSG00000277383	CTD-3001H11.2	19	47607873	47608454	-	antisense	2	0.519479	-0.60405	-0.298885	-0.470165	-0.125765	-0.26257	0.119017	0.192875	0.999805	0.846087	0.999995	0.999916	0.999472	0.726676	NA	0.999963	1.02036	0.938881	1.22439	1.02356	1.26778	0.993796	1.06458	0.679651	0.975279	1.32417	0.915395	1.21841	0.352204	0.597477	0.615342	0.928415	14	21	20	26	21	12	31	28	34	16
ENSG00000277423	RP11-173P15.9	12	120703867	120704282	+	lincRNA	2	0.0695929	-0.488675	-0.1704	-0.381675	0.105658	0.0943345	0.0373813	0.0760989	0.999805	0.965267	0.999995	0.999916	0.999472	NA	NA	0.999963	1.15001	1.10137	1.06293	1.24304	1.99396	1.55272	0.470695	0.503396	1.31474	1.37138	0.954772	1.14854	0.915102	1.20981	1.38822	1.6303	20	10	21	11	21	13	24	12	21	16
ENSG00000277453	CTC-492K19.7	19	40426115	40426702	+	lincRNA	2	0.382678	-0.54656	-0.465211	-0.861327	0.0765539	-0.348612	0.404869	-0.992076	0.999805	0.586762	0.999995	0.999916	0.999472	NA	NA	0.999963	0.625206	0.479509	0.644574	0.517313	0.66433	0.273516	0.778834	0.593573	0.413712	0.64682	0.639568	1.08343	0.52488	0.689944	0.337611	0.24716	18	13	3	16	6	8	15	16	18	8
ENSG00000278341	RP5-1142A6.10	16	88708956	88710437	-	antisense	2	0.729919	-0.276467	0.0364683	-0.503207	0.0467781	0.00361587	-0.0140321	-0.275385	0.999805	0.95595	0.999995	0.999916	0.999472	0.988871	0.975015	0.999963	3.75902	3.69143	3.90717	4.2692	1.00748	0.517573	0.490782	0.37519	0.328289	0.643831	4.44072	4.59778	4.07042	3.84877	0.451031	0.392253	247	197	183	213	190	171	239	268	275	185
ENSG00000278600	RP11-81A1.6	15	79920195	79922455	-	sense_intronic	2	0.218166	-0.0132985	0.0471473	-0.566953	0.0797162	0.361722	0.111116	-0.0992649	0.999805	0.729284	0.664816	0.999916	0.999472	0.365279	0.982445	0.999963	1.24838	1.16908	1.09184	1.10376	1.19017	0.739762	0.834009	0.819743	0.684015	0.799013	0.92866	0.76362	0.780324	0.717244	1.00316	0.96163	118	96	106	119	96	75	138	97	103	75
ENSG00000278952	RP11-399J13.2	11	65118310	65119111	+	TEC	2	0.580954	0.212877	-0.271151	-0.768533	-0.211101	-0.32872	0.0177458	0.168823	0.999805	0.971369	0.409601	0.999916	0.999472	0.602409	0.891677	0.999963	1.49129	1.69732	1.49651	1.51711	2.86815	1.40373	2.06905	2.23397	1.01775	1.54124	0.859668	1.1915	1.20307	1.31036	1.73268	1.89026	50	33	40	53	55	29	44	52	57	37
ENSG00000279382	RP11-449J21.3	17	76090308	76091669	+	TEC	2	0.153382	-0.164156	0.113331	-0.501395	0.0563875	-0.0957951	-0.319251	0.0726346	0.999805	0.0321724	0.543711	0.999916	0.999472	0.675003	0.889423	0.999963	8.1507	7.33615	6.21119	8.55629	2.8043	2.01557	1.36472	1.06922	1.3921	1.91306	4.99686	6.14714	5.42442	5.29642	1.62978	1.74558	486	318	367	418	384	271	388	369	367	313
ENSG00000279457	FO538757.1	1	184923	200322	-	protein_coding	2	0.075358	-0.106829	-0.128786	-0.27515	-0.370339	0.381307	-0.244271	0.142071	0.999805	0.464156	0.999995	0.999916	0.999472	0.378621	0.956683	0.999963	0.85688	1.06692	0.770431	0.936673	2.14278	1.52551	1.63696	1.60371	1.78448	1.89494	0.838021	0.700001	0.835205	0.832316	2.04333	2.04303	71	53	60	90	77	60	74	60	70	63
ENSG00000279520	RP11-20I23.2	16	2516658	2517999	+	TEC	2	0.510162	-0.579929	-0.0589468	-0.553223	-0.023608	0.0301541	0.327118	-0.207072	0.999805	0.24391	0.76149	0.999916	0.999472	0.94913	0.979703	0.999963	1.89336	1.82259	1.93434	1.5814	1.74466	1.31826	1.06389	0.651091	0.815101	1.0665	1.4712	1.73268	1.19144	1.5001	0.443774	0.43105	119	63	84	105	94	59	121	102	104	57
ENSG00000279539	AC006486.10	19	42242775	42244973	+	TEC	2	0.330291	0.00344988	-0.067811	-0.503787	0.222577	-0.0507713	-0.391055	-0.0971529	0.999805	0.151988	0.505564	0.999916	0.999472	0.912141	0.969501	0.999963	1.24739	1.07455	1.08201	1.5224	2.16681	1.3769	1.20511	1.12161	1.27218	1.38516	0.934791	1.00541	0.958798	1.08077	1.01919	0.925247	110	97	93	92	107	50	124	72	113	100
ENSG00000279636	LINC00216	14	58288033	58289158	+	lincRNA	2	0.124978	-0.339236	-0.0671495	-0.696402	-0.00707835	0.195821	0.25539	0.0340546	0.999805	0.489116	0.999995	0.999916	0.999472	0.701369	0.976159	0.999963	1.55078	1.50207	1.29735	1.16161	1.0022	0.645357	0.760803	0.661259	0.540103	0.591099	1.06081	1.09441	1.1262	1.31606	0.625068	0.671823	73	66	47	67	65	46	67	52	73	35
ENSG00000279672	CMB9-55F22.1	11	779617	780755	+	TEC	2	0.172001	-0.045381	-0.384026	-0.40062	0.0750631	-0.10145	-0.276386	-0.0066462	0.999805	0.367997	0.787796	0.999916	0.999472	0.751114	0.746983	0.999963	2.92129	3.01553	3.19678	4.47832	4.87759	3.75775	2.83812	2.58036	2.22532	3.2542	3.0816	3.43977	2.73496	3.31398	2.4855	2.83897	187	105	110	154	132	78	167	156	119	137
ENSG00000279692	RP11-1055B8.1	17	81395609	81397144	-	TEC	2	0.122247	-0.0422019	-0.380335	-0.368979	0.0530958	-0.080769	-0.228413	-0.0766476	0.999805	0.534414	0.999995	0.999916	0.999472	0.840529	0.716867	0.999963	1.17827	1.11806	1.7066	1.88232	1.44111	1.10456	1.48343	1.56029	1.56625	1.93527	1.55151	1.86637	1.2392	1.49266	1.6383	1.78236	55	64	64	48	66	54	74	103	132	60
ENSG00000279762	RP11-227G15.12	17	32423971	32446038	-	antisense	2	0.133096	-0.490517	-0.0136658	-0.359696	-0.0792238	0.179147	0.147372	0.0495456	0.999805	0.255195	0.999995	0.999916	0.999472	0.187742	0.987154	0.999963	4.44389	4.63936	5.51206	5.24149	0.655025	0.475627	0.438033	0.353138	0.435952	0.454875	4.66012	4.2665	3.68482	3.82638	0.599939	0.647549	653	542	457	623	627	416	838	747	909	483
ENSG00000279901	CTD-2270P14.2	16	2683106	2684764	+	TEC	2	0.249845	0.0776747	-0.0402345	-0.678253	-0.261636	0.361027	0.604172	-0.142715	0.999805	0.155213	0.999995	0.999916	0.999472	0.470087	0.993307	0.999963	0.401127	0.488613	0.670261	0.403588	0.523242	0.348637	0.422182	0.350634	0.285719	0.28757	0.686508	0.6912	0.515123	0.505609	0.743554	0.649276	35	23	22	31	37	23	51	46	52	31
ENSG00000280120	RP11-546D6.3	12	123152324	123153377	-	TEC	2	0.208631	-0.118298	0.0447507	-0.305162	0.0473903	-0.00741866	-0.0489591	-0.143674	0.999805	0.898354	0.999995	0.999916	0.999472	0.987345	0.983161	0.999963	2.36102	2.26624	1.91782	2.30877	2.18241	1.86157	1.73885	1.45701	1.72971	2.05427	2.61652	2.34013	1.96163	1.96305	1.92542	1.86144	120	88	68	93	95	65	77	92	96	66
ENSG00000280152	RP11-331F4.5	16	75245994	75250077	-	TEC	2	0.659179	-0.203593	-0.216857	-0.398254	-0.149024	0.57876	0.372345	0.0524963	0.999805	0.0506862	0.682721	0.999916	0.84042	0.000292647	0.854499	0.999963	2.37012	2.62344	2.68536	2.5486	1.78543	1.35014	0.952103	0.73261	0.504916	0.970476	2.70877	2.01225	1.51202	1.89642	0.496914	0.435918	474	310	320	465	392	304	503	510	468	283
ENSG00000280195	XX-FW83563B9.5	X	154396878	154398816	-	antisense	2	-0.0300851	-0.259352	-0.0286886	-0.691967	0.0615064	0.0854011	0.219106	-0.12505	0.999805	0.143932	0.387128	0.999916	0.999472	0.418101	0.966185	0.999963	96.0264	91.0513	86.4032	81.3002	1.38782	0.835219	1.0857	0.748646	0.902623	1.1162	106.09	105.564	103.605	109.288	0.483979	0.427291	7784	6654	5925	6756	6785	5030	7684	6317	9141	4234
ENSG00000280828	RP11-274B21.1	7	128533652	128615970	+	unprocessed_pseudogene	2	0.515955	-0.422276	-0.135039	-0.555533	0.0167136	-0.261459	-0.32651	-0.276703	0.999805	0.163026	0.999995	0.999916	0.999472	0.368953	0.901855	0.999963	4.77994	4.70816	4.0385	6.05747	1.16068	1.02266	0.682398	0.47715	0.466393	0.802868	3.14979	4.15344	4.4675	5.39641	0.912003	0.745056	174	129	131	160	150	100	180	117	159	136
ENSG00000280927	CTBP1-AS	4	1210120	1218591	+	antisense	2	0.454724	-0.154824	-0.0821373	-0.415469	-0.0183841	0.0507884	0.00794049	-0.0284381	0.999805	0.959731	0.999995	0.999916	0.999472	0.641077	0.849748	0.999963	18.3308	18.5611	16.2746	17.6214	0.877331	0.734274	0.407894	0.383211	0.459765	0.632731	16.1694	15.6887	17.3282	17.7475	0.364255	0.354184	2894	2519	2408	2669	2772	2101	2671	2485	3207	1761
ENSG00000280987	MATR3	5	139273752	139331677	+	protein_coding	2	0.00547548	-0.0403435	0.0752254	-0.368965	0.0153583	0.116211	0.120185	0.00282279	0.999805	0.274329	0.656002	0.999916	0.999472	0.0540467	0.814857	0.999963	92.8415	90.1726	91.2862	89.9642	1.12431	0.842033	0.953395	0.925125	0.98989	1.00036	113.688	108.763	102.919	95.9994	0.986596	1.0274	25639	21981	20380	23312	22221	18278	30457	23817	25753	16555
ENSG00000281183	NPTN-IT1	15	73567012	73569294	-	sense_intronic	2	0.309955	-0.583756	-0.0178335	-0.59123	0.0166513	-0.164445	0.0598544	-0.169746	0.999805	0.875944	0.519628	0.999916	0.999472	0.724257	0.995116	0.999963	1.02809	1.08276	0.82132	0.786099	1.21673	0.776928	0.618356	0.359531	0.638847	0.884105	0.742294	0.892939	1.00223	0.894039	0.775018	0.852044	96	83	95	98	95	67	86	81	72	56
ENSG00000281398	SNHG4	5	139274102	139283244	+	processed_transcript	2	-0.0104625	-0.154356	-0.114154	-0.541447	-0.0431636	0.387429	0.082562	-0.0591375	0.999805	0.520994	0.00515704	0.999916	0.999472	8.46937e-07	0.889423	0.999963	21.3751	21.0082	17.2524	18.0456	13.5427	9.14932	8.6578	7.69562	8.00759	8.26952	28.2977	23.4101	20.0815	22.7775	8.7142	8.52869	1760	1371	1361	1750	1555	1119	1524	1440	1512	981
ENSG00000282386	RP11-422P24.12	1	153964361	153965070	+	antisense	2	0.296263	-0.153155	-0.166846	-0.522364	-0.0853396	0.0118582	-0.185734	0.167501	0.999805	0.732666	0.999995	0.999916	0.999472	NA	NA	0.999963	1.49113	1.51934	1.01339	1.24309	1.63561	1.08618	1.25207	0.969606	0.968111	0.930381	0.783182	0.852399	0.815374	0.826991	0.941447	1.17697	45	34	35	42	53	22	33	24	40	31
ENSG00000282977	PCBP2-OT1	12	53464468	53465057	+	non_coding	2	0.0776178	0.0657384	-0.0431351	-0.51767	-0.100063	0.00531507	-0.0593459	-0.187391	0.999805	0.743983	0.999995	0.999916	0.999472	0.981068	0.966185	0.999963	21.285	22.2813	27.6051	33.7871	1.83911	1.3685	0.797575	0.852672	1.16502	1.24401	24.9535	26.4767	25.2515	28.671	0.266571	0.169044	525	405	495	490	602	373	747	721	724	542
ENSG00000282988	RP1-34B20.21	6	26195595	26199293	-	protein_coding	2	0.281976	0.195608	-0.130589	-0.489835	-0.0300242	-0.137268	0.413102	-0.0162355	0.999805	0.000183111	0.999995	0.999916	0.999472	0.107828	0.712654	0.999963	293.229	298.829	378.779	313.619	0.81074	0.567212	0.438752	0.525912	0.601392	0.987418	193.247	225.305	246.036	260.392	0.216172	0.264062	20217	16310	15869	19105	18800	13204	28439	24015	33619	13428
ENSG00000025039	RRAGD	6	89364636	89412270	-	protein_coding	3	-0.847821	-0.183907	0.0756561	-0.02788	0.0951157	-0.0103884	0.235403	-0.0129826	0.999805	0.539293	0.999995	0.999916	0.999472	0.968373	0.954111	0.999963	0.47633	0.476005	0.266522	0.23989	0.274752	0.302462	1.35121	1.18923	0.0287557	0.0208155	1.44089	1.57925	1.01785	0.954114	1.25527	1.27507	101	85	113	94	87	85	62	52	68	38
ENSG00000105988	NHP2P1	10	92216332	92216793	+	processed_pseudogene	3	-0.940358	0.305553	-0.325349	0.35165	-0.903475	0.338118	0.511655	0.268483	0.999805	0.727262	0.999995	0.999916	0.999472	NA	NA	0.999963	0.061209	0.166779	0.275432	0.161178	0.281837	0.262147	2.19792	2.76283	0.087757	0.205806	0.171942	0.156901	0.477357	0.682409	0.34452	0.157283	0	1	2	3	3	0	3	5	7	2
ENSG00000124097	HMGB1P1	20	57488392	57489027	-	processed_pseudogene	3	-1.3196	-0.0988671	-0.182984	-0.278436	-0.15524	0.344272	-0.079552	-0.322411	0.999805	0.900913	0.999995	0.999916	0.887717	0.520074	0.945066	0.999963	0.998776	0.818252	0.891325	1.05374	0.678198	0.455171	2.07545	1.8102	1.71991	0.750124	1.74707	1.35735	1.257	1.43206	2.00212	1.54242	24	23	21	20	20	30	26	22	35	18
ENSG00000127589	TUBBP1	8	30351873	30353518	+	transcribed_processed_pseudogene	3	-0.784522	0.0743947	-0.0139629	-0.418586	0.595481	0.304488	0.58353	-0.189475	0.999805	0.0922477	0.999995	0.999916	0.999472	0.672246	0.995116	0.999963	0.610358	0.327682	1.0332	0.701213	1.20946	1.21158	4.2879	4.72147	0.642408	0.646569	0.37128	0.374333	1.72569	1.98935	0.604376	0.41939	42	36	24	21	20	22	78	61	86	31
ENSG00000130005	GAMT	19	1397084	1401570	-	protein_coding	3	-0.621544	-0.214105	-0.0694577	-0.395314	0.502174	0.367017	0.166884	0.0929115	0.999805	0.836978	0.999995	0.999916	0.999472	NA	0.982445	0.999963	0.584066	0.545947	0.219018	0.192249	1.18023	0.929139	0.982977	0.881063	0.640825	0.336876	0.22312	0.187147	1.01223	0.850194	1.48393	2.10532	37	36	62	19	46	27	12	15	25	9
ENSG00000132746	ALDH3B2	11	67662162	67681200	-	protein_coding	3	-0.882498	-0.0519776	-0.408514	-2.19137	0.71919	0.540621	0.771732	0.222877	0.999805	0.456991	0.999995	0.999916	0.999472	NA	0.858383	0.999963	0.0961558	0.104564	0.0673978	0.0345275	0.0380921	0.00994295	0.224834	0.237356	0.132797	0.0340325	0.0343474	0.019061	0.340864	0.319792	0.50432	0.662632	9	11	28	4	13	11	10	9	8	3
ENSG00000136149	RPL13AP25	13	54440704	54441315	-	processed_pseudogene	3	-0.864104	0.104844	0.158104	-0.430535	0.507994	0.126281	0.350539	-0.306549	0.999805	0.631281	0.999995	0.999916	0.999472	NA	0.954111	0.999963	0.508275	0.377706	0.890653	0.790879	1.78909	1.51213	6.51897	7.81103	1.54905	1.31922	0.716901	0.710671	1.72255	1.32491	1.73467	1.2467	13	11	11	9	5	9	25	10	34	13
ENSG00000144158	RP11-395L14.17	2	113657908	113658675	+	processed_pseudogene	3	-1.68798	0.547418	-0.19594	-0.238849	0.24595	-0.302912	0.238686	-0.136632	0.999805	0.894281	0.999995	0.999916	0.999472	NA	NA	0.999963	0.0934384	0.101642	0.109667	0.0484794	0.34562	0.20083	0.982132	1.24114	0.189907	0	0.0723397	0.0943859	0.323055	0.364065	0.352477	0.187617	3	5	1	1	3	3	2	6	4	1
ENSG00000150676	CCDC83	11	85855101	85920021	+	protein_coding	3	-1.00272	0.0485101	-0.059832	0.179644	-0.564917	0.306215	0.0525896	0.16413	0.999805	0.958533	0.999995	0.999916	0.999472	0.645466	0.977555	0.999963	0.227763	0.272192	0.120153	0.116112	0.330837	0.39361	0.719425	0.753281	0.231849	0.100766	0.314291	0.274461	0.689477	0.712464	1.01209	1.19108	15	19	18	25	23	25	13	6	17	6
ENSG00000158825	CDA	1	20588948	20618908	+	protein_coding	3	-0.786173	-0.236579	-0.103842	-0.309223	-0.280817	0.180141	-0.14307	0.291637	0.999805	0.820112	0.999995	0.999916	0.999472	0.739246	0.979615	0.999963	0.596806	0.805156	0.590358	0.663321	0.723542	0.567822	1.14691	0.852346	0.340768	0.190542	1.23734	1.15768	0.874057	0.551654	0.867741	0.867753	23	23	19	21	32	22	26	23	27	13
ENSG00000175886	RPL7AP66	18	39334872	39335672	-	processed_pseudogene	3	-0.909212	0.222096	0.0177035	-0.0542168	-0.374601	0.237033	0.668232	-0.390757	0.999805	0.357953	0.999995	0.999916	0.999472	NA	0.996415	0.999963	0.264345	0.448909	0.473171	0.303962	0.662763	0.401566	2.75187	2.78089	0.202466	0.23741	0.429747	0.31813	0.945749	0.942477	0.834491	0.629607	14	7	7	14	16	5	14	20	18	6
ENSG00000178082	TWF1P1	17	29203426	29204474	-	processed_pseudogene	3	-0.841811	0.168744	0.293331	0.140145	0.310554	0.54118	0.583713	-0.133343	0.999805	0.149248	0.999995	0.999916	0.999472	0.297765	0.838787	0.999963	0.692057	0.446489	1.12406	0.78334	0.600964	0.769698	4.75083	5.67843	0.618398	0.384826	0.926831	0.675993	1.73446	1.40255	0.637204	0.51953	31	24	24	17	18	24	44	47	56	23
ENSG00000178429	RPS3AP5	10	84560443	84561263	+	processed_pseudogene	3	-1.47167	-0.225634	0.409088	-0.390134	0.0643531	-0.0560275	0.588285	-0.467025	0.999805	0.294897	0.999995	0.999916	0.923751	0.947538	0.795939	0.999963	0.378884	0.386352	0.74376	0.556045	0.400253	0.37573	1.96083	1.58521	0.577355	0.257189	0.801602	0.969939	1.42671	1.05574	0.72539	0.438764	19	11	5	13	9	9	24	28	29	10
ENSG00000178715	RP11-169K16.8	1	15828232	15828669	+	processed_pseudogene	3	-2.0015	0.458268	-0.081708	1.20132	-0.908379	-0.226189	-0.537239	0.00161196	0.999805	0.6973	0.999995	0.999916	0.999472	NA	NA	0.999963	0.138122	0.234557	0.174314	0.416907	0.198187	0.616244	1.86599	2.60305	0.196164	0.0837863	0.429299	0.496496	0.896806	0.959735	0	0.165902	0	3	2	4	1	4	1	3	10	6
ENSG00000185839	RP4-592A1.2	1	58630841	58631530	-	processed_pseudogene	3	-0.851519	-0.0364379	0.0286936	-0.230846	0.66957	-0.0413082	0.491869	-0.00257576	0.999805	0.416509	0.999995	0.999916	0.999472	NA	0.993307	0.999963	0.613741	0.372232	0.789971	0.573093	0.833426	1.05315	4.99728	5.22688	0.587591	0.413402	0.681279	0.580877	2.27731	2.22582	0.626829	0.887511	15	16	14	10	9	8	25	26	21	10
ENSG00000187634	SAMD11	1	923928	944581	+	protein_coding	3	-0.795035	-0.681724	-0.0137553	-0.261262	-0.113369	0.177918	0.15709	-0.0433076	0.999805	0.189747	0.999995	0.999916	0.927606	0.111964	0.988552	0.999963	8.48792	8.83466	8.03358	7.8825	0.239622	0.24707	0.569032	0.385381	0.319673	0.237844	11.4554	11.1795	10.0913	9.88606	0.660669	0.593041	1489	1148	1169	1433	1483	1013	1535	1336	1570	949
ENSG00000188375	H3F3C	12	31791185	31792241	-	protein_coding	3	-0.707871	0.17512	0.31045	-0.543439	-1.01458	-0.932718	0.311324	0.0656654	0.999805	0.774765	0.999995	0.999916	0.999472	NA	NA	0.999963	0.0572349	0.121495	0.206274	0.172666	0.164249	0.121724	1.27429	1.40279	0.115072	0.138877	0.0250511	0.102869	0.557428	0.43864	0.148796	0.206239	4	0	2	5	2	4	10	10	6	4
ENSG00000188873	RPL10AP2	8	47157118	47157771	+	processed_pseudogene	3	-1.97566	0.170372	0.115531	-0.252816	0.642528	0.180939	-0.187344	-0.268556	0.999805	0.896471	0.999995	0.999916	0.999472	NA	NA	0.999963	0.185007	0.11936	0.160979	0.17079	0.1522	0.0983653	2.22428	2.34815	0.111505	0.0807158	0.143756	0.141427	0.643514	0.589195	0.180364	0.222217	2	7	4	2	3	3	6	3	5	3
ENSG00000200312	RN7SKP255	14	89712511	89712823	+	misc_RNA	3	-0.980047	1.27301	0.446949	-1.44281	-0.368242	1.51766	0.479402	-0.728644	0.999805	0.206112	0.999995	0.999916	0.999472	0.0922836	0.802591	0.999963	2.98144	3.93876	3.96904	3.40318	8.37439	8.62348	12.9769	19.3507	10.3678	8.76991	8.21017	4.98654	6.18514	7.68417	10.4248	6.88274	42	33	30	48	63	21	68	48	59	32
ENSG00000200488	RN7SKP203	2	76445079	76445410	-	misc_RNA	3	-1.18872	0.349639	0.348521	-0.960664	-0.285512	1.08841	0.231864	-0.433688	0.999805	0.521561	0.999995	0.999916	0.999472	0.0112327	0.865624	0.999963	3.37108	4.0228	4.6298	4.85589	7.69526	8.71068	34.2408	31.2577	6.80921	5.52686	5.75804	4.08606	7.14095	8.72821	6.63216	4.0491	42	40	37	52	62	27	90	58	73	36
ENSG00000201428	RN7SKP71	12	112267077	112267394	+	misc_RNA	3	-1.20673	0.491878	0.175499	-2.3576	-0.569276	0.625527	0.339264	-1.17968	0.999805	0.570573	0.566625	0.999916	0.999472	NA	0.933409	0.999963	0.526546	1.21151	2.00078	1.43558	2.39978	0.606895	8.80078	9.99547	3.21051	3.34671	1.3797	1.35735	3.98774	3.9657	2.62778	1.81245	7	5	18	15	28	3	36	25	22	19
ENSG00000201793	RN7SKP9	13	99205708	99206006	+	misc_RNA	3	-1.43851	0.323024	0.409778	-1.44369	0.0196397	1.20056	0.770175	-1.02177	0.999805	0.253003	0.47529	0.999916	0.778619	0.0701177	0.853254	0.999963	0.945771	1.1167	1.44698	0.915593	2.33034	1.54753	4.96993	4.68752	1.82921	1.05929	2.30587	1.23737	2.85816	2.42288	2.12934	1.08429	21	10	8	13	14	9	29	17	19	5
ENSG00000201901	RN7SKP48	4	85100496	85100823	+	misc_RNA	3	-1.42085	2.34347	1.41155	-2.76606	-0.244615	2.31813	0.749131	-1.27598	0.999805	0.576412	0.81197	0.34191	0.999472	NA	NA	0.999963	0.145855	0.158661	0.320977	0.278214	0.809257	0.294196	1.05712	1.83132	1.77864	2.01394	0.859907	0.187995	1.34475	0.533999	1.21317	0.608147	2	1	2	4	2	0	10	3	5	2
ENSG00000202058	RN7SKP80	22	42565048	42565330	-	misc_RNA	3	-0.835796	-0.0883358	0.0600804	-0.291366	-0.482821	0.945225	0.48938	-0.870897	0.999805	0.38512	0.999995	0.999916	0.932402	0.0725517	0.981672	0.999963	1.28263	1.54286	2.38834	1.93574	6.56557	8.85637	24.6793	19.8971	5.28251	4.79802	3.65435	2.6895	3.86654	4.57994	8.22629	3.43678	19	5	12	17	22	9	31	35	23	17
ENSG00000202512	RN7SKP230	5	109699500	109699834	-	misc_RNA	3	-1.20504	0.518854	-0.382592	-1.74902	-0.70078	1.2847	0.294283	-0.816576	0.999805	0.806789	0.59038	0.999916	0.941109	NA	NA	0.999963	0.361178	0.526028	0.585757	0.5448	1.08948	0.864146	1.18289	1.12066	1.63264	0.985927	0.663366	0.216383	0.418765	0.778504	0.712695	0.759186	5	5	4	13	4	5	9	8	6	6
ENSG00000204616	TRIM31	6	30102897	30113106	-	protein_coding	3	-1.42668	-0.132757	-0.245151	-2.94925	-0.535937	-0.0433158	-0.521412	-0.0846035	0.999805	0.114839	0.999995	0.999916	0.999472	0.875863	0.731425	0.999963	0.487743	0.610313	0.363901	0.653011	0.0116198	0	0.490432	0.381998	0.0928316	0.044799	2.65605	2.99386	2.02953	2.17512	0.574087	0.575564	52	61	57	84	78	73	59	49	67	62
ENSG00000205871	RPS3AP47	15	43115702	43116493	-	processed_pseudogene	3	-1.3424	-0.0171139	0.538368	-0.00898311	0.728136	0.934965	-0.0257089	-0.254933	0.999805	0.982648	0.999995	0.999916	0.999472	NA	NA	0.999963	0.190964	0.131416	0.212688	0.282062	0.274008	0.203065	1.08165	1.06981	0.230191	0.120054	0.267465	0.137289	0.702503	0.486532	0.198582	0.229372	12	4	5	6	4	2	11	6	8	6
ENSG00000206737	RNVU1-18	1	143729407	143729570	-	snRNA	3	-1.05672	-0.160841	-0.791575	0.264502	-0.481859	0.26666	0.0404899	-0.4518	0.999805	0.953875	0.999995	0.999916	0.999472	NA	NA	0.999963	0.875131	0.783049	3.98839	3.52404	0	0.392261	4.0296	3.54696	1.0478	0.321879	3.55206	3.09402	1.34475	2.77679	0.66025	0.221539	6	2	5	5	12	1	30	29	19	22
ENSG00000213189	BTF3L4P2	2	159003975	159004320	+	processed_pseudogene	3	-1.3249	0.100247	0.440766	-0.0254328	0.318721	-0.514668	-0.262511	-0.178432	0.999805	0.795256	0.999995	0.999916	0.999472	NA	NA	0.999963	0.817299	0.668081	0.514883	0.879134	1.12898	1.11443	4.0085	4.50567	0.74497	0.305134	1.07141	1.56502	1.67317	1.34001	1.15006	0.945064	13	10	4	9	10	2	20	7	6	13
ENSG00000213236	YWHAZP2	2	126557435	126558162	-	processed_pseudogene	3	-1.14167	0.14152	-0.100991	-0.0779693	-0.366054	0.0132039	0.177241	-0.013375	0.999805	0.777228	0.999995	0.999916	0.932402	NA	0.967808	0.999963	0.492862	0.493923	0.925542	1.17629	1.49048	1.32415	6.72421	7.47902	0.801367	0.504099	0.516574	0.448074	1.84993	2.5984	0.546595	0.598887	15	13	4	14	16	9	43	25	32	23
ENSG00000213315	CTD-3035D6.1	14	90766531	90766989	+	processed_pseudogene	3	-1.45726	-0.0621361	0.19645	-0.406168	0.509376	0.518249	-0.490625	-0.652263	0.999805	0.675878	0.999995	0.999916	0.999472	NA	NA	0.999963	0.197704	0.0566893	0.285009	0.397833	0.626431	0.420036	6.57322	6.64078	0.397192	0.207152	0.409658	0.315854	1.21216	1.2211	0.770966	0.474934	1	4	3	0	1	4	6	3	7	3
ENSG00000213430	HSPD1P1	5	21882585	21884310	+	processed_pseudogene	3	-0.654568	0.00846384	0.270791	-0.229785	-0.182939	0.361242	0.388817	0.0295888	0.999805	0.250683	0.999995	0.999916	0.999472	0.047173	0.767877	0.999963	0.498916	0.482418	1.099	0.862855	1.17263	0.819976	5.78578	6.48432	0.464756	0.382718	6.55031	5.77471	2.95479	2.40081	0.737745	0.673603	36	34	13	29	32	27	87	77	73	40
ENSG00000213609	RPL7AP50	10	63902451	63903245	-	processed_pseudogene	3	-0.559779	0.0717328	0.317203	-1.16281	0.238507	0.589619	0.297043	-0.72571	0.999805	0.729958	0.999995	0.999916	0.999472	NA	0.874726	0.999963	0.270795	0.22911	0.329105	0.38282	0.459088	0.242758	2.86609	3.03078	0.229322	0.1328	0.524122	0.400664	1.49107	1.09027	0.54404	0.182805	9	14	6	7	7	9	12	10	22	6
ENSG00000213621	RPSAP54	13	20961310	20962195	+	processed_pseudogene	3	-0.926254	0.26682	-0.0932963	-0.556444	0.453439	0.205358	-0.160431	0.034052	0.999805	0.86934	0.999995	0.999916	0.999472	NA	NA	0.999963	0.296978	0.23191	0.285184	0.343501	0.337038	0.363041	1.52023	1.96964	0.411537	0.414203	0.438937	0.347982	0.760015	0.883066	0.665676	0.528547	11	13	5	8	6	6	14	6	12	5
ENSG00000213740	SERBP1P1	X	68783472	68785066	+	processed_pseudogene	3	-0.588786	0.15448	0.65911	-0.38495	0.309547	0.491117	0.495491	0.486342	0.999805	0.290107	0.999995	0.999916	0.999472	NA	0.482117	0.999963	0.463183	0.442828	0.811764	0.629338	0.849848	0.731297	3.01731	3.14921	0.408628	0.491806	0.567341	0.406185	1.3546	1.08715	0.48025	0.532458	22	19	20	20	20	8	37	37	52	14
ENSG00000213757	CTC-451P13.1	5	79284132	79284918	-	processed_pseudogene	3	-0.980733	0.20504	-0.0161377	-1.77703	0.445923	-0.496208	-0.0158682	0.378796	0.999805	0.985875	0.362651	0.999916	0.999472	NA	NA	0.999963	0.538095	0.313478	0.420392	0.386506	0.548074	0.256485	0.995217	1.21219	0.416976	0.335376	0.282373	0.587634	0.700569	0.56844	0.349727	0.481572	8	17	14	7	14	7	12	13	16	12
ENSG00000213862	CTD-2270N23.1	15	47730144	47730935	-	processed_pseudogene	3	-0.95877	-0.0463448	0.239192	-0.41674	-0.522714	0.065478	0.595033	-0.183589	0.999805	0.310934	0.999995	0.999916	0.999472	NA	0.897079	0.999963	0.357052	0.492811	0.771209	0.517114	0.622364	0.458758	4.87831	4.34609	0.460381	0.199955	0.45596	0.522836	2.2554	1.76921	0.546101	0.458743	9	10	11	18	15	9	21	24	31	11
ENSG00000213881	NPM1P6	8	61202350	61203220	+	processed_pseudogene	3	-0.872104	-0.00351171	0.165775	-0.260561	0.311083	0.0898269	0.165478	-0.0294534	0.999805	0.651786	0.999995	0.999916	0.887717	0.863127	0.912414	0.999963	1.42807	1.10534	1.95769	1.88685	1.44756	1.28383	7.60834	8.39018	1.34991	0.873319	1.65842	1.74771	4.74754	3.6929	1.94113	1.41826	52	50	33	36	37	30	84	67	75	53
ENSG00000213885	RPL13AP7	21	25361821	25362431	+	processed_pseudogene	3	-0.789641	0.0215297	0.0792131	-0.364123	-0.675843	-0.436023	0.548272	0.129506	0.999805	0.5365	0.999995	0.999916	0.999472	NA	NA	0.999963	0.297041	0.25552	0.416529	0.365619	0.26891	0.26322	2.00296	2.00716	0.417734	0.259189	0.153873	0.302761	0.992607	0.960988	0.514818	0.53061	8	2	6	6	6	11	17	10	10	6
ENSG00000214199	EEF1A1P12	2	106697331	106698676	-	processed_pseudogene	3	-1.37981	0.303572	0.26886	-1.06395	-0.374247	0.395137	0.352472	-0.100483	0.999805	0.500641	0.682617	0.999916	0.450791	0.51674	0.838787	0.999963	0.294131	0.457962	0.518352	0.429378	0.762927	0.601594	3.18325	3.42136	0.866858	0.549059	0.649189	0.481021	1.79266	1.63618	0.683795	0.728809	26	14	10	24	28	10	32	31	32	19
ENSG00000214207	KRT18P10	Y	5573145	5574431	+	processed_pseudogene	3	-0.715991	0.165779	0.163997	-0.972075	0.0679749	0.704747	0.246206	0.0480876	0.999805	0.688264	0.999995	0.999916	0.999472	0.229372	0.927587	0.999963	0.399555	0.379174	0.525174	0.405012	0.191497	0.239685	4.39556	5.09506	0.368305	0.369396	0.925311	0.57494	1.91844	1.79643	0.371022	0.307885	20	19	17	19	18	14	31	40	29	14
ENSG00000214389	RPS3AP26	7	98385801	98386584	-	processed_pseudogene	3	-0.784897	0.0148752	0.101803	-0.474874	-0.0840236	0.271458	0.392383	0.0188904	0.999805	0.164099	0.999995	0.999916	0.836444	0.419539	0.947304	0.999963	1.91169	2.15779	3.03487	2.46948	3.30075	3.68871	19.3964	18.9626	2.60444	2.20003	3.2761	2.91248	6.08823	6.79159	3.91186	4.22713	90	53	40	69	65	48	121	87	113	52
ENSG00000214541	RPS4XP3	20	56601701	56602113	+	processed_pseudogene	3	-3.99084	-0.357842	0.194553	-0.303361	0.197624	0.200452	0.319494	-0.300436	0.999805	0.841368	0.999995	0.999916	0.780094	NA	NA	0.999963	0.173755	0.124378	0.246488	0.220954	0.160676	0.1955	4.01786	2.81696	0.353145	0	0.303524	0.0877584	0.734241	0.771802	0.56806	0.348886	3	6	0	2	1	4	6	4	3	1
ENSG00000215482	CALM2P3	13	41170700	41171148	-	processed_pseudogene	3	-0.755039	0.280749	0.530877	-0.758991	0.612373	-0.380355	1.36544	0.620546	0.999805	0.382394	0.999995	0.999916	0.999472	NA	NA	0.999963	0.314906	0.156988	0.242797	0.0677822	0.386663	0.286552	1.90794	2.24087	0.180596	0.117568	0.0697969	0.205999	0.499906	0.516305	0.0875707	0.399833	6	5	2	2	4	2	5	3	6	2
ENSG00000216285	RP11-490H24.5	12	104030779	104031543	+	processed_pseudogene	3	-0.849871	0.0794705	-0.324342	0.014616	-0.445489	0.385794	0.819578	-0.347679	0.999805	0.344233	0.999995	0.999916	0.999472	NA	NA	0.999963	0.218878	0.238095	0.357816	0.238573	0.390348	0.403234	1.98369	2.38829	0.381304	0.138008	0.245795	0.208188	0.720716	1.14478	0.462579	0.189974	7	6	2	6	7	6	12	12	13	3
ENSG00000216775	RP1-152L7.5	6	52665148	52669155	+	transcribed_unprocessed_pseudogene	3	-0.570799	0.0784768	-0.0439379	-0.847882	0.0243841	0.307059	0.118086	-0.0365493	0.999805	0.631053	0.0171601	0.999916	0.567801	0.193115	0.976159	0.999963	1.69209	1.7072	1.78375	1.7225	1.41921	0.793816	1.19667	1.24035	1.52671	0.990216	1.90776	1.78895	1.45139	1.55488	2.02954	1.80172	197	199	170	202	173	155	251	213	222	165
ENSG00000216866	RPS2P55	X	40934982	40935864	-	processed_pseudogene	3	-2.01935	0.362371	0.434462	-1.16913	0.199763	0.124124	0.220138	0.184821	0.999805	0.610194	0.75918	0.425293	0.366113	0.88026	0.60896	0.999963	0.548107	0.518879	1.46993	1.24015	0.751519	0.546412	7.65052	9.98709	0.505075	0.249366	0.567861	0.768161	2.85205	2.21655	1.02417	0.815912	17	21	16	18	14	13	68	51	51	25
ENSG00000217027	TPT1P4	6	144200447	144200965	-	processed_pseudogene	3	-2.17485	0.345667	-0.321479	0.0651227	2.09155	0.265956	0.990774	-1.0899	0.999805	0.424895	0.999995	0.999916	0.99395	NA	NA	0.999963	0.230445	0	0.283993	0.175827	0.237434	0.297181	1.50523	2.04067	0.234357	0.183203	0.204077	0.18412	0.58428	0.949171	0.230012	0.138815	5	4	4	0	3	0	10	4	7	1
ENSG00000217555	CKLF	16	66552563	66566251	+	protein_coding	3	-0.714232	-0.0663341	0.0624304	-0.297062	-0.0972369	0.0905182	0.0767678	-0.0143099	0.999805	0.571965	0.999995	0.999916	0.999472	0.556962	0.930604	0.999963	17.1956	18.4058	17.846	18.7925	0.955256	0.660674	1.06733	0.961987	0.703048	0.44253	14.4036	14.3135	15.1524	14.5013	0.993946	0.97932	830	732	660	832	862	580	957	808	984	586
ENSG00000217624	RP11-204C16.4	X	41675760	41676494	-	processed_pseudogene	3	-2.53046	0.226705	0.512632	-0.223358	-0.26623	0.293465	-0.0376839	0.298136	0.999805	0.96874	0.999995	0.999916	0.429477	NA	NA	0.999963	0.230845	0.283215	0.372421	0.455904	0.279429	0.393863	1.21307	1.20297	0.386131	0.143641	0.383741	0.433371	0.877981	0.570616	0.108278	0.296591	7	6	6	9	8	5	9	21	13	9
ENSG00000217716	RPS10P3	9	88016300	88016793	+	processed_pseudogene	3	-1.20875	0.177341	-0.0675128	-1.41243	1.39573	-0.0507135	0.230502	-0.672879	0.999805	0.757313	0.649947	0.999916	0.983739	NA	0.983128	0.999963	0.489857	0.158019	0.895097	0.739292	1.3304	0.858608	9.06706	10.0821	0.820724	1.25109	0.375209	0.293475	2.23218	1.64139	1.69157	0.656281	4	9	8	4	3	1	22	12	21	11
ENSG00000218175	AC016739.2	2	176200908	176201252	-	processed_pseudogene	3	-0.913768	0.0941159	0.403661	0.056177	-0.594433	0.354837	0.345308	0.00654662	0.999805	0.460865	0.999995	0.999916	0.988777	0.54112	0.755196	0.999963	0.901342	1.35759	2.86851	2.29237	3.07752	2.80839	14.26	14.6353	2.11533	1.53009	2.90679	2.12352	6.47234	5.68608	1.70953	1.87944	13	7	13	14	18	15	45	52	47	18
ENSG00000218208	RPS27AP11	6	113581501	113581947	+	processed_pseudogene	3	-0.978251	0.5668	0.0277239	-0.423198	0.245639	-0.441493	-0.00123901	-0.339334	0.999805	0.999482	0.999995	0.999916	0.999472	NA	NA	0.999963	0.214051	0.172376	0.455479	0.408513	0.371136	0.359792	2.10545	2.57559	0.407855	0.319069	0.296186	0.413841	1.1101	1.17551	0.439813	0.322349	4	8	1	3	2	5	10	8	6	7
ENSG00000218426	RP11-475C16.1	6	153282287	153282733	-	processed_pseudogene	3	-0.645229	0.123656	0.179973	-0.313256	-0.0279302	0.203455	0.226652	-0.259543	0.999805	0.344618	0.999995	0.999916	0.940241	0.360208	0.763666	0.999963	9.15069	9.31379	11.9177	10.2074	10.5403	12.6806	61.601	68.0344	7.83081	5.99325	16.8963	15.4501	25.9639	23.8237	10.4675	7.5752	171	153	126	149	160	126	182	213	253	109
ENSG00000218502	H2AFZP3	13	99215372	99215758	-	processed_pseudogene	3	-1.10963	0.059596	0.360807	-0.172733	-0.600212	0.42351	0.271432	0.428224	0.999805	0.776474	0.999995	0.999916	0.999472	NA	NA	0.999963	0.370856	0.364278	0.652902	0.550489	0.943088	0.748033	3.82847	4.44919	0.523821	0.245691	0.404894	0.374617	1.70961	1.26725	0.411288	0.65157	6	1	6	11	4	4	17	7	12	9
ENSG00000219747	RP1-292B18.1	6	151099529	151099933	+	processed_pseudogene	3	-1.62877	-0.224839	-0.0236494	-0.180474	-0.52909	0.382072	-0.000282694	-0.0954843	0.999805	0.999835	0.999995	0.999916	0.887762	NA	0.995116	0.999963	0.768059	1.01468	1.0767	1.05205	0.9128	1.04729	8.1148	7.58367	0.700756	0.362453	1.02883	0.98441	2.02452	2.28959	1.2621	0.807388	10	11	11	16	20	9	20	18	15	13
ENSG00000219928	RP11-40C6.2	9	87525302	87525475	+	processed_pseudogene	3	-1.52441	0.15283	0.167929	-0.811153	0.0537188	0.340328	0.230211	-0.162374	0.999805	0.768298	0.999995	0.999916	0.718085	0.618838	0.953201	0.999963	1.78772	1.62041	2.1302	1.924	2.86031	3.54568	6.19275	5.17821	3.14329	2.45903	5.04303	2.92899	5.54517	4.33865	4.11643	3.96734	16	11	10	16	10	8	17	11	24	11
ENSG00000220472	RP11-69L16.5	6	7338839	7339568	-	processed_pseudogene	3	-0.543538	0.0666563	0.243038	-0.418409	0.0826626	0.366443	0.212858	-0.0279152	0.999805	0.67674	0.999995	0.999916	0.999472	NA	0.886536	0.999963	0.753651	0.703672	1.06723	1.12565	1.04538	1.01343	10.3695	10.0798	0.388776	0.653533	0.608843	0.829045	2.76729	2.44732	1.1447	1.24426	23	16	22	20	26	10	45	30	37	18
ENSG00000220842	RPL21P16	10	120354701	120355183	-	processed_pseudogene	3	-0.905485	0.0741768	0.0145705	-0.452325	0.133145	0.0780641	-0.0673853	-0.22984	0.999805	0.913982	0.999995	0.999916	0.718085	0.915057	0.997208	0.999963	1.40515	1.18519	1.39502	1.51226	3.235	2.42391	11.8239	12.799	2.93795	1.82352	2.07628	1.71464	2.30386	2.10327	3.29541	2.83407	32	24	22	30	22	16	38	19	32	18
ENSG00000224126	UBE2SP2	17	18677261	18677757	+	processed_pseudogene	3	-2.29702	0.400088	-0.081023	-0.875279	-0.0618347	0.800372	0.346893	0.0604969	0.999805	0.835388	0.999995	0.999916	0.999472	NA	NA	0.999963	0.227594	0.20942	0.175478	0.122407	0.734356	0.406144	1.08404	1.12361	0.366823	0.106213	0.426222	0.248138	0.388273	0.450063	0.160129	0.219311	3	4	5	4	4	4	4	5	3	4
ENSG00000224411	HSP90AA2P	11	27888838	27891033	-	processed_pseudogene	3	-0.74566	0.0688641	0.142396	-0.178124	-0.0158505	0.145419	0.33119	-0.140443	0.999805	0.334976	0.999995	0.999916	0.999472	0.742238	0.903225	0.999963	0.57731	0.521356	1.20136	1.10812	1.45898	1.09855	7.53198	7.73483	0.627727	0.651747	0.899064	0.91381	3.28037	3.15376	1.05098	0.678338	53	48	38	60	44	31	121	140	110	43
ENSG00000224631	RPS27AP16	16	61055399	61055964	-	transcribed_processed_pseudogene	3	-0.955636	-0.00585231	0.172981	-0.191079	0.0471289	0.433677	0.408677	-0.125839	0.999805	0.0117653	0.999995	0.999916	0.999472	0.379311	0.776138	0.999963	8.91726	8.66722	15.5503	13.5502	21.8443	25.6154	91.2862	87.2443	12.3688	10.828	15.2265	12.2017	29.3461	28.5936	14.1716	11.4559	211	183	147	191	205	108	478	330	418	211
ENSG00000225137	DYNC1I2P1	10	50264978	50266815	+	processed_pseudogene	3	-0.692776	0.023977	-0.0261469	-0.172889	0.0764414	0.200827	0.220075	0.0208956	0.999805	0.742677	0.999995	0.999916	0.999472	NA	0.993435	0.999963	0.184626	0.153713	0.263084	0.243083	0.37992	0.329467	1.96733	1.9369	0.29757	0.229763	0.272808	0.190632	0.610603	0.677932	0.216497	0.217441	9	12	15	11	18	5	20	19	32	12
ENSG00000226525	RPS7P10	13	21628413	21629015	-	processed_pseudogene	3	-0.593674	-0.0426502	-0.386723	-0.319306	0.0960177	0.432279	0.765644	0.253391	0.999805	0.100733	0.999995	0.999916	0.999472	NA	0.767877	0.999963	0.902945	0.818266	1.5616	0.908001	1.22615	1.5347	11.3248	10.1871	0.725616	0.608597	0.966067	0.721278	2.18688	3.36391	1.17371	0.955821	28	19	18	30	14	14	32	37	50	14
ENSG00000226608	FTLP3	20	4023917	4024444	+	processed_pseudogene	3	-0.516696	0.0267452	0.302511	-0.510805	0.356124	-0.134399	0.8446	-0.332567	0.999805	0.2204	0.999995	0.999916	0.999472	NA	0.860456	0.999963	0.724856	0.583728	0.877337	0.423093	0.628401	0.731033	5.71422	6.63622	0.690572	0.720322	0.830953	1.20655	2.55834	2.35992	1.28119	1.29626	16	13	14	12	17	4	15	24	22	6
ENSG00000228205	RP11-778D9.4	3	184149704	184150435	+	processed_pseudogene	3	-1.54755	0.038443	0.26262	-0.66536	0.0566353	0.471113	0.239732	-0.0452668	0.999805	0.694751	0.999995	0.999916	0.671184	0.52792	0.869861	0.999963	0.540847	0.529621	0.804216	0.813818	0.785607	0.579443	8.24347	8.34267	0.796988	0.360574	0.856252	0.842382	2.52325	2.24921	0.543608	0.590533	19	14	12	15	15	11	27	30	27	16
ENSG00000228232	GAPDHP1	X	39787132	39788136	-	processed_pseudogene	3	-0.676854	-0.0205418	0.0925593	-0.353899	-0.153059	0.47117	0.34713	-0.14626	0.999805	0.104692	0.999995	0.999916	0.993987	0.11599	0.93131	0.999963	2.45153	2.53007	4.67215	3.93676	3.26843	2.95429	30.0289	28.1995	2.43081	1.99597	4.05378	3.52794	13.1391	12.3739	2.69953	2.0968	103	79	85	99	120	66	234	169	223	124
ENSG00000228502	EEF1A1P11	1	96446930	96448318	+	processed_pseudogene	3	-1.48418	0.573732	-0.106718	-1.62928	-0.356486	0.296872	0.221787	-0.538023	0.999805	0.596856	0.999995	0.75829	0.999472	0.579565	0.948755	0.999963	0.675096	0.955393	0.952768	0.777346	0.955495	0.871937	4.26671	5.94618	1.44379	0.992583	0.857361	0.730625	2.2558	2.32022	1.52014	1.03737	38	36	31	36	51	40	50	52	66	29
ENSG00000228519	RP11-298C3.2	X	25645722	25646327	-	processed_pseudogene	3	-1.04266	-0.105953	-0.0865439	0.0472885	0.165202	0.208485	0.655096	-0.128495	0.999805	0.17044	0.999995	0.999916	0.887717	0.744839	0.971936	0.999963	0.749974	0.772883	1.34389	0.9537	1.8979	1.90888	6.26039	5.9514	1.26354	0.726701	1.42101	1.32279	1.7396	2.12239	1.31327	1.2483	19	21	12	19	18	8	57	32	36	14
ENSG00000228589	SPCS2P4	1	28095742	28096422	-	processed_pseudogene	3	-1.39446	0.0691756	0.333633	0.0693779	1.5462	-0.405194	0.833958	0.330936	0.999805	0.385648	0.999995	0.999916	0.999472	NA	NA	0.999963	0.310926	0.0764182	0.373714	0.218691	0.487218	0.396351	2.00026	1.84504	0.315418	0.107778	0.230094	0.280641	0.947601	0.65692	0.233728	0.266758	9	6	7	2	2	3	10	10	13	4
ENSG00000228929	RPS13P2	1	52772194	52772648	-	processed_pseudogene	3	-1.05253	-0.0561279	0.139354	-0.613004	0.149348	0.294081	0.557029	-0.152972	0.999805	0.0925234	0.999995	0.999916	0.983739	0.512675	0.930986	0.999963	3.19107	2.59663	3.88145	2.87467	2.3472	1.8644	22.2706	22.2453	1.5226	0.887214	3.37495	3.59132	6.90639	5.92821	2.07398	1.18756	51	60	48	46	40	49	81	60	97	30
ENSG00000229132	EIF4A1P10	X	92113246	92114461	-	processed_pseudogene	3	-0.673493	-0.0120904	0.0235832	-0.270001	0.141439	0.178033	0.438998	-0.0585849	0.999805	0.0941772	0.999995	0.999916	0.983739	0.679271	0.988306	0.999963	1.18602	0.956454	2.1818	1.71464	2.75587	2.15628	16.8587	17.0058	1.58922	1.17289	1.72673	1.90159	6.18906	6.19368	1.81076	1.51081	54	51	53	40	65	33	119	110	126	56
ENSG00000229666	MAST4-AS1	5	67001383	67003953	-	antisense	3	-0.638624	0.173655	-0.339031	-0.342481	-0.071358	0.414039	-0.245266	-0.146614	0.999805	0.756483	0.999995	0.999916	0.999472	0.534594	NA	0.999963	0.545918	0.628052	0.39285	0.479179	1.36647	0.993527	1.13403	1.34757	1.65869	0.978971	0.929524	0.746341	0.469426	0.791665	1.33152	1.02872	14	15	25	19	15	20	14	15	12	10
ENSG00000229932	YWHAZP3	10	23136924	23137661	+	processed_pseudogene	3	-0.7651	0.0998534	0.546581	-0.110397	-0.694824	0.309671	0.313442	0.0238789	0.999805	0.549186	0.999995	0.999916	0.999472	NA	0.661263	0.999963	0.421359	0.764095	0.941532	0.907252	1.12397	0.958861	5.5483	6.1044	0.659248	0.596722	0.639883	0.417767	1.97977	1.32602	0.970539	0.935388	13	13	8	25	11	16	31	34	33	15
ENSG00000230291	RP11-244J10.1	12	80102899	80103333	-	processed_pseudogene	3	-1.07155	-0.249102	-0.123616	0.202182	0.172249	0.760987	0.559456	-0.433827	0.999805	0.352531	0.999995	0.999916	0.999472	NA	0.963008	0.999963	0.494901	0.486123	1.22862	0.909044	0.598661	0.517605	4.89228	4.08503	0.502927	0.218581	0.547842	0.354381	2.72505	3.19753	0.457381	0.334092	9	11	6	7	9	6	29	21	22	9
ENSG00000230383	AC009245.3	7	137721985	137722846	+	processed_pseudogene	3	-1.02567	0.29516	0.183863	-0.607781	-0.51871	-0.336831	1.68992	-0.189475	0.999805	0.0341668	0.999995	0.999916	0.999472	NA	NA	0.999963	0.210547	0.271675	0.501912	0.141226	0.571824	0.492056	2.25008	2.40239	0.549894	0.496371	0.109068	0.258665	0.611484	0.571485	0.692438	0.505788	4	9	6	8	9	9	22	17	12	3
ENSG00000230897	RPS18P12	17	14705076	14705534	-	processed_pseudogene	3	-0.887915	-0.0248384	0.0538919	-0.185673	-0.0887047	0.699581	0.126927	-0.28295	0.999805	0.819718	0.999995	0.999916	0.999472	0.258111	0.975789	0.999963	0.856716	0.963719	1.97257	1.78455	1.34235	1.84816	26.2342	27.2091	1.35045	1.19929	1.84346	1.34341	8.80227	8.5477	2.05591	1.02902	14	22	13	24	17	10	28	41	43	22
ENSG00000230979	AC079250.1	2	47690716	47691246	-	processed_pseudogene	3	-1.0651	0.434094	-0.092607	-0.903363	-0.0519037	0.689321	0.419962	-0.707134	0.999805	0.683528	0.999995	0.999916	0.999472	NA	NA	0.999963	0.170896	0.0663727	0.369546	0.286422	0.49988	0.456166	3.18051	4.14777	0.412002	0.497063	0.498663	0.299932	0.739739	0.873149	0.985608	0.615804	6	2	3	1	9	1	9	11	8	4
ENSG00000231313	CLIC1P1	12	120914400	120915123	+	processed_pseudogene	3	-2.27954	-0.195393	0.321435	-0.559653	-1.57344	2.72083	-0.226332	-0.273843	0.999805	0.8966	0.999995	0.999916	0.999472	NA	NA	0.999963	0	0.0486794	0.105455	0.126042	0.183312	0.133282	1.59994	1.38194	0.151086	0	0.10972	0	0.380765	0.290306	0.108617	0.137757	1	0	0	0	2	1	4	3	2	2
ENSG00000231549	USMG5P1	X	74173890	74174066	+	processed_pseudogene	3	-2.27308	-0.172098	0.606339	-3.1472	-0.756209	1.28695	0.259815	-1.62075	0.999805	0.858293	0.999995	0.999916	0.999472	NA	NA	0.999963	0.270285	0.435322	0.713766	0.841405	0.464136	0	5.17462	4.33815	0.206001	0	0.747995	0.179959	2.53625	2.05357	0.674443	0.203517	2	3	0	3	3	2	5	5	6	4
ENSG00000231747	AC079922.2	2	112621809	112622167	-	processed_pseudogene	3	-2.06678	0.026621	0.186017	-0.654575	0.0496525	-0.0302876	0.516271	0.187365	0.999805	0.620964	0.999995	0.999916	0.999472	NA	NA	0.999963	0.333151	0.294517	0.645173	0.33892	0.462111	0.337359	1.97718	2.30063	0.304698	0.147042	0.464264	0.443632	1.22354	1.17093	0.876195	0.602048	5	6	3	6	4	3	7	10	11	3
ENSG00000231767	RP11-92K2.2	1	192716183	192716648	+	processed_pseudogene	3	-1.08	-0.0473021	0.252122	-0.114685	0.080545	0.570339	0.519654	-0.109185	0.999805	0.0776537	0.999995	0.999916	0.471234	0.178808	0.742561	0.999963	2.25856	2.12184	4.78958	3.4614	4.67173	4.63373	38.2131	36.7364	3.20805	2.37886	3.49704	2.38181	10.4763	9.17103	2.78441	2.49493	44	43	23	31	38	29	104	71	106	44
ENSG00000233585	AC115617.2	X	48775993	48776970	-	processed_pseudogene	3	-1.77572	0.216245	0.5636	-0.162093	0.266558	1.56859	0.902685	0.359156	0.999805	0.294153	0.999995	0.999916	0.999472	NA	NA	0.999963	0.216504	0.180183	0.312111	0.155511	0.294	0.33023	1.08893	1.30514	0.124367	0.0375239	0.113613	0.0315247	0.422813	0.322365	0.0813745	0.148599	5	8	7	7	4	5	14	12	11	4
ENSG00000234009	RPL5P34	22	42776406	42777296	-	processed_pseudogene	3	-0.70363	0.300037	-0.0172048	-0.00344061	0.192699	0.733561	-0.0446149	-0.238753	0.999805	0.947299	0.999995	0.999916	0.999472	0.219397	0.995116	0.999963	0.475287	0.43511	0.656956	0.710378	1.42913	1.60123	7.91147	9.89741	1.13759	0.770197	0.935302	0.588249	2.22767	2.37415	1.41214	1.09159	17	18	14	15	15	11	23	23	35	17
ENSG00000234219	CDCA4P4	1	207762584	207763263	+	unprocessed_pseudogene	3	-0.577406	-0.523979	-0.0566647	-0.6625	0.12519	1.23816	0.19179	-0.2647	0.999805	0.748713	0.999995	0.999916	0.999472	NA	NA	0.999963	1.41393	1.14796	0.935658	0.984113	1.08507	0.593686	0.971846	0.75279	0.821293	0.698666	0.980416	0.319802	0.602891	0.699004	0.583868	0.587731	34	34	32	24	30	32	25	25	39	14
ENSG00000234297	RP11-54D18.4	9	15055057	15056052	+	processed_pseudogene	3	-0.91146	0.357169	0.485754	0.053908	0.448756	0.294459	0.609718	-1.06134	0.999805	0.585199	0.999995	0.999916	0.999472	NA	NA	0.999963	0.113568	0.0773615	0.211407	0.122161	0.247446	0.348427	1.08187	1.4072	0.146435	0.0736915	0.0797561	0.0639614	0.32341	0.281368	0.236863	0.0361672	5	4	1	3	3	1	5	9	10	3
ENSG00000234335	RPS4XP11	10	32102522	32103293	-	processed_pseudogene	3	-1.06705	-0.198415	0.138092	-0.157601	0.289697	-0.440713	0.979691	-0.596069	0.999805	0.314752	0.999995	0.999916	0.999472	NA	NA	0.999963	0.256412	0.228263	0.254182	0.15769	0.319244	0.291656	3.04773	2.8633	0.377847	0.14261	0.162377	0.319494	0.726871	0.71318	0.713044	0.326629	8	7	8	7	6	5	9	14	8	4
ENSG00000234337	RP11-297L17.6	16	52655307	52656045	+	processed_pseudogene	3	-0.615303	0.371624	0.0393492	-0.298828	-0.0813313	-0.154541	0.526927	-0.411771	0.999805	0.596321	0.999995	0.999916	0.999472	NA	NA	0.999963	0.229596	0.211262	0.284927	0.205915	0.234928	0.174103	1.55667	2.30298	0.219452	0.148979	0.169628	0.17241	0.554758	0.454022	0.269229	0.243725	10	6	4	4	6	9	11	8	10	6
ENSG00000235043	TECRP1	4	86949669	86950113	-	processed_pseudogene	3	-0.758348	0.286581	-0.116756	-0.581421	0.193121	1.6034	0.143886	0.559682	0.999805	0.904678	0.999995	0.999916	0.999472	NA	NA	0.999963	0.135949	0.115434	0.378536	0.410349	0.521926	0.433691	3.57162	4.2876	0.163875	0.23725	0.499388	0.162895	1.05314	1.17213	0.176716	0.728545	2	3	2	2	3	1	6	9	8	3
ENSG00000235275	KRT18P16	5	123636110	123637403	+	processed_pseudogene	3	-1.05509	0.413065	0.0319015	-3.58364	-0.26787	1.00684	0.379858	0.000688677	0.999805	0.778395	0.416419	0.999916	0.999472	NA	NA	0.999963	0.0554565	0.0817092	0.101097	0.0705209	0.0952303	0.0248574	0.956986	1.13283	0.112712	0.081589	0.257605	0.140047	0.271561	0.297785	0.139465	0.112311	3	8	1	0	11	3	6	6	5	2
ENSG00000235297	FAUP1	18	74389884	74390297	-	processed_pseudogene	3	-0.999391	0.113432	-0.150576	-0.352973	0.202552	-0.278499	0.351749	-0.279947	0.999805	0.707926	0.999995	0.999916	0.999472	NA	NA	0.999963	0.231113	0.248155	0.553259	0.539597	0.496087	0.55883	6.50332	7.47501	0.587591	0.51003	0.268391	0.372357	1.20245	1.43844	0.961162	0.438798	4	5	2	4	2	3	10	9	15	6
ENSG00000235508	RPS2P7	20	45640486	45641370	-	processed_pseudogene	3	-2.41871	0.643039	0.623484	-1.23235	0.236263	0.100895	0.0611579	-1.02896	0.999805	0.832996	0.999995	0.999916	0.679305	0.678012	0.483535	0.999963	6.16696	5.5753	8.56957	10.2081	0.187455	0.254416	0.730535	1.31641	0.183249	0.107438	7.89667	7.42038	5.20198	4.22386	0.32627	0.162814	221	193	185	152	191	140	344	298	436	162
ENSG00000235587	GAPDHP65	X	46439709	46440714	-	processed_pseudogene	3	-0.552024	0.0393749	0.0843874	-0.76834	-0.0204714	0.220092	0.170526	-0.0931584	0.999805	0.764889	0.999995	0.999916	0.999472	NA	0.971023	0.999963	0.475551	0.439709	0.648846	0.725679	0.692615	0.601948	3.94148	4.22939	0.434937	0.547193	0.623038	0.398415	1.89206	1.63981	0.547186	0.613968	20	11	21	23	17	11	47	25	31	17
ENSG00000235776	AC000089.3	22	19792294	19793094	+	processed_pseudogene	3	-1.45547	0.244412	0.412802	-0.608086	0.363248	0.0903277	0.684707	-0.354967	0.999805	0.377112	0.999995	0.999916	0.999472	NA	0.84929	0.999963	0.328493	0.224455	0.444817	0.278893	0.414227	0.288834	2.71957	3.39871	0.318646	0.131806	0.312997	0.269436	1.12089	0.767945	0.490877	0.453589	11	14	1	7	7	5	25	14	12	6
ENSG00000236439	RP11-175B9.3	1	202471864	202472117	-	processed_pseudogene	3	-0.969108	-0.0262883	0.0628232	-0.507162	-0.620614	0.144469	-0.0381002	-0.971516	0.999805	0.975241	0.999995	0.999916	0.999472	NA	NA	0.999963	0.282522	0.512213	0.601179	0.732917	1.61717	2.06622	6.78765	7.14531	1.27697	0.831309	0.984276	1.14155	2.20923	2.20663	1.3932	0.429124	3	1	5	8	5	1	7	6	9	5
ENSG00000237214	RP11-12M9.3	22	41064052	41064633	+	processed_pseudogene	3	-1.34701	0.061223	-0.206117	0.111185	-0.0622519	0.681937	0.39376	-0.562195	0.999805	0.598382	0.999995	0.999916	0.999472	NA	0.927587	0.999963	0.388709	0.441306	0.699654	0.470382	0.399067	0.552671	6.24862	6.77866	0.501199	0.245058	1.02309	0.688669	1.5631	2.20991	0.810706	0.371366	11	8	6	10	10	5	22	16	15	13
ENSG00000237828	PA2G4P1	X	120868611	120869807	-	processed_pseudogene	3	-1.30544	-0.169001	-0.0936687	-0.500817	-0.909209	0.364733	1.1621	-0.259946	0.999805	0.548863	0.999995	0.999916	0.999472	NA	NA	0.999963	0	0.021738	0.0546446	0.0254254	0.102947	0.10118	0.81018	0.60636	0.0913839	0.0441003	0.0663635	0.0266105	0.171247	0.234121	0.150767	0.0910588	4	0	0	1	1	4	3	2	4	1
ENSG00000239246	RP11-464D20.2	17	62516321	62516767	-	processed_pseudogene	3	-1.13859	0.073214	-0.472661	-0.849145	0.466564	-0.518525	0.257984	-0.67467	0.999805	0.784076	0.999995	0.999916	0.999472	NA	NA	0.999963	0.406022	0.394227	0.659475	0.416467	0.827034	0.812832	4.92808	5.59911	0.734138	0.328397	0.355423	0.570072	0.92508	1.17551	1.31944	0.487684	10	5	6	1	8	5	16	8	14	5
ENSG00000239899	RN7SL674P	2	11584773	11585047	+	misc_RNA	3	-1.89593	0.937325	0.390219	-1.7524	-0.383227	1.0805	0.0347112	-0.697632	0.999805	0.95092	0.404374	0.999916	0.988339	0.102639	0.854499	0.999963	1.73965	1.96132	3.23908	3.11396	2.0511	1.52055	13.239	15.9269	5.56877	4.41501	2.16523	1.45747	5.51348	5.16329	4.59374	3.79874	20	11	21	21	33	12	42	35	34	23
ENSG00000240087	RPSAP12	12	68552995	68553882	-	processed_pseudogene	3	-1.11017	0.246795	0.34293	-1.02513	0.643943	-0.155894	0.418593	-0.526393	0.999805	0.614593	0.999995	0.999916	0.999472	NA	0.855004	0.999963	0.413988	0.231388	0.319191	0.342545	0.555081	0.477649	3.04007	3.41035	0.451671	0.588912	0.282332	0.381918	1.17969	0.9446	1.34132	0.649054	16	13	8	8	6	8	13	10	24	10
ENSG00000240376	RP11-36C20.1	5	33162179	33162807	+	processed_pseudogene	3	-0.946337	0.0510256	0.0235528	-0.274835	-0.0455339	0.203422	0.185631	-0.441399	0.999805	0.648258	0.999995	0.999916	0.999472	0.629758	0.992344	0.999963	0.817531	0.840474	2.02305	2.03109	1.26599	1.28735	14.5613	15.2384	1.39124	1.09101	2.98939	2.89195	6.35496	5.56921	1.81281	0.924196	20	28	17	30	20	15	70	50	56	30
ENSG00000240616	RPS6P25	19	12894133	12894880	+	processed_pseudogene	3	-0.755849	-0.319988	-0.132048	-1.05134	-0.708398	0.448992	0.170042	-0.223588	0.999805	0.793721	0.613659	0.999916	0.999472	0.44014	0.956814	0.999963	0.727909	1.0436	0.675596	0.691319	1.26303	0.876347	6.78769	5.3193	0.877433	0.776296	1.13121	0.936847	1.65847	1.78205	1.06396	0.777165	13	20	18	31	30	20	29	19	24	15
ENSG00000240869	RN7SL128P	6	20421583	20421887	-	misc_RNA	3	-1.00748	0.336851	-0.47604	-0.358229	0.00113063	0.669586	0.610448	-0.791491	0.999805	0.119105	0.999995	0.999916	0.861082	0.349053	0.655463	0.999963	3.8941	3.2355	4.50361	2.6856	3.15478	2.11781	13.4796	16.2477	3.70599	3.42921	1.95225	1.87984	6.34737	10.4507	4.82724	3.00843	46	42	45	64	37	28	63	49	66	22
ENSG00000241061	RPL5P1	15	24908932	24909825	-	processed_pseudogene	3	-1.36044	-0.105437	-0.378342	-0.414757	-1.28621	-0.434071	0.0307705	-0.349919	0.999805	0.978336	0.999995	0.999916	0.999472	NA	NA	0.999963	0.0802692	0.201105	0.195107	0.272197	0.482477	0.34505	2.83246	2.36937	0.317457	0.123149	0.245382	0.310381	0.564911	0.656782	0.623143	0.322349	3	1	4	7	3	8	8	11	8	7
ENSG00000241352	RP11-392P7.1	12	12850982	12851740	+	processed_pseudogene	3	-1.00651	-0.28706	0.503038	0.0404131	0.123461	0.960098	0.85693	-0.0223514	0.999805	0.144864	0.999995	0.999916	0.999472	NA	NA	0.999963	0.472732	0.41139	0.861786	0.490542	0.432949	0.638271	1.95785	1.74425	0.288239	0.139099	0.767508	0.429773	0.961117	0.687217	0.366989	0.287213	15	14	7	15	12	5	30	31	20	10
ENSG00000241494	RP11-796G6.1	14	101677943	101678380	+	processed_pseudogene	3	-1.37167	0.108463	0.161058	-0.314824	-0.672144	-0.196833	0.40319	-0.666574	0.999805	0.79965	0.999995	0.999916	0.999472	NA	NA	0.999963	0.129126	0.175918	0.192293	0.208343	0.562685	0.51406	3.99772	4.5943	0.332988	0.217083	0.317106	0.281563	0.832749	0.639823	0.635947	0.493459	0	2	3	3	3	2	8	2	4	1
ENSG00000242262	RP11-100N21.1	4	47706372	47706987	+	processed_pseudogene	3	-0.953554	-0.0353985	0.172413	-0.40861	-1.63664	-1.10069	0.790313	-0.433656	0.999805	0.529745	0.999995	0.999916	0.999472	NA	NA	0.999963	0	0.0844818	0.205092	0.14814	0.161589	0.104433	1.70552	1.67635	0.177576	0.0771774	0.128956	0.206836	0.40277	0.22747	0.322988	0.233912	0	2	0	2	2	2	3	13	6	2
ENSG00000242951	RP11-507E23.1	14	75595805	75596206	-	processed_pseudogene	3	-0.709832	0.00755894	0.471683	-0.0511599	-0.553091	0.360984	0.568607	0.312226	0.999805	0.667028	0.999995	0.999916	0.999472	NA	NA	0.999963	0.300982	0.511125	0.366648	0.227121	0.613075	0.67143	3.65315	3.36197	0.997722	0.639026	0.85753	0.460167	0.946972	0.697121	0.538711	0.537649	9	2	4	8	10	3	8	3	7	3
ENSG00000243199	RP11-408P14.1	4	65573459	65574328	+	processed_pseudogene	3	-0.631247	-0.00351659	0.138291	-0.412324	-0.00894565	0.0632508	0.252583	-0.169022	0.999805	0.578274	0.999995	0.999916	0.999472	0.862815	0.91165	0.999963	1.5927	1.49888	1.90465	1.85404	3.44661	3.43383	9.53684	10.155	1.84407	1.57758	3.38603	3.49944	4.20737	3.66384	3.61556	2.79802	48	49	46	55	46	37	76	51	126	33
ENSG00000243680	RPL37P23	19	52143043	52143336	+	processed_pseudogene	3	-3.14079	0.204284	-0.182335	-0.313313	-0.104551	0.424203	-0.219248	-0.550206	0.999805	0.908485	0.999995	0.999916	0.722336	NA	NA	0.999963	0.205773	0.17701	0.222482	0.25328	0.698571	0.437625	3.75673	4.41295	0.496084	0.124824	0.213189	0.12328	1.29484	1.07236	0.270695	0.12358	3	1	2	2	2	2	3	5	2	2
ENSG00000244363	RPL7P23	5	77582376	77583122	+	processed_pseudogene	3	-0.994077	0.360101	0.166281	-0.178898	-0.974284	0.250771	-0.0886353	-0.238888	0.999805	0.92504	0.999995	0.999916	0.999472	NA	NA	0.999963	0.0960652	0.283083	0.33825	0.325935	0.439904	0.46457	1.67106	1.84276	0.536927	0.282667	0.419529	0.37146	0.863877	0.814633	0.631635	0.530452	3	2	7	10	7	6	11	11	12	11
ENSG00000245205	EEF1A1P4	12	19456244	19457648	-	processed_pseudogene	3	-0.895533	0.463643	0.437067	-0.675998	-0.427368	0.960101	0.517793	-0.472246	0.999805	0.407634	0.999995	0.999916	0.999472	0.117698	0.742561	0.999963	0.30141	0.407437	0.356921	0.281598	0.897383	0.434977	0.977838	1.33602	0.415228	0.235079	0.51405	0.309559	1.1782	0.847709	0.538114	0.465469	20	12	14	23	22	14	23	16	32	12
ENSG00000248476	BACH1-IT1	21	29351634	29361894	+	sense_intronic	3	-0.661325	0.23401	-0.101982	-0.242645	0.0669037	0.256576	0.00300982	-0.555467	0.999805	0.995477	0.999995	0.999916	0.999472	0.593212	0.966185	0.999963	1.30887	1.3452	1.39494	1.482	1.55098	1.27849	1.08279	1.19033	1.41281	0.96446	1.55641	1.45683	1.35538	1.36225	1.60465	0.96528	44	38	43	43	45	27	51	45	56	28
ENSG00000248626	GAPDHP40	5	159950493	159951498	-	processed_pseudogene	3	-1.17317	-0.183047	-0.27005	-1.08647	-0.755451	0.632813	0.869746	-0.236823	0.999805	0.596521	0.999995	0.999916	0.999472	NA	NA	0.999963	0.0300682	0.0765925	0.101192	0.0370101	0.081662	0	1.09789	0.870756	0.120906	0.0945155	0.0623038	0.0316628	0.407521	0.694835	0.158219	0.0722315	1	3	1	3	2	3	3	4	5	1
ENSG00000248873	SERBP1P6	5	42465400	42468868	-	processed_pseudogene	3	-0.561423	0.321908	0.450368	-0.696346	0.654101	0.510679	0.236432	0.402012	0.999805	0.84676	0.999995	0.999916	0.999472	NA	NA	0.999963	0.121367	0.0558378	0.248516	0.163187	0.572949	0.330981	1.20805	1.59094	0.117368	0.226558	0.134501	0.165403	0.632191	0.390002	0.21094	0.193254	6	4	3	5	2	1	14	2	11	4
ENSG00000249210	GAPDHP38	19	46558641	46559642	+	processed_pseudogene	3	-0.798937	0.267032	0.331447	-0.401711	0.277751	1.12725	0.529312	-0.963504	0.999805	0.685517	0.999995	0.999916	0.999472	NA	NA	0.999963	0.141111	0.102531	0.152318	0.0911203	0.165567	0.153929	1.5862	1.78806	0.0809256	0.0948928	0.125105	0.0317892	0.672029	0.524406	0.119138	0.0719012	3	5	5	4	1	5	7	9	3	4
ENSG00000249264	EEF1A1P9	4	105484698	105486080	+	processed_pseudogene	3	-0.753468	0.313527	-0.00597187	-0.884701	0.00246602	0.729019	-0.0365978	-0.377844	0.999805	0.957144	0.999995	0.999916	0.999472	NA	0.998106	0.999963	0.286262	0.259997	0.365399	0.440118	0.504911	0.390333	2.88475	3.47461	0.500927	0.550008	0.43054	0.34069	1.37629	1.44377	0.661763	0.54698	12	14	15	14	18	8	30	19	24	19
ENSG00000249855	EEF1A1P19	5	43495073	43496454	-	processed_pseudogene	3	-0.848054	0.366186	0.27842	-0.840504	-0.0208257	0.51568	0.123	-0.473026	0.999805	0.796803	0.674961	0.999916	0.999472	0.342325	0.774386	0.999963	0.961716	0.790779	0.865518	0.924918	1.07	0.864933	3.49459	4.56372	1.39833	1.30721	0.643206	0.681874	2.22485	2.01292	1.56702	1.25114	63	47	29	61	42	31	72	47	54	47
ENSG00000249936	RAC1P2	4	46723830	46724408	-	processed_pseudogene	3	-1.37973	0.476941	0.0441478	0.123529	0.0745043	0.399603	0.0530575	0.152991	0.999805	0.917975	0.999995	0.999916	0.999472	0.540871	0.982445	0.999963	0.732605	0.791313	1.58238	1.73459	1.03149	1.22218	4.37343	5.67053	0.692719	0.246328	1.23477	1.04526	3.19001	3.38808	0.679089	0.933226	27	15	12	15	20	13	40	36	48	27
ENSG00000250182	EEF1A1P13	5	14651941	14653329	-	processed_pseudogene	3	-1.3123	0.310709	0.0819619	-0.618203	-0.200037	0.266224	0.527114	-0.45673	0.999805	0.0866404	0.999995	0.999916	0.999472	0.46348	0.961586	0.999963	1.09938	1.25739	1.41083	1.15262	1.55268	1.66563	7.91201	9.4238	1.99505	1.52018	1.51166	1.40906	4.12072	4.26215	2.57255	1.94506	79	54	44	68	84	42	85	77	110	43
ENSG00000250321	RP11-478C6.4	4	342821	342962	-	processed_pseudogene	3	-1.39673	0.104255	0.463795	-1.15506	0.253083	0.617666	0.14794	-0.389278	0.999805	0.820657	0.664816	0.999916	0.999472	NA	0.687225	0.999963	1.85298	1.46594	4.00362	4.07218	5.60781	4.8878	48.7549	48.8223	2.05421	2.97398	3.08974	1.73697	15.2603	10.8545	6.36861	3.32621	11	11	7	8	8	7	33	19	27	20
ENSG00000251495	PPIAP11	5	82009602	82010094	-	processed_pseudogene	3	-1.39285	0.451847	-0.342741	-0.488748	-0.00699279	0.255145	0.56862	-0.378826	0.999805	0.591237	0.999995	0.999916	0.999472	NA	NA	0.999963	0.306781	0.475018	0.464603	0.308663	0.807616	0.625708	1.53907	2.03067	0.665638	0.321226	0.32226	0.19383	0.559176	0.850715	0.957061	0.657612	12	5	5	3	9	8	11	9	8	7
ENSG00000254244	PAICSP4	8	4787332	4788584	+	processed_pseudogene	3	-1.36737	-0.0997213	0.0940329	0.212514	0.416485	-0.0606372	0.13077	-0.23634	0.999805	0.882887	0.999995	0.999916	0.999472	NA	0.973208	0.999963	0.144846	0.124599	0.268873	0.242891	0.238321	0.308049	1.44552	1.15852	0.226501	0.0758839	0.155187	0.228791	0.771228	0.948191	0.282421	0.143745	6	14	6	3	6	9	10	16	16	10
ENSG00000254332	GS1-44D20.1	8	69129598	69130345	+	processed_pseudogene	3	-0.809132	0.207743	0.247336	-0.398662	0.259747	0.735681	0.792889	-0.101341	0.999805	0.202638	0.999995	0.999916	0.999472	NA	0.904152	0.999963	0.415726	0.382653	0.703746	0.406658	1.37286	1.08255	3.52937	3.88838	0.75884	0.635151	0.460865	0.290729	1.80046	1.43339	0.893619	0.818693	13	15	8	12	11	6	37	20	25	6
ENSG00000254373	RP11-34P1.2	5	160258253	160258585	+	processed_pseudogene	3	-2.24218	-0.0170195	0.326304	-0.592318	0.0982041	0.418708	0.978215	-0.0855082	0.999805	0.576216	0.999995	0.999916	0.999472	NA	NA	0.999963	0.181674	0.0781394	0.316157	0.182691	0.370054	0.578968	3.07406	3.07446	0.54748	0.142767	0.282332	0.544207	0.79144	0.503787	0.270973	0.324527	0	3	2	4	1	0	7	1	5	0
ENSG00000254759	NAP1L1P1	11	126067539	126068601	+	processed_pseudogene	3	-1.63028	-0.0382495	0.732191	0.730655	-1.59048	0.745207	0.440051	0.357175	0.999805	0.751021	0.999995	0.999916	0.999472	NA	NA	0.999963	0.0532052	0.0724855	0.143577	0.0572609	0.122492	0.108822	0.861626	1.02125	0.102904	0.0345234	0.0884444	0.0870118	0.440764	0.263634	0.147956	0.102538	0	2	2	3	1	7	7	4	10	8
ENSG00000254893	AC113404.1	5	76170093	76174331	-	protein_coding	3	-1.19457	0.110651	-0.135953	0.0602561	0.195653	-0.499167	0.764697	0.0756945	0.999805	0.18523	0.999995	0.999916	0.999472	NA	0.961586	0.999963	0.0873457	0.0803882	0.296565	0.190511	0.294334	0.382173	1.91209	1.93226	0.209225	0.0765746	0.110502	0.207974	0.504094	0.66511	0.186817	0.20848	7	10	5	6	11	2	25	25	27	13
ENSG00000256968	SNRPEP2	9	6748703	6748981	-	processed_pseudogene	3	-1.3227	0.187414	-0.1482	-0.0551828	0.238324	-0.161598	0.0984351	-0.273089	0.999805	0.922459	0.999995	0.999916	0.999472	NA	NA	0.999963	0.709498	0.505289	1.17221	1.19991	0.475693	0.461153	4.82504	4.92049	0.435954	0.189205	0.786279	0.884048	1.67973	2.13446	1.12743	0.520895	8	7	7	9	5	4	15	7	16	3
ENSG00000257790	EIF4A1P4	12	53153272	53154484	+	processed_pseudogene	3	-4.00033	0.162532	0.130959	-0.28939	0.878111	0.736801	1.05558	-0.0262623	0.999805	0.170731	0.999995	0.999916	0.486506	NA	NA	0.999963	0.157759	0.0871654	0.269619	0.15054	0.136767	0.159104	0.928196	1.11419	0.0901786	0	0.206106	0.210076	0.647652	0.549452	0.0648298	0.0593941	8	9	6	5	4	3	15	17	15	7
ENSG00000258445	RP11-307P22.1	14	60779978	60780595	+	processed_pseudogene	3	-0.906109	0.354976	0.188729	-0.531701	-0.235452	0.375411	0.824203	-0.214192	0.999805	0.357355	0.999995	0.999916	0.999472	NA	NA	0.999963	0.146838	0.16624	0.411811	0.246231	0.265864	0.208191	1.12212	1.43072	0.295002	0.118765	0.214232	0.149666	0.624504	0.542916	0.254494	0.176371	4	3	3	4	3	4	13	10	12	3
ENSG00000259612	EEF1A1P22	15	52937139	52938518	-	processed_pseudogene	3	-1.83786	1.38214	-0.24788	-1.78243	0.0118804	0.03451	0.115533	-1.22991	0.999805	0.932706	0.501715	0.425293	0.389049	NA	NA	0.999963	0.0819668	0.0766171	0.0789971	0.132323	0.312561	0.167649	0.502515	1.2514	0.607703	0.212744	0.0575631	0.0670243	0.339516	0.406149	0.461358	0.182723	8	4	2	7	3	3	5	4	10	5
ENSG00000260290	CTD-2033A16.2	16	69756536	69757937	-	processed_pseudogene	3	-1.05689	0.184221	0.0799087	-0.38203	-0.045901	0.263382	0.175972	-0.346001	0.999805	0.775599	0.999995	0.999916	0.999472	NA	0.975015	0.999963	0.201702	0.219835	0.466545	0.433923	0.380876	0.412966	3.02023	3.30256	0.234065	0.150608	0.245882	0.26389	1.0618	0.974452	0.482501	0.256937	18	10	5	12	13	7	30	27	26	21
ENSG00000261461	UBE2MP1	16	35169692	35170241	-	processed_pseudogene	3	-1.07944	-0.0567209	-0.317228	0.128231	1.03363	-0.238967	0.624627	0.310591	0.999805	0.70231	0.999995	0.999916	0.999472	NA	NA	0.999963	0.0549976	0.0473098	0.153135	0.11067	0.149367	0.0701078	1.60207	1.78123	0.312436	0.0864387	0.170939	0.231657	0.501225	0.573223	0.217048	0.196486	1	4	1	2	1	0	3	5	4	1
ENSG00000264940	SNORD3C	17	19189665	19190245	-	snoRNA	3	-1.4582	0.172818	0.109001	-0.756782	-0.0236334	0.115055	0.553039	-1.0616	0.999805	0.385219	0.999995	0.999916	0.999472	0.590242	0.947827	0.999963	4.47743	4.55328	8.10583	6.72871	7.424	7.83132	67.3094	82.7949	16.1287	13.8961	12.7178	11.7324	18.2675	18.3834	14.8785	9.98214	106	109	86	103	130	63	216	181	412	105
ENSG00000270532	PEBP1P2	2	85341281	85341838	-	processed_pseudogene	3	-1.01412	-0.100172	0.00291202	-0.0211726	0.903271	0.647146	0.507126	-1.04963	0.999805	0.733028	0.999995	0.999916	0.999472	NA	NA	0.999963	0.152035	0.0631611	0.228046	0.200173	0.237846	0.276411	1.93107	1.89804	0.153978	0.131535	0.168488	0.0570839	0.543443	0.502227	0.213936	0.0645565	4	3	1	1	2	1	10	5	2	3
ENSG00000272196	HIST2H2AA4	1	149851061	149851624	+	protein_coding	3	-0.711268	0.546808	0.551871	-0.586126	-0.487606	0.626849	0.652823	-0.831123	0.999805	0.421313	0.999995	0.999916	0.999472	NA	NA	0.999963	0.200557	0.45539	0.586611	0.462101	0.655468	0.683675	1.38513	2.08567	0.581844	0.505758	0.666783	0.491987	0.596962	0.565167	0.21166	0.128839	4	4	9	10	11	3	20	13	11	7
ENSG00000275542	RP11-455O6.9	17	81339183	81339691	-	lincRNA	3	-0.910758	0.261087	-0.118558	0.220135	0.305798	0.865455	0.774529	0.671901	0.999805	0.0607178	0.999995	0.999916	0.999472	0.129436	NA	0.999963	1.54512	1.12465	1.98564	1.31666	1.02325	1.06057	0.583893	0.737564	1.07452	0.467007	1.52809	0.925687	1.354	1.15356	0.531832	0.785181	26	33	26	31	22	14	45	45	48	18
ENSG00000277283	RP1-267D11.6	12	120116907	120119000	+	antisense	3	-0.732817	0.136732	-0.296076	-0.311393	-0.0558812	0.177601	-0.0597472	-0.125879	0.999805	0.86545	0.999995	0.999916	0.815372	0.654866	0.844428	0.999963	1.32509	1.386	1.16617	1.19129	1.01564	0.848285	0.70965	0.758673	0.853222	0.522182	0.987756	0.897476	0.961041	1.18837	0.344734	0.347015	116	96	102	113	111	87	112	104	86	67
ENSG00000279392	RP11-665C16.9	14	55229217	55229681	+	processed_pseudogene	3	-0.571239	0.3092	0.524234	-0.390587	0.258609	0.572359	0.501992	0.078548	0.999805	0.610326	0.999995	0.999916	0.999472	NA	NA	0.999963	0.364885	0.276172	0.421997	0.392491	0.883355	0.345865	3.15821	3.75813	0.548893	0.315685	0.477909	0.265214	1.06712	0.781682	0.342298	0.309871	3	6	7	5	4	4	9	12	9	6
ENSG00000000003	TSPAN6	X	100627109	100639991	-	protein_coding	4	-0.157444	-0.0922825	0.0739071	-0.00700235	-0.0168319	0.159671	0.223668	-0.0209499	0.999805	0.0339204	0.999995	0.999916	0.999472	0.0831129	0.889562	0.999963	11.8913	11.4008	11.0132	10.3363	8.59669	8.44033	11.6842	11.6595	12.1889	10.528	8.94901	8.38934	10.4434	10.343	14.2848	14.1885	2092	1907	2018	1944	1987	1827	2368	1919	2372	1259
ENSG00000000419	DPM1	20	50934867	50958555	-	protein_coding	4	-0.114157	-0.0914122	0.136374	0.00210488	0.0201334	0.0931126	0.086783	-0.0443227	0.999805	0.515351	0.999995	0.999916	0.999472	0.28854	0.767873	0.999963	41.0627	38.6856	33.8607	34.6198	52.0332	48.0793	60.1865	56.1942	55.8946	54.4736	46.7884	45.127	40.6098	38.5234	57.0343	57.2719	2072	1885	1512	1818	1744	1529	2095	1556	1941	1116
ENSG00000000457	SCYL3	1	169849631	169894267	-	protein_coding	4	-0.139313	-0.148255	0.0539158	0.0524859	-0.0087309	0.217286	0.219262	0.0319763	0.999805	0.056733	0.999995	0.999916	0.999472	0.12283	0.936581	0.999963	3.50863	3.37702	3.13562	2.96692	2.256	2.3813	2.45366	2.11191	2.8149	2.50059	2.80063	2.39196	3.12701	3.04855	1.76327	1.72082	928	854	846	905	887	727	1052	842	1025	555
ENSG00000000460	C1orf112	1	169662007	169854080	+	protein_coding	4	-0.0582758	-0.0474788	0.110468	-0.0275641	0.00647188	0.0899776	0.132968	-0.0379792	0.999805	0.314651	0.999995	0.999916	0.999472	0.400179	0.854499	0.999963	7.45943	7.28676	7.06729	6.72897	6.3125	6.09133	5.71541	5.58012	7.89495	7.37813	6.69187	6.44318	7.11938	6.73349	6.55533	6.73598	1959	1574	1452	1847	1671	1217	2137	1657	1868	1250
ENSG00000001036	FUCA2	6	143494811	143511690	-	protein_coding	4	-0.0916346	-0.00638222	0.0757124	0.00726488	-0.0271152	0.150638	0.234816	-0.0177447	0.999805	0.0317314	0.999995	0.999916	0.999472	0.0230478	0.838787	0.999963	82.021	83.0018	72.72	68.239	73.1073	72.3434	64.9454	65.2718	73.5681	68.2484	72.2263	68.3518	77.7671	76.0821	79.638	79.4353	9507	8101	7673	9026	8609	6858	9363	7501	9646	5119
ENSG00000001084	GCLC	6	53497341	53616970	-	protein_coding	4	0.00817238	0.0417163	0.122289	-0.0475179	0.0069479	0.0155442	0.126433	-0.0222046	0.999805	0.302082	0.999995	0.999916	0.999472	0.911653	0.676059	0.999963	4.64793	4.55964	3.86702	3.78674	7.51822	7.24125	5.30303	5.45926	8.20324	7.70133	4.43254	4.57298	5.67908	5.22851	5.60936	5.21182	1536	1391	1483	1456	1483	1238	1501	1292	1455	795
ENSG00000001460	STPG1	1	24356999	24416934	-	protein_coding	4	0.228009	0.115553	0.12081	0.0315522	0.225575	0.0743603	0.269801	0.160454	0.999805	0.0402083	0.999995	0.999916	0.993987	0.700678	0.855004	0.999963	1.64136	1.40793	1.58088	1.42319	1.50869	1.46095	1.35468	1.43802	1.50533	1.74279	1.21414	1.24252	1.24207	1.2183	1.07717	1.17239	617	494	452	506	426	340	643	512	639	330
ENSG00000001461	NIPAL3	1	24415794	24472976	+	protein_coding	4	0.0652279	0.0469077	0.189021	0.0645001	-0.00310583	0.0584577	0.116249	0.0865236	0.999805	0.329938	0.999995	0.999916	0.999472	0.619646	0.630338	0.999963	4.927	4.93901	5.07818	5.28812	5.90544	5.87625	6.09295	6.32942	6.47898	6.62767	4.97436	5.06203	4.69912	4.08223	5.08191	5.38558	1937	1576	1594	1746	1785	1341	2438	1836	2268	1376
ENSG00000001497	LAS1L	X	65512582	65534775	-	protein_coding	4	-0.0146912	-0.00264811	0.0162164	0.110981	-0.00474292	0.159918	0.142909	-0.00797122	0.999805	0.179139	0.999995	0.999916	0.999472	0.0609916	0.979615	0.999963	12.0529	12.0767	12.1717	11.9644	14.0017	14.6468	14.2113	14.0371	14.2939	14.347	13.2754	12.1621	12.5552	12.2722	17.5145	17.1619	2843	2368	2227	2656	2594	1871	2997	2673	3396	1796
ENSG00000001626	CFTR	7	117465784	117715971	+	protein_coding	4	-0.312839	-0.147277	0.10051	-0.0695448	-0.241253	0.133232	-0.0163003	-0.0369316	0.999805	0.968008	0.999995	0.999916	0.999472	0.570772	0.966185	0.999963	0.232417	0.299401	0.378253	0.425228	6.87199	6.22764	11.2157	10.0481	8.05026	6.0453	1.44486	1.4256	6.80595	6.89748	14.2358	13.975	72	70	138	55	98	150	107	155	153	69
ENSG00000001629	ANKIB1	7	92246234	92401384	+	protein_coding	4	-0.0517272	0.0242843	0.099861	-0.0830267	-0.00130472	0.106375	0.17737	-0.0138393	0.999805	0.0688357	0.999995	0.999916	0.999472	0.202736	0.789282	0.999963	11.222	11.2642	11.804	11.2816	14.1288	12.8812	15.4415	15.5664	15.3008	14.4691	10.3818	9.95419	11.951	11.7739	14.8602	14.4696	3345	2797	2793	3127	3056	2339	4164	3307	3791	2242
ENSG00000001630	CYP51A1	7	92112151	92142952	-	protein_coding	4	0.000440682	-0.0845858	0.114134	-0.0741767	-0.00301838	0.0549576	0.203147	-0.0664339	0.999805	0.19956	0.999995	0.999916	0.999472	0.606515	0.877572	0.999963	61.3743	60.6696	45.8955	45.9481	3.5087	3.47355	7.45314	7.00212	7.26544	7.95856	41.7312	40.6466	68.6073	67.0865	8.05805	7.70526	8686	8842	9379	7849	9499	8214	8003	8865	8880	4177
ENSG00000002016	RAD52	12	912077	990053	-	protein_coding	4	0.0296849	-0.0778901	0.194094	0.0572556	0.156659	0.429795	0.285653	0.190165	0.999805	0.049793	0.999995	0.999916	0.999472	0.0138051	0.786611	0.999963	2.74331	2.45614	2.74543	2.48413	3.16976	3.34058	2.54598	2.35347	2.84007	3.00679	2.97681	2.36201	1.99182	1.80505	2.0545	2.39326	513	387	380	426	374	292	593	452	512	291
ENSG00000002330	BAD	11	64269830	64284704	-	protein_coding	4	-0.0995998	-0.155085	-0.0495602	-0.107235	-0.108228	0.0821412	0.159885	0.0251934	0.999805	0.241879	0.999995	0.999916	0.999472	0.559011	0.946436	0.999963	14.6462	15.5391	15.8907	14.6213	11.918	11.4312	14.2894	12.3288	14.4087	14.0007	13.348	13.4461	13.5615	14.2584	16.0287	17.0601	1103	865	827	1101	1020	750	1270	970	1289	759
ENSG00000002549	LAP3	4	17577192	17607972	+	protein_coding	4	-0.0787549	-0.0293168	0.0536035	0.00971048	-0.00773437	0.173889	0.222967	-0.0362218	0.999805	0.0448453	0.999995	0.999916	0.999472	0.0155628	0.889423	0.999963	25.5655	25.1955	24.3001	23.3985	33.5119	33.8218	38.0128	38.0772	35.2677	32.7325	38.0165	34.5037	29.7784	28.6561	44.2812	44.3405	4058	3396	3199	3617	3665	2882	4957	3614	4327	2543
ENSG00000002822	MAD1L1	7	1815793	2233243	-	protein_coding	4	0.0998834	-0.0684732	-0.0385594	0.089886	-0.0968213	0.283519	0.407259	-0.0374667	0.999805	0.000219858	0.999995	0.999916	0.999472	0.00145312	0.96095	0.999963	6.99945	7.30378	8.30026	6.315	7.77861	8.09647	6.60235	6.51505	6.86881	7.02381	7.44196	6.46474	4.7814	4.80637	6.6511	6.36697	2185	1712	1673	2056	2174	1455	2826	2358	2783	1500
ENSG00000003056	M6PR	12	8940363	8949955	-	protein_coding	4	-0.0153885	-0.0273116	0.00950316	0.0340031	-0.00904655	0.0956934	0.0673513	0.0197293	0.999805	0.522266	0.999995	0.999916	0.999472	0.200868	0.985546	0.999963	34.3731	34.2116	32.8301	33.8023	39.1166	38.746	41.1403	40.2739	43.7211	42.4939	40.0681	39.9981	36.3916	36.9619	44.217	44.4031	5544	4584	4292	5027	4966	3800	5842	4728	5889	3570
ENSG00000003147	ICA1	7	8113184	8262687	-	protein_coding	4	-0.207823	0.00298991	0.185086	-0.00785761	0.00877605	0.093435	0.256812	-0.0189456	0.999805	0.04989	0.999995	0.999916	0.999472	0.5727	0.868451	0.999963	5.31343	5.21366	5.18781	4.83487	5.95438	6.35564	7.93669	7.74492	9.6179	8.18604	2.53735	2.47734	3.82051	3.63579	7.08627	6.72273	1001	919	972	934	980	820	1151	997	1286	569
ENSG00000003249	DBNDD1	16	90004865	90020128	-	protein_coding	4	-0.161199	0.0535558	-0.0590835	-0.0477913	0.0476146	0.0718767	0.0300243	0.0243235	0.999805	0.898371	0.999995	0.999916	0.999472	0.717064	0.954111	0.999963	2.21341	2.16701	2.86989	2.97926	3.52405	3.16888	3.2826	3.13908	3.56174	3.02653	1.90348	1.99454	3.75736	3.84591	4.54655	4.76243	418	375	425	395	399	330	506	545	653	308
ENSG00000003400	CASP10	2	201182881	201229406	+	protein_coding	4	-0.205429	-0.0151702	0.0705227	-0.0804389	-0.0432906	0.149307	0.0396217	0.0861482	0.999805	0.85116	0.999995	0.999916	0.999472	0.357157	0.948767	0.999963	2.28893	2.3904	1.92326	2.03883	3.40047	3.51211	3.55953	3.63816	4.29503	4.04754	2.02909	1.83413	3.05387	2.78472	3.98026	4.10282	643	615	625	640	698	518	563	584	694	340
ENSG00000003756	RBM5	3	50088908	50119021	+	protein_coding	4	0.2158	0.10185	0.149118	0.204309	0.0453919	0.207739	0.402418	0.0150062	0.999805	4.50021e-06	0.999995	0.999916	0.658333	0.0481021	0.535659	0.999963	9.71257	9.23313	9.91953	8.1589	7.95927	9.10754	6.83855	7.20619	6.97628	7.88265	8.13999	7.29219	9.93694	9.18667	6.32882	6.25165	4226	3561	3136	3906	3679	2540	4717	4151	4720	2272
ENSG00000004059	ARF5	7	127588345	127591705	+	protein_coding	4	-0.0508928	-0.0577841	-0.00454206	0.0302682	-0.0124616	0.166381	0.113185	0.0481945	0.999805	0.387151	0.999995	0.999916	0.999472	0.0123064	0.995116	0.999963	55.6805	55.0448	51.1719	53.207	65.3572	61.3651	63.1722	60.1786	64.0769	63.8034	55.7796	51.8055	52.8604	54.5635	64.4415	70.3122	4244	3684	3545	3999	3958	3065	4376	3762	5180	2560
ENSG00000004142	POLDIP2	17	28347177	28357522	-	protein_coding	4	0.0400844	-0.0710337	-0.026631	0.0120995	-0.0526187	0.106457	0.115879	0.0322944	0.999805	0.411097	0.999995	0.999916	0.999472	0.289374	0.966185	0.999963	39.1566	39.8587	36.5727	35.4662	66.3491	64.5055	39.1202	40.5902	55.8537	59.284	47.0304	46.2408	46.3096	46.363	54.7059	56.5219	3472	2748	2882	3444	3249	2335	3805	2807	3684	2325
ENSG00000004399	PLXND1	3	129555175	129606818	-	protein_coding	4	-0.234695	-0.116327	-0.132979	0.0511337	-0.0468082	0.00242265	0.0681124	-0.136377	0.999805	0.86516	0.999995	0.999916	0.999472	0.99112	0.857813	0.999963	0.278778	0.304014	0.252984	0.293622	0.303081	0.298489	0.681608	0.642751	0.22499	0.200164	0.88916	0.908152	0.829964	0.913709	1.03383	0.977521	101	96	111	78	143	84	96	155	117	64
ENSG00000004455	AK2	1	33007940	33080996	-	protein_coding	4	-0.0107044	0.00385784	-0.00543916	0.0200288	-0.0676353	0.0870865	0.114615	0.0212221	0.999805	0.266221	0.999995	0.999916	0.999472	0.277268	0.995116	0.999963	33.1867	34.8665	32.4831	32.2611	49.5265	50.9021	49.7044	51.1678	45.6494	46.6051	45.9275	44.1122	39.9913	40.356	60.3546	61.4264	8331	6721	6250	8133	7674	5497	8951	6865	8835	5053
ENSG00000004478	FKBP4	12	2794953	2805423	+	protein_coding	4	-0.0438996	-0.0196813	0.0713546	-0.064184	-0.0475506	0.208638	0.19055	0.0502742	0.999805	0.0637471	0.999995	0.999916	0.999472	0.00964415	0.924343	0.999963	22.8467	24.0584	20.1781	19.1771	28.3012	25.8902	27.8694	27.2524	23.3543	22.8479	45.9192	39.6163	25.9283	25.8982	28.3615	30.2934	5229	4185	3901	4967	4580	3536	4532	4107	5257	2685
ENSG00000004487	KDM1A	1	23019448	23083689	+	protein_coding	4	-0.0952407	-0.0526707	0.0821261	-0.0698621	-0.0168404	0.15584	0.210252	-0.0321879	0.999805	0.0452044	0.999995	0.999916	0.999472	0.00860734	0.751271	0.999963	47.1136	46.516	50.9139	47.418	83.006	77.1685	71.7396	68.172	61.3182	58.7815	80.8466	75.4811	54.1808	52.6003	79.1815	76.7309	9887	9055	9225	9278	9716	8078	11924	10873	13265	6341
ENSG00000004534	RBM6	3	49940007	50100045	+	protein_coding	4	0.0571452	0.0141833	0.115887	0.00582786	-0.0010267	0.180661	0.309216	0.00689149	0.999805	0.000246378	0.999995	0.999916	0.999472	0.0234497	0.681962	0.999963	11.3919	11.2122	12.9589	11.6408	9.74303	9.68631	11.0301	11.114	10.1605	10.0265	11.4849	10.642	11.6959	11.1107	11.228	11.0261	3596	2890	2750	3389	3098	2323	4340	4005	4469	2283
ENSG00000004700	RECQL	12	21468911	21501669	-	protein_coding	4	-0.152914	-0.0557595	0.121369	0.0398761	0.00529385	0.122543	0.194874	-0.0103107	0.999805	0.0701376	0.999995	0.999916	0.792491	0.0810023	0.719113	0.999963	39.1284	39.1526	37.7842	36.9351	32.6877	32.191	31.8656	31.3669	38.6979	33.7999	39.5501	37.0692	36.5847	34.7615	33.6909	33.5051	6180	5276	4768	5843	5346	4197	7650	5609	6717	3954
ENSG00000004766	VPS50	7	93232340	93361121	+	protein_coding	4	-0.0710642	-0.00259453	0.0483981	0.0865878	-0.027799	0.108121	0.193804	-0.0321021	0.999805	0.172312	0.999995	0.999916	0.999472	0.33371	0.938486	0.999963	3.8975	3.96915	3.5435	3.69801	3.83214	4.15762	5.30739	5.30632	5.1212	4.90247	3.98278	3.74383	4.24041	4.17007	5.56447	5.4418	1543	1303	1217	1461	1348	1123	1927	1298	1591	939
ENSG00000004779	NDUFAB1	16	23581002	23596356	-	protein_coding	4	-0.102343	-0.0909325	0.0343434	0.02757	-0.0568056	0.165286	0.30932	-0.0174136	0.999805	0.00292934	0.999995	0.999916	0.999472	0.0475988	0.965111	0.999963	52.6843	51.412	48.4422	43.6309	70.0143	69.5889	64.686	60.2862	63.8761	61.9522	65.6787	61.6153	50.9652	49.7866	80.9272	79.9509	3524	3007	2591	3592	3135	2334	3826	2933	3681	1935
ENSG00000004864	SLC25A13	7	96120220	96322147	-	protein_coding	4	0.00449926	-0.0114841	0.132124	0.0439842	-0.0229048	0.220596	0.353915	-0.0298729	0.999805	0.000103035	0.999995	0.999916	0.999472	0.0022277	0.693054	0.999963	23.69	23.9514	24.5238	21.2055	29.2823	30.7435	20.8542	21.0416	28.9707	28.7256	19.9842	17.8779	20.5306	19.8434	23.8565	23.1088	3801	3108	2808	3506	3415	2481	4400	3575	4279	1994
ENSG00000004866	ST7	7	116953238	117230103	+	protein_coding	4	-0.105002	0.0478506	0.0726367	-0.00351993	-0.0158765	0.2622	0.308359	0.0413877	0.999805	0.00421415	0.999995	0.999916	0.999472	0.0138051	0.889423	0.999963	3.35149	3.20334	3.82582	3.33554	3.1072	3.2943	2.78894	2.8438	2.87377	2.68352	3.72717	3.21025	3.69963	3.47117	3.30314	3.44624	950	716	747	830	830	654	1217	993	1225	604
ENSG00000004897	CDC27	17	47117703	47189422	-	protein_coding	4	0.0100163	0.0637121	0.147031	-0.00332696	0.0802112	0.126697	0.325437	-0.0243544	0.999805	0.000318393	0.999995	0.999916	0.999472	0.0819509	0.404808	0.999963	20.5542	19.1378	25.0919	21.9279	26.4791	26.4208	26.7071	28.3315	27.3599	26.8291	18.8244	18.2394	26.2111	23.5555	25.0975	24.7576	5910	4960	4440	5129	5019	3652	8557	6728	7905	4019
ENSG00000005020	SKAP2	7	26667062	26995239	-	protein_coding	4	-0.184883	0.11005	0.126313	-0.00508693	0.0318822	0.0276518	0.058269	-0.0610788	0.999805	0.722244	0.999995	0.999916	0.988104	0.878087	0.734555	0.999963	5.73768	5.4162	6.07882	6.07721	6.16884	6.06331	6.13677	6.44744	6.55923	5.9103	6.05389	5.94878	5.88849	5.44906	7.1043	6.66095	1245	1120	1184	1125	1149	1017	1539	1413	1333	901
ENSG00000005022	SLC25A5	X	119468400	119471319	+	protein_coding	4	-0.0822042	0.0148929	0.0356706	0.0523655	-0.0494219	0.0557935	0.208385	0.0472357	0.999805	0.159366	0.999995	0.999916	0.999472	0.504923	0.961586	0.999963	203.756	210.558	221.986	217.237	256.611	249.006	237.581	231.826	245.845	234.252	276.387	283.599	284.419	282.513	263.716	277.725	12575	10808	10272	12297	12144	8828	15272	11519	16422	8752
ENSG00000005059	MCUB	4	109560205	109688726	+	protein_coding	4	-0.129813	-0.131528	0.129639	-0.045904	-0.036685	0.184079	0.313217	0.00744629	0.999805	0.00451043	0.999995	0.999916	0.999472	0.0838703	0.719113	0.999963	11.0782	11.5744	10.8694	9.46481	11.9841	11.4464	12.1542	11.2752	15.9612	14.5317	9.37893	8.61129	10.7328	9.73823	13.6835	14.5363	1664	1363	1306	1607	1433	1183	1973	1523	1798	1010
ENSG00000005075	POLR2J	7	102473118	102478907	-	protein_coding	4	0.0125212	0.0697772	0.0243665	0.137213	0.111592	0.0851184	0.0652719	0.0727708	0.999805	0.693813	0.999995	0.999916	0.999472	0.501981	0.974734	0.999963	15.381	14.0952	15.4953	16.6433	21.4994	24.1419	21.0563	22.7357	23.1762	23.6128	17.3	16.6643	15.5169	15.3729	22.6125	23.7301	883	718	689	739	734	545	911	825	1087	544
ENSG00000005100	DHX33	17	5440912	5469060	-	protein_coding	4	0.228889	0.0158422	0.0482302	0.142573	-0.0250163	0.0773386	0.193258	0.0359941	0.999805	0.0611501	0.999995	0.999916	0.829186	0.483878	0.944153	0.999963	6.90279	6.86031	9.86825	9.38131	13.6827	13.8602	9.73492	10.1917	8.16473	9.37459	10.754	10.9894	10.6409	10.7262	9.26359	9.26874	1698	1353	1340	1510	1601	1143	2584	2461	2752	1446
ENSG00000005175	RPAP3	12	47661249	47706061	-	protein_coding	4	-0.152442	0.0435261	0.117714	-0.022212	0.0175732	0.0522346	0.181608	-0.0144447	0.999805	0.0877877	0.999995	0.999916	0.999472	0.56326	0.713186	0.999963	13.3845	13.2644	13.1151	12.3807	14.6136	14.3701	16.8299	17.1581	17.3296	15.8942	16.0321	16.2934	15.1731	13.8022	17.5704	17.305	2976	2568	2381	2779	2624	2052	3430	2773	2991	1834
ENSG00000005189	AC004381.6	16	20806429	20849668	+	protein_coding	4	-0.055571	-0.0964295	-0.0738611	0.081353	-0.054615	0.198816	0.0965929	-0.00193337	0.999805	0.488154	0.999995	0.999916	0.999472	0.108198	0.903744	0.999963	5.89575	5.74363	5.51705	5.36334	7.54824	7.77189	5.98487	5.48134	10.4365	9.82258	5.26491	4.81024	5.06039	5.28076	6.14195	6.21682	1014	744	814	920	889	723	1041	801	1081	606
ENSG00000005243	COPZ2	17	48026167	48038030	-	protein_coding	4	0.0523636	-0.0638434	0.099352	0.0193138	0.0333444	0.176727	0.206509	0.0185159	0.999805	0.467296	0.999995	0.999916	0.999472	0.644212	0.956683	0.999963	0.947202	0.969966	1.37644	1.29823	2.38405	2.29148	0.916869	0.811281	2.11202	2.36705	1.15129	1.1493	1.15488	1.08759	1.48334	1.65419	92	62	53	76	69	47	129	91	121	66
ENSG00000005249	PRKAR2B	7	107044649	107161811	+	protein_coding	4	0.148066	0.076903	0.145975	0.0950413	-0.0544101	0.00899021	0.206975	-0.0034422	0.999805	0.538879	0.999995	0.999916	0.999472	0.973858	0.868281	0.999963	0.85464	0.885827	0.624755	0.715672	0.837121	0.82155	1.89278	2.21976	0.641762	0.759692	1.57599	1.61999	1.24783	1.12743	1.77857	1.91041	170	113	122	140	147	111	168	106	119	83
ENSG00000005436	GCFC2	2	75652000	75710989	-	protein_coding	4	-0.0911123	-0.0475155	0.176833	-0.152992	0.0915146	0.103199	0.292225	-0.0532953	0.999805	0.0157546	0.999995	0.999916	0.999472	0.477559	0.506243	0.999963	4.99255	4.56344	5.02479	4.42153	2.80352	2.91792	3.85169	3.84892	2.90817	2.67935	5.442	5.41176	5.93703	5.37715	3.76441	3.76289	1130	1044	902	971	956	810	1300	1079	1172	649
ENSG00000005448	WDR54	2	74421678	74425755	+	protein_coding	4	-0.0271864	-0.0134281	-0.153066	-0.015061	-0.00997958	0.0357271	0.0986502	0.0180931	0.999805	0.578507	0.999995	0.999916	0.999472	0.849475	0.791359	0.999963	3.97277	4.08609	4.2333	4.14791	5.47848	5.51425	5.41595	5.32887	4.58139	4.94017	4.36114	4.59972	4.04836	4.44821	7.45754	7.54597	475	384	413	455	462	310	485	479	575	288
ENSG00000005483	KMT2E	7	105014179	105114361	+	protein_coding	4	0.0385248	-0.0181835	-0.0169609	-0.194333	-0.00860565	-0.176472	0.147824	-0.00707587	0.999805	0.217016	0.978571	0.999916	0.999472	0.194091	0.979615	0.999963	3.01108	3.00858	3.98387	3.90689	5.77138	5.18494	2.84239	2.94663	4.05394	3.86263	2.25694	2.85022	3.49902	3.58021	3.04767	2.76286	1162	914	978	1089	1053	788	1846	1445	1644	1038
ENSG00000005486	RHBDD2	7	75842602	75888926	+	protein_coding	4	-0.0393844	0.0105954	-0.0777037	-0.0121091	-0.00489492	0.0178169	0.0756363	-0.000991186	0.999805	0.665625	0.999995	0.999916	0.999472	0.890623	0.91267	0.999963	15.2225	16.5119	15.003	16.0088	23.6259	22.8067	21.3983	20.2178	24.903	26.8187	16.7029	17.468	20.588	22.4048	25.7728	26.6577	1473	1314	1419	1324	1549	1152	1590	1439	2046	964
ENSG00000005810	MYCBP2	13	77044655	77327050	-	protein_coding	4	-0.030181	-0.0767301	0.0292008	0.0264492	-0.0341359	0.163921	0.279097	-0.108298	0.999805	0.0368801	0.999995	0.999916	0.999472	0.116569	0.961586	0.999963	5.56219	5.54025	7.26867	6.06834	9.2611	9.16246	6.38786	6.01018	5.24818	5.51883	7.28389	7.34886	7.1716	7.17742	8.80554	8.25541	3431	3199	2932	3422	3395	2540	5957	4554	5076	3276
ENSG00000005882	PDK2	17	50094737	50112152	+	protein_coding	4	-0.124392	0.112779	0.06106	-0.145081	-0.0185147	-0.0242392	0.0409508	-0.0429962	0.999805	0.86507	0.999995	0.999916	0.999472	0.930554	0.956683	0.999963	0.799704	0.842355	0.895041	0.960612	1.01361	0.809858	0.718468	0.789974	0.944651	0.824014	1.10992	1.23657	1.37189	1.39775	0.994621	1.01174	177	155	174	170	190	131	225	189	248	138
ENSG00000005884	ITGA3	17	50055968	50090481	+	protein_coding	4	0.0461231	-0.0920843	-0.0289246	-0.0407896	-0.0107309	0.258308	0.350211	0.0435059	0.999805	0.00398436	0.999995	0.999916	0.999472	0.00557129	0.966767	0.999963	30.0297	30.3934	25.8026	21.8523	21.5111	19.9943	23.7713	21.2741	20.0733	21.8403	12.8623	11.1945	15.1392	15.2979	20.9556	22.0916	11903	10409	10307	11124	11832	8453	11600	10584	10187	6136
ENSG00000005893	LAMP2	X	120427827	120469365	-	protein_coding	4	-0.141514	0.0294743	0.104577	0.0302704	0.0187418	0.0498874	0.139487	-0.0185862	0.999805	0.186332	0.999995	0.999916	0.999472	0.558396	0.772277	0.999963	18.4185	17.6014	18.9147	18.2035	22.9984	23.0857	22.36	22.956	24.8294	21.4553	21.2083	20.9358	20.0944	19.3662	22.3804	22.268	4255	3448	3414	3787	3674	2954	5174	4107	4616	2907
ENSG00000006007	GDE1	16	19501689	19522145	-	protein_coding	4	-0.050762	-0.0309522	0.101024	-0.0617374	0.0564615	0.0520748	0.117386	0.00187512	0.999805	0.315724	0.999995	0.999916	0.999472	0.538465	0.719113	0.999963	22.2573	21.5246	21.4185	20.5131	31.5976	30.3786	27.0102	26.972	31.6752	30.0793	21.5262	21.6031	23.054	21.8186	26.934	27.8571	4109	3418	3619	3498	3653	3010	4378	3625	4492	2433
ENSG00000006042	TMEM98	17	32927910	32945106	+	protein_coding	4	-0.0614714	-0.0391026	0.0683335	-0.0380795	0.0535567	0.0490088	-0.0124514	-0.0335245	0.999805	0.943701	0.999995	0.999916	0.999472	0.793895	0.894989	0.999963	4.464	4.23363	3.86716	4.39468	3.88824	3.79034	6.46067	5.88543	3.2632	3.18042	4.27759	4.01614	6.4308	6.199	8.97992	8.74865	968	777	779	855	821	638	920	786	1037	565
ENSG00000006125	AP2B1	17	35578046	35726409	+	protein_coding	4	0.0218844	0.112676	0.0833869	0.0518536	-0.0226467	0.0986448	0.105352	0.00791109	0.999805	0.268057	0.999995	0.999916	0.999472	0.176054	0.824777	0.999963	36.6835	38.6242	45.3482	46.2024	59.1209	59.1019	37.3223	40.8042	43.0751	42.4908	28.8697	29.4177	35.177	33.993	40.7519	38.9759	12511	9842	9047	11642	11262	7578	15291	14202	16340	9106
ENSG00000006451	RALA	7	39623483	39708124	+	protein_coding	4	-0.0460765	0.0484787	0.14246	-0.152052	0.0807138	-0.0945909	0.0620998	0.0715018	0.999805	0.694875	0.999995	0.999916	0.999472	0.491631	0.722636	0.999963	5.91768	5.60633	6.49268	6.58508	8.03588	7.13784	6.45356	6.95717	8.66187	7.83491	7.25374	8.26744	6.54397	5.75987	6.08295	6.59238	958	755	717	800	780	602	1170	935	998	707
ENSG00000006453	BAIAP2L1	7	98291651	98401068	-	protein_coding	4	0.0261358	0.010596	-0.00279455	0.111217	0.0140654	0.0883174	0.184602	-0.0359126	0.999805	0.102554	0.999995	0.999916	0.999472	0.349046	0.997812	0.999963	11.9202	11.4809	12.0947	11.8299	11.6516	11.7629	8.45288	8.12321	10.586	10.3563	9.59914	9.38965	9.85061	10.1747	9.00672	8.85973	2391	1980	1897	2133	2117	1649	2514	2379	2756	1369
ENSG00000006459	KDM7A	7	140084746	140177035	-	protein_coding	4	-0.274907	-0.116392	0.179875	-0.00927238	0.0178292	-0.116753	0.226285	0.0584098	0.999805	0.718221	0.999995	0.999916	0.999472	0.796615	0.935835	0.999963	4.74708	5.09923	5.41921	5.5804	7.63578	7.20482	8.02727	7.22223	9.05211	5.89587	3.68219	4.33547	6.22678	5.59203	6.4562	6.2031	1359	1583	1854	1316	1848	1386	1633	2982	2427	879
ENSG00000006468	ETV1	7	13891228	13991425	-	protein_coding	4	-0.221144	-0.140592	0.151954	-0.0959792	0.0860497	0.147732	0.287008	-0.148946	0.999805	0.0252031	0.999995	0.999916	0.999472	0.366992	0.877572	0.999963	1.27042	1.25827	1.805	1.51601	0.41862	0.408089	0.358582	0.36959	1.36506	1.0953	1.22812	1.10306	0.609053	0.552457	0.825966	0.744701	497	432	428	394	465	355	826	682	749	439
ENSG00000006576	PHTF2	7	77798792	77957503	+	protein_coding	4	-0.0898046	0.0771025	0.11692	0.0600302	0.020403	-0.0548669	0.150052	-0.0335518	0.999805	0.211509	0.999995	0.999916	0.999472	0.645711	0.725385	0.999963	6.3245	6.31015	6.54398	6.11781	7.93395	8.36737	7.14129	7.51112	8.2879	7.95104	6.5876	6.8791	6.5389	6.09985	7.29016	6.89952	2286	1978	1784	2126	2005	1548	2595	2279	2256	1474
ENSG00000006625	GGCT	7	30496621	30504844	-	protein_coding	4	-0.0460172	-0.0161172	0.0316345	0.0385492	0.000651246	0.052596	0.0140069	-0.00821206	0.999805	0.925295	0.999995	0.999916	0.999472	0.574154	0.963008	0.999963	48.1638	48.8109	40.5827	44.0791	29.1074	29.1644	37.22	36.8617	35.5678	33.3434	50.1186	51.1322	45.1076	45.5381	35.332	36.1723	3291	2720	2428	3035	2706	2255	3275	2367	3078	1851
ENSG00000006634	DBF4	7	87876216	87909541	+	protein_coding	4	0.0198036	0.000682083	0.16231	-0.03278	-0.0123663	-0.12389	0.232476	-0.00635555	0.999805	0.0768146	0.999995	0.999916	0.999472	0.151699	0.516514	0.999963	17.5237	17.5747	16.0528	16.2967	20.7779	20.8307	25.8805	26.8626	23.6911	24.7757	17.0198	19.6998	22.7659	20.4866	21.168	21.3016	3389	2840	2482	3136	2886	2316	4065	2867	3494	2006
ENSG00000006704	GTF2IRD1	7	74453790	74602604	+	protein_coding	4	-0.0163016	0.048393	0.0627814	-0.00570908	-4.56176e-05	0.184314	0.248509	0.136184	0.999805	0.240862	0.999995	0.999916	0.999472	0.129265	0.950486	0.999963	4.25179	4.3968	4.82171	4.47985	4.87598	4.97271	5.95316	6.18763	4.79316	4.99816	3.42421	3.22394	4.77275	4.56106	4.94357	5.19994	1101	977	1041	982	1098	884	1180	1545	1488	628
ENSG00000006712	PAF1	19	39385852	39391195	-	protein_coding	4	-0.0187828	0.00436324	0.0547312	0.0457403	-0.0718962	0.0471756	0.144151	0.0699411	0.999805	0.261941	0.999995	0.999916	0.999472	0.693413	0.933409	0.999963	15.4029	16.0766	20.9535	19.8264	34.7158	36.5504	20.8865	21.1256	33.2779	32.0209	16.3464	16.0165	16.5425	15.9442	16.5999	17.8394	1718	1419	1436	1670	1630	1275	2272	2308	2655	1355
ENSG00000006715	VPS41	7	38722963	38932394	-	protein_coding	4	-0.158467	-0.0327231	0.0728459	0.0359741	0.00213143	0.150424	0.208494	0.000451017	0.999805	0.032136	0.999995	0.999916	0.999472	0.0858013	0.896199	0.999963	7.09411	6.89429	6.03542	5.61275	7.42762	7.41924	9.14064	9.16585	9.81344	8.59008	6.8633	6.54486	7.96292	7.9347	10.3956	10.3488	2228	1957	1840	2094	2048	1589	2196	1850	2223	1176
ENSG00000006740	ARHGAP44	17	12789539	12991643	+	protein_coding	4	0.143173	0.0136081	0.10058	-0.0203687	-0.0507703	0.128382	0.135877	0.0593132	0.999805	0.479002	0.999995	0.999916	0.999472	0.493304	0.896199	0.999963	0.868561	0.953153	0.850067	0.832473	1.69951	1.57463	1.02169	1.01035	0.897988	1.10321	1.10144	1.11541	1.13763	1.10262	1.32483	1.42444	337	282	302	319	340	251	330	310	398	224
ENSG00000006744	ELAC2	17	12992391	13018187	-	protein_coding	4	0.0720868	-0.0126227	0.0496901	0.0972574	-0.0221112	0.0582702	0.103013	0.0119504	0.999805	0.323987	0.999995	0.999916	0.999472	0.499341	0.911097	0.999963	23.8637	23.7239	27.2348	27.7437	39.5482	41.113	37.544	38.5711	37.261	39.9259	26.6227	27.2817	28.8488	28.1844	38.5113	39.5277	6330	5153	5047	5976	5785	4249	7774	6790	8731	4728
ENSG00000006756	ARSD	X	2903970	2929351	-	protein_coding	4	-0.125319	-0.0664973	0.136513	-0.0209125	0.00649975	0.170034	-0.0860324	-0.0127588	0.999805	0.716136	0.999995	0.999916	0.999472	0.289374	0.963825	0.999963	2.55834	2.72048	2.09662	2.58748	2.19466	2.01778	3.85876	3.76658	4.14322	3.82123	2.20884	2.11897	1.61561	1.6625	2.98299	2.84251	621	636	710	598	735	544	593	651	700	346
ENSG00000006757	PNPLA4	X	7898247	7927739	-	protein_coding	4	0.0415193	0.000406308	0.117257	0.120639	-0.0719203	0.165792	0.230998	0.0859819	0.999805	0.121005	0.999995	0.999916	0.999472	0.308904	0.865624	0.999963	3.42696	3.73845	3.80001	3.67739	5.48685	5.8797	5.28436	5.13912	4.61876	4.93236	3.09995	2.81342	3.11645	2.89271	4.85693	5.27935	492	417	394	504	434	365	603	508	621	285
ENSG00000006837	CDKL3	5	134286350	134371047	-	protein_coding	4	-0.107626	0.0687554	-0.0618491	0.0749637	0.104397	-0.00361106	0.251809	-0.246723	0.999805	0.340921	0.999995	0.999916	0.999472	0.99112	0.966185	0.999963	0.980545	0.882179	1.04844	0.895526	0.429975	0.449003	0.784274	0.829643	0.618331	0.552216	1.51722	1.61367	1.33149	1.36499	0.915034	0.685135	135	106	82	105	94	84	147	127	143	64
ENSG00000007080	CCDC124	19	17933016	17943991	+	protein_coding	4	-0.0534579	0.10036	0.0771076	0.142836	-0.0443629	-0.00517607	0.00368064	0.0328789	0.999805	0.989553	0.999995	0.999916	0.999472	0.973191	0.929073	0.999963	12.6402	12.842	23.0475	24.0962	19.5977	18.5316	29.571	33.8783	22.9097	21.465	18.5246	19.716	14.9239	14.419	23.1561	25.0825	852	742	745	830	877	602	1226	1701	1817	868
ENSG00000007202	KIAA0100	17	28614440	28645454	-	protein_coding	4	-0.0390741	0.0138467	0.0547552	0.0184813	-0.0249668	0.0786763	0.086394	0.00553287	0.999805	0.421313	0.999995	0.999916	0.999472	0.338648	0.911097	0.999963	37.2597	38.6633	40.2084	41.2216	41.9084	41.6115	37.1301	37.5813	37.7256	34.9957	40.2196	40.0472	43.676	43.4053	39.9257	39.0235	13826	12168	12051	12994	13826	10131	16299	15614	17635	9814
ENSG00000007255	TRAPPC6A	19	45162928	45178237	-	protein_coding	4	-0.233055	-0.0442144	-0.216013	-0.0572747	-0.298211	0.0991259	0.282792	0.0525342	0.999805	0.287503	0.999995	0.999916	0.999472	0.769238	0.877572	0.999963	3.35858	4.34949	4.39168	3.88175	5.86149	4.87674	9.21048	9.10273	12.1559	10.7381	5.08011	4.81377	3.15757	4.28543	8.91377	9.57962	131	109	123	158	128	136	150	161	198	71
ENSG00000007341	ST7L	1	112523518	112620825	-	protein_coding	4	0.081871	0.0180483	0.0940484	0.0331659	0.0275869	0.169341	0.227686	0.00407697	0.999805	0.0600468	0.999995	0.999916	0.999472	0.141741	0.851286	0.999963	3.02623	2.90374	2.94126	2.65657	2.42941	2.41501	2.38477	2.37529	2.5343	2.75948	3.10259	3.0278	3.00947	2.8159	2.84557	2.86506	1063	868	728	917	934	634	1160	917	1133	652
ENSG00000007392	LUC7L	16	188969	229463	-	protein_coding	4	-0.00727492	-0.088714	0.00794937	-0.239294	-0.0344265	0.0969949	-0.0400213	0.0767198	0.999805	0.770023	0.416288	0.999916	0.999472	0.392247	0.995116	0.999963	6.28991	6.33367	5.81441	6.44449	8.13372	6.6742	8.81034	8.48007	7.30307	7.10502	7.70924	8.24686	6.04212	6.47743	8.78828	9.47224	1624	1433	1229	1523	1502	1150	1599	1411	1783	1069
ENSG00000007520	TSR3	16	1349240	1351911	-	protein_coding	4	0.0392466	-0.0926784	-0.0798548	-0.0208849	-0.0637936	0.129384	0.06901	0.0170793	0.999805	0.652438	0.999995	0.999916	0.999472	0.22028	0.898114	0.999963	29.8474	30.1118	26.8012	29.121	34.3016	34.8308	33.5936	32.1865	40.0222	38.3237	35.0639	34.1301	26.5694	27.393	35.9346	36.0805	1551	1263	1229	1540	1430	1062	1516	1309	1839	1009
ENSG00000007923	DNAJC11	1	6634168	6701924	-	protein_coding	4	0.0859474	0.00200106	0.0861042	0.0895684	-0.0542364	0.144134	0.179643	-0.0275135	0.999805	0.0441186	0.999995	0.999916	0.999472	0.0618326	0.814658	0.999963	18.1504	19.0344	20.0825	19.1	18.7642	19.0218	17.7223	17.7942	14.8489	15.9309	24.3411	22.5323	22.1928	21.2823	19.6181	18.9275	4047	3213	3050	3767	3633	2772	4796	4011	4837	2752
ENSG00000007952	NOX1	X	100843324	100874345	-	protein_coding	4	-0.614675	-0.092247	0.0361394	-0.0545447	0.110891	0.10782	0.117434	-0.125282	0.999805	0.814547	0.999995	0.999916	0.872153	0.759965	0.988817	0.999963	0.559086	0.617329	0.499551	0.493135	0.360404	0.304937	2.92925	2.85215	1.13812	0.71104	1.14004	1.10939	0.566827	0.530679	0.991263	1.04874	45	50	86	38	60	61	39	50	60	22
ENSG00000008018	PSMB1	6	170535117	170553341	-	protein_coding	4	-0.0991429	-0.0904261	0.0863383	0.0263341	-0.0130864	0.192313	0.2988	0.0190507	0.999805	0.00740954	0.999995	0.999916	0.999472	0.0030657	0.854499	0.999963	101.714	102.295	110.89	95.5395	140.507	136.701	147.35	135.72	143.942	128.884	101.337	92.7151	97.8769	95.2207	142.906	152.77	9593	8229	7085	9139	8200	6548	11904	8785	11881	5789
ENSG00000008083	JARID2	6	15246296	15522040	+	protein_coding	4	0.213291	0.0214147	0.0785489	0.0715234	0.0545154	-0.0144551	0.199593	0.0292918	0.999805	0.0771481	0.999995	0.999916	0.900073	0.921405	0.883904	0.999963	4.00554	3.90704	6.11867	5.86182	6.05404	6.34218	4.75622	4.82382	3.93416	4.58196	5.19448	5.52856	4.19354	4.04411	4.1836	4.35506	1028	852	793	915	907	635	1688	1578	1610	947
ENSG00000008130	NADK	1	1751232	1780457	-	protein_coding	4	0.00880624	-0.0484824	-0.0560809	-0.128821	0.0954729	0.150178	0.0450157	0.030268	0.999805	0.721059	0.999995	0.999916	0.999472	0.0982075	0.921479	0.999963	8.83387	8.56758	7.31104	7.51986	11.8209	10.5155	10.2624	9.64986	10.0418	10.0079	7.96692	7.68585	7.10219	7.41421	8.89448	9.05413	2021	1740	1793	1871	1834	1281	1911	1558	1934	1191
ENSG00000008277	ADAM22	7	87934143	88202889	+	protein_coding	4	-0.0451787	-0.0217519	-0.00406202	-0.0704453	0.0490427	0.0495976	0.014541	-0.0784262	0.999805	0.944284	0.999995	0.999916	0.999472	0.807151	0.997812	0.999963	0.883198	0.825469	0.669708	0.710643	0.839666	0.801565	1.08546	1.07917	0.967147	0.914526	1.00421	1.01611	0.82709	0.877838	1.25058	1.15115	404	381	375	364	387	316	355	337	388	232
ENSG00000008282	SYPL1	7	106090503	106112576	-	protein_coding	4	-0.028819	0.0668066	0.144326	0.0856497	0.0255703	-0.0513594	0.0648387	-0.0642141	0.999805	0.641332	0.999995	0.999916	0.999472	0.57299	0.704088	0.999963	21.2997	20.6382	25.901	27.0478	24.3321	25.2821	27.1869	28.4229	28.4357	27.7381	26.2524	28.3077	29.9517	25.6268	22.9614	23.4712	2639	2112	1923	2244	2224	1744	3331	2993	2984	2060
ENSG00000008294	SPAG9	17	50962174	51120865	-	protein_coding	4	0.00162395	-0.0937837	0.0212653	0.0619414	0.00195614	-0.00400173	0.0964569	-0.020683	0.999805	0.690775	0.999995	0.999916	0.999472	0.97365	0.967808	0.999963	13.3408	13.0722	9.99033	10.8903	20.8865	22.0532	15.6182	14.6188	21.1312	19.9796	12.9848	13.5609	15.0076	15.178	17.3265	16.7646	6672	5782	5012	6238	6010	4387	7111	4308	5676	4313
ENSG00000008311	AASS	7	122075647	122144280	-	protein_coding	4	-0.045544	-0.0588396	0.0818337	-0.0441409	-0.112253	0.160554	0.228843	0.0863855	0.999805	0.138965	0.999995	0.999916	0.999472	0.340453	0.933409	0.999963	2.95043	3.23626	2.84356	2.5906	7.51586	7.03475	2.87516	2.7164	6.91478	6.46197	2.3779	2.16469	1.7234	1.74838	2.39804	2.65206	587	479	428	628	571	353	645	502	620	376
ENSG00000008323	PLEKHG6	12	6310436	6328506	+	protein_coding	4	-0.154152	-0.0389223	0.0879305	-0.118357	0.0468336	0.0558053	0.0722263	0.0420458	0.999805	0.63386	0.999995	0.999916	0.999472	0.712714	0.858383	0.999963	5.10972	5.04527	4.55721	4.86518	6.52687	5.59497	7.43476	7.60768	7.11895	6.77819	4.80381	4.73897	5.11873	5.02687	6.07326	6.28569	910	717	841	776	826	667	981	736	922	580
ENSG00000008394	MGST1	12	16347142	16609259	+	protein_coding	4	-0.0819462	0.152495	0.114907	0.162423	0.027805	-0.107803	0.171222	0.0720477	0.999805	0.269818	0.999995	0.999916	0.999472	0.423756	0.805973	0.999963	2.61881	2.53733	2.14222	1.9829	0.955128	0.938727	1.97402	1.97159	0.519677	0.482472	2.55681	2.98406	2.94801	2.81597	2.6742	3.00672	778	689	724	735	718	594	731	668	693	464
ENSG00000008838	MED24	17	40019097	40061215	-	protein_coding	4	0.0344454	0.0476243	0.0145539	0.0350309	-0.00656943	0.0653285	0.0650451	-0.00401156	0.999805	0.564907	0.999995	0.999916	0.999472	0.431829	0.980372	0.999963	13.1455	13.0486	13.2221	13.6871	15.6223	15.2834	14.3896	15.2127	15.3558	14.6035	15.5344	15.5243	14.7016	14.6137	17.7356	17.9053	3826	3086	3132	3537	3550	2544	4195	3617	4588	2713
ENSG00000008869	HEATR5B	2	36968383	37084342	-	protein_coding	4	0.163795	-0.103423	0.10609	-0.0291928	-0.0161694	0.275183	0.40762	0.02203	0.999805	0.000384366	0.999995	0.999916	0.988104	0.00323553	0.84929	0.999963	5.1799	5.09236	6.73309	5.22566	6.47741	6.00113	5.66936	5.20597	5.4603	5.94397	4.68593	4.24652	5.05593	4.74975	5.50685	5.74157	1777	1521	1254	1627	1681	1092	2571	2171	2329	1317
ENSG00000008952	SEC62	3	169966635	169998373	+	protein_coding	4	-0.0869566	0.10488	0.120345	0.0350868	0.022717	-0.0217522	0.104219	-0.0136872	0.999805	0.38582	0.999995	0.999916	0.999472	0.816385	0.682086	0.999963	11.275	11.0026	13.0331	12.8303	11.9736	11.5694	14.2695	15.426	12.4168	11.7534	13.199	14.0076	12.445	11.5282	12.0862	11.7641	3748	3161	2812	3416	3211	2475	5002	4060	4287	2732
ENSG00000008988	RPS20	8	56067295	56074581	-	protein_coding	4	-0.0459225	-0.123273	0.0730298	0.011897	-0.00446425	0.196448	0.264456	0.00922475	0.999805	0.0209765	0.999995	0.999916	0.999472	0.0205416	0.812539	0.999963	265.856	257.121	269.254	233.34	364.854	354.165	375.982	351.222	344.095	322.486	300.576	272.302	243.475	232.61	400.466	420.919	33365	28490	23886	31635	28285	21901	37728	27818	38388	18814
ENSG00000009307	CSDE1	1	114716913	114758676	-	protein_coding	4	-0.0544897	-0.013375	0.0781528	-0.0236485	-0.00334609	0.117556	0.261884	-0.0202013	0.999805	0.00169182	0.999995	0.999916	0.999472	0.0862166	0.751271	0.999963	159.907	158.613	164.35	152.995	193.323	186.65	196.449	190.9	181.876	175.816	166.07	159.481	166.435	159.06	206.911	206.173	38958	32386	30545	35380	35221	26553	47260	37313	44930	23743
ENSG00000009335	UBE3C	7	157138913	157269372	+	protein_coding	4	-0.00889895	-0.0206622	0.0992143	0.0703904	0.00870407	0.118317	0.266878	0.00267161	0.999805	0.000882421	0.999995	0.999916	0.999472	0.0549239	0.70675	0.999963	23.9049	23.7627	26.4519	23.6773	27.1137	28.0011	31.0659	29.933	27.2399	26.4829	24.8952	24.5808	28.5242	26.7682	29.7283	29.8729	9295	7794	7160	8274	8420	6237	11376	9583	11254	5728
ENSG00000009413	REV3L	6	111299028	111483715	-	protein_coding	4	0.1639	-0.0134039	0.0811591	0.114815	0.122887	-0.0508199	0.359572	-0.0537057	0.999805	0.000770457	0.999995	0.999916	0.999472	0.717605	0.817542	0.999963	5.33642	4.97581	6.86584	5.74087	7.435	8.29182	4.97359	4.90642	5.65491	6.60718	4.02802	4.37468	5.6469	5.39851	4.84231	4.30726	2744	2466	2192	2415	2376	1706	4337	3352	3602	2003
ENSG00000009830	POMT2	14	77274956	77320884	-	protein_coding	4	0.138608	-0.023004	0.0243802	-0.120723	-0.0207425	0.168453	-0.0563797	0.0963575	0.999805	0.716187	0.999995	0.999916	0.999472	0.137296	0.97163	0.999963	1.93134	1.9145	1.76029	1.93103	3.57076	3.34405	2.68777	2.66836	2.94899	3.24922	2.35793	2.26736	2.13304	2.12464	2.75801	2.96577	814	647	639	746	750	535	808	694	829	584
ENSG00000009844	VTA1	6	142147162	142224689	+	protein_coding	4	-0.0534308	0.0406867	0.0961536	0.115207	-0.0122593	0.123298	0.339347	-0.0202567	0.999805	0.000341244	0.999995	0.999916	0.999472	0.139414	0.763666	0.999963	9.05544	8.87022	10.6503	9.03375	9.53085	9.97031	10.7464	11.1389	11.654	11.1217	11.3971	10.9578	10.1052	9.5947	10.7963	10.5359	2852	2234	2174	2508	2451	1976	3776	3039	3398	1762
ENSG00000010017	RANBP9	6	13621498	13711564	-	protein_coding	4	0.0569955	0.029548	0.0621566	0.056376	-0.00789175	0.00039455	0.236212	-0.0320774	0.999805	0.0296558	0.999995	0.999916	0.999472	0.996824	0.880284	0.999963	20.3611	20.3018	24.7607	21.7698	22.0867	22.2861	20.395	21.3771	18.8728	20.2352	19.6347	20.9322	25.5474	24.5017	18.9254	19.6095	2849	2408	2324	2614	2735	1928	3801	3441	3446	1957
ENSG00000010219	DYRK4	12	4562204	4615302	+	protein_coding	4	-0.0326846	-0.0409992	0.182688	0.0619201	-0.0582545	0.0157371	0.281731	-0.0124238	0.999805	0.0471196	0.999995	0.999916	0.999472	0.934452	0.674899	0.999963	2.32285	2.47816	2.55216	2.24322	2.4981	2.56394	2.42261	2.3122	2.52321	2.51388	2.42118	2.53066	2.25831	2.09566	3.159	3.27064	685	571	585	621	711	496	918	642	855	425
ENSG00000010256	UQCRC1	3	48599002	48610976	-	protein_coding	4	-0.0499878	-0.00602514	-0.0527235	0.0333591	-0.034271	0.200825	0.179504	0.00886559	0.999805	0.0471067	0.999995	0.999916	0.999472	0.00779589	0.912819	0.999963	49.1858	50.9163	52.8502	49.7273	65.1848	66.0704	76.8363	75.4558	81.4133	76.5274	57.454	51.4542	53.7128	58.0286	85.4374	85.1163	6654	5442	5623	6099	6533	4675	7386	6720	8133	4322
ENSG00000010270	STARD3NL	7	38178222	38230671	+	protein_coding	4	-0.0862425	-0.0367163	0.0665633	-0.0629594	-0.0397966	0.0762271	0.215144	-0.0133341	0.999805	0.0823222	0.999995	0.999916	0.999472	0.456619	0.910749	0.999963	10.6597	10.9185	11.9324	11.5292	12.7174	11.4668	11.7145	11.2006	13.6942	12.652	9.02736	9.06939	7.92022	7.79078	10.0071	10.1193	1951	1639	1483	1937	1680	1347	2751	1959	2464	1436
ENSG00000010278	CD9	12	6199715	6238271	+	protein_coding	4	-0.0658384	-0.0482196	0.0316493	0.0183344	-0.0221699	0.0514524	0.106851	0.000403465	0.999805	0.316067	0.999995	0.999916	0.999472	0.58474	0.969735	0.999963	66.7576	65.6465	61.9683	62.3851	73.7974	70.4131	106.962	98.8769	99.4759	94.6438	53.4637	53.0314	70.0112	71.6336	104.528	108.799	8963	7788	7601	8237	8323	6888	9700	7508	9709	5579
ENSG00000010292	NCAPD2	12	6493356	6531955	+	protein_coding	4	0.0626263	0.0348884	0.0475467	-0.00033017	-0.0229673	0.105588	0.198316	-0.0127334	0.999805	0.0447507	0.999995	0.999916	0.999472	0.0910654	0.912414	0.999963	35.0093	36.0099	40.7619	37.8375	65.8681	62.2583	48.8919	50.8583	54.9434	55.4343	38.843	38.0554	50.2063	49.5889	59.7955	57.9908	9442	8031	8304	9049	9394	6628	10993	10694	12558	6432
ENSG00000010361	FUZ	19	49806869	49817376	-	protein_coding	4	0.00065704	0.124378	0.0431137	0.049962	0.0807843	0.268245	-0.113964	-0.486659	0.999805	0.59923	0.999995	0.999916	0.999472	0.283729	0.979615	0.999963	2.06098	1.97636	1.79443	2.15504	0.821053	0.741441	0.361008	0.376971	1.59445	1.7043	1.73236	1.40047	0.843756	0.878727	0.539554	0.295586	241	215	241	227	204	195	230	208	290	168
ENSG00000010404	IDS	X	149476990	149521096	-	protein_coding	4	0.211985	0.00625279	0.0603206	0.0383214	0.0149928	0.00641725	0.136647	-0.0902087	0.999805	0.249209	0.999995	0.999916	0.900073	0.952617	0.929073	0.999963	9.08736	9.01977	8.74806	8.62586	5.63624	5.58725	2.38886	2.29876	3.27331	3.53029	7.7757	8.19902	8.25954	7.92285	4.05544	3.60509	3657	2986	2669	3288	3221	2276	4261	3194	3792	2410
ENSG00000010438	PRSS3	9	33750466	33799231	+	protein_coding	4	0.120272	0.0352481	0.00920825	0.0426398	-0.0199062	0.239261	0.498969	-0.0225681	0.999805	0.0357528	0.999995	0.999916	0.999472	0.00415278	0.99327	0.999963	13.3545	13.444	9.21132	6.89158	27.3511	26.8329	22.1026	20.813	20.7835	24.1706	28.3127	25.6432	13.8997	13.1231	15.8308	14.8911	929	793	731	871	925	587	703	446	731	364
ENSG00000010539	ZNF200	16	3222325	3236221	-	protein_coding	4	0.0039381	-0.0954869	0.0804331	0.142223	0.0748484	-0.493231	0.347212	0.00674045	0.999805	0.00396933	0.999995	0.999916	0.999472	4.30499e-07	0.889555	0.999963	4.97081	4.50772	4.80622	4.39353	5.10026	5.53345	6.50259	5.86512	5.49379	5.37878	3.7742	5.78612	6.41746	5.97485	3.25652	3.34404	1560	1318	1136	1479	1194	959	1973	1416	1674	897
ENSG00000010626	LRRC23	12	6873569	6914243	+	protein_coding	4	-0.114738	-0.0914576	-0.0324823	-0.24596	0.0195261	0.214441	0.27385	-0.17696	0.999805	0.130378	0.999995	0.999916	0.999472	0.187924	0.976159	0.999963	2.32414	2.33451	2.11666	1.95217	2.39408	1.87474	2.90325	2.78302	3.80859	3.48478	3.25628	3.06898	2.17659	2.34364	3.08992	2.67675	307	251	207	233	274	206	283	254	316	162
ENSG00000010704	HFE	6	26087281	26098343	+	protein_coding	4	-0.0385545	0.0862748	0.071699	0.0627297	0.00327623	0.0330138	0.0272192	-0.0152999	0.999805	0.915766	0.999995	0.999916	0.999472	0.868003	0.947827	0.999963	2.61753	2.76481	2.89405	3.06056	3.15866	3.20705	4.83231	4.81762	5.00512	4.6913	2.10899	2.16226	2.90004	2.94629	4.2702	4.30228	621	516	553	556	603	448	565	676	780	355
ENSG00000010810	FYN	6	111660332	111873452	-	protein_coding	4	0.0470583	0.0176059	0.162159	-0.0488098	0.0646248	0.13506	0.426371	0.0535538	0.999805	1.51723e-06	0.999995	0.999916	0.999472	0.274417	0.583452	0.999963	6.42573	6.15487	10.9244	8.79993	7.55729	7.40846	7.29894	7.66392	10.8683	11.008	7.58651	7.2283	5.47654	4.84024	6.19084	6.61838	1953	1684	1646	1763	1753	1305	3992	3176	3845	1894
ENSG00000011007	TCEB3	1	23743155	23762059	+	protein_coding	4	0.0101204	0.0721308	0.0653662	0.0843974	0.0532343	0.12279	0.269988	-0.0314412	0.999805	0.00202195	0.999995	0.999916	0.999472	0.106331	0.879	0.999963	21.6695	20.5243	26.3836	24.1101	27.7497	29.1454	18.4687	20.441	23.7738	24.9966	24.642	23.5452	24.5911	23.8474	23.0737	22.2942	4932	3958	3862	4308	4306	3101	6858	5395	6755	3491
ENSG00000011009	LYPLA2	1	23790970	23795539	+	protein_coding	4	-0.00291501	-0.0146911	-0.060567	-0.00095434	-0.0044717	0.0848706	0.0154667	-0.0374514	0.999805	0.905798	0.999995	0.999916	0.999472	0.416677	0.912414	0.999963	31.5887	30.9259	30.8978	32.565	39.3739	40.7195	36.6991	35.2941	44.7475	43.2764	26.7151	26.1379	31.7979	33.2926	41.9303	40.6176	2900	2291	2327	2726	2610	1867	3112	2580	3298	1993
ENSG00000011021	CLCN6	1	11806096	11843144	+	protein_coding	4	0.0446694	-0.0826191	-0.0898555	-0.260119	0.0106861	0.187843	0.113417	-0.103668	0.999805	0.486689	0.627425	0.999916	0.999472	0.245197	0.889381	0.999963	2.19619	2.18414	2.17524	2.10118	3.35312	2.66114	1.49874	1.42533	2.10374	2.25441	1.89713	1.93284	1.81171	1.96721	2.06272	2.01971	637	531	539	590	576	448	768	593	635	440
ENSG00000011132	APBA3	19	3750819	3761699	-	protein_coding	4	0.0145475	0.0576899	-0.0548095	0.0107417	0.0279441	0.158989	0.0182289	0.0477839	0.999805	0.910689	0.999995	0.999916	0.999472	0.21641	0.954111	0.999963	3.39181	3.32514	3.10005	3.35733	4.13249	4.24041	3.07133	3.15769	4.82356	4.63654	3.66635	3.44437	2.72399	3.07481	4.34522	4.46636	833	651	623	774	710	491	770	694	818	501
ENSG00000011243	AKAP8L	19	15380048	15419141	-	protein_coding	4	0.127585	-0.110099	-0.102893	-0.0909285	-0.0890976	0.30582	0.227127	0.0210369	0.999805	0.0147864	0.999995	0.999916	0.999472	4.6085e-05	0.776138	0.999963	11.8683	13.0922	13.3812	12.4528	11.7803	10.7184	11.5767	11.019	9.78114	10.3374	15.2963	12.9683	13.3198	14.6437	12.0123	12.4135	2521	2078	2256	2590	2467	1905	3006	2772	3229	1734
ENSG00000011258	MBTD1	17	51177425	51260163	-	protein_coding	4	0.00903594	-0.0783417	0.0671599	-0.0387426	0.0355824	-0.0213872	0.129146	-0.039209	0.999805	0.393976	0.999995	0.999916	0.999472	0.906242	0.934279	0.999963	2.05776	2.01269	2.21935	2.26112	3.08598	3.07223	4.18913	4.01088	3.26089	3.34826	2.492	2.55229	2.90183	2.86041	3.20517	3.09288	610	524	530	519	557	463	701	644	759	379
ENSG00000011260	UTP18	17	51260528	51297936	+	protein_coding	4	-0.096813	-0.0735146	0.123684	-0.0610782	-0.0479593	0.1778	0.259827	-0.0111041	0.999805	0.0189312	0.999995	0.999916	0.999472	0.0299818	0.623818	0.999963	30.0349	30.853	31.1392	29.2275	40.0691	36.632	40.9503	40.4562	40.663	35.7947	38.8551	35.2615	38.5708	34.8456	43.5359	43.5429	3652	2890	2630	3464	3175	2382	4335	3206	4024	2136
ENSG00000011275	RNF216	7	5620047	5781739	-	protein_coding	4	-0.0110328	0.0391517	0.0651085	0.00567902	0.0398466	0.00138872	0.0216237	0.0195236	0.999805	0.8618	0.999995	0.999916	0.999472	0.990668	0.869861	0.999963	7.44405	7.23427	6.20966	6.6269	10.0008	10.4543	7.5838	7.45782	7.80649	7.5659	7.99615	8.12156	7.97823	7.50779	8.01792	8.24025	2387	1937	1875	2146	2001	1586	2206	1859	2239	1390
ENSG00000011295	TTC19	17	15999380	16045015	+	protein_coding	4	-0.0526184	-0.0324202	0.0492566	0.0722351	-0.0315863	-0.040283	0.0577562	-0.0484992	0.999805	0.602714	0.999995	0.999916	0.999472	0.772713	0.927591	0.999963	15.3859	15.5747	14.7981	15.7476	17.2928	18.336	21.0595	20.7408	20.4071	19.356	15.8262	16.8419	15.9739	15.6304	22.664	21.4365	3632	3246	3262	3510	3571	2798	4227	3469	4132	2392
ENSG00000011304	PTBP1	19	797075	812327	+	protein_coding	4	0.21638	0.0705742	0.0251931	0.0869979	0.0173915	0.195323	0.189893	0.00641008	0.999805	0.0781496	0.999995	0.999916	0.249068	0.00019023	0.96434	0.999963	68.2144	67.2871	80.4953	74.7834	91.7487	95.1742	78.6939	81.6292	75.4445	86.2553	78.923	72.0857	75.4851	73.9113	85.3018	87.0332	19825	16319	15522	18285	17799	12673	22741	22187	26313	12912
ENSG00000011376	LARS2	3	45388506	45549421	+	protein_coding	4	-0.0638022	0.00610304	-0.00247017	0.0501874	-0.0369907	-0.0239065	0.0502099	0.0141369	0.999805	0.67088	0.999995	0.999916	0.999472	0.826826	0.997812	0.999963	12.5898	12.9254	12.1205	12.6579	21.0779	21.2521	16.8106	16.7026	22.4601	20.8219	14.4326	15.3162	14.5632	14.6463	17.7724	18.6933	2925	2401	2164	2714	2693	1916	2998	2526	3132	1771
ENSG00000011405	PIK3C2A	11	17077730	17207983	-	protein_coding	4	-0.0116379	0.0356715	0.125471	0.0263354	0.0874842	0.0264485	0.186866	-0.0798378	0.999805	0.102085	0.999995	0.999916	0.999472	0.770095	0.566063	0.999963	15.1983	14.158	16.4329	15.2222	26.661	26.8185	18.2028	18.0679	20.7652	19.7934	13.5704	14.2157	18.7963	17.0392	21.2968	19.8116	5848	5044	4404	5119	5008	3606	7582	5943	6455	4142
ENSG00000011426	ANLN	7	36389806	36453791	+	protein_coding	4	0.0967884	-0.00406288	0.112122	-0.0268131	0.0501695	0.103628	0.331416	-0.0394449	0.999805	0.0182311	0.999995	0.999916	0.999472	0.0976635	0.835122	0.999963	56.5806	53.6898	56.513	50.803	62.0217	57.6722	49.7233	49.4891	54.9361	54.4526	45.507	43.9221	55.8822	54.2368	55.4654	52.8851	15975	12029	10472	13905	12405	9015	20425	13350	16116	9696
ENSG00000011454	RABGAP1	9	122940833	123104866	+	protein_coding	4	0.0479101	-0.0472811	0.080852	-0.021154	-0.0241324	0.160162	0.266296	-0.0536651	0.999805	0.00399275	0.999995	0.999916	0.999472	0.110925	0.882464	0.999963	4.42271	4.41057	5.74946	5.1687	4.52813	4.46216	5.72465	5.74754	3.60961	3.71011	4.8845	4.75827	5.40997	5.35663	6.36867	6.2071	1694	1468	1268	1608	1553	1134	2416	2129	2372	1235
ENSG00000011478	QPCTL	19	45692483	45703989	+	protein_coding	4	-0.106309	0.0284463	-0.0871279	-0.0702566	-0.05337	0.213913	-0.019919	-0.0145377	0.999805	0.921209	0.999995	0.999916	0.999472	0.135133	0.921479	0.999963	4.72215	4.98471	4.45055	4.72518	8.56827	8.40383	7.56962	7.56503	7.88914	7.65826	5.50357	5.02519	5.65866	6.14984	7.94262	8.0823	473	360	422	435	459	346	434	419	529	324
ENSG00000011566	MAP4K3	2	39249266	39437312	-	protein_coding	4	-0.0733313	0.0758107	0.128225	0.0402902	0.0178107	-0.0192041	0.199354	-0.03847	0.999805	0.0944799	0.999995	0.999916	0.999472	0.875179	0.751814	0.999963	9.24953	9.20764	10.3318	9.86192	9.3093	10.0145	11.4467	12.4222	12.512	11.7027	9.30375	9.79137	10.6319	10.3584	9.8972	9.80324	2346	1972	1982	2175	2077	1669	3304	2463	2744	1686
ENSG00000012963	UBR7	14	93207056	93229215	+	protein_coding	4	-0.0689244	-0.00886613	0.0595777	-0.0157178	0.0361235	0.0150322	0.0868032	0.0111748	0.999805	0.44138	0.999995	0.999916	0.999472	0.891165	0.879819	0.999963	20.9218	20.7405	20.8753	22.1095	6.4494	6.29433	5.18936	5.23437	5.5177	5.40442	18.9441	19.4359	24.519	23.8426	5.69844	5.52917	3353	2733	2547	2983	2828	2192	3898	3030	3592	2209
ENSG00000012983	MAP4K5	14	50418501	50561126	-	protein_coding	4	0.0347429	-0.011559	0.162262	0.132446	0.0310077	0.0171291	0.16296	0.0431322	0.999805	0.102366	0.999995	0.999916	0.999472	0.893698	0.635523	0.999963	7.68775	7.36562	9.14126	8.62702	8.25293	9.25029	7.53712	7.48426	7.70438	8.00465	6.95047	7.52947	8.55709	7.56765	6.86281	7.71033	2449	2135	1758	2188	2157	1566	3282	2737	2992	1745
ENSG00000013275	PSMC4	19	39971005	39981441	+	protein_coding	4	0.00853521	0.0320711	0.0264282	-0.0103121	-0.0547201	0.157774	0.156707	0.0490816	0.999805	0.215837	0.999995	0.999916	0.999472	0.0505813	0.967609	0.999963	54.0574	58.5377	59.6751	56.7455	55.7374	53.3935	42.2257	43.5268	49.9198	49.692	54.5222	52.734	50.7	50.5907	50.5778	51.672	5933	4563	4156	5653	5370	3529	7165	5305	6765	4204
ENSG00000013288	MAN2B2	4	6575175	6623362	+	protein_coding	4	0.0488631	0.0445741	0.0654724	-0.000375165	0.0162523	0.0497539	-0.00725263	0.0258764	0.999805	0.974163	0.999995	0.999916	0.999472	0.692706	0.935835	0.999963	3.0446	3.06968	4.00156	4.33469	5.20464	5.29118	5.83983	6.05629	4.94392	5.06509	4.26136	4.41744	4.60386	4.20439	5.46035	5.69607	1109	958	1003	1003	1126	775	1302	1511	1691	863
ENSG00000013364	MVP	16	29820394	29848039	+	protein_coding	4	-0.0402381	-0.128976	-0.0346031	-0.00982869	-0.0623891	0.224855	0.166015	0.00578952	0.999805	0.120745	0.999995	0.999916	0.999472	0.197068	0.969841	0.999963	10.4178	10.7751	10.5767	10.2141	9.54143	9.53779	10.3286	9.24844	11.6127	11.1571	2.225	2.25457	5.81335	6.02366	9.10404	9.02839	2707	2207	2115	2510	2543	1924	2979	2483	3237	1650
ENSG00000013374	NUB1	7	151341699	151378449	+	protein_coding	4	-0.0304881	0.0229841	0.00997011	-0.0867118	0.0262414	0.0233867	0.0742908	-0.0112669	0.999805	0.529745	0.999995	0.999916	0.999472	0.837653	0.987154	0.999963	12.369	12.0042	9.87624	10.2874	15.4557	14.6457	12.8159	13.2874	14.672	14.1476	12.012	12.4856	10.4327	10.4359	13.5901	13.2948	2798	2269	2254	2573	2436	1843	2665	2069	2538	1569
ENSG00000013375	PGM3	6	83161150	83193936	-	protein_coding	4	-0.063337	-0.032341	0.0354012	-0.102326	-0.016637	0.0857765	0.171606	-0.0589542	0.999805	0.403603	0.999995	0.999916	0.999472	0.340173	0.956376	0.999963	12.2675	11.7349	11.316	11.2176	11.2427	9.96181	10.8562	11.0012	12.9319	12.3406	10.4719	10.2813	10.6887	10.3645	11.9078	11.1895	3889	3182	2801	3808	3308	2420	5212	2954	3942	2785
ENSG00000013441	CLK1	2	200853009	200864744	-	protein_coding	4	0.00122816	0.0757051	-0.00328604	-0.00137128	0.0201687	0.197823	0.202031	0.358246	0.999805	0.079733	0.999995	0.999916	0.999472	0.0332701	0.997208	0.999963	10.1409	9.18012	10.111	9.51878	14.2932	14.6646	12.0816	12.7523	10.6104	10.6597	10.6815	10.443	11.1632	11.3893	4.45669	6.33885	2369	1854	1281	2236	1824	1138	2544	2054	2162	1329
ENSG00000013503	POLR3B	12	106357658	106510198	+	protein_coding	4	0.0615454	0.0146549	0.0585884	-0.0303766	-0.0129374	0.30503	0.358756	0.0198876	0.999805	0.0001226	0.999995	0.999916	0.999472	0.00129953	0.921479	0.999963	5.71043	5.75307	7.49667	6.32288	8.68416	8.37383	7.28525	7.12903	8.53387	8.51398	8.17686	6.68284	7.3464	7.22314	7.24399	6.84319	1135	981	970	1065	1117	793	1686	1431	1692	825
ENSG00000013583	HEBP1	12	12974864	13000273	-	protein_coding	4	0.0239366	0.120702	0.0906736	-0.113201	-0.175383	0.053499	0.080858	0.136083	0.999805	0.768076	0.999995	0.999916	0.999472	0.819851	0.93131	0.999963	1.66093	1.88236	2.66107	3.14608	3.01374	2.66621	3.22357	3.55578	2.30871	2.27099	2.33084	2.26727	2.57781	2.27309	2.10406	2.45946	239	187	205	234	249	194	406	539	435	238
ENSG00000013810	TACC3	4	1721490	1745176	+	protein_coding	4	0.158639	0.0741648	0.18396	0.0415574	-0.0510864	0.207082	0.28454	0.0803774	0.999805	0.0416296	0.999995	0.999916	0.999472	0.0236155	0.728336	0.999963	9.24124	9.11591	17.6274	15.2649	16.7689	16.3676	11.5215	11.4015	11.2336	11.6819	12.1105	10.8877	9.39969	9.29956	8.19859	8.05347	2522	1850	2052	2437	2287	1634	4499	5206	5465	2561
ENSG00000014216	CAPN1	11	65180566	65212006	+	protein_coding	4	-0.0274376	0.0113988	-0.0242485	-0.0438858	-0.040268	0.163657	0.158068	0.0401577	0.999805	0.0754883	0.999995	0.999916	0.999472	0.0165559	0.966185	0.999963	36.5153	38.7062	36.1009	34.9527	46.2704	42.9483	41.2785	39.6938	47.2315	46.0873	33.0304	30.8649	35.63	36.8779	43.7434	46.261	11530	9697	9772	10795	11307	8295	12572	10714	12927	7415
ENSG00000014641	MDH1	2	63588609	63607197	+	protein_coding	4	-0.103225	-0.0277654	0.0465245	0.00810086	-0.0349252	0.187061	0.276448	-0.0346454	0.999805	0.00591146	0.999995	0.999916	0.999472	0.00327398	0.89881	0.999963	51.3924	52.2533	49.1097	45.0601	65.8039	64.0348	72.186	71.9864	79.7857	73.5144	63.2892	57.5845	54.7932	55.2974	75.4934	73.8809	10737	8793	8478	10152	9625	7511	12860	9629	11570	6513
ENSG00000014824	SLC30A9	4	41990472	42090457	+	protein_coding	4	-0.099839	-0.00234019	0.119308	0.0310277	0.00584896	0.13101	0.20145	-0.025632	0.999805	0.0872546	0.999995	0.999916	0.999472	0.049884	0.663461	0.999963	18.0591	17.2732	18.1619	17.0094	21.3254	22.4399	27.3971	27.1169	28.743	27.4259	17.1885	16.2635	19.3003	18.4905	23.8973	24.0665	5401	4614	4315	4859	4724	3939	6969	5156	5784	3631
ENSG00000014919	COX15	10	99711844	99732100	-	protein_coding	4	-0.0991588	0.028861	0.0400504	0.0418408	-0.0374671	0.0566673	-0.00546989	0.00227286	0.999805	0.972661	0.999995	0.999916	0.999472	0.57299	0.930986	0.999963	15.5697	15.8458	12.9049	14.6896	23.5029	23.9015	21.3337	21.6791	25.4109	23.064	14.8854	14.4126	15.8389	15.4427	21.4125	21.5945	2751	2212	2150	2577	2551	1833	2550	2062	2560	1648
ENSG00000015153	YAF2	12	42157104	42238349	-	protein_coding	4	0.092087	0.0183032	0.0425239	0.0108786	-0.0122131	-0.0957881	0.116752	-0.0742568	0.999805	0.558995	0.999995	0.999916	0.999472	0.61645	0.963825	0.999963	0.881869	0.921772	0.897151	0.909741	1.22027	1.2078	1.2613	1.28737	1.19696	1.31145	0.955934	1.05206	1.01312	1.01859	1.20048	1.26798	411	338	316	389	348	284	446	438	385	279
ENSG00000015171	ZMYND11	10	134465	254637	+	protein_coding	4	-0.0626274	0.028188	0.121981	0.0869226	0.0272911	0.184812	0.209045	0.00022654	0.999805	0.0588646	0.999995	0.999916	0.999472	0.0175906	0.605078	0.999963	15.8733	15.3038	17.2483	15.9808	14.3224	14.7253	18.8163	19.4416	22.5439	21.5999	12.0155	11.0237	15.0395	13.9257	17.8914	18.2695	3456	2975	2805	3158	3013	2442	4618	3592	3873	2382
ENSG00000015475	BID	22	17734138	17774770	-	protein_coding	4	0.00424727	-0.0543439	-0.0037406	-0.0327617	-0.0593073	0.0283316	0.130429	0.00874445	0.999805	0.280369	0.999995	0.999916	0.999472	0.802541	0.996861	0.999963	10.1576	10.7687	9.31904	8.87363	15.937	15.1277	19.8373	19.4005	14.7702	14.6816	13.2752	13.9871	13.8457	13.6971	22.2857	22.6943	1754	1597	1655	1713	1840	1422	1730	1628	1999	1041
ENSG00000017260	ATP2C1	3	130850595	131016712	+	protein_coding	4	-0.0704383	-0.0279184	0.107682	0.034255	-0.0372914	0.0941677	0.156301	-0.0101905	0.999805	0.124541	0.999995	0.999916	0.999472	0.145232	0.750244	0.999963	35.8909	36.4767	44.5314	41.4384	64.1933	63.5579	40.1694	39.7212	67.4762	63.8545	36.1481	35.1778	37.0008	34.1433	39.2232	37.8568	12506	10830	10126	11693	11962	9031	17428	15682	16122	9497
ENSG00000017797	RALBP1	18	9475009	9538116	+	protein_coding	4	-0.0399564	-0.0213823	0.0270088	-0.0748631	0.00163321	0.029238	0.134126	-0.0130044	0.999805	0.148966	0.999995	0.999916	0.999472	0.750812	0.961586	0.999963	27.0956	26.4681	28.2961	28.2643	46.6034	43.8248	36.9423	36.2129	41.4054	38.8141	29.6709	30.0785	28.8687	28.3606	37.8267	37.5129	5467	4816	4460	5131	5037	3863	6668	5466	6691	3661
ENSG00000018189	RUFY3	4	70704204	70807315	+	protein_coding	4	-0.150882	-0.0653734	0.171299	-0.0990639	0.000177558	0.252622	0.167355	-0.0571749	0.999805	0.186482	0.999995	0.999916	0.999472	0.0445915	0.682086	0.999963	2.82775	2.67025	2.6099	2.48772	2.73002	2.60633	2.78064	2.72758	3.13114	3.10462	2.01712	1.81565	2.23902	2.07057	2.99645	2.88589	954	763	769	839	812	701	966	870	899	544
ENSG00000018510	AGPS	2	177392644	177559299	+	protein_coding	4	-0.139302	-0.00595249	0.136574	-0.0319652	0.00317697	0.151734	0.224152	-0.0559881	0.999805	0.0193933	0.999995	0.999916	0.999472	0.0214167	0.507149	0.999963	23.3021	22.979	26.1164	24.1072	24.2604	24.2178	25.8572	27.017	28.6611	25.6109	18.9446	17.6843	21.6309	19.1709	25.6544	24.1552	8519	7188	6861	7824	7449	6099	11103	8974	9712	5728
ENSG00000018699	TTC27	2	32628032	32821051	+	protein_coding	4	-0.108106	-0.0305334	0.0560075	-0.0104961	-0.0295762	0.095139	0.235822	-0.0103362	0.999805	0.0142849	0.999995	0.999916	0.999472	0.21777	0.910626	0.999963	16.9715	17.8377	16.3953	15.3557	28.1949	27.7239	25.7544	26.519	26.1536	24.1391	25.4847	24.9442	24.2783	24.2556	29.4349	29.4082	2441	1874	1787	2230	2070	1612	2456	2048	2480	1253
ENSG00000020426	MNAT1	14	60734742	60969953	+	protein_coding	4	-0.100885	-0.129116	0.104864	-0.119804	0.0218724	0.102892	-0.0245316	-0.0140239	0.999805	0.871172	0.999995	0.999916	0.999472	0.361503	0.869509	0.999963	7.9897	7.3041	6.49933	7.23264	8.20893	7.36268	8.74716	7.88646	8.86403	8.03281	7.65939	7.37874	7.38998	6.52278	9.50275	9.10897	1318	1092	896	1220	1080	801	1210	936	1193	757
ENSG00000020922	MRE11	11	94415578	94493908	-	protein_coding	4	-0.0208564	-0.0475528	0.112787	-0.0873429	0.0116147	0.124443	0.0349144	-0.0464523	0.999805	0.794781	0.999995	0.999916	0.999472	0.204951	0.789282	0.999963	5.96004	5.82559	5.27428	5.36523	6.4633	6.43392	7.4149	7.31118	6.88121	7.09196	5.32881	5.04988	5.69975	5.31012	7.56704	7.55965	1859	1651	1515	1744	1659	1339	1860	1608	1695	1108
ENSG00000021300	PLEKHB1	11	73646178	73662819	+	protein_coding	4	-0.0718099	0.147283	-0.0728858	0.0246544	0.105574	0.329139	0.146559	-0.0349934	0.999805	0.530021	0.999995	0.999916	0.999472	0.221533	0.971023	0.999963	0.643849	0.648796	0.96893	0.931101	1.03252	1.14122	0.5024	0.466969	1.26276	1.1159	0.827779	0.699998	0.502953	0.440276	0.685654	0.802805	125	138	105	99	123	102	194	207	227	113
ENSG00000021355	SERPINB1	6	2832332	2842006	-	protein_coding	4	-0.188429	-0.0592438	0.0660697	-0.0539334	0.0445965	0.12066	0.128599	0.00610907	0.999805	0.318054	0.999995	0.999916	0.954923	0.318372	0.955133	0.999963	12.485	11.8833	22.0769	21.1879	35.8984	34.5121	40.5731	38.1885	41.8479	34.8955	14.302	14.0733	23.7005	24.4629	41.1297	42.1217	1578	1366	1367	1397	1413	1160	2985	2719	3244	1642
ENSG00000021574	SPAST	2	32063611	32157637	+	protein_coding	4	-0.108931	0.00701496	0.130096	-0.0560791	0.0250314	0.050215	0.166802	-0.0715217	0.999805	0.15995	0.999995	0.999916	0.999472	0.60155	0.776399	0.999963	11.5703	11.0856	12.8202	11.8393	12.1266	12.1275	17.8074	17.8584	17.3554	16.1328	12.3582	12.4377	15.027	13.3854	15.7856	15.1055	2529	2028	1994	2250	2096	1756	3250	2626	2688	1703
ENSG00000021776	AQR	15	34851782	34969839	-	protein_coding	4	0.014099	-0.00951335	0.0880513	-0.0452303	0.0139357	0.23491	0.296624	-0.040984	0.999805	0.0026916	0.999995	0.999916	0.999472	0.00154221	0.845243	0.999963	6.32839	6.1979	6.8629	5.95634	9.52888	8.79271	7.51322	7.60237	8.23882	8.27667	8.18282	7.28845	7.49504	7.45095	8.87667	8.65608	3579	3089	2781	3361	3185	2379	4634	3648	4181	2371
ENSG00000022277	RTFDC1	20	56468585	56519449	+	protein_coding	4	-0.0310482	-0.0303803	-0.000740093	0.0348152	-0.0641405	0.129207	0.105752	-0.0043118	0.999805	0.29916	0.999995	0.999916	0.999472	0.0743933	0.998106	0.999963	21.5691	22.7615	21.1002	21.324	24.5364	24.1449	25.1809	24.4879	25.9085	24.42	25.2994	24.5253	21.7934	22.4617	26.3061	26.6122	3851	3099	2746	3639	3357	2624	3932	3335	4177	2327
ENSG00000022556	NLRP2	19	54953130	55001142	+	protein_coding	4	0.0494107	-0.0616278	-0.000941171	0.00133915	-0.0296884	0.0995418	0.0823628	0.0336736	0.999805	0.473376	0.999995	0.999916	0.999472	0.258829	0.998106	0.999963	15.3106	15.4523	13.6076	13.8166	9.52562	9.01673	7.10053	7.07554	8.39056	8.31164	15.8159	15.6218	15.0846	15.4749	7.48019	7.56117	3948	3418	3276	3609	3749	2959	3940	3338	4260	2318
ENSG00000022840	RNF10	12	120533480	120577594	+	protein_coding	4	-0.0531004	0.00854087	0.0362182	-0.0358197	-0.0177073	0.202794	0.254557	0.0241841	0.999805	0.0102742	0.999995	0.999916	0.999472	0.0029064	0.932226	0.999963	21.0785	21.3867	22.4576	20.018	28.4009	26.4517	19.7975	19.808	23.6748	23.2358	19.4469	17.8592	20.7723	20.4576	23.4279	24.0475	5198	4406	4260	4922	4995	3502	5575	5216	6446	3079
ENSG00000023191	RNH1	11	494512	507300	-	protein_coding	4	0.0556508	0.0120184	-0.0688429	0.0640658	-0.0457842	0.157994	0.134277	0.0285225	0.999805	0.175508	0.999995	0.999916	0.999472	0.0173597	0.864571	0.999963	16.933	17.3256	16.3509	15.9971	17.9403	18.3335	22.9262	23.0881	21.5365	20.9855	29.0269	26.901	26.715	27.6955	25.4866	26.429	5220	4292	4271	4884	5063	3625	5530	4669	5766	3383
ENSG00000023228	NDUFS1	2	206114817	206159603	-	protein_coding	4	-0.111364	-0.0762198	0.0489821	-0.0374907	-0.0422063	0.134069	0.213248	-0.0263698	0.999805	0.0486293	0.999995	0.999916	0.999472	0.0472163	0.889423	0.999963	13.8456	13.9222	13.5568	12.3915	12.7768	11.738	10.4719	10.121	13.9231	12.4976	12.9201	12.2057	13.8228	13.3102	11.6639	11.5323	7101	5854	5804	6634	6564	5158	8529	6535	7462	4594
ENSG00000023287	RB1CC1	8	52622456	52745843	-	protein_coding	4	-0.0923479	0.0270713	0.116368	-0.101776	0.0697064	0.043156	0.126013	-0.020979	0.999805	0.198139	0.999995	0.999916	0.999472	0.62741	0.814857	0.999963	14	13.0666	13.3997	13.078	18.5341	18.184	18.3705	18.9689	21.2309	19.5971	11.7634	11.9989	14.5758	14.5411	18.3624	17.8203	4399	3770	3658	3817	3824	3064	4680	4039	4496	2550
ENSG00000023318	ERP44	9	99979179	100099040	-	protein_coding	4	-0.110259	0.01218	0.186072	0.0192718	0.0779796	0.177428	0.192958	0.0133663	0.999805	0.078666	0.999995	0.999916	0.999472	0.0434978	0.409842	0.999963	9.77573	9.13448	10.3806	9.97153	11.5452	11.9345	7.753	8.01268	12.1959	11.2776	8.68371	7.90787	9.92465	8.60003	11.6737	11.7859	2043	1678	1515	1701	1704	1304	2505	1900	2393	1300
ENSG00000023330	ALAS1	3	52198086	52214327	+	protein_coding	4	-0.138258	-0.0937037	0.0535633	0.00926682	0.00682345	-0.0501465	0.146945	0.0798549	0.999805	0.316067	0.999995	0.999916	0.999472	0.734998	0.935835	0.999963	11.3313	10.84	10.9286	10.8488	18.3822	17.3677	9.6133	9.33108	22.0784	19.5527	13.0743	14.3312	11.827	11.9845	9.74215	10.2292	1217	894	950	1112	1006	780	1505	1089	1271	845
ENSG00000023572	GLRX2	1	193096468	193106114	-	protein_coding	4	-0.069916	-0.0573227	-0.00285142	-0.121324	-0.0522141	0.0526945	0.0682178	-0.0272577	0.999805	0.718077	0.999995	0.999916	0.999472	0.772128	0.998106	0.999963	11.1407	11.2108	10.6776	10.9882	12.1109	10.8152	13.623	13.4325	15.709	14.8589	11.4354	11.049	8.57484	7.70573	10.6244	10.5166	605	539	391	567	526	416	717	545	556	402
ENSG00000023608	SNAPC1	14	61762357	61796428	+	protein_coding	4	-0.1846	0.10736	0.172474	0.0949069	0.09474	-0.0954508	0.291135	0.0962624	0.999805	0.0948772	0.999995	0.999916	0.999472	0.559708	0.823141	0.999963	5.29158	4.93761	5.85463	5.08764	3.46037	3.70204	3.2637	3.55255	4.21313	3.27562	4.95569	5.97702	5.0496	4.18954	3.40491	3.49917	695	497	415	622	504	315	857	611	641	436
ENSG00000023697	DERA	12	15911172	16037282	+	protein_coding	4	-0.171789	-0.0537192	0.0386442	0.0385092	0.0528853	0.0983258	0.163235	-0.0441825	0.999805	0.167666	0.999995	0.999916	0.999472	0.459222	0.963825	0.999963	10.9077	10.421	9.71821	9.10672	11.9444	12.3497	16.7202	16.2402	20.0132	17.1362	9.81623	9.3968	9.90487	10.2049	16.1463	14.9724	1288	1097	1112	1152	1139	916	1308	1086	1255	690
ENSG00000023734	STRAP	12	15882391	15903478	+	protein_coding	4	-0.0360999	0.0734308	0.124651	0.0436354	-0.028279	0.0054059	0.131002	-0.0189875	0.999805	0.189012	0.999995	0.999916	0.999472	0.95303	0.682086	0.999963	75.1223	78.0275	87.8948	87.4813	109.926	109.317	79.8773	84.6532	90.7146	84.2455	95.988	99.5922	81.9383	74.9904	82.3018	81.3742	7305	5815	5491	6801	6343	4895	9394	7636	8475	5195
ENSG00000023892	DEF6	6	35297852	35321771	+	protein_coding	4	-0.0578618	-0.0272005	-0.0240803	0.0906407	-0.108973	0.127304	0.123919	0.00547843	0.999805	0.538604	0.999995	0.999916	0.999472	0.552638	0.979615	0.999963	2.30579	2.48262	3.16876	3.02831	4.211	4.10592	5.11249	5.1016	3.62473	3.53285	3.49277	3.10461	3.77403	3.92211	5.7851	5.55337	244	238	194	246	284	170	310	340	383	207
ENSG00000024048	UBR2	6	42564062	42693504	+	protein_coding	4	0.0127159	-0.0596205	0.0523169	-0.116327	0.0291716	0.313044	0.239348	0.00994127	0.999805	0.00554706	0.999995	0.999916	0.999472	0.000864431	0.912819	0.999963	10.522	10.3552	11.3143	10.4605	15.3474	13.3867	11.842	11.534	13.8507	13.6986	5.93098	5.18653	11.6437	11.0164	12.937	13.5301	3877	3416	3075	3746	3518	2470	4837	3930	4743	2559
ENSG00000024526	DEPDC1	1	68474152	68497221	-	protein_coding	4	0.0163426	0.0825568	0.130156	0.0789907	0.100092	0.0305661	0.10693	-0.0520018	0.999805	0.438443	0.999995	0.999916	0.999472	0.754589	0.800045	0.999963	24.5234	22.302	20.109	20.5208	18.5552	20.8554	28.5172	29.826	24.9965	25.2845	15.5031	15.5096	21.3574	20.0656	23.2188	21.1139	6316	5120	4457	5430	4934	3736	6357	4665	5080	3449
ENSG00000025293	PHF20	20	35771974	35950381	+	protein_coding	4	-0.0326055	0.10059	0.173126	0.129847	0.0434128	0.0275672	0.304946	-0.0150179	0.999805	0.00409393	0.999995	0.999916	0.999472	0.840529	0.570077	0.999963	4.3617	4.31692	6.05485	5.21784	6.00589	6.45314	6.77077	7.28034	5.60542	5.3876	4.78825	4.82939	5.3405	4.7599	5.38283	5.38425	1539	1293	1197	1409	1411	925	2328	2116	2332	1122
ENSG00000025423	HSD17B6	12	56752161	56787790	+	protein_coding	4	-0.183096	0.00139888	0.0777102	0.150406	-0.00694832	0.0819685	0.172614	-0.0118563	0.999805	0.345124	0.999995	0.999916	0.999472	0.736761	0.94652	0.999963	3.22165	3.13348	2.76678	2.69246	0.847013	1.03526	0.782544	0.792466	1.24796	0.929368	2.68973	2.83955	2.36604	2.22023	0.865301	0.798942	306	238	249	302	256	202	301	247	297	165
ENSG00000025434	NR1H3	11	47248300	47269032	+	protein_coding	4	0.00138097	-0.0520878	0.123972	0.0903917	-0.117677	0.164394	0.0381858	0.0711884	0.999805	0.838634	0.999995	0.999916	0.999472	0.2341	0.86855	0.999963	2.42229	2.58884	2.31355	2.48415	2.29257	2.3957	2.36521	2.2688	2.80846	2.89464	3.09467	2.89744	2.253	2.01081	2.25603	2.33239	473	338	363	475	451	293	481	428	486	274
ENSG00000025770	NCAPH2	22	50508216	50523472	+	protein_coding	4	0.0739501	-0.0643629	-0.0274893	0.0139715	-0.0279633	0.184561	0.165819	0.0425986	0.999805	0.0969528	0.999995	0.999916	0.999472	0.0151623	0.97163	0.999963	27.7495	27.7666	28.857	26.8503	28.6193	28.7137	29.8393	27.4751	29.0405	31.947	26.0314	23.5699	24.9494	25.8802	32.5403	33.2959	3698	3051	2898	3566	3371	2453	4181	3417	4366	2459
ENSG00000025772	TOMM34	20	44942130	44960486	-	protein_coding	4	0.022502	0.0521243	-0.00578875	0.0336468	-0.0368716	0.144213	0.220267	0.0237382	0.999805	0.00753583	0.999995	0.999916	0.999472	0.0725517	0.995116	0.999963	51.6222	52.5638	56.4909	52.6162	67.4905	66.2142	49.8187	52.1978	66.9122	65.9399	49.966	48.8933	57.6928	56.198	64.7056	65.1412	4450	3514	3622	4220	4340	2832	5403	4577	5406	2914
ENSG00000025796	SEC63	6	107867756	107958189	-	protein_coding	4	0.189634	0.0496654	0.188288	0.0961749	-0.0252918	0.00849446	0.161873	-0.0421185	0.999805	0.206821	0.999995	0.999916	0.999472	0.961975	0.755039	0.999963	3.9617	3.86049	7.37099	7.08467	7.57716	7.50809	7.15863	7.32323	6.61135	6.87624	3.65225	3.74387	5.12374	4.58459	5.81566	5.17464	1264	1203	1190	1280	1274	1002	2903	2907	2831	1622
ENSG00000026297	RNASET2	6	166929504	166957191	-	protein_coding	4	0.0240445	-0.165849	-0.0250315	-0.0348513	-0.111266	0.212231	0.0452891	-0.0388505	0.999805	0.776983	0.999995	0.999916	0.999472	0.0717275	0.972493	0.999963	2.23147	2.37585	2.1167	2.24583	2.40501	2.15474	2.71874	2.36547	2.53499	2.49432	3.35828	3.09234	3.10725	3.22659	3.46222	3.42741	713	590	676	707	683	633	742	628	800	442
ENSG00000026508	CD44	11	35138870	35232402	+	protein_coding	4	0.177879	-0.00729685	0.12285	-0.00683544	0.0846923	-0.0499225	0.0732432	-0.0622971	0.999805	0.706654	0.999995	0.999916	0.999472	0.803433	0.819199	0.999963	0.756382	0.725292	1.04765	1.03798	4.12149	3.86475	3.07138	3.18828	3.29365	3.3043	2.14615	2.34252	4.80436	4.61173	3.99622	3.91495	318	269	338	284	278	265	526	414	429	313
ENSG00000027001	MIPEP	13	23730189	23889419	-	protein_coding	4	-0.0685872	-0.014536	0.0989872	0.0597613	-0.0421155	0.155069	0.32629	-0.0542387	0.999805	0.0298569	0.999995	0.999916	0.999472	0.189008	0.749328	0.999963	9.42065	9.80634	13.9388	11.5234	25.8171	27.0484	18.5006	18.5708	27.9326	26.0993	9.99862	9.53179	20.835	19.7409	26.5709	25.807	1248	1135	1212	1138	1284	1087	1885	1866	2278	896
ENSG00000027075	PRKCH	14	61187559	61550976	+	protein_coding	4	-0.1319	-0.0513483	0.12394	-0.0836318	-0.0133561	-0.000376273	0.135591	0.0467994	0.999805	0.241499	0.999995	0.999916	0.999472	0.998193	0.776138	0.999963	3.41601	3.45304	3.06913	3.09904	2.46709	2.38998	4.37341	4.11688	2.71117	2.63708	2.40493	2.34935	3.65327	3.4935	3.3337	3.39444	1258	1043	1018	1107	1169	905	1240	1111	1272	699
ENSG00000028116	VRK2	2	57907651	58159920	+	protein_coding	4	-0.0193888	-0.0122278	0.113348	0.15653	0.0236064	0.122574	0.1596	0.00176834	0.999805	0.0724479	0.999995	0.999916	0.999472	0.172317	0.723583	0.999963	25.4902	24.7837	24.7298	23.7259	19.0057	21.4222	20.9201	20.9015	22.1594	20.9585	21.8005	21.3244	22.0444	20.2948	17.6791	17.1959	3809	3163	2836	3386	3325	2469	3980	3410	4018	2217
ENSG00000028137	TNFRSF1B	1	12166943	12209228	+	protein_coding	4	-0.248013	0.126231	0.0725767	-0.293795	0.288597	0.108139	0.395483	0.0372628	0.999805	0.515843	0.999995	0.999916	0.999472	0.795543	NA	0.999963	0.206952	0.176824	0.198123	0.135156	1.28347	1.08451	0.135939	0.158121	0.540442	0.517959	0.697003	0.682065	0.165721	0.182698	0.249611	0.227909	21	28	37	16	26	25	20	41	36	12
ENSG00000029153	ARNTL2	12	27332854	27425289	+	protein_coding	4	-0.104857	-0.0344406	0.0986768	0.0127979	0.0124633	0.0838911	0.126901	-0.0198617	0.999805	0.251523	0.999995	0.999916	0.999472	0.331616	0.845355	0.999963	11.4685	11.3963	10.0954	9.96749	11.5793	11.5163	14.1466	13.7649	13.3888	12.182	9.86547	9.75785	10.857	10.2463	13.4156	12.919	3501	2832	2505	3138	2924	2258	3463	2770	3011	1885
ENSG00000029363	BCLAF1	6	136256863	136289851	-	protein_coding	4	-0.02126	-0.104782	0.0718106	-0.0301813	0.00581407	0.0315308	0.158946	-0.049285	0.999805	0.110987	0.999995	0.999916	0.999472	0.755695	0.845355	0.999963	35.1909	33.6583	32.8191	31.8137	39.6961	37.3855	42.6473	40.98	37.3054	36.201	36.5434	38.0042	37.6787	37.0847	44.3675	41.6082	13233	11808	10816	12047	12026	9811	15136	11989	13167	7944
ENSG00000029364	SLC39A9	14	69398015	69462388	+	protein_coding	4	0.0260734	0.0457157	0.0636081	0.0203425	-0.0290745	0.00391071	0.0438363	0.00594107	0.999805	0.723939	0.999995	0.999916	0.999472	0.975478	0.862072	0.999963	22.1524	22.4591	20.2358	21.8459	21.2626	20.6173	27.3906	28.0547	26.3057	27.6215	21.0492	21.8603	27.1608	25.9733	26.6099	26.9133	6749	5423	5226	6240	6175	4497	7345	5633	6858	4407
ENSG00000029725	RABEP1	17	5282265	5385812	+	protein_coding	4	-0.122399	-0.00776139	0.051687	-0.047895	-0.026106	0.108916	0.169945	0.0185802	0.999805	0.0743827	0.999995	0.999916	0.999472	0.184993	0.89841	0.999963	15.2146	15.4553	14.1882	13.5905	16.5034	15.7697	15.9651	14.9598	16.1467	14.7698	13.8436	13.7074	16.1594	15.2109	17.5473	16.9785	4121	3536	3285	3968	3791	2864	4421	3641	4069	2384
ENSG00000029993	HMGB3	X	150980509	150990775	+	protein_coding	4	-0.0929487	-0.0129406	0.0348587	-0.108227	-0.00669402	0.0651798	0.0698796	0.00614473	0.999805	0.614222	0.999995	0.999916	0.999472	0.464019	0.961586	0.999963	29.5822	29.5428	28.061	29.3678	37.2863	33.6032	41.3363	41.3218	39.3275	37.2591	21.6331	21.7924	27.762	28.3714	39.2404	39.3548	4906	4072	3886	4563	4351	3382	4871	4374	5607	2838
ENSG00000030066	NUP160	11	47778087	47848555	-	protein_coding	4	0.125612	0.00371065	0.150289	0.105965	-0.029479	0.0446177	0.156441	-0.0252201	0.999805	0.250552	0.999995	0.999916	0.999472	0.618838	0.621109	0.999963	11.6332	11.9725	17.1498	17.3797	19.8435	21.075	22.6586	22.2109	15.4165	16.0684	14.7061	15.02	18.4608	16.1749	18.5087	17.6875	4049	3528	3342	3747	3946	2924	6430	6713	6985	3561
ENSG00000030582	GRN	17	44345086	44353102	+	protein_coding	4	-0.00216594	0.10613	-0.0334308	0.0244705	0.0199026	0.129698	0.134134	0.0475874	0.999805	0.278762	0.999995	0.999916	0.999472	0.0852614	0.97387	0.999963	15.63	15.764	19.5024	18.4905	35.2767	37.3049	26.0321	26.5117	30.8191	33.9859	26.357	25.0001	25.9889	25.1793	30.8064	31.3861	2334	2034	2190	2092	2461	1646	2925	2820	3570	1827
ENSG00000031081	ARHGAP31	3	119294373	119420714	+	protein_coding	4	-0.146065	-0.0790864	-0.0882692	-0.0447891	0.0569728	0.0502497	0.0602764	0.0230141	0.999805	0.694316	0.999995	0.999916	0.999472	0.804321	0.876283	0.999963	1.84041	1.79	2.04637	2.04213	2.91962	2.56834	1.25198	1.21886	3.05406	2.64456	1.39929	1.36348	1.64218	1.73545	1.96756	1.85069	722	592	618	654	628	488	845	788	912	511
ENSG00000031691	CENPQ	6	49463378	49493107	+	protein_coding	4	-0.0873139	-0.00685045	0.15744	0.143902	-0.0245205	0.109356	0.260184	-0.0306649	0.999805	0.0564601	0.999995	0.999916	0.999472	0.351716	0.701679	0.999963	12.4451	12.4472	13.0847	11.8014	11.78	13.1038	15.4229	15.6911	15.2068	14.5906	14.0111	13.8033	14.078	13.1169	14.7022	13.9268	844	793	713	824	829	628	1152	891	944	587
ENSG00000031698	SARS	1	109213918	109238169	+	protein_coding	4	-0.0766569	-0.00568021	0.0682162	0.0282509	-0.00966198	0.218974	0.299879	0.050546	0.999805	0.000883869	0.999995	0.999916	0.999472	0.000312603	0.934302	0.999963	56.1652	56.5449	57.4215	50.9273	54.1184	53.0418	71.7283	73.4921	74.8445	70.6032	47.3105	42.4692	47.4471	44.6006	65.352	69.4636	9007	7929	7035	8580	8336	6116	9671	8655	10589	4903
ENSG00000031823	RANBP3	19	5916139	5978142	-	protein_coding	4	-0.023985	0.0855745	-0.0181133	-0.0245456	-0.0222529	0.10984	0.161392	-0.0023383	0.999805	0.0914735	0.999995	0.999916	0.999472	0.287524	0.977365	0.999963	7.14233	7.38497	8.14527	7.91653	11.0079	10.7967	8.84885	9.21972	8.47764	8.58649	7.19504	6.86912	8.33991	8.71081	8.84566	8.73053	2223	1878	1862	2142	2113	1531	2780	2488	2880	1583
ENSG00000032389	TSSC1	2	3188925	3377882	-	protein_coding	4	0.00317359	-0.0954275	-0.00588257	0.0668095	-0.068214	0.197704	0.24729	0.038751	0.999805	0.0237843	0.999995	0.999916	0.999472	0.0433599	0.993643	0.999963	7.73317	8.21442	7.98491	7.12651	10.1712	9.94761	10.8502	10.2243	11.7833	12.4801	8.09544	7.44611	7.6043	7.88292	12.1547	12.9098	1867	1534	1577	1796	1836	1346	2153	1673	2190	1162
ENSG00000032444	PNPLA6	19	7534004	7561764	+	protein_coding	4	0.0819017	0.0109198	-0.0222724	-0.0812705	0.00405337	0.211631	0.185704	0.00421049	0.999805	0.0732508	0.999995	0.999916	0.999472	0.0150336	0.97272	0.999963	12.5901	12.8682	12.3591	11.2505	14.2974	13.9102	12.1669	11.9655	11.8315	12.4126	14.9254	13.6348	12.3321	12.597	14.758	15.1136	3391	3141	3304	3158	3489	2708	3606	3437	4141	2228
ENSG00000032742	IFT88	13	20567069	20691437	+	protein_coding	4	-0.0583965	-0.0443262	0.0263657	-0.00228871	-0.0548848	0.0099392	0.0797324	-0.057031	0.999805	0.661468	0.999995	0.999916	0.999472	0.96054	0.974734	0.999963	2.6852	2.68987	2.30127	2.34071	3.79773	3.78448	4.56689	4.3198	4.30582	4.14966	2.30464	2.31308	3.74188	3.46632	5.07945	4.87524	686	581	487	640	634	460	645	629	591	360
ENSG00000033011	ALG1	16	5033960	5087379	+	protein_coding	4	0.0222634	-0.0316322	0.00295144	0.0634948	-0.0718086	0.0753737	0.0148238	0.00102417	0.999805	0.912485	0.999995	0.999916	0.999472	0.460515	0.997812	0.999963	9.69874	10.3944	9.65693	10.1957	6.99604	6.88237	7.57944	7.20917	6.35007	6.59826	12.0797	12.1405	11.5396	11.7183	8.49654	8.5336	1814	1542	1526	1757	1812	1326	1939	1706	2081	1228
ENSG00000033030	ZCCHC8	12	122471600	122501073	-	protein_coding	4	0.0399952	0.0962655	0.0868585	0.0144094	0.0220794	0.350374	0.411891	0.116033	0.999805	0.00019219	0.999995	0.999916	0.999472	0.000847942	0.885789	0.999963	3.52397	3.3652	4.22585	3.25717	4.81838	4.79802	4.27815	4.49091	4.48245	4.66901	3.7645	3.17395	4.5573	4.08431	3.74921	4.05865	1384	1137	971	1271	1180	830	1850	1515	1617	889
ENSG00000033050	ABCF2	7	151207837	151227230	-	protein_coding	4	0.0337302	0.0163684	-0.00772175	-0.0164072	-0.0175724	0.0358517	0.0884983	-0.010196	0.999805	0.387725	0.999995	0.999916	0.999472	0.738155	0.992565	0.999963	38.3553	39.1612	38.0505	38.6517	58.3357	55.8636	50.8125	53.3366	46.9959	52.0939	47.1135	48.4261	43.6876	45.6616	55.6624	56.3039	7438	6033	5557	6782	6821	4765	7905	6349	8038	4684
ENSG00000033170	FUT8	14	65410592	65744121	+	protein_coding	4	0.0026154	0.0380259	0.181304	0.0522165	0.0296689	0.107716	0.272545	0.000495724	0.999805	0.0179544	0.999995	0.999916	0.999472	0.32108	0.805615	0.999963	4.35996	4.25895	4.24893	3.77323	5.07013	5.15127	6.54967	6.66092	6.25805	6.173	4.11147	4.03014	3.8317	3.4978	6.09354	6.01926	1132	1033	1068	1111	1056	857	1270	1141	1352	679
ENSG00000033178	UBA6	4	67612652	67701179	-	protein_coding	4	-0.089395	-0.0487113	0.138498	-0.00383003	0.013614	0.171293	0.347652	-0.0314239	0.999805	0.00342955	0.999995	0.999916	0.999472	0.00801122	0.628904	0.999963	19.294	18.4632	22.006	18.8457	17.0958	17.754	20.866	20.5529	18.2929	16.9256	16.1108	15.0088	17.8333	15.67	20.4286	19.9206	9221	7848	6852	8218	8109	6184	13735	9885	10974	6429
ENSG00000033867	SLC4A7	3	27372721	27484420	-	protein_coding	4	-0.00426175	-0.016787	0.194543	0.0492267	0.0321047	0.064537	0.205768	-0.0354764	0.999805	0.113484	0.999995	0.999916	0.999472	0.449921	0.566124	0.999963	8.10691	7.67407	9.23935	8.38713	11.3241	12.6704	7.65909	7.52292	10.5196	9.43793	9.09097	9.27966	7.77152	6.47248	8.27209	7.89678	3259	2766	2375	2863	2836	2112	4424	3491	3574	2394
ENSG00000034510	TMSB10	2	84905625	84906675	+	protein_coding	4	-0.00152979	0.000792644	-0.0377325	0.0301409	-0.0730961	0.188168	0.174233	0.0132469	0.999805	0.155979	0.999995	0.999916	0.999472	0.0128005	0.939465	0.999963	2697.18	2789.85	2687.2	2489.8	2965.26	2827.9	3083.07	3088.55	4020.29	3858.13	2067.09	1951.3	1906.43	1991.94	3634.8	3772.94	59764	47308	41486	58951	53180	37110	64828	46221	63300	36412
ENSG00000034693	PEX3	6	143450807	143490010	+	protein_coding	4	-0.178721	0.00278788	0.0258808	-0.0110372	0.034357	0.117399	0.0533177	-0.0464483	0.999805	0.719122	0.999995	0.999916	0.986249	0.306839	0.967024	0.999963	18.2145	17.9511	16.3672	17.6868	19.8653	18.8805	19.6644	19.7915	25.9461	21.3221	15.2745	15.4144	16.6744	17.0756	20.6303	20.1674	1751	1399	1338	1553	1439	1167	1887	1429	1648	1106
ENSG00000034713	GABARAPL2	16	75566351	75577881	+	protein_coding	4	-0.162479	-0.0469724	0.0721361	-0.0515004	0.0872007	0.145426	0.179049	0.0228626	0.999805	0.159817	0.999995	0.999916	0.999472	0.240795	0.923111	0.999963	9.14346	8.65415	9.37092	8.68227	12.7176	12.3933	11.3793	10.9786	14.4723	12.562	9.37326	8.44453	8.97018	9.36374	12.0451	12.8972	1176	981	911	1035	970	745	1304	1025	1419	756
ENSG00000035115	SH3YL1	2	217730	266398	-	protein_coding	4	-0.138975	-0.028247	0.0977624	-0.0478962	-0.0766718	0.00187462	0.0333391	-0.0520627	0.999805	0.822432	0.999995	0.999916	0.999472	0.990829	0.889726	0.999963	2.54038	2.59854	2.59139	2.84973	3.3665	3.05642	4.88343	4.59943	3.93197	3.37237	2.50442	2.48986	2.74416	2.83945	4.51203	4.38658	1138	1003	987	1107	1115	913	1327	1266	1316	803
ENSG00000035403	VCL	10	73995193	74121363	+	protein_coding	4	0.120187	-0.0664217	0.0181629	0.0286734	0.0142773	0.0913996	0.196382	-0.00541627	0.999805	0.0643882	0.999995	0.999916	0.999472	0.278942	0.977365	0.999963	49.1082	49.02	56.7911	53.7355	70.7686	72.9393	48.5982	48.2407	64.2467	70.0215	42.7741	40.285	40.002	40.0094	47.8604	47.3318	21282	17352	15711	19273	18824	13238	27509	22297	23701	14421
ENSG00000035499	DEPDC1B	5	60596912	60700190	-	protein_coding	4	-0.103408	0.0419272	0.172099	0.0668914	0.0328889	0.0891554	0.355222	-0.0130778	0.999805	0.000122555	0.999995	0.999916	0.999472	0.386521	0.601435	0.999963	9.83121	9.62982	12.315	10.5496	15.6118	15.3386	16.3529	16.9467	13.3157	11.9415	11.6512	11.5661	13.4905	12.6284	15.1494	15.5601	1626	1309	1237	1427	1427	1030	2185	1823	2226	1087
ENSG00000035687	ADSS	1	244408494	244452134	-	protein_coding	4	-0.214002	-0.0519013	0.0992223	-0.166028	0.0190335	0.0110308	0.0470252	-0.0137879	0.999805	0.705326	0.999995	0.999916	0.567967	0.920106	0.802591	0.999963	18.2598	17.8793	15.9669	17.2653	16.8975	13.9857	23.4224	22.754	18.0047	15.6266	17.7755	18.4385	21.9269	19.9062	22.8772	22.7004	2787	2478	2213	2552	2496	1970	2942	2300	2732	1700
ENSG00000035862	TIMP2	17	78852977	78925387	-	protein_coding	4	0.0549004	0.100062	0.0535865	-0.0787143	0.0625817	0.0860773	0.134315	-0.026006	0.999805	0.276191	0.999995	0.999916	0.999472	0.464602	0.930604	0.999963	9.09151	9.01222	9.43359	9.41715	4.37651	3.95655	2.93262	3.10701	3.7349	3.85682	7.56967	7.70825	5.59351	5.64042	3.36444	3.35396	2258	1811	1575	2012	1951	1217	2631	2088	2408	1556
ENSG00000035928	RFC1	4	39287456	39366375	-	protein_coding	4	-0.0468522	0.00936123	0.0807782	0.010571	0.0483949	0.0893838	0.199106	-0.0253665	0.999805	0.0452004	0.999995	0.999916	0.999472	0.311349	0.834667	0.999963	25.3777	24.322	26.2629	25.291	35.9482	35.1014	27.9138	28.1033	31.4783	30.2093	26.0322	26.0363	25.7836	25.2147	29.6025	28.6958	7165	5919	5632	6357	6236	4646	8975	6679	8373	4560
ENSG00000036054	TBC1D23	3	100261000	100325251	+	protein_coding	4	-0.0445404	0.0124517	0.0702555	0.00537922	0.032852	0.0707103	0.208391	-0.0441867	0.999805	0.220944	0.999995	0.999916	0.999472	0.465737	0.897236	0.999963	8.3993	8.40861	8.81489	8.74047	10.5472	10.7737	11.9524	12.1203	11.7401	11.0009	10.8109	10.7306	8.87904	8.64017	10.949	10.79	2015	1535	1322	1762	1511	1233	2799	1790	2097	1434
ENSG00000036257	CUL3	2	224470150	224585397	-	protein_coding	4	-0.0199948	-0.00626883	0.124231	0.0189184	0.0042642	0.0364917	0.271139	-0.0192123	0.999805	0.00125109	0.999995	0.999916	0.999472	0.680832	0.740114	0.999963	9.3549	9.27959	12.0908	10.933	12.8479	13.3974	11.0985	11.201	11.8023	11.5454	10.4054	10.457	11.9998	11.5659	10.1374	9.83708	4474	3806	3577	4066	4103	3086	6380	5744	6533	3315
ENSG00000037241	RPL26L1	5	172958729	172969771	+	protein_coding	4	-0.0292003	-0.0103217	0.0482022	0.0500585	0.00583212	0.167354	0.196402	-0.0103198	0.999805	0.153239	0.999995	0.999916	0.999472	0.105085	0.934279	0.999963	31.0967	29.7983	28.8888	27.3867	42.6287	43.4921	36.6586	35.3818	40.5344	41.1123	32.7658	31.4697	25.128	24.6693	39.4503	39.0863	1562	1280	1139	1466	1333	981	1834	1286	1597	988
ENSG00000037474	NSUN2	5	6599239	6633291	-	protein_coding	4	-0.0276957	-0.0300579	0.0647322	0.0402123	-0.0498419	0.179505	0.273832	-0.001571	0.999805	0.000834576	0.999995	0.999916	0.999472	0.00260242	0.882906	0.999963	37.9125	38.8085	44.2577	40.2897	55.5115	56.0394	47.8004	48.0617	42.7337	42.6704	50.5219	46.6222	46.6533	45.307	49.6787	48.4609	9095	7285	6901	8710	8212	6045	11736	9575	11114	6037
ENSG00000037637	FBXO42	1	16246839	16352454	-	protein_coding	4	0.0450797	0.0529901	0.0930488	0.0783592	0.0402713	-0.0680007	0.145748	0.0943195	0.999805	0.25745	0.999995	0.999916	0.999472	0.603165	0.850939	0.999963	2.84233	2.7399	3.40544	3.15895	3.99604	4.32735	3.52039	3.57153	3.76635	3.81537	2.38599	2.65558	3.18452	3.06553	2.31411	2.44455	1093	903	838	1046	946	648	1429	1082	1453	831
ENSG00000038002	AGA	4	177430770	177442503	-	protein_coding	4	-0.0409138	0.0271273	0.0758262	0.236556	0.0341887	0.266878	0.281826	0.00165504	0.999805	0.0510611	0.999995	0.999916	0.999472	0.140654	0.928251	0.999963	4.82057	4.72745	4.28129	3.6521	3.37821	4.07936	5.03669	5.11737	5.00166	5.01183	3.39572	2.81226	3.43736	3.31483	4.35854	4.44431	535	456	448	473	486	378	526	450	473	256
ENSG00000038210	PI4K2B	4	25233975	25279092	+	protein_coding	4	-0.119978	0.0437924	0.110901	0.00209646	-0.00227378	0.0495989	0.0570818	-0.145129	0.999805	0.706982	0.999995	0.999916	0.999472	0.602858	0.750244	0.999963	30.6191	28.4846	31.151	32.8672	8.29642	8.41626	21.1504	21.6906	16.3709	14.4504	26.2172	25.8317	32.9641	30.4876	14.804	14.6618	4233	3833	3587	3926	3849	3290	5668	4333	4455	3146
ENSG00000038219	BOD1L1	4	13568738	13627723	-	protein_coding	4	0.0596342	0.0153532	0.0870442	-0.0193177	-0.0102797	0.0293283	0.000435886	-0.0740068	0.999805	0.998238	0.999995	0.999916	0.999472	0.789555	0.874249	0.999963	4.20256	4.11549	4.96552	5.44163	6.63173	6.74947	5.11264	5.19537	4.36881	4.94248	3.27418	3.40387	5.11196	4.54113	5.4595	4.64808	2606	2357	2235	2467	2613	1852	3612	3477	3466	2318
ENSG00000038274	MAT2B	5	163503114	163519336	+	protein_coding	4	-0.125604	0.0263174	0.0809667	-0.000114726	-0.0258075	0.0895315	0.207795	-0.0483163	0.999805	0.0337904	0.999995	0.999916	0.999472	0.297608	0.838787	0.999963	9.71338	9.26595	10.6033	9.62185	14.7316	14.4943	16.7813	16.8125	16.5654	14.6082	15.2718	14.6767	15.5831	15.2564	17.2435	16.9732	2023	1770	1704	1823	1835	1629	2506	2176	2353	1312
ENSG00000038382	TRIO	5	14143702	14532128	+	protein_coding	4	0.201065	-0.0172959	0.00620788	0.0333913	-0.006718	0.213741	0.47589	-0.01974	0.999805	5.93471e-08	0.999995	0.999916	0.435274	0.00226845	0.992745	0.999963	5.35142	5.27651	7.36823	5.97032	8.73665	8.7876	5.79543	5.54519	5.51858	6.3949	5.71978	5.23296	5.00939	5.08555	5.71414	5.59727	3865	3330	3096	3576	3672	2620	5914	5610	5833	2816
ENSG00000038532	CLEC16A	16	10944488	11182189	+	protein_coding	4	0.176653	0.0667749	0.0527879	0.0157115	0.0521456	0.132909	0.142657	0.00477185	0.999805	0.186005	0.999995	0.999916	0.846315	0.194239	0.934848	0.999963	3.42766	3.23218	3.99206	3.84512	5.33996	5.31058	2.91415	2.94388	4.31235	4.80542	3.06781	2.8749	3.57205	3.62831	4.20504	4.09169	1775	1416	1453	1545	1591	1136	2268	1968	2110	1312
ENSG00000039068	CDH1	16	68737225	68835548	+	protein_coding	4	0.0809472	0.0138477	0.0794438	-0.0349954	0.0423071	0.1324	0.207108	-0.0162428	0.999805	0.0358105	0.999995	0.999916	0.999472	0.0209305	0.863983	0.999963	92.513	90.2858	85.1956	80.3055	89.5599	86.447	95.1268	97.4644	96.8783	101.602	79.8951	76.6711	72.2054	70.2648	92.5661	90.829	22933	20208	19240	20483	21433	15849	26625	20678	23519	14182
ENSG00000039123	SKIV2L2	5	55307760	55425581	+	protein_coding	4	-0.091118	-0.0432454	0.0836132	-0.0616646	0.00939834	0.10173	0.156479	-0.00583616	0.999805	0.162111	0.999995	0.999916	0.999472	0.210738	0.838787	0.999963	28.0046	28.2519	25.7903	26.1961	33.1291	30.7963	34.0642	32.9955	33.5112	31.381	31.2793	30.2078	34.2392	33.3754	39.1569	38.3595	7866	6500	6090	7252	6810	5273	8992	6568	8057	4813
ENSG00000039560	RAI14	5	34656237	34832627	+	protein_coding	4	-0.13983	0.0082206	0.142982	0.0519238	0.0710666	0.242552	0.291877	-0.0573299	0.999805	0.00470996	0.999995	0.999916	0.999472	0.00395322	0.700513	0.999963	4.63548	4.26509	4.69222	4.27591	5.84389	5.9893	3.49391	3.73221	4.05177	3.38482	7.11536	6.30395	4.19948	3.96833	5.3422	4.99589	1526	1216	1178	1378	1260	923	1827	1414	1713	910
ENSG00000040275	SPDL1	5	169583634	169604778	+	protein_coding	4	-0.0534977	0.0433419	0.0569923	-0.163078	-0.0197265	-0.0483046	0.121334	-0.0419416	0.999805	0.39632	0.999995	0.999916	0.999472	0.66093	0.932226	0.999963	7.55358	7.6877	7.58143	7.71753	9.89445	8.74183	9.82999	9.60532	9.86929	9.71044	8.8696	9.37023	8.12537	7.87239	10.1292	10.0395	1668	1276	1187	1593	1350	1042	1999	1396	1720	1106
ENSG00000040341	STAU2	8	73420369	73747708	-	protein_coding	4	-0.159714	0.0588076	0.179012	0.0157271	0.081602	0.165107	0.203851	-0.0235861	0.999805	0.090011	0.999995	0.999916	0.999472	0.157123	0.821865	0.999963	3.59415	3.31968	4.14926	3.73409	4.25899	4.26389	4.2692	4.61327	5.16111	4.364	3.10262	3.03311	3.21794	2.93931	3.84082	3.95486	1352	1137	1115	1163	1129	940	1761	1467	1496	882
ENSG00000040933	INPP4A	2	98444854	98594390	+	protein_coding	4	-0.0162162	0.0206951	-0.0163226	0.00398138	-0.00284405	-0.00250938	0.0961559	0.0346316	0.999805	0.421177	0.999995	0.999916	0.999472	0.986143	0.980372	0.999963	2.72089	2.76616	2.6355	2.67023	2.85359	2.83432	3.72199	3.89771	2.73183	2.73808	2.27292	2.42141	2.85144	2.95567	3.42407	3.55936	1500	1219	1254	1354	1404	1035	1594	1449	1538	981
ENSG00000041357	PSMA4	15	78540405	78552419	+	protein_coding	4	-0.135993	-0.0457996	0.0638703	-0.074191	-0.0331178	0.189209	0.254831	-0.02701	0.999805	0.00197538	0.999995	0.999916	0.97809	0.0023092	0.855004	0.999963	32.8407	33.1633	32.3396	29.2161	43.4401	38.6861	45.1178	42.4552	45.9895	42.9512	37.4429	34.5551	35.3803	33.5422	52.3281	50.344	9605	8160	7418	9292	8682	6583	10544	8833	10745	5426
ENSG00000041802	LSG1	3	194640788	194672477	-	protein_coding	4	0.142016	0.0529163	0.0569827	0.0848625	0.0215812	0.0567444	0.20992	-0.0180215	0.999805	0.0232743	0.999995	0.999916	0.977594	0.549881	0.906426	0.999963	23.0666	22.7307	22.3847	20.9843	33.727	35.008	28.0221	29.4304	29.0532	32.052	23.1046	22.9517	24.0137	24.1416	28.9094	29.1963	4643	3930	3730	4264	4102	3173	5294	4168	5122	2863
ENSG00000042088	TDP1	14	89954939	90044768	+	protein_coding	4	-0.0356341	-0.0593643	0.0620522	-0.0784306	-0.0154642	0.102475	0.166645	0.0293986	0.999805	0.139854	0.999995	0.999916	0.999472	0.361428	0.921479	0.999963	4.79937	4.81653	4.46428	4.30585	7.08457	6.8916	6.3204	6.2514	7.85222	7.55327	5.23404	5.05219	5.26695	5.57228	6.27643	6.21392	1314	970	988	1211	1080	851	1275	1063	1337	734
ENSG00000042493	CAPG	2	85394748	85418432	-	protein_coding	4	-0.213001	-0.0881142	-0.0537549	-0.102664	0.0226711	0.126007	0.0070157	0.0954304	0.999805	0.979801	0.999995	0.999916	0.999472	0.581953	0.963825	0.999963	3.25726	3.12405	2.93553	3.31333	2.60906	2.18384	6.09907	6.06336	2.83433	2.56199	2.45229	2.44687	5.50925	5.50194	8.07443	8.91936	355	290	334	299	313	297	351	258	366	232
ENSG00000042753	AP2S1	19	46838136	46850992	-	protein_coding	4	0.0347991	-0.0542829	-0.0263309	0.050971	-0.0116065	0.161868	0.181636	-0.00256498	0.999805	0.1589	0.999995	0.999916	0.999472	0.0382745	0.969209	0.999963	65.1369	66.0283	63.1468	62.3377	73.7874	72.5677	91.4075	87.855	87.8448	93.7713	62.8113	57.259	55.6687	58.6113	86.1462	93.4175	4482	3925	3821	4231	4324	3209	4886	4228	5880	2853
ENSG00000043093	DCUN1D1	3	182938074	182985953	-	protein_coding	4	-0.106394	0.0930014	0.0680186	0.093365	0.0335615	-0.147127	0.106526	-0.124041	0.999805	0.492799	0.999995	0.999916	0.999472	0.0916921	0.889562	0.999963	6.58048	6.134	7.36882	6.94009	6.91925	7.25635	9.40861	10.1448	8.99366	8.37002	5.89262	6.91053	7.39981	7.19963	8.35388	7.41593	2318	1832	1830	2009	1903	1617	2843	2492	2214	1568
ENSG00000043143	JADE2	5	134524312	134583230	+	protein_coding	4	-0.238791	-0.0643569	-0.0133392	-0.20855	-0.0327385	0.0362507	0.151712	0.0618142	0.999805	0.21343	0.919229	0.999916	0.771287	0.786107	0.985546	0.999963	3.63272	3.65661	3.81811	3.69796	9.10699	7.23942	5.16023	5.14435	5.93563	4.97217	3.86778	4.13761	5.96539	6.10379	5.89408	6.14351	1500	1193	1509	1339	1388	1325	1621	1482	1791	981
ENSG00000044115	CTNNA1	5	138610967	138935034	+	protein_coding	4	0.0927373	0.0299232	0.0756699	0.0628542	-0.00427605	0.193635	0.28964	-0.0210611	0.999805	0.00420504	0.999995	0.999916	0.999472	0.00140398	0.797398	0.999963	47.2281	46.7837	51.8884	44.1933	48.7423	51.3252	51.3638	51.783	46.522	49.4244	41.9791	37.1267	40.786	38.9352	52.1036	50.6597	17969	14747	12938	16776	15876	11074	22748	18003	20035	11862
ENSG00000044459	CNTLN	9	17134982	17503923	+	protein_coding	4	-0.230173	-0.0257191	0.145682	0.0944963	0.0289378	0.0124118	0.134438	0.0307315	0.999805	0.285813	0.999995	0.999916	0.708977	0.939577	0.746155	0.999963	2.17712	2.11944	1.98115	1.93833	2.29809	2.43043	1.9534	2.0063	2.75202	2.38818	1.89778	1.98648	1.69398	1.60841	2.29819	2.29869	1007	872	771	913	847	705	1048	832	1041	576
ENSG00000044574	HSPA5	9	125234853	125241330	-	protein_coding	4	0.107812	0.283226	0.245478	0.211346	-0.0832443	0.0266341	0.161924	0.0670118	0.999805	0.793232	0.999995	0.999916	0.999472	0.794557	0.615429	0.999963	68.815	73.4638	109.822	97.4108	103.499	98.3814	157.354	190.586	71.5948	77.6423	146.903	142.742	132.441	96.63	119.789	154.534	9623	9510	9703	9666	11474	8146	13518	24306	20383	7911
ENSG00000046604	DSG2	18	31498043	31549008	+	protein_coding	4	-0.0206715	0.0439864	0.153601	0.0836458	-0.00590169	-0.0228286	0.0763868	-0.0228228	0.999805	0.605269	0.999995	0.999916	0.999472	0.835685	0.804816	0.999963	24.4303	25.3184	37.4656	40.885	31.819	32.2444	40.8168	41.0969	37.5991	35.6291	21.0677	23.2232	34.8044	30.5891	37.2786	35.0972	6322	5188	5397	5607	6023	4521	10058	10198	11014	5749
ENSG00000046647	GEMIN8	X	14008279	14029893	-	protein_coding	4	0.00929456	0.0600347	0.00143874	0.0408303	0.147165	0.242755	-0.0253719	-0.0703593	0.999805	0.964435	0.999995	0.999916	0.999472	0.533522	0.99853	0.999963	0.816625	0.697899	0.590682	0.665081	1.13535	1.0992	1.85955	1.83342	1.57732	1.62786	0.813643	0.735873	1.13433	1.24575	2.08482	1.99349	82	70	67	56	85	48	38	73	68	28
ENSG00000047056	WDR37	10	1049538	1132297	+	protein_coding	4	0.0262565	-0.0402928	0.027154	0.108429	0.0125611	0.21194	0.434187	0.0747052	0.999805	6.32705e-05	0.999995	0.999916	0.999472	0.117792	0.977365	0.999963	2.72486	2.70436	3.92382	3.0939	3.47622	3.57597	3.75786	3.64489	3.78485	3.84113	3.05299	2.8182	2.70849	2.88203	2.71119	2.88424	649	545	509	573	601	434	986	911	1054	470
ENSG00000047188	YTHDC2	5	113513683	113595285	+	protein_coding	4	-0.0190938	-0.0382227	0.0982873	-0.0244262	-0.0272801	0.0746537	0.090605	-0.00836189	0.999805	0.412902	0.999995	0.999916	0.999472	0.359559	0.785394	0.999963	7.93766	7.97028	7.80251	7.83647	11.7061	11.3186	10.3311	10.2099	9.62239	8.96762	8.84881	8.81664	11.0714	10.0766	12.2474	11.7939	3654	3036	2775	3473	3271	2446	4040	3316	3627	2349
ENSG00000047230	CTPS2	X	16588003	16712936	-	protein_coding	4	-0.0804277	-0.0176627	0.0751695	0.0236683	-0.0410505	0.147115	0.135437	-0.0311099	0.999805	0.286791	0.999995	0.999916	0.999472	0.142429	0.865417	0.999963	5.26566	5.07185	5.5103	5.19629	8.64012	8.79216	7.81814	7.85201	8.42515	8.16252	5.55065	5.24916	6.08884	5.89142	8.09978	7.94326	1246	1026	916	1085	1074	934	1342	1193	1467	769
ENSG00000047249	ATP6V1H	8	53715557	53843558	-	protein_coding	4	-0.0657247	-0.0661944	0.132783	-0.0323145	0.0249912	0.240934	0.356967	-0.0488096	0.999805	0.00311465	0.999995	0.999916	0.999472	0.0030793	0.720434	0.999963	10.2929	10.1716	11.4878	10.2553	18.1009	17.5524	12.3737	11.6843	14.8714	13.9151	10.9409	9.73395	10.7874	9.81483	12.7741	12.8984	2185	1903	1732	2073	1913	1469	2960	2153	2777	1402
ENSG00000047315	POLR2B	4	56977722	57031168	+	protein_coding	4	-0.0752982	-0.0616602	0.076869	-0.0563573	-0.00229118	0.143441	0.278966	-0.0331966	0.999805	0.0116109	0.999995	0.999916	0.999472	0.0321274	0.803271	0.999963	25.0406	25.1965	25.4914	23.9444	37.5051	35.2202	33.9002	33.4767	31.9692	30.1957	29.2942	28.0998	32.8463	32.144	37.7534	38.0441	6331	5089	4885	5789	5462	4268	7695	5612	7144	3795
ENSG00000047346	FAM214A	15	52581317	52709817	-	protein_coding	4	-0.162433	0.00697819	0.0793841	-0.000520789	0.0513236	0.0217418	0.192049	0.0386155	0.999805	0.180843	0.999995	0.999916	0.999472	0.930612	0.935835	0.999963	0.968293	0.889225	1.65404	1.51985	1.47058	1.48228	1.30144	1.29688	1.4797	1.2993	0.841943	0.844174	1.04864	0.997609	0.92681	0.905355	398	322	325	324	336	293	782	639	678	437
ENSG00000047365	ARAP2	4	35948221	36244509	-	protein_coding	4	0.154162	0.00120651	0.0433043	0.13192	-0.0135749	-0.0502476	0.240974	-0.0394737	0.999805	0.133296	0.999995	0.999916	0.999472	0.690222	0.961586	0.999963	3.86481	3.81086	3.91573	3.88669	4.24047	4.8563	5.90444	5.83012	5.75196	6.55834	3.07639	3.40045	5.0773	5.15251	4.88485	4.8173	2008	1867	1556	1844	2095	1316	2232	2561	2260	1189
ENSG00000047410	TPR	1	186311652	186375693	-	protein_coding	4	0.0432175	-0.0755739	0.167342	-0.0646304	0.0323006	0.161676	0.344074	0.072487	0.999805	9.11421e-06	0.999995	0.999916	0.999472	0.0105702	0.483535	0.999963	16.1653	15.7934	18.361	15.608	24.5026	21.9767	21.252	20.02	20.4623	21.7179	16.342	15.096	13.7696	13.122	16.6177	16.9365	8183	7253	6600	7605	7496	5479	10714	8910	10209	5208
ENSG00000047579	DTNBP1	6	15522801	15663058	-	protein_coding	4	0.0264465	0.0462674	0.173338	-0.0382299	0.0790487	0.048655	-0.0166292	-0.00107188	0.999805	0.953875	0.999995	0.999916	0.999472	0.865625	0.853254	0.999963	1.61221	1.62824	2.84933	3.08964	3.47235	3.24696	2.95384	2.83738	2.87922	2.56119	1.66346	1.66987	1.69812	1.62358	2.43491	2.21895	196	174	195	195	176	141	317	402	413	208
ENSG00000047617	ANO2	12	5531869	5946232	-	protein_coding	4	0.209723	0.0113306	0.0522958	-0.0115983	-0.0755829	0.0423083	0.0336666	0.199561	0.999805	0.930017	0.999995	0.999916	0.999472	0.913048	NA	0.999963	0.818292	0.715509	0.602564	0.612737	0.763281	0.750784	0.163655	0.159956	0.906589	1.015	0.719654	0.689538	0.110181	0.125161	0.101786	0.139405	285	181	102	295	172	105	253	126	179	157
ENSG00000047621	C12orf4	12	4487728	4538508	-	protein_coding	4	-0.0756293	0.0022935	0.134859	0.0432824	-0.0319413	0.107966	0.236389	-0.0265952	0.999805	0.13958	0.999995	0.999916	0.999472	0.258111	0.801662	0.999963	8.55399	8.46625	8.40945	7.95709	8.34359	8.47933	8.02318	7.69321	10.316	8.76778	9.33635	8.99529	7.85886	7.64814	9.16048	8.47439	1803	1494	1269	1742	1607	1111	2466	1632	1856	1240
ENSG00000047644	WWC3	X	10015562	10144478	+	protein_coding	4	0.172105	0.0356565	-0.0402561	0.0444346	0.0135855	0.175403	0.126302	-0.0184854	0.999805	0.342212	0.999995	0.999916	0.999472	0.284999	0.947827	0.999963	6.83916	6.7872	4.96064	5.02406	7.85816	8.15472	7.30073	7.5456	2.38844	2.64638	3.08807	3.03804	4.19861	4.24473	6.27031	6.00604	2034	1848	1608	1801	2023	1370	1594	1554	1676	894
ENSG00000048028	USP28	11	113797874	113875570	-	protein_coding	4	-0.132606	0.0248813	0.107245	-0.0317223	0.0791363	0.191574	0.160115	-0.0218999	0.999805	0.176633	0.999995	0.999916	0.999472	0.0301966	0.831874	0.999963	9.6866	9.14513	8.64113	8.25379	13.1291	12.438	13.8969	14.4271	14.1794	12.6189	8.39328	7.78461	10.2714	9.25526	13.1523	13.3596	2212	1959	1871	1877	2010	1552	2113	2033	2347	1204
ENSG00000048342	CC2D2A	4	15469865	15601557	+	protein_coding	4	-0.288379	-0.0805243	0.03978	0.0534013	0.0436832	0.0754979	0.0838926	0.0181367	0.999805	0.569188	0.999995	0.999916	0.999472	0.588798	0.966861	0.999963	2.16383	2.12401	1.96077	1.98867	2.65703	2.81841	3.48153	3.21213	0.378465	0.291494	2.772	2.70535	2.60431	2.66665	2.77279	2.80877	652	582	573	629	564	477	720	586	689	404
ENSG00000048392	RRM2B	8	102204502	102239118	-	protein_coding	4	-0.113342	-0.00397064	0.0533155	0.0923436	0.0107926	0.0634762	0.134703	-0.0281925	0.999805	0.286618	0.999995	0.999916	0.999472	0.542706	0.939791	0.999963	8.03105	7.89805	8.68361	8.30522	9.16584	10.0068	10.9984	10.9672	11.5098	10.6	7.99852	7.92301	9.61154	8.62853	11.1703	10.7143	1855	1736	1473	1703	1684	1384	2397	1893	1976	1282
ENSG00000048471	SNX29	16	11976737	12574289	+	protein_coding	4	0.0349431	0.0655809	-0.023007	0.161244	-0.0665394	0.116208	0.247702	-0.0398981	0.999805	0.0914735	0.999995	0.999916	0.999472	0.497457	0.985707	0.999963	0.883524	0.886596	0.973125	0.899241	1.33623	1.40954	1.22836	1.2913	1.36888	1.43896	0.934308	0.878707	1.10045	1.1186	1.33292	1.24029	429	328	330	390	419	277	489	432	535	280
ENSG00000048544	MRPS10	6	42206801	42217865	-	protein_coding	4	-0.0975122	-0.0166221	0.098454	0.0687917	-0.052178	-0.0031987	0.034268	-0.0212008	0.999805	0.825523	0.999995	0.999916	0.999472	0.982369	0.802152	0.999963	24.6571	25.1363	19.1417	21.6688	26.921	26.6775	30.2484	30.8877	31.5199	28.3151	22.0742	23.4375	22.3675	22.001	30.3932	30.8568	2175	1843	1645	2065	1962	1551	2218	1587	1908	1228
ENSG00000048649	RSF1	11	77659996	77821017	-	protein_coding	4	-0.11026	0.0497927	0.0682098	-0.0266958	-0.0556445	-0.0107131	0.157317	-0.021796	0.999805	0.172712	0.999995	0.999916	0.999472	0.939555	0.927587	0.999963	2.95376	3.10119	4.45335	4.38491	5.7411	5.56572	4.38218	4.57469	3.9771	4.04735	3.59849	3.68513	3.83912	3.57407	3.40533	3.30931	1938	1664	1537	1928	1776	1385	3130	3118	3329	1798
ENSG00000048707	VPS13D	1	12230067	12512047	+	protein_coding	4	0.0441676	-0.0490055	0.067727	-0.0189935	-0.0385957	0.225371	0.337512	-0.0499683	0.999805	0.00020527	0.999995	0.999916	0.999472	0.0412383	0.879312	0.999963	2.45035	2.48888	3.38541	2.84538	5.60772	5.50522	3.99648	3.73256	3.55462	3.91765	2.95342	2.86708	3.91007	3.87131	5.07421	5.10429	1932	1735	1780	1884	2066	1414	3109	2805	3172	1681
ENSG00000048828	FAM120A	9	93451722	93566107	+	protein_coding	4	0.0500328	0.142954	0.0969945	0.0174382	0.0867777	0.0592509	0.186495	-0.0452064	0.999805	0.0435433	0.999995	0.903562	0.999472	0.375945	0.782395	0.999963	33.8582	32.1373	37.1356	35.0822	34.479	33.9598	25.1436	27.5436	30.9915	31.8589	32.1049	32.2445	32.6607	32.0204	31.004	29.9375	10197	8492	8516	8554	9318	6569	12270	11250	12009	6788
ENSG00000048991	R3HDM1	2	135531455	135725270	+	protein_coding	4	0.141088	0.0336377	0.204456	0.0633817	0.115354	0.0789724	0.155217	-0.0866218	0.999805	0.281771	0.999995	0.999916	0.999472	0.496989	0.553586	0.999963	2.81967	2.56975	3.44714	3.42771	4.83155	4.94074	3.20615	3.24657	4.04143	4.27378	3.76164	3.64993	4.41214	3.83753	4.07595	3.5758	931	757	821	756	780	659	1188	1292	1293	721
ENSG00000049167	ERCC8	5	60873831	60945073	-	protein_coding	4	0.0161679	-0.0716878	0.187654	0.0868814	0.0176205	0.0596908	0.218907	-0.0550577	0.999805	0.113027	0.999995	0.999916	0.999472	0.70145	0.661795	0.999963	3.54138	3.46259	3.65445	3.57084	2.80661	2.7341	3.70146	3.48544	3.52811	3.56132	3.93724	4.10523	3.76387	3.3462	3.95058	3.87946	733	607	546	691	645	445	909	696	804	478
ENSG00000049245	VAMP3	1	7771269	7781432	+	protein_coding	4	-0.0398667	0.0159259	0.122124	0.0565234	0.0779809	0.0602918	0.168217	-0.0252305	0.999805	0.130035	0.999995	0.999916	0.999472	0.534136	0.612378	0.999963	29.5183	28.2059	30.2264	30.3078	38.7936	39.9621	36.8827	36.0549	44.5165	41.1394	32.4856	32.3837	31.313	29.5346	35.0739	35.332	3563	2881	2630	3031	2871	2256	4445	3278	3909	2318
ENSG00000049323	LTBP1	2	32946972	33399509	+	protein_coding	4	0.15373	-0.0358274	-0.0606729	-0.065157	0.0415843	0.154212	0.241418	0.038704	0.999805	0.015836	0.999995	0.999916	0.999472	0.275048	0.938821	0.999963	6.88347	6.74564	7.51167	7.11335	12.4601	11.3957	5.71556	5.63843	7.97999	9.18522	2.92604	2.63585	3.33637	3.68893	4.03439	4.25645	2011	1784	1774	1829	1900	1433	2525	2351	2540	1321
ENSG00000049449	RCN1	11	31812391	32105755	+	protein_coding	4	0.00631432	0.0083891	0.138834	0.0846241	0.0372029	0.0887731	0.0896344	0.0234323	0.999805	0.485833	0.999995	0.999916	0.999472	0.317078	0.652264	0.999963	36.3256	35.1463	40.0576	41.7685	39.9006	39.9348	44.8362	44.5009	43.1793	45.0606	24.7565	25.1778	24.4612	22.3449	28.6889	29.5437	10972	9656	8218	10004	9564	7205	12912	11372	13842	6984
ENSG00000049541	RFC2	7	74231499	74254458	-	protein_coding	4	-0.0222527	-0.0117666	0.0358292	0.0879197	-0.00511498	0.123858	0.0576797	-0.00212244	0.999805	0.633043	0.999995	0.999916	0.999472	0.117274	0.963027	0.999963	31.3527	31.4458	31.1223	31.6415	45.1446	47.0717	37.9527	37.1594	42.0856	42.2591	30.2275	29.2276	30.7717	29.8811	40.242	40.3749	2898	2605	2280	2707	2645	2077	3199	2501	3268	1879
ENSG00000049618	ARID1B	6	156777374	157210779	+	protein_coding	4	0.113798	0.107772	-0.0324019	-0.0106244	0.0337525	0.0797168	0.179986	0.00305025	0.999805	0.104186	0.999995	0.999916	0.999472	0.463518	0.966185	0.999963	0.848593	0.845874	1.02192	0.948171	1.29778	1.30665	0.72149	0.775813	0.824531	0.832123	0.863642	0.869538	0.903018	0.968426	0.855307	0.774347	1563	1300	1365	1451	1447	1050	2065	1856	1879	1122
ENSG00000049656	CLPTM1L	5	1317744	1345099	-	protein_coding	4	0.0232761	-0.0383355	0.0895261	0.0942232	0.0211817	0.28124	0.31219	0.0187507	0.999805	0.00138295	0.999995	0.999916	0.999472	2.4986e-06	0.864571	0.999963	21.3135	20.8389	23.9623	20.1194	26.49	27.4905	24.0257	23.371	26.4361	27.1226	29.54	25.4065	22.9511	23.1417	25.2456	25.4444	6092	4942	4602	5645	5161	3877	7445	5709	7462	3848
ENSG00000049860	HEXB	5	74640023	74722647	+	protein_coding	4	-0.135689	-0.0532027	0.0586952	0.0111076	-0.0357022	0.155539	0.214964	-0.000784214	0.999805	0.0120124	0.999995	0.999916	0.993023	0.0236033	0.87839	0.999963	29.5231	30.2981	26.9777	25.1154	30.1078	29.7088	35.7797	35.3977	40.5012	36.7853	27.6862	26.2014	31.5734	31.1222	37.9225	38.5036	6210	5290	5033	5874	5900	4380	6365	5362	6492	3418
ENSG00000050130	JKAMP	14	59484443	59505410	+	protein_coding	4	-0.0752425	-0.134579	0.0743252	-0.16238	0.0654031	-0.00795719	0.149693	-0.0384816	0.999805	0.30004	0.999995	0.999916	0.999472	0.957018	0.896199	0.999963	8.11952	7.9319	7.03237	7.21641	9.2979	8.31865	9.97653	8.97557	9.73163	9.53011	7.48529	7.7326	7.8266	7.6008	8.53387	8.48329	1631	1249	1159	1409	1279	979	1686	1202	1380	891
ENSG00000050344	NFE2L3	7	26152240	26187125	+	protein_coding	4	-0.0551763	-0.123203	0.0813131	0.0576985	0.0450731	0.121958	0.216751	0.0522066	0.999805	0.0648766	0.999995	0.999916	0.999472	0.293766	0.910398	0.999963	24.4382	23.2084	24.0603	22.4409	25.1058	25.4583	20.5072	18.7902	32.6775	30.3416	16.6614	15.5934	14.7731	14.2795	18.112	19.2137	4341	3770	3287	4063	3674	2798	5190	4017	4453	2561
ENSG00000050393	MCUR1	6	13786557	13814568	-	protein_coding	4	0.0138873	0.0214626	-0.0209861	-0.0151412	0.0217637	-0.0323791	0.0666943	0.020359	0.999805	0.655898	0.999995	0.999916	0.999472	0.805532	0.97163	0.999963	8.05532	7.91925	6.99436	7.43753	8.60028	8.22059	7.68082	7.81749	9.13021	9.37758	7.3225	7.81341	7.31961	7.35325	8.7441	9.1356	2120	1717	1613	1923	1829	1361	2144	1532	2012	1244
ENSG00000050405	LIMA1	12	50175788	50283546	-	protein_coding	4	-0.0794185	0.0314387	0.145683	-0.0279928	-0.00639358	0.0249089	0.197432	-0.0030426	0.999805	0.0502614	0.999995	0.999916	0.999472	0.826437	0.615429	0.999963	14.8853	14.9542	14.7857	13.5502	19.1952	18.9104	19.6018	19.5763	20.058	18.6718	13.6676	14.0179	17.3164	15.921	20.3779	20.7228	3931	3312	3217	3678	3575	2753	4466	3670	4040	2299
ENSG00000050748	MAPK9	5	180233143	180292099	-	protein_coding	4	-0.0283579	0.0143332	0.0913496	0.0187239	0.00615332	0.0311482	0.120127	-0.0493916	0.999805	0.386616	0.999995	0.999916	0.999472	0.786593	0.859883	0.999963	5.43848	5.23432	6.15811	6.1923	6.46299	6.42414	8.32972	8.54851	6.83641	6.69628	4.81121	4.90958	6.98189	6.36324	7.62071	7.43379	2036	1630	1638	1825	1796	1399	2524	2517	2619	1426
ENSG00000051382	PIK3CB	3	138652699	138834938	-	protein_coding	4	0.107068	-0.0116896	0.1409	0.0620147	0.0208148	0.188551	0.200523	-0.0583694	0.999805	0.329828	0.999995	0.999916	0.999472	0.192802	0.767877	0.999963	1.67594	1.61094	2.69137	2.63881	3.93492	3.86736	3.69451	3.61244	3.3443	3.37937	1.83835	1.70848	2.40556	2.22677	3.26447	2.82329	550	475	428	491	486	384	969	1185	958	537
ENSG00000051523	CYBA	16	88643283	88651152	-	protein_coding	4	-0.0275736	-0.143652	-0.102991	0.0546589	-0.105295	0.175065	0.0410435	-0.0116404	0.999805	0.767295	0.999995	0.999916	0.999472	0.00905877	0.828231	0.999963	28.8345	29.958	28.8436	30.7787	32.1934	35.2742	44.7771	36.4394	58.8168	56.4916	30.9281	28.5698	22.6402	25.0587	46.3589	46.8415	3637	3423	3234	3952	3865	2802	4441	3717	5135	2917
ENSG00000051596	THOC3	5	175917873	176034680	-	protein_coding	4	-0.122449	-0.0397341	-0.0161808	-0.0783475	-0.00690567	0.10078	0.0243375	0.0180099	0.999805	0.889288	0.999995	0.999916	0.999472	0.391902	0.979549	0.999963	7.98034	8.10076	7.84233	8.14847	11.646	11.2706	11.5682	11.3797	13.21	11.5377	9.96127	10.101	9.13325	9.32353	15.2231	15.3937	1152	971	927	1043	1075	800	1242	916	1298	770
ENSG00000051825	MPHOSPH9	12	123152320	123244014	-	protein_coding	4	-0.128897	-0.0608711	0.0676035	-0.0340699	0.0528654	0.142069	0.0856086	-0.0282991	0.999805	0.478381	0.999995	0.999916	0.999472	0.0741538	0.929073	0.999963	5.48611	5.04802	4.46298	4.49599	7.03906	6.48892	5.48757	5.28409	6.11461	5.50262	5.69354	5.38887	4.13885	4.10828	5.93174	5.34902	2517	1999	1709	2243	1999	1470	2236	1776	2184	1367
ENSG00000052126	PLEKHA5	12	19129752	19376400	+	protein_coding	4	-0.18643	0.0181156	0.209997	-0.00315055	0.0193369	0.197299	0.369544	-0.0519017	0.999805	0.00761205	0.999995	0.999916	0.999472	0.156955	0.650394	0.999963	2.23621	2.14247	2.71459	2.35923	3.27093	3.13509	2.57766	2.71645	1.95115	1.78308	1.76485	1.51523	2.04374	1.95485	2.38284	2.33178	1174	942	929	1030	1034	792	1697	1246	1619	858
ENSG00000052749	RRP12	10	97356358	97426076	-	protein_coding	4	0.233224	-0.00844862	-0.0527139	0.0644417	-0.0422485	0.12905	0.214854	0.0210866	0.999805	0.0787598	0.999995	0.999916	0.69111	0.0712646	0.949607	0.999963	14.8814	15.37	14.5198	13.1922	16.4323	16.827	15.4954	16.3138	13.7444	15.0089	20.0153	19.1356	16.0866	16.6633	17.5003	17.261	5520	4290	4196	5259	5038	3483	6277	4866	5881	3657
ENSG00000052841	TTC17	11	43358932	43494933	+	protein_coding	4	-0.000301978	-0.0310715	0.0508559	-0.00958922	-0.00650804	0.120543	0.212185	-0.00522325	0.999805	0.0168601	0.999995	0.999916	0.999472	0.0686186	0.896199	0.999963	14.4601	14.2464	13.6947	13.0498	14.7974	14.9655	9.45765	9.54549	16.9951	16.8564	13.3029	12.9797	8.16683	7.98657	11.2422	10.6737	6905	5770	5200	6259	6333	4519	7505	5961	7339	3964
ENSG00000053254	FOXN3	14	89124871	89619149	-	protein_coding	4	-0.126618	0.0778371	0.16822	-0.0746823	0.0800908	0.0463624	0.0765353	-0.0142544	0.999805	0.605269	0.999995	0.999916	0.999472	0.782283	0.731425	0.999963	3.15887	3.06355	4.28069	4.14322	5.46028	5.13751	2.3464	2.52706	3.86996	3.60564	2.70696	2.83637	3.77421	3.17539	3.06204	3.13319	1457	1169	1293	1316	1222	993	1852	1910	2243	1203
ENSG00000053371	AKR7A2	1	19303965	19312146	-	protein_coding	4	-0.0185056	-0.0141771	0.0365106	-0.0181448	-0.064552	0.159281	0.160074	0.0317399	0.999805	0.210976	0.999995	0.999916	0.999472	0.152706	0.960234	0.999963	15.7509	16.8745	15.5615	14.7301	22.3715	21.6543	19.35	19.1396	23.7836	24.9852	13.2731	12.2713	14.0546	13.9722	21.6946	23.179	1102	992	1024	1100	1155	861	1151	1089	1355	687
ENSG00000053372	MRTO4	1	19251539	19260128	+	protein_coding	4	0.0637589	-0.0232922	0.0617833	0.10237	-0.0232101	0.0813411	0.0688509	0.0251141	0.999805	0.570573	0.999995	0.999916	0.999472	0.406035	0.921486	0.999963	48.5505	47.1833	45.9629	46.5996	67.1653	68.3097	67.5562	66.201	54.4607	60.3924	62.2702	60.3128	51.1198	53.0569	64.2709	67.3605	5788	4845	4125	5490	5006	3778	5949	4683	6261	3532
ENSG00000053501	USE1	19	17215346	17219829	+	protein_coding	4	0.0701131	-0.111495	-0.187739	0.0837933	-0.0417422	-0.00536244	0.127406	-0.0023011	0.999805	0.476415	0.999995	0.999916	0.999472	0.983023	0.844428	0.999963	3.30613	3.36092	4.4087	4.28836	3.89216	4.21916	4.9717	4.4476	3.78175	4.03063	3.32596	3.39929	2.58984	2.68023	4.22144	4.43881	336	269	281	318	314	237	417	446	509	280
ENSG00000053747	LAMA3	18	23689443	23955066	+	protein_coding	4	0.183988	-0.0699605	0.0684889	-0.0640802	-0.0515559	0.239337	0.373521	0.0108968	0.999805	4.65173e-05	0.999995	0.999916	0.625423	0.0213405	0.88617	0.999963	3.97765	4.05835	5.06462	4.4024	11.9437	10.8017	6.81536	6.44767	7.97897	9.31463	2.90069	2.58412	3.65603	3.4304	4.17338	4.27038	2371	1902	1644	2228	2109	1503	3141	2887	3210	1488
ENSG00000053900	ANAPC4	4	25377213	25418498	+	protein_coding	4	-0.0679021	-0.0781806	0.0986401	0.0238598	0.0327013	0.174182	0.206845	-0.0202228	0.999805	0.037441	0.999995	0.999916	0.999472	0.0237838	0.805486	0.999963	7.64145	7.37207	7.38638	6.94049	9.25772	9.98356	9.21315	8.62229	9.97093	9.69966	8.27514	7.61254	7.40874	7.13368	9.07986	9.09523	2394	2015	1955	2151	2098	1666	2703	2175	2467	1381
ENSG00000053918	KCNQ1	11	2444684	2849109	+	protein_coding	4	-0.321178	0.103942	0.0649011	-0.185271	-0.031011	0.0833981	0.0764704	-0.0345519	0.999805	0.902884	0.999995	0.999916	0.999472	0.90792	0.974734	0.999963	0.156668	0.157263	0.233308	0.237588	0.469989	0.429305	0.352758	0.386731	0.61665	0.425113	0.233383	0.232922	0.548432	0.476363	0.671385	0.622162	16	22	28	11	24	28	24	39	44	15
ENSG00000054116	TRAPPC3	1	36136570	36156053	-	protein_coding	4	-0.029827	-0.0758065	0.0577928	-0.0344957	-0.00405489	0.0854434	0.127151	0.0183379	0.999805	0.324923	0.999995	0.999916	0.999472	0.359978	0.901917	0.999963	16.3241	16.218	14.385	14.6416	23.7116	22.7893	22.1038	20.8774	21.317	20.5394	15.7283	15.4794	14.4442	14.4683	20.0145	21.2029	2503	2036	1784	2368	2035	1623	2327	1891	2675	1387
ENSG00000054118	THRAP3	1	36224416	36305357	+	protein_coding	4	0.058443	-0.0454939	0.0804836	-0.0527167	0.0162662	0.0663123	0.323882	-0.0208924	0.999805	0.000171086	0.999995	0.999916	0.999472	0.431504	0.851286	0.999963	64.7791	62.4907	74.7589	62.9944	96.4714	93.8857	69.3143	68.8756	75.0262	75.9195	66.2774	67.1372	71.177	65.8422	80.7001	80.0879	12326	10849	10294	11366	11374	8778	16380	13148	16815	8013
ENSG00000054267	ARID4B	1	235131634	235328219	-	protein_coding	4	-0.0994961	-0.0516628	0.176985	-0.0863304	0.00723252	0.151747	0.488615	0.074176	0.999805	1.92788e-10	0.999995	0.999916	0.999472	0.0372779	0.395791	0.999963	9.22699	8.98835	12.4534	9.5648	6.40271	6.19433	5.93059	5.80598	6.42959	5.8262	9.89669	9.45544	9.83384	9.1934	3.16957	3.44187	4348	3613	3079	3984	3825	2671	6501	5357	6549	2934
ENSG00000054277	OPN3	1	241590102	241677376	-	protein_coding	4	0.25198	0.00286176	-0.0307618	0.0412654	0.0344814	0.0373358	0.11199	-0.0282071	0.999805	0.321041	0.999995	0.999916	0.999472	0.784663	0.966185	0.999963	8.79951	8.64079	8.81433	8.88147	1.16065	1.25556	1.33388	1.39656	3.14454	3.4664	7.92375	8.18323	5.86067	6.0747	1.31712	1.18305	1367	1186	949	1274	1234	772	1572	1287	1511	876
ENSG00000054282	SDCCAG8	1	243256034	243500092	+	protein_coding	4	-0.158108	0.0358658	0.0983106	0.0105908	-0.024052	0.134204	0.185327	0.0475591	0.999805	0.121257	0.999995	0.999916	0.999472	0.276402	0.854499	0.999963	4.44965	4.43032	4.17874	3.93869	4.56915	4.89273	4.38375	4.86569	6.28942	5.84747	4.2162	4.08616	4.25972	4.16093	4.88242	4.52766	990	839	740	939	879	669	1020	832	1058	563
ENSG00000054611	TBC1D22A	22	46762617	47175699	+	protein_coding	4	-0.0499687	-0.00173619	0.00394913	0.131011	-0.0824114	0.154008	0.257712	0.106418	0.999805	0.0725342	0.999995	0.999916	0.999472	0.281138	0.997812	0.999963	2.85712	2.91781	2.89693	2.64546	3.87043	4.04867	3.65431	3.93127	4.61526	4.43659	3.72644	3.55588	3.00271	3.10902	4.14766	4.4638	573	537	510	584	596	457	705	605	817	370
ENSG00000054654	SYNE2	14	63852983	64226433	+	protein_coding	4	-0.0966809	-0.220291	-0.021	-0.0621945	0.0122307	-0.0506799	0.0905029	-0.107454	0.999805	0.63772	0.999995	0.285751	0.999472	0.736226	0.974734	0.999963	1.13929	1.08797	1.1032	1.04515	2.35622	2.11607	1.35834	1.14434	1.49689	1.43803	0.663368	0.704591	1.10603	1.15231	1.43371	1.44515	1383	1264	1279	1329	1293	1084	1851	1360	1408	1122
ENSG00000054793	ATP9A	20	51596514	51768634	-	protein_coding	4	-0.0518805	0.0263603	0.12301	0.0295765	-0.0558348	0.181438	0.155471	0.00440789	0.999805	0.235967	0.999995	0.999916	0.999472	0.115367	0.752824	0.999963	4.56632	5.0245	6.21483	5.9573	13.2552	13.198	10.3927	10.1219	13.3889	12.6156	3.98457	3.78261	7.60034	6.92856	9.75299	9.30918	1586	1343	1385	1465	1606	1199	2150	2031	2555	1226
ENSG00000054983	GALC	14	87837820	87993665	-	protein_coding	4	-0.00692674	0.0336011	0.0656278	0.147948	0.0977738	0.121572	0.134156	-0.0505384	0.999805	0.314745	0.999995	0.999916	0.999472	0.163261	0.893619	0.999963	14.4231	12.81	10.6013	10.8034	9.65357	10.678	11.9792	12.1676	13.3506	13.012	9.17401	9.05441	6.93788	6.86235	8.75135	8.75705	4517	3481	2610	3857	3360	2234	4049	2843	3411	2189
ENSG00000055044	NOP58	2	202265716	202303666	+	protein_coding	4	0.0177295	0.0301842	0.126506	0.000705359	-0.00859112	0.134994	0.271377	0.0221988	0.999805	0.00228222	0.999995	0.999916	0.999472	0.0529107	0.647741	0.999963	66.0537	66.1681	68.5105	61.779	82.951	80.5315	76.0196	78.1268	70.8403	70.8605	69.3843	64.1787	67.2848	64.4296	73.5292	73.0394	9281	7651	7204	8499	8256	6332	11196	8695	10734	5474
ENSG00000055130	CUL1	7	148697914	148801036	+	protein_coding	4	-0.0298606	0.0211631	0.114169	-0.017618	0.0385117	0.148755	0.304426	0.0149841	0.999805	0.00118314	0.999995	0.999916	0.999472	0.0494734	0.639004	0.999963	28.2451	27.3345	35.406	31.4292	51.8891	49.5359	43.6072	43.8733	40.1105	38.8718	26.9931	24.8592	37.9658	35.7807	41.2613	41.2171	4154	3578	3313	3776	3648	2815	5597	5114	5966	2790
ENSG00000055147	FAM114A2	5	153990128	154038936	-	protein_coding	4	-0.150434	0.0330573	0.155039	0.00702149	0.0701191	0.149793	0.21813	-0.0142738	0.999805	0.113336	0.999995	0.999916	0.999472	0.256895	0.750244	0.999963	2.3036	2.02944	2.23597	2.09202	2.12475	2.11388	3.11668	3.26813	2.68604	2.28278	3.00686	2.78013	2.49998	2.37827	3.48477	3.54829	587	533	508	517	500	452	671	643	662	358
ENSG00000055163	CYFIP2	5	157266079	157395595	+	protein_coding	4	0.0441078	0.0204133	0.0182672	-0.0163378	0.0429623	0.184508	0.279433	-0.0542618	0.999805	0.00641103	0.999995	0.999916	0.999472	0.050744	0.979745	0.999963	6.12247	6.0631	11.8919	10.317	10.4836	10.0559	4.01299	4.01838	7.4519	7.97031	4.76739	4.24376	3.81815	3.57426	4.95032	4.71813	2687	2148	2307	2320	2481	1806	5164	5105	5929	2909
ENSG00000055211	GINM1	6	149566294	149591748	+	protein_coding	4	-0.174239	-0.0787552	0.107887	0.0166851	-0.000675914	0.121967	0.225538	-0.0495729	0.999805	0.0581098	0.999995	0.999916	0.999472	0.333799	0.840203	0.999963	13.1329	13.1391	13.1552	12.5708	13.8888	13.1638	19.5088	19.0809	21.7995	19.4668	10.4597	10.2588	14.3531	13.9155	16.2496	15.4995	1304	1034	976	1150	1076	911	1526	1162	1348	759
ENSG00000055332	EIF2AK2	2	37099210	37157065	-	protein_coding	4	-0.0724333	0.0400688	0.177145	-0.0294387	0.0364977	0.0362332	-0.00769122	-0.0635463	0.999805	0.95177	0.999995	0.999916	0.999472	0.722214	0.226577	0.999963	12.6994	12.6067	14.5249	15.4393	19.5162	19.2636	14.7707	15.1829	16.1203	14.9304	12.9838	13.5296	14.9044	13.6668	15.7718	14.2992	6090	4829	4464	5278	5089	3874	7531	6137	6789	4590
ENSG00000055917	PUM2	2	20248691	20352234	-	protein_coding	4	0.0913598	0.127404	0.0604753	0.0108047	0.012694	-0.0859623	0.0840824	-0.0486008	0.999805	0.401653	0.999995	0.999916	0.999472	0.371738	0.910626	0.999963	8.88646	8.65482	13.0013	13.131	13.7038	13.7057	11.0104	11.9308	11.7281	12.4815	10.3343	11.316	12.9337	12.8214	10.4983	9.6168	2635	2100	2050	2398	2321	1692	4161	3705	4029	2461
ENSG00000055950	MRPL43	10	100969458	100987515	-	protein_coding	4	0.0309859	0.0401621	-0.0031406	-0.0289048	0.0114668	0.0821211	0.0155348	0.0474192	0.999805	0.915271	0.999995	0.999916	0.999472	0.419059	0.997812	0.999963	10.4839	10.0996	9.75829	10.2044	13.5081	12.5756	14.4802	14.752	13.7358	14.1537	10.1217	10.0425	10.4622	10.8027	14.1959	14.6835	1566	1243	1275	1405	1443	1018	1515	1370	1680	970
ENSG00000056050	HPF1	4	169729465	169757953	-	protein_coding	4	-0.225372	0.0111731	0.102566	-0.0963955	-0.0348348	0.0807697	0.00312305	-0.014423	0.999805	0.982824	0.999995	0.999916	0.647572	0.456869	0.814857	0.999963	22.6376	22.2857	20.9074	21.9089	26.5449	25.6955	30.7485	32.5526	31.5936	27.8816	23.8315	24.311	24.9949	23.5987	31.9224	30.5385	1359	1058	1093	1246	1195	971	1377	1189	1333	845
ENSG00000056097	ZFR	5	32354350	32444761	-	protein_coding	4	0.0586141	0.0931476	0.067995	0.00861903	0.0115455	0.0894124	0.262073	-0.00948878	0.999805	0.00874143	0.999995	0.999916	0.999472	0.229748	0.889423	0.999963	21.0431	20.2394	24.5019	22.5209	35.3143	34.4291	35.4936	37.5468	36.6032	38.3139	33.7889	32.7967	31.1797	30.5948	37.2202	37.2258	6051	4797	4725	5305	5283	4079	8344	6539	7241	4198
ENSG00000057019	DCBLD2	3	98795941	98901689	-	protein_coding	4	-0.0273515	0.00905644	0.0631214	-0.0358752	0.0135444	0.0991514	0.109796	-0.0136323	0.999805	0.480138	0.999995	0.999916	0.999472	0.231983	0.948476	0.999963	13.4018	13.6495	11.5011	12.0954	10.6169	10.7748	9.72401	9.63827	11.5535	11.3116	9.96816	9.83216	13.1773	12.4672	12.3287	12.1495	7050	5343	4330	6288	5914	3642	7589	4992	6158	4130
ENSG00000057252	SOAT1	1	179293714	179358680	+	protein_coding	4	-0.0556882	-0.00776514	0.157446	0.0166494	0.0409383	0.122566	0.250879	-0.00565387	0.999805	0.00884252	0.999995	0.999916	0.999472	0.231983	0.590569	0.999963	6.51154	6.21444	7.89111	7.27104	7.04244	7.46324	4.60521	4.64832	6.21034	6.08758	9.23966	8.58892	5.14749	4.63807	5.93047	5.87128	1935	1613	1482	1676	1673	1295	2639	2172	2519	1368
ENSG00000057294	PKP2	12	32790745	32896840	-	protein_coding	4	0.078961	0.02301	0.0237016	0.0640108	-0.0124291	0.0440191	0.246887	-0.054969	0.999805	0.0133936	0.999995	0.999916	0.999472	0.62749	0.97163	0.999963	21.2295	21.5376	18.7685	16.8311	28.4649	29.5303	26.7037	27.705	37.6021	38.6628	16.4312	16.6432	22.3968	22.6286	27.9782	26.9282	6448	5244	4943	5913	5751	4304	6619	5194	5954	3513
ENSG00000057468	MSH4	1	75796882	75913238	+	protein_coding	4	-0.0136567	0.0428588	0.0357467	-0.0337137	0.0420908	0.184752	0.352537	0.115238	0.999805	0.0443152	0.999995	0.999916	0.999472	0.379213	0.977365	0.999963	1.88938	1.83449	2.40005	2.2178	1.30036	1.40914	2.47213	2.52201	1.11806	0.960724	3.37662	2.94529	2.19063	2.23096	3.2933	3.42633	238	229	204	253	200	170	399	308	368	156
ENSG00000057608	GDI2	10	5765223	5842132	-	protein_coding	4	-0.0895952	-0.047005	0.0831636	-0.0297463	-0.0184388	0.141269	0.261097	-0.023011	0.999805	0.00736673	0.999995	0.999916	0.999472	0.042989	0.751271	0.999963	99.0345	100.646	103.96	96.413	135.521	128.585	136.964	131.24	144.23	136.129	107.849	100.068	112.515	106.132	146.48	142.97	16993	14124	12986	15990	14999	11517	21047	15645	19912	10509
ENSG00000057663	ATG5	6	106045423	106325820	-	protein_coding	4	-0.0105812	-0.073881	0.0621815	0.139172	0.0242634	0.0129367	0.276164	-0.0152192	0.999805	0.0047586	0.999995	0.999916	0.999472	0.921821	0.896199	0.999963	8.47948	8.47026	7.95773	7.24362	4.65123	5.04579	6.98477	6.83861	6.17365	5.83627	8.14041	8.04483	9.82093	9.27867	5.56538	5.91565	1966	1761	1507	1829	1719	1350	2178	1731	2096	1073
ENSG00000058056	USP13	3	179652755	179789401	+	protein_coding	4	-0.0463784	0.0266595	0.124821	-0.00792862	0.000225279	0.0493119	0.156622	0.0362447	0.999805	0.11873	0.999995	0.999916	0.999472	0.691613	0.739429	0.999963	4.614	4.54339	5.1718	5.01576	7.55818	7.6069	6.21436	6.21952	3.01196	2.75238	5.7038	5.67711	5.88736	5.79411	6.12912	6.43997	1628	1403	1251	1493	1465	1116	2002	1798	1990	1137
ENSG00000058063	ATP11B	3	182793500	182921635	+	protein_coding	4	-0.0352974	-0.0422112	0.102172	0.0492012	0.0470654	0.0432053	0.128785	-0.0409953	0.999805	0.248884	0.999995	0.999916	0.999472	0.670655	0.848301	0.999963	18.1338	17.1243	16.1843	16.1018	17.4202	18.302	23.4642	22.9746	23.4374	21.3368	14.2306	14.6183	18.8309	18.6313	23.0635	21.1926	6511	5897	5609	5807	6052	4735	7240	5848	6304	3977
ENSG00000058085	LAMC2	1	183186238	183244900	+	protein_coding	4	0.0168539	0.0314936	-0.00753736	0.122822	0.0308861	0.114392	0.110419	0.0456401	0.999805	0.338382	0.999995	0.999916	0.999472	0.394763	0.995116	0.999963	5.07398	4.92729	4.38362	4.40024	4.68988	4.98975	6.23428	6.15219	7.39863	7.27461	4.21156	3.94404	3.81722	3.78518	5.18155	5.34742	1408	1174	1073	1274	1239	898	1373	1127	1331	785
ENSG00000058262	SEC61A1	3	128051641	128071683	+	protein_coding	4	0.0338121	0.00652764	-0.0212012	0.0420591	-0.0123785	0.0439069	0.0356169	0.0302074	0.999805	0.804105	0.999995	0.999916	0.999472	0.535259	0.966956	0.999963	88.7753	90.1319	98.5561	101.039	102.201	105.611	107.358	112.328	107.596	108.04	87.3451	88.2006	88.4785	91.1191	110.421	112.893	18034	14569	13785	16483	15961	12053	22644	16490	21985	13993
ENSG00000058272	PPP1R12A	12	79773563	79935460	-	protein_coding	4	-0.0165749	0.0303009	0.0789054	-0.0375541	-0.00825787	0.072151	0.216237	-0.000180553	0.999805	0.0245899	0.999995	0.999916	0.999472	0.374975	0.814857	0.999963	9.68776	9.61414	12.054	11.1871	11.2086	11.1288	12.3882	12.5654	11.2334	11.5403	10.1122	10.3134	10.6373	10.1268	10.4339	9.92031	4969	3964	3784	4627	4335	3223	7017	5596	6169	3608
ENSG00000058668	ATP2B4	1	203626561	203744081	+	protein_coding	4	0.0986144	-0.0916159	0.0226046	-0.0510097	0.0836161	0.0741065	0.122808	0.0152902	0.999805	0.39932	0.999995	0.999916	0.999472	0.619416	0.979615	0.999963	1.10238	1.0369	1.42526	1.47068	1.05371	0.969496	1.14311	1.00531	0.978977	0.968334	1.67168	1.61435	1.66181	1.55318	1.94554	2.00331	448	390	348	401	380	286	626	598	658	390
ENSG00000058673	ZC3H11A	1	203795654	203854124	+	protein_coding	4	0.0338835	0.051522	0.0443407	-0.0282384	0.0257926	0.0277506	0.0281645	-0.0746276	0.999805	0.831066	0.999995	0.999916	0.999472	0.76647	0.929073	0.999963	22.3653	21.6567	22.4641	23.1268	25.971	24.8608	22.8289	23.4528	21.7307	21.425	21.7817	22.8451	23.7937	23.8242	25.8485	23.4225	8920	7743	7172	8179	8292	5896	10538	8562	9113	6362
ENSG00000058729	RIOK2	5	97160867	97183260	-	protein_coding	4	-0.176478	-0.0416698	0.12687	-0.060548	0.0679274	0.00498852	0.128892	0.0305478	0.999805	0.298452	0.999995	0.999916	0.983739	0.967281	0.684441	0.999963	8.05389	7.47539	8.36197	8.50289	8.48485	8.1729	11.1779	10.8728	9.5059	8.55432	9.91086	10.3667	9.73487	8.70593	7.7241	7.90243	1929	1567	1317	1717	1477	1167	2399	1764	2185	1335
ENSG00000058799	YIPF1	1	53851719	53889834	-	protein_coding	4	0.00552129	0.028244	0.141366	0.00122547	0.0380998	0.105513	0.132348	0.0568016	0.999805	0.36913	0.999995	0.999916	0.999472	0.521689	0.774386	0.999963	6.43252	6.25048	6.50418	6.38778	9.6009	9.9808	10.3859	10.3052	11.743	11.0891	6.29116	6.2851	7.95941	7.38755	10.298	10.6245	526	472	458	465	521	368	619	519	660	356
ENSG00000058804	NDC1	1	53765460	53838860	-	protein_coding	4	-0.0503006	-0.0298256	0.098775	-0.0445116	0.0305327	0.0966754	0.255123	-0.0332356	0.999805	0.0342428	0.999995	0.999916	0.999472	0.265496	0.852647	0.999963	32.4694	31.3935	32.0267	30.7142	36.8044	35.0531	43.0963	42.9066	40.6091	38.1563	39.4253	37.8958	39.6573	37.1405	47.1306	47.1013	7056	5896	5348	6219	6264	4574	9018	6462	7710	4583
ENSG00000059573	ALDH18A1	10	95605929	95656706	-	protein_coding	4	0.0166405	0.00637586	0.047071	0.0483518	-0.0303873	0.112771	0.162781	-0.0288327	0.999805	0.111381	0.999995	0.999916	0.999472	0.113306	0.929073	0.999963	52.5597	52.1514	54.8208	53.7525	72.7392	70.5576	73.9914	75.581	66.6986	70.1692	62.5362	59.8905	62.0669	60.8724	82.0062	80.2671	8275	6667	6647	7640	7548	5780	10161	7709	9805	5573
ENSG00000059588	TARBP1	1	234391313	234479103	-	protein_coding	4	-0.03677	-0.0872641	0.0869594	-0.103645	0.0010623	0.237537	0.0994592	0.00349875	0.999805	0.456938	0.999995	0.999916	0.999472	0.0583819	0.889423	0.999963	3.03058	3.10427	2.68534	2.65956	4.8487	4.47868	3.6592	3.41957	4.93509	4.77227	2.81265	2.55632	3.63441	3.41603	4.38235	4.56388	981	775	874	964	863	682	978	817	920	531
ENSG00000059691	GATB	4	151670504	151761023	-	protein_coding	4	-0.0163808	0.0121868	0.114595	0.0726904	-0.100371	0.208604	0.306375	0.0375842	0.999805	0.00774968	0.999995	0.999916	0.999472	0.0375833	0.775828	0.999963	1.82499	1.92326	2.48762	2.14481	3.86059	3.96972	3.35575	3.38688	3.66495	3.62312	2.34618	2.13761	2.38931	2.2853	3.18824	3.30333	897	711	720	852	869	653	1256	1173	1389	633
ENSG00000059769	DNAJC25	9	111631352	111654351	+	protein_coding	4	-0.132474	0.0704002	0.144488	0.140173	-0.135984	0.3348	0.170517	-0.0374952	0.999805	0.403603	0.999995	0.999916	0.999472	0.0156651	0.835892	0.999963	3.79246	4.15676	4.29086	4.38977	3.20761	3.71905	3.48971	3.80886	3.99793	3.43783	5.45339	4.45896	3.68023	3.60327	3.78533	3.39888	410	351	319	436	390	305	654	436	486	352
ENSG00000059804	SLC2A3	12	7919230	7936275	-	protein_coding	4	0.0354186	-0.0976056	0.0385513	0.347385	-0.134084	-0.122655	0.219359	0.0418357	0.999805	0.0846314	0.197871	0.999916	0.999472	0.233322	0.961844	0.999963	20.4015	20.7944	23.0657	21.1097	12.9807	16.2276	14.005	13.5324	20.7929	21.7426	23.6877	27.1346	10.1246	10.4994	10.2974	10.288	5253	4490	3400	5650	4922	3253	6828	5582	5715	3492
ENSG00000060069	CTDP1	18	79679801	79756623	+	protein_coding	4	0.170733	-0.0614224	0.00752624	-0.0593285	-0.0211112	0.180915	0.268373	0.0797523	0.999805	0.019411	0.999995	0.999916	0.988104	0.0479504	0.992565	0.999963	5.30987	5.28479	6.09959	5.5257	5.6116	5.19946	5.81176	5.35326	5.37651	5.86652	5.80286	5.38038	5.40712	5.42612	3.67021	3.95716	1646	1321	1309	1482	1506	1138	1880	1894	2148	1027
ENSG00000060138	YBX3	12	10699089	10723312	-	protein_coding	4	0.0212612	0.171855	0.0784125	0.0540339	0.0168401	0.0199158	0.22266	0.014863	0.999805	0.0556859	0.999995	0.195429	0.999472	0.819851	0.831874	0.999963	13.7517	13.2502	14.6145	13.7111	15.8102	15.8857	15.3778	17.4281	16.4355	17.3158	16.4283	16.9687	15.3942	14.7852	17.2256	17.9341	4773	4187	4079	4440	4659	3237	5208	5372	5976	2917
ENSG00000060339	CCAR1	10	68721012	68792377	+	protein_coding	4	-0.0786486	0.00656427	0.0924328	-0.0418777	0.0284092	0.0127742	0.155352	-0.0343909	0.999805	0.104414	0.999995	0.999916	0.999472	0.902108	0.763666	0.999963	27.6391	27.1004	29.6227	29.5646	35.934	34.0872	33.2608	33.1769	31.5396	31.1109	25.8235	26.8978	31.2437	30.0466	36.7908	34.6475	7001	5910	5708	6511	6253	4659	8232	7285	8448	4445
ENSG00000060656	PTPRU	1	29236516	29326813	+	protein_coding	4	-0.0886269	-0.0139556	-0.0750454	0.0466204	-0.0735284	0.142896	0.0761944	-0.0118059	0.999805	0.685517	0.999995	0.999916	0.999472	0.225283	0.94817	0.999963	5.8233	6.69786	7.87161	7.79798	5.09897	5.17959	14.8964	14.5974	9.41236	9.52676	6.22334	5.62485	10.6028	11.2477	17.3651	17.4485	1400	1376	1877	1280	1720	1626	1916	2256	2498	1257
ENSG00000060688	SNRNP40	1	31259568	31296782	-	protein_coding	4	-0.0224021	-0.018072	0.0678168	0.0481482	-0.0679704	0.206196	0.271315	0.0344366	0.999805	0.00885485	0.999995	0.999916	0.999472	0.0201015	0.874785	0.999963	29.4926	30.3851	29.791	26.8911	40.8855	40.3499	42.5762	41.2422	35.2127	34.4195	29.9615	28.3061	34.3935	33.3274	48.1132	49.5832	4912	3911	3784	4752	4532	3314	5778	4311	5491	2975
ENSG00000060762	MPC1	6	166364919	166383013	-	protein_coding	4	-0.0912767	0.000515793	0.0832033	0.0144489	-0.00958218	0.200328	0.26649	-0.0268808	0.999805	0.12867	0.999995	0.999916	0.999472	0.0742714	0.887027	0.999963	16.0603	16.7101	14.437	12.9926	17.6199	17.7829	17.9263	18.0668	19.3959	18.4383	16.5305	14.8962	12.5013	11.4119	18.7186	18.5422	1038	911	806	1033	873	733	1338	877	1047	703
ENSG00000060971	ACAA1	3	38103129	38137242	-	protein_coding	4	-0.11626	0.044351	0.120284	-0.0114208	-0.133485	0.0401738	-0.0499621	0.0747027	0.999805	0.932563	0.999995	0.999916	0.999472	0.763482	0.906426	0.999963	4.02729	4.54057	8.94869	9.37026	6.18733	5.40459	9.41707	11.9909	8.40488	7.06493	5.11708	5.13697	5.37692	4.54279	3.26468	3.2825	1078	1012	1240	1204	1240	1047	1872	3045	3020	1311
ENSG00000061676	NCKAP1	2	182909115	183038858	-	protein_coding	4	-0.0322795	0.017646	0.084098	-0.0167965	0.0489305	0.0996161	0.23986	-0.0229799	0.999805	0.0133729	0.999995	0.999916	0.999472	0.112031	0.776138	0.999963	12.3531	11.938	14.4111	12.9062	14.6812	14.8414	16.6985	16.9282	14.92	14.7458	11.0522	10.8133	8.09517	7.52364	8.55036	8.15544	11630	9836	9402	10227	10332	7837	15553	12752	13393	7900
ENSG00000061794	MRPS35	12	27710773	27756295	+	protein_coding	4	-0.0927804	-0.0292643	0.100845	-0.0112163	-0.00297819	0.11721	0.161722	2.94466e-05	0.999805	0.173894	0.999995	0.999916	0.999472	0.141741	0.754906	0.999963	49.0129	49.0449	43.0378	42.6317	68.5984	65.8567	76.7999	73.6371	67.2588	63.2444	61.1856	57.4523	62.0123	57.8418	76.3639	77.4383	4055	3538	3128	3779	3503	2910	4287	3146	4045	2266
ENSG00000061936	SFSWAP	12	131711081	131799737	+	protein_coding	4	0.122809	-0.0446588	0.0573828	-0.0723747	0.00837777	0.19633	0.274042	0.0177692	0.999805	0.00467744	0.999995	0.999916	0.999472	0.028779	0.929073	0.999963	5.19288	5.17231	5.90833	5.26164	6.61212	6.48268	5.29911	5.12919	4.98669	5.32714	6.77254	6.32677	5.76209	5.79189	5.78645	6.05958	2205	1826	1879	2107	2019	1489	2759	2358	2657	1488
ENSG00000062038	CDH3	16	68636189	68722616	+	protein_coding	4	-0.102272	-0.0667344	0.010823	-0.0590803	-0.0608083	0.0767495	0.155185	0.027809	0.999805	0.148353	0.999995	0.999916	0.999472	0.374975	0.983826	0.999963	15.2973	15.9811	14.3807	13.4823	16.2499	15.1617	16.8157	15.9563	16.7675	15.4685	9.99565	10.0084	13.9656	14.146	17.3883	18.1788	3988	3249	3249	3946	3830	2687	4247	3317	4259	2476
ENSG00000062485	CS	12	56271699	56300392	-	protein_coding	4	-0.0224055	0.0337808	0.058873	-0.0128795	0.0156267	0.101394	0.141827	-0.0298949	0.999805	0.0981515	0.999995	0.999916	0.999472	0.139803	0.912414	0.999963	32.2	31.5439	30.784	30.2155	46.1832	43.738	16.9028	18.0598	35.3302	35.5136	35.348	34.6309	37.0196	35.7964	35.0372	34.017	8618	6893	6971	7648	7761	5762	9039	7908	9329	5410
ENSG00000062598	ELMO2	20	46366049	46432985	-	protein_coding	4	-0.178885	0.0129021	0.191194	-0.023879	0.0304857	0.0571018	0.170344	0.0667303	0.999805	0.252986	0.999995	0.999916	0.999472	0.792558	0.678518	0.999963	2.22598	2.16335	2.40304	2.40954	3.5	3.05319	2.84157	3.01871	2.96796	2.5842	1.99489	2.06538	2.36433	2.17148	2.47906	2.67555	614	481	497	507	571	405	713	731	753	427
ENSG00000062716	VMP1	17	59707192	59842255	+	protein_coding	4	-0.100619	-0.198419	-0.0034115	-0.296219	-0.0442022	0.432295	0.0717121	0.0343838	0.999805	0.716885	0.0280233	0.999916	0.999472	0.14284	0.997497	0.999963	24.5209	24.4327	21.4406	23.1651	23.8164	19.5244	25.3971	22.8177	12.4668	12.1672	28.4573	23.63	22.8036	22.257	19.3207	19.6588	6430	5997	5628	6278	6494	4983	6801	7396	6240	4303
ENSG00000062725	APPBP2	17	60443149	60526219	-	protein_coding	4	-0.103266	-0.0518384	0.0903664	-0.113619	-0.0076606	-0.0258231	0.151773	-0.0267397	0.999805	0.183848	0.999995	0.999916	0.999472	0.820997	0.889562	0.999963	6.01592	5.93073	6.38309	6.28011	7.52811	6.99824	7.3729	7.45858	9.55859	9.03554	5.49887	5.84619	6.55976	6.37398	7.13164	7.07524	2509	2101	1924	2351	2251	1660	3013	2477	2789	1732
ENSG00000063046	EIF4B	12	53006158	53042209	+	protein_coding	4	-0.108821	-0.0635866	0.0703556	-0.0100789	-0.0379659	0.28727	0.261973	0.00599775	0.999805	0.0125894	0.999995	0.999916	0.999472	0.00011825	0.891677	0.999963	102.305	103.781	98.1037	87.8462	116.398	111.422	169.1	163.6	150.632	131.424	76.5241	66.8507	137.958	136.252	180.45	180.575	26286	22431	20185	24552	24513	18262	27654	23275	30902	14289
ENSG00000063177	RPL18	19	48615328	48619536	-	protein_coding	4	0.00913328	-0.0329245	-0.0564221	0.0727415	-0.0470742	0.196404	0.271588	-0.00566794	0.999805	0.00713894	0.999995	0.999916	0.999472	0.0140102	0.896199	0.999963	136.925	140.976	153.55	137.562	194.071	189.097	249.498	240.028	217.206	227.586	191.771	174.246	147.872	156.641	268.098	275.985	24545	20380	19000	23729	22804	16505	29642	24242	32780	15551
ENSG00000063241	ISOC2	19	55452985	55462343	-	protein_coding	4	0.00726493	-0.0823271	-0.0856762	0.031296	-0.0911064	0.233798	0.206746	0.0191418	0.999805	0.202906	0.999995	0.999916	0.999472	0.0106429	0.865417	0.999963	6.32696	6.54826	6.80113	6.17607	9.43901	9.63212	12.3441	12.0087	12.5814	11.4845	10.1459	8.92949	7.12324	7.71773	12.268	12.8993	1237	877	922	1117	1136	819	1375	961	1447	785
ENSG00000063244	U2AF2	19	55654146	55674715	+	protein_coding	4	0.0691037	-0.0234606	0.00195575	0.00440977	-0.033848	0.184579	0.0989234	0.0264323	0.999805	0.392995	0.999995	0.999916	0.999472	0.000811682	0.998106	0.999963	52.7981	53.5382	58.2163	56.6891	72.3297	71.5338	74.2703	71.2228	60.3082	59.4331	62.571	58.111	58.8145	58.7386	73.0183	76.2761	8997	7683	7356	8474	8769	6251	9826	9413	11443	6021
[truncated: 11,663 more rows]
[truncated: 38 more columns]

## Sheet: NUP50.3_to_NUP50.0_Sig30
id	name	chromosome	start_position	end_position	strand	gene_biotype	cluster	log2FC_NUP50.3_to_NUP50.0	log2FC_NUP153.2_to_NUP153.0	log2FC_Tpr_2h_aux._to_Tpr_untreated.	log2FC_GAP1.2_to_GAP1.0	log2FC_DLD1_2h_aux._to_DLD1_untreated.	log2FC_Nxf1_2h_aux._to_Nxf1_untreated.	log2FC_GANP1_3h_aux.to_GANP1_untreated.
[truncated: 102 more rows]

## Sheet: NUP153.2_to_NUP153.0_Sig30
id	name	chromosome	start_position	end_position	strand	gene_biotype	cluster	log2FC_NUP50.3_to_NUP50.0	log2FC_NUP153.2_to_NUP153.0	log2FC_Tpr_2h_aux._to_Tpr_untreated.	log2FC_GAP1.2_to_GAP1.0	log2FC_DLD1_2h_aux._to_DLD1_untreated.	log2FC_Nxf1_2h_aux._to_Nxf1_untreated.	log2FC_GANP1_3h_aux.to_GANP1_untreated.
[truncated: 51 more rows]

[truncated: 6 more sheets: Tpr_2h_aux_to_Tpr_unt_Sig30, GAP1.2_to_GAP1.0_Sig30, DLD1_2h_aux_to_DLD1_unt_Sig30, Nxf1_2h_aux_to_Nxf1_unt_Sig30, GANP1_3h_aux.to_GANP1_unt_Sig30, LMB Tpr_3h to unt_Tpr_ Sig30]
