# Supplementary material for: Nucleoporin TPR is an integral component of the TREX-2 mRNA export pathway
Source: Nat Commun. 2020 Sep 11;11:4577. doi: 10.1038/s41467-020-18266-2 (PMC7486939; doi:10.1038/s41467-020-18266-2)
Supplement: Supplementary file 6 — Supplementary Data 3 [file 41467_2020_18266_MOESM6_ESM.xlsx]

## Sheet: Tpr GO-terms
Gene list from Supplementary Table 2. Auxin-induced genes are substracted
				Tpr specific RNAs - auxin effect		Tpr specific RNAs - auxin effect. UP	Tpr specific RNAs - auxin effect. DOWN
Tpr-specific RNAs GO-terms (Human Mine) Holm-Bonferroni correction p<0.05, 2h of auxin	p-Value	# of Matches		167 elements		20 elements	147 elements
nucleic acid-templated transcription	0.00388615	58		ENSG00000241544		ENSG00000117394	ENSG00000178935
RNA biosynthetic process	0.00456102	58		ENSG00000005073		ENSG00000163660	ENSG00000062370
regulation of nucleic acid-templated transcription	0.00640385	56		ENSG00000034677		ENSG00000118515	ENSG00000132825
regulation of RNA biosynthetic process	0.00697041	56		ENSG00000054598		ENSG00000110080	ENSG00000179859
transcription, DNA-templated	0.0085031	57		ENSG00000062370		ENSG00000125378	ENSG00000229512
regulation of macromolecule biosynthetic process	0.0113272	60		ENSG00000090470		ENSG00000197329	ENSG00000273820
regulation of cellular macromolecule biosynthetic process	0.0122874	59		ENSG00000102878		ENSG00000227036	ENSG00000054598
regulation of cellular biosynthetic process	0.0131262	61		ENSG00000106031		ENSG00000115963	ENSG00000142065
regulation of transcription, DNA-templated	0.013143	55		ENSG00000108733		ENSG00000113369	ENSG00000213859
regulation of transcription by RNA polymerase II	0.0140576	44		ENSG00000116903		ENSG00000006747	ENSG00000198435
RNA metabolic process	0.0142347	65		ENSG00000117616		ENSG00000127955	ENSG00000231345
transcription by RNA polymerase II	0.0219341	45		ENSG00000119401		ENSG00000113916	ENSG00000162783
regulation of biosynthetic process	0.0231453	61		ENSG00000124217		ENSG00000164949	ENSG00000164631
heterocycle biosynthetic process	0.0388581	61		ENSG00000124659		ENSG00000007944	ENSG00000188483
cellular macromolecule biosynthetic process	0.0467918	66		ENSG00000125352		ENSG00000113070	ENSG00000181274
				ENSG00000132825		ENSG00000067082	ENSG00000189143
Tpr-specific RNAs Protein Domain Enrichment				ENSG00000134884		ENSG00000261490	ENSG00000165879
Zinc finger C2H2-type	4.07097e-07	28		ENSG00000135245		ENSG00000137193	ENSG00000179922
Zinc finger C2H2 superfamily	9.28554e-07	27		ENSG00000136870		ENSG00000170345	ENSG00000247626
CCAAT/enhancer-binding protein, chordates	0.0313843	3		ENSG00000139289		ENSG00000241544	ENSG00000247315
				ENSG00000141026			ENSG00000163026
				ENSG00000141232			ENSG00000184675
				ENSG00000141391			ENSG00000196670
				ENSG00000141965			ENSG00000130590
				ENSG00000142065			ENSG00000189431
				ENSG00000142961			ENSG00000181915
				ENSG00000143878			ENSG00000135245
				ENSG00000145217			ENSG00000159388
				ENSG00000152669			ENSG00000162878
				ENSG00000155760			ENSG00000165312
				ENSG00000155858			ENSG00000186230
				ENSG00000158792			ENSG00000162702
				ENSG00000159388			ENSG00000196544
				ENSG00000162413			ENSG00000186222
				ENSG00000162702			ENSG00000215012
				ENSG00000162757			ENSG00000263002
				ENSG00000162783			ENSG00000158792
				ENSG00000162878			ENSG00000164048
				ENSG00000163026			ENSG00000166189
				ENSG00000163348			ENSG00000174151
				ENSG00000164048			ENSG00000168806
				ENSG00000164086			ENSG00000253958
				ENSG00000164631			ENSG00000165943
				ENSG00000165312			ENSG00000188636
				ENSG00000165572			ENSG00000090470
				ENSG00000165879			ENSG00000171448
				ENSG00000165943			ENSG00000162757
				ENSG00000166189			ENSG00000139289
				ENSG00000167378			ENSG00000124659
				ENSG00000167615			ENSG00000155760
				ENSG00000167702			ENSG00000176055
				ENSG00000168264			ENSG00000117616
				ENSG00000168612			ENSG00000168795
				ENSG00000168795			ENSG00000167702
				ENSG00000168806			ENSG00000218891
				ENSG00000169860			ENSG00000172007
				ENSG00000169871			ENSG00000170604
				ENSG00000170191			ENSG00000143878
				ENSG00000170385			ENSG00000170385
				ENSG00000170604			ENSG00000180035
				ENSG00000171448			ENSG00000198142
				ENSG00000171823			ENSG00000167378
				ENSG00000172007			ENSG00000185670
				ENSG00000172216			ENSG00000140406
				ENSG00000173281			ENSG00000221869
				ENSG00000174151			ENSG00000172216
				ENSG00000174951			ENSG00000168612
				ENSG00000176055			ENSG00000188070
				ENSG00000176697			ENSG00000005073
				ENSG00000176920			ENSG00000124217
				ENSG00000177427			ENSG00000167615
				ENSG00000177602			ENSG00000205138
				ENSG00000178074			ENSG00000075826
				ENSG00000178935			ENSG00000245848
				ENSG00000179598			ENSG00000180346
				ENSG00000179859			ENSG00000102878
				ENSG00000179922			ENSG00000196371
				ENSG00000180035			ENSG00000183864
				ENSG00000180346			ENSG00000205808
				ENSG00000181274			ENSG00000171823
				ENSG00000181873			ENSG00000108733
				ENSG00000181915			ENSG00000187486
				ENSG00000182318			ENSG00000162413
				ENSG00000182810			ENSG00000164086
				ENSG00000183655			ENSG00000176920
				ENSG00000183665			ENSG00000179598
				ENSG00000183864			ENSG00000182810
				ENSG00000184675			ENSG00000179431
				ENSG00000185670			ENSG00000185730
				ENSG00000185716			ENSG00000155858
				ENSG00000185730			ENSG00000168264
				ENSG00000186222			ENSG00000177427
				ENSG00000186230			ENSG00000196639
				ENSG00000187486			ENSG00000183665
				ENSG00000188070			ENSG00000196470
				ENSG00000188483			ENSG00000170191
				ENSG00000188636			ENSG00000254470
				ENSG00000189143			ENSG00000234616
				ENSG00000189266			ENSG00000189266
				ENSG00000189431			ENSG00000187189
				ENSG00000196371			ENSG00000204519
				ENSG00000196470			ENSG00000197852
				ENSG00000196544			ENSG00000141391
				ENSG00000196639			ENSG00000198315
				ENSG00000196670			ENSG00000270170
				ENSG00000197841			ENSG00000165572
				ENSG00000197852			ENSG00000134884
				ENSG00000198142			ENSG00000136870
				ENSG00000198315			ENSG00000204128
				ENSG00000198435			ENSG00000173281
				ENSG00000198455			ENSG00000269343
				ENSG00000204128			ENSG00000251493
				ENSG00000204519			ENSG00000178074
				ENSG00000205138			ENSG00000141965
				ENSG00000205808			ENSG00000119401
				ENSG00000213859			ENSG00000253276
				ENSG00000215012			ENSG00000176697
				ENSG00000218891			ENSG00000129911
				ENSG00000221869			ENSG00000116903
				ENSG00000224470			ENSG00000185716
				ENSG00000229512			ENSG00000141232
				ENSG00000231345			ENSG00000174276
				ENSG00000234616			ENSG00000198455
				ENSG00000240990			ENSG00000182318
				ENSG00000245848			ENSG00000152518
				ENSG00000247315			ENSG00000034677
				ENSG00000247626			ENSG00000197162
				ENSG00000247844			ENSG00000224470
				ENSG00000251493			ENSG00000106031
				ENSG00000253276			ENSG00000240990
				ENSG00000253958			ENSG00000247844
				ENSG00000263002			ENSG00000163348
				ENSG00000267534			ENSG00000169860
				ENSG00000269343			ENSG00000177602
				ENSG00000270170			ENSG00000169871
				ENSG00000273820			ENSG00000152669
				ENSG00000075826			ENSG00000181873
				ENSG00000129911			ENSG00000197841
				ENSG00000130590			ENSG00000141026
				ENSG00000140406			ENSG00000142961
				ENSG00000152518			ENSG00000145217
				ENSG00000173621			ENSG00000188242
				ENSG00000174276			ENSG00000125352
				ENSG00000179431			ENSG00000174951
				ENSG00000187189			ENSG00000173621
				ENSG00000188242			ENSG00000183655
				ENSG00000197162			ENSG00000267534
				ENSG00000254470
				ENSG00000006747
				ENSG00000007944
				ENSG00000110080
				ENSG00000113916
				ENSG00000125378
				ENSG00000127955
				ENSG00000137193
				ENSG00000197329
				ENSG00000227036
				ENSG00000067082
				ENSG00000113070
				ENSG00000113369
				ENSG00000115963
				ENSG00000117394
				ENSG00000118515
				ENSG00000163660
				ENSG00000164949
				ENSG00000170345
				ENSG00000261490

## Sheet: Nup50 GO-terms
Gene list from Supplementary Table 2. Auxin-induced genes are substracted
					Nup50 specific RNAs - auxin effect
Nup50-specific RNAs GO-terms (Human Mine) Holm-Bonferroni correction p-value< 0.05	p-Value	# of Matches			78 elements
negative regulation of cellular process	0.0153392	38			ENSG00000183779
positive regulation of RNA metabolic process	0.0256331	21			ENSG00000171448
positive regulation of nucleic acid-templated transcription	0.04667	20			ENSG00000183665
positive regulation of RNA biosynthetic process	0.0471344	20			ENSG00000198642
					ENSG00000205808
Nup50-specific RNAs Protein Domain Enrichment	p-Value	# of Matches			ENSG00000101665
None					ENSG00000106538
					ENSG00000117394
					ENSG00000127955
					ENSG00000137193
					ENSG00000139926
					ENSG00000148426
					ENSG00000150995
					ENSG00000166387
					ENSG00000219481
					ENSG00000227036
					ENSG00000271254
					ENSG00000163435
					ENSG00000253190
					ENSG00000013588
					ENSG00000129474
					ENSG00000165655
					ENSG00000167173
					ENSG00000179820
					ENSG00000179833
					ENSG00000261609
					ENSG00000148677
					ENSG00000005339
					ENSG00000076201
					ENSG00000095951
					ENSG00000100393
					ENSG00000141867
					ENSG00000157933
					ENSG00000167470
					ENSG00000172534
					ENSG00000178209
					ENSG00000188158
					ENSG00000010818
					ENSG00000065526
					ENSG00000076067
					ENSG00000083857
					ENSG00000103257
					ENSG00000103653
					ENSG00000105810
					ENSG00000114812
					ENSG00000118454
					ENSG00000121210
					ENSG00000123066
					ENSG00000130479
					ENSG00000131389
					ENSG00000134508
					ENSG00000136205
					ENSG00000137275
					ENSG00000137642
					ENSG00000146648
					ENSG00000159216
					ENSG00000159263
					ENSG00000165244
					ENSG00000167522
					ENSG00000168502
					ENSG00000172819
					ENSG00000259932
					ENSG00000186767
					ENSG00000068028
					ENSG00000126003
					ENSG00000197063
					ENSG00000063438
					ENSG00000116044
					ENSG00000121454
					ENSG00000125430
					ENSG00000125966
					ENSG00000128342
					ENSG00000171368
					ENSG00000180667
					ENSG00000188613
					ENSG00000197568
					ENSG00000155760
					ENSG00000170385

## Sheet: Nup153 GO-terms
Gene list from Supplementary Table 2. Auxin-induced genes are substracted
					Nup153 specific RNAs - auxin effect
Nup153-specific RNAs GO-terms (Human Mine) Holm-Bonferroni p-value <0.05	p-Value	# of Matches			28 elements
regulation of metabolic process	0.00953085	20			ENSG00000168612
regulation of macromolecule metabolic process	0.0302337	19			ENSG00000171448
regulation of cellular protein metabolic process	0.0305266	13			ENSG00000176994
regulation of cellular metabolic process	0.0316636	19			ENSG00000186834
regulation of phosphate metabolic process	0.0349503	11			ENSG00000120738
regulation of phosphorus metabolic process	0.0351604	11			ENSG00000106538
cellular macromolecule metabolic process	0.0467236	21			ENSG00000113916
					ENSG00000137193
Nup153-specific RNAs Protein Domain Enrichment	p-Value	# of Matches			ENSG00000148426
None					ENSG00000166387
					ENSG00000227036
					ENSG00000105193
					ENSG00000136689
					ENSG00000125968
					ENSG00000169242
					ENSG00000118454
					ENSG00000163947
					ENSG00000119138
					ENSG00000164951
					ENSG00000063438
					ENSG00000116044
					ENSG00000124882
					ENSG00000125430
					ENSG00000188613
					ENSG00000210082
					ENSG00000281383
					ENSG00000176697
					ENSG00000197852

## Sheet: RanGAP1 GO-terms
Gene list from Supplementary Table 2. Auxin-induced genes are substracted
					RanGAP1 specific RNAs - auxin effect
RaGAP1-specific RNAs GO-terms (Human Mine) Holm-Bonferroni correction p-value < 0.05	p-Value	# of Matches			154 elements
positive regulation of nitrogen compound metabolic process	7.88e-08	52			ENSG00000231403
positive regulation of macromolecule metabolic process	3.96e-07	52			ENSG00000235523
positive regulation of metabolic process	1.12163e-06	53			ENSG00000241544
positive regulation of cellular metabolic process	1.14126e-06	51			ENSG00000006025
negative regulation of intracellular signal transduction	4.13825e-05	18			ENSG00000120075
regulation of cellular metabolic process	9.27678e-05	71			ENSG00000121716
regulation of nitrogen compound metabolic process	0.000112672	69			ENSG00000143842
regulation of macromolecule metabolic process	0.000247532	70			ENSG00000167565
cellular response to chemical stimulus	0.000269895	46			ENSG00000183569
regulation of metabolic process	0.000281158	73			ENSG00000221539
regulation of primary metabolic process	0.000354405	69			ENSG00000242207
cellular macromolecule metabolic process	0.000437624	83			ENSG00000251474
negative regulation of biological process	0.000500943	62			ENSG00000262877
regulation of intracellular signal transduction	0.000529716	33			ENSG00000266651
positive regulation of protein metabolic process	0.000663653	31			ENSG00000269858
cellular response to organic substance	0.00115433	40			ENSG00000272141
negative regulation of cellular process	0.00138124	57			ENSG00000274471
positive regulation of cellular protein metabolic process	0.00218673	29			ENSG00000117616
positive regulation of cellular process	0.00288608	60			ENSG00000176532
macromolecule metabolic process	0.00411485	87			ENSG00000197774
response to organic substance	0.00426774	44			ENSG00000198783
positive regulation of biological process	0.00542806	64			ENSG00000229512
tissue development	0.00778631	32			ENSG00000234616
response to chemical	0.0176555	54			ENSG00000114315
regulation of response to endoplasmic reticulum stress	0.0179898	7			ENSG00000170345
regulation of transcription by RNA polymerase II	0.0207141	38			ENSG00000067082
positive regulation of cell death	0.0267259	17			ENSG00000101665
system development	0.0289082	54			ENSG00000103888
regulation of developmental process	0.0314497	36			ENSG00000106538
positive regulation of nucleobase-containing compound metabolic process	0.0343056	30			ENSG00000108602
positive regulation of transcription by RNA polymerase II	0.0354003	23			ENSG00000113916
regulation of cellular protein metabolic process	0.0360777	36			ENSG00000115963
enzyme linked receptor protein signaling pathway	0.0392295	21			ENSG00000116717
intracellular signal transduction	0.0433417	38			ENSG00000117394
regulation of cell death	0.0438237	28			ENSG00000118777
circulatory system development	0.0459751	21			ENSG00000127955
regulation of endoplasmic reticulum stress-induced intrinsic apoptotic signaling pathway	0.048769	5			ENSG00000137193
					ENSG00000137203
RanGAP1-specific RNAs Protein Domain Enrichment	p-Value	# of Matches			ENSG00000137331
Basic-leucine zipper domain	0.000799774	7			ENSG00000139318
Transcription factor, Skn-1-like, DNA-binding domain superfamily	0.0419188	4			ENSG00000142871
					ENSG00000146192
					ENSG00000148426
					ENSG00000155090
					ENSG00000162772
					ENSG00000162892
					ENSG00000164741
					ENSG00000166225
					ENSG00000166387
					ENSG00000168209
					ENSG00000172818
					ENSG00000173530
					ENSG00000177606
					ENSG00000183421
					ENSG00000219481
					ENSG00000227036
					ENSG00000229989
					ENSG00000251348
					ENSG00000109321
					ENSG00000117525
					ENSG00000125772
					ENSG00000161010
					ENSG00000161960
					ENSG00000164099
					ENSG00000167964
					ENSG00000172803
					ENSG00000175197
					ENSG00000197989
					ENSG00000206754
					ENSG00000209042
					ENSG00000214756
					ENSG00000216775
					ENSG00000225855
					ENSG00000228437
					ENSG00000233016
					ENSG00000235027
					ENSG00000241343
					ENSG00000245532
					ENSG00000263826
					ENSG00000267519
					ENSG00000268879
					ENSG00000281398
					ENSG00000200795
					ENSG00000088356
					ENSG00000115738
					ENSG00000129474
					ENSG00000137033
					ENSG00000149289
					ENSG00000160588
					ENSG00000163961
					ENSG00000164626
					ENSG00000173276
					ENSG00000204524
					ENSG00000261609
					ENSG00000148677
					ENSG00000008513
					ENSG00000011422
					ENSG00000051108
					ENSG00000069667
					ENSG00000076067
					ENSG00000084636
					ENSG00000103653
					ENSG00000106829
					ENSG00000114019
					ENSG00000114812
					ENSG00000130147
					ENSG00000134070
					ENSG00000134871
					ENSG00000143367
					ENSG00000148444
					ENSG00000149716
					ENSG00000151012
					ENSG00000152133
					ENSG00000164056
					ENSG00000165244
					ENSG00000196449
					ENSG00000235092
					ENSG00000273079
					ENSG00000275342
					ENSG00000006652
					ENSG00000068028
					ENSG00000105771
					ENSG00000114529
					ENSG00000119138
					ENSG00000129473
					ENSG00000141682
					ENSG00000164951
					ENSG00000166024
					ENSG00000177125
					ENSG00000179454
					ENSG00000185022
					ENSG00000197063
					ENSG00000007944
					ENSG00000063438
					ENSG00000110080
					ENSG00000116044
					ENSG00000116285
					ENSG00000121454
					ENSG00000124882
					ENSG00000125430
					ENSG00000125848
					ENSG00000125966
					ENSG00000128342
					ENSG00000139515
					ENSG00000163825
					ENSG00000173253
					ENSG00000176842
					ENSG00000180667
					ENSG00000188613
					ENSG00000197191
					ENSG00000197568
					ENSG00000162783
					ENSG00000179598
					ENSG00000188483

## Sheet: NXF1 GO-terms
Gene list from Supplementary Table 2. Auxin-induced genes are substracted
					NXF1 specific RNAs - auxin effect			NXF1 specific RNAs - auxin effect. UP	NXF1 specific RNAs - auxin effect. DOWN
NXF1 DE>30% RNAs GO-terms (Human Mine) Holm-Bonferroni correction p-value < 0.05	p-Value	# of Matches			928			165 "NXF1.up":	763 "NXF1.down":
regulation of transcription by RNA polymerase II	6.22e-42	255			ENSG00000128965			ENSG00000125652	ENSG00000128965
transcription by RNA polymerase II	1.82e-40	260			ENSG00000159388			ENSG00000106459	ENSG00000159388
nucleic acid-templated transcription	4.79e-36	309			ENSG00000204519			ENSG00000074964	ENSG00000204519
regulation of nucleic acid-templated transcription	8.43e-36	301			ENSG00000034677			ENSG00000135976	ENSG00000034677
RNA biosynthetic process	1.23e-35	309			ENSG00000277462			ENSG00000101247	ENSG00000277462
regulation of RNA biosynthetic process	1.4e-35	301			ENSG00000237886			ENSG00000114670	ENSG00000237886
transcription, DNA-templated	5.14e-35	306			ENSG00000162413			ENSG00000281398	ENSG00000162413
regulation of transcription, DNA-templated	6.45e-35	298			ENSG00000166106			ENSG00000116580	ENSG00000166106
regulation of RNA metabolic process	2.43e-33	308			ENSG00000183655			ENSG00000176225	ENSG00000183655
regulation of cellular biosynthetic process	2.2e-32	323			ENSG00000143067			ENSG00000215030	ENSG00000143067
regulation of cellular macromolecule biosynthetic process	3.65e-32	312			ENSG00000175505			ENSG00000158055	ENSG00000175505
regulation of macromolecule biosynthetic process	6.79e-32	316			ENSG00000179859			ENSG00000262074	ENSG00000179859
regulation of biosynthetic process	2.21e-31	324			ENSG00000166886			ENSG00000076650	ENSG00000166886
regulation of nucleobase-containing compound metabolic process	6.55e-31	315			ENSG00000237330			ENSG00000263740	ENSG00000237330
RNA metabolic process	8.77e-31	340			ENSG00000179598			ENSG00000260260	ENSG00000179598
nucleobase-containing compound biosynthetic process	4.65e-30	321			ENSG00000186017			ENSG00000159685	ENSG00000186017
heterocycle biosynthetic process	1.25e-29	323			ENSG00000186230			ENSG00000171132	ENSG00000186230
aromatic compound biosynthetic process	1.74e-29	323			ENSG00000176697			ENSG00000156976	ENSG00000176697
regulation of gene expression	1.34e-28	327			ENSG00000162783			ENSG00000280385	ENSG00000162783
nucleic acid metabolic process	2.08e-28	357			ENSG00000198315			ENSG00000141002	ENSG00000198315
organic cyclic compound biosynthetic process	3.51e-27	324			ENSG00000135245			ENSG00000106006	ENSG00000135245
regulation of cellular metabolic process	4.48e-27	393			ENSG00000142961			ENSG00000141994	ENSG00000142961
cellular macromolecule biosynthetic process	5.23e-27	343			ENSG00000179023			ENSG00000138468	ENSG00000179023
macromolecule biosynthetic process	2.48e-26	347			ENSG00000114737			ENSG00000243449	ENSG00000114737
gene expression	4.1e-26	361			ENSG00000043591			ENSG00000156931	ENSG00000043591
regulation of nitrogen compound metabolic process	6.37e-26	379			ENSG00000186301			ENSG00000174989	ENSG00000186301
regulation of primary metabolic process	8.58e-26	385			ENSG00000125657			ENSG00000266019	ENSG00000125657
cellular nitrogen compound biosynthetic process	3.06e-24	337			ENSG00000062370			ENSG00000270141	ENSG00000062370
regulation of macromolecule metabolic process	3.15e-24	385			ENSG00000179454			ENSG00000246067	ENSG00000179454
cellular macromolecule metabolic process	3.03e-22	463			ENSG00000178935			ENSG00000270084	ENSG00000178935
regulation of metabolic process	1.22e-21	397			ENSG00000175087			ENSG00000125386	ENSG00000175087
nucleobase-containing compound metabolic process	1.38e-21	367			ENSG00000119138			ENSG00000276216	ENSG00000119138
heterocycle metabolic process	3.6e-20	370			ENSG00000247315			ENSG00000179029	ENSG00000247315
cellular biosynthetic process	1.03e-19	373			ENSG00000170385			ENSG00000242125	ENSG00000170385
cellular aromatic compound metabolic process	1.62e-19	370			ENSG00000106003			ENSG00000065675	ENSG00000106003
organic substance biosynthetic process	8.63e-19	374			ENSG00000183864			ENSG00000170222	ENSG00000183864
macromolecule metabolic process	2.93e-18	490			ENSG00000196470			ENSG00000002016	ENSG00000196470
cellular nitrogen compound metabolic process	4.01e-18	385			ENSG00000164631			ENSG00000148459	ENSG00000164631
biosynthetic process	8.34e-18	374			ENSG00000241839			ENSG00000265185	ENSG00000241839
organic cyclic compound metabolic process	1.24e-17	373			ENSG00000167565			ENSG00000150995	ENSG00000167565
cellular metabolic process	5.56e-12	520			ENSG00000215012			ENSG00000144668	ENSG00000215012
nitrogen compound metabolic process	8.83e-12	498			ENSG00000167333			ENSG00000234741	ENSG00000167333
primary metabolic process	4.19e-10	509			ENSG00000256967			ENSG00000160695	ENSG00000256967
metabolic process	3.84e-09	536			ENSG00000180035			ENSG00000258441	ENSG00000180035
regulation of cellular process	4.76e-09	511			ENSG00000173825			ENSG00000145868	ENSG00000173825
organic substance metabolic process	6.9e-09	518			ENSG00000278619			ENSG00000140563	ENSG00000278619
regulation of biological process	2.78e-07	528			ENSG00000181751			ENSG00000165995	ENSG00000181751
biological regulation	4.74942e-05	543			ENSG00000136870			ENSG00000241322	ENSG00000136870
negative regulation of nucleic acid-templated transcription	0.000243414	93			ENSG00000142102			ENSG00000130748	ENSG00000142102
negative regulation of RNA biosynthetic process	0.000262879	93			ENSG00000167550			ENSG00000268403	ENSG00000167550
negative regulation of cellular biosynthetic process	0.000911629	105			ENSG00000164011			ENSG00000152117	ENSG00000164011
negative regulation of transcription, DNA-templated	0.000922299	89			ENSG00000112796			ENSG00000135315	ENSG00000112796
negative regulation of RNA metabolic process	0.00145294	95			ENSG00000188070			ENSG00000275993	ENSG00000188070
negative regulation of biosynthetic process	0.00176048	105			ENSG00000224470			ENSG00000166444	ENSG00000224470
negative regulation of macromolecule biosynthetic process	0.00188454	101			ENSG00000197461			ENSG00000076555	ENSG00000197461
negative regulation of cellular macromolecule biosynthetic process	0.00287376	97			ENSG00000128590			ENSG00000235016	ENSG00000128590
negative regulation of transcription by RNA polymerase II	0.00502498	64			ENSG00000184675			ENSG00000123136	ENSG00000184675
negative regulation of nucleobase-containing compound metabolic process	0.010994	98			ENSG00000185730			ENSG00000118515	ENSG00000185730
negative regulation of gene expression	0.0182658	113			ENSG00000197852			ENSG00000276791	ENSG00000197852
					ENSG00000167702			ENSG00000155275	ENSG00000167702
NXF1 DE>30% RNAs (Protein Domain Enrichment)	p-Value	# of Matches			ENSG00000170260			ENSG00000104859	ENSG00000170260
Zinc finger C2H2-type	3.49e-66	162			ENSG00000181754			ENSG00000279696	ENSG00000181754
Zinc finger C2H2 superfamily	3.22e-65	158			ENSG00000178773			ENSG00000260924	ENSG00000178773
KRAB domain superfamily	1.36e-36	86			ENSG00000170608			ENSG00000206573	ENSG00000170608
Krueppel-associated box	3.36e-36	86			ENSG00000213859			ENSG00000084636	ENSG00000213859
SCAN domain superfamily	3.40987e-06	16			ENSG00000181634			ENSG00000183421	ENSG00000181634
SCAN domain	4.66064e-06	16			ENSG00000173281			ENSG00000236255	ENSG00000173281
SKP1/BTB/POZ domain superfamily	0.00066769	26			ENSG00000258858			ENSG00000125968	ENSG00000258858
BTB/POZ domain	0.00121965	25			ENSG00000189143			ENSG00000275405	ENSG00000189143
					ENSG00000005073			ENSG00000120616	ENSG00000005073
NXF1 DE>30% RNAs Pathway Enrichment	p-Value	# of Matches			ENSG00000152804			ENSG00000229320	ENSG00000152804
Generic Transcription Pathway	4.5e-22	116			ENSG00000155858			ENSG00000138674	ENSG00000155858
RNA Polymerase II Transcription	2.61e-20	120			ENSG00000173894			ENSG00000160191	ENSG00000173894
Gene expression (Transcription)	5.41e-19	125			ENSG00000182318			ENSG00000148926	ENSG00000182318
					ENSG00000142065			ENSG00000120370	ENSG00000142065
					ENSG00000174579			ENSG00000109107	ENSG00000174579
					ENSG00000170852			ENSG00000260035	ENSG00000170852
					ENSG00000182749			ENSG00000104957	ENSG00000182749
					ENSG00000143878			ENSG00000125485	ENSG00000143878
					ENSG00000124762			ENSG00000239883	ENSG00000124762
					ENSG00000104140			ENSG00000203875	ENSG00000104140
					ENSG00000247626			ENSG00000203411	ENSG00000247626
					ENSG00000124216			ENSG00000117394	ENSG00000124216
					ENSG00000277117			ENSG00000247092	ENSG00000277117
					ENSG00000132825			ENSG00000128683	ENSG00000132825
					ENSG00000230715			ENSG00000280152	ENSG00000230715
					ENSG00000164048			ENSG00000145536	ENSG00000164048
					ENSG00000243364			ENSG00000176444	ENSG00000243364
					ENSG00000197019			ENSG00000277149	ENSG00000197019
					ENSG00000006210			ENSG00000187953	ENSG00000006210
					ENSG00000162878			ENSG00000197258	ENSG00000162878
					ENSG00000183778			ENSG00000269439	ENSG00000183778
					ENSG00000113761			ENSG00000251348	ENSG00000113761
					ENSG00000179922			ENSG00000279088	ENSG00000179922
					ENSG00000198517			ENSG00000253190	ENSG00000198517
					ENSG00000181274			ENSG00000117569	ENSG00000181274
					ENSG00000117010			ENSG00000157315	ENSG00000117010
					ENSG00000165312			ENSG00000221944	ENSG00000165312
					ENSG00000162702			ENSG00000201183	ENSG00000162702
					ENSG00000182489			ENSG00000249859	ENSG00000182489
					ENSG00000215417			ENSG00000279792	ENSG00000215417
					ENSG00000149798			ENSG00000279331	ENSG00000149798
					ENSG00000141682			ENSG00000110031	ENSG00000141682
					ENSG00000185101			ENSG00000277496	ENSG00000185101
					ENSG00000177352			ENSG00000250988	ENSG00000177352
					ENSG00000167378			ENSG00000279491	ENSG00000167378
					ENSG00000198824			ENSG00000144214	ENSG00000198824
					ENSG00000141026			ENSG00000228649	ENSG00000141026
					ENSG00000198863			ENSG00000100068	ENSG00000198863
					ENSG00000167981			ENSG00000272145	ENSG00000167981
					ENSG00000133111			ENSG00000099860	ENSG00000133111
					ENSG00000204315			ENSG00000201098	ENSG00000204315
					ENSG00000196110			ENSG00000221949	ENSG00000196110
					ENSG00000205423			ENSG00000113369	ENSG00000205423
					ENSG00000106852			ENSG00000264175	ENSG00000106852
					ENSG00000152669			ENSG00000212607	ENSG00000152669
					ENSG00000213903			ENSG00000279452	ENSG00000213903
					ENSG00000169860			ENSG00000207340	ENSG00000169860
					ENSG00000146830			ENSG00000260942	ENSG00000146830
					ENSG00000165175			ENSG00000261490	ENSG00000165175
					ENSG00000174951			ENSG00000162894	ENSG00000174951
					ENSG00000231083			ENSG00000202337	ENSG00000231083
					ENSG00000151117			ENSG00000163660	ENSG00000151117
					ENSG00000268713			ENSG00000149781	ENSG00000268713
					ENSG00000105771			ENSG00000268592	ENSG00000105771
					ENSG00000196639			ENSG00000114315	ENSG00000196639
					ENSG00000152443			ENSG00000166086	ENSG00000152443
					ENSG00000243302			ENSG00000275560	ENSG00000243302
					ENSG00000140153			ENSG00000234231	ENSG00000140153
					ENSG00000159917			ENSG00000279259	ENSG00000159917
					ENSG00000198435			ENSG00000260589	ENSG00000198435
					ENSG00000185022			ENSG00000167046	ENSG00000185022
					ENSG00000117479			ENSG00000143632	ENSG00000117479
					ENSG00000184898			ENSG00000228409	ENSG00000184898
					ENSG00000188483			ENSG00000233217	ENSG00000188483
					ENSG00000162757			ENSG00000261485	ENSG00000162757
					ENSG00000171621			ENSG00000120129	ENSG00000171621
					ENSG00000171425			ENSG00000275180	ENSG00000171425
					ENSG00000105732			ENSG00000233834	ENSG00000105732
					ENSG00000112941			ENSG00000260751	ENSG00000112941
					ENSG00000164379			ENSG00000109063	ENSG00000164379
					ENSG00000087510			ENSG00000274925	ENSG00000087510
					ENSG00000162738			ENSG00000142871	ENSG00000162738
					ENSG00000158480			ENSG00000270195	ENSG00000158480
					ENSG00000136158			ENSG00000144802	ENSG00000136158
					ENSG00000181026			ENSG00000265683	ENSG00000181026
					ENSG00000186812			ENSG00000260727	ENSG00000186812
					ENSG00000163155			ENSG00000200488	ENSG00000163155
					ENSG00000119431			ENSG00000229989	ENSG00000119431
					ENSG00000169951			ENSG00000162892	ENSG00000169951
					ENSG00000176933			ENSG00000227008	ENSG00000176933
					ENSG00000008710			ENSG00000230457	ENSG00000008710
					ENSG00000186666			ENSG00000269399	ENSG00000186666
					ENSG00000173480			ENSG00000120738	ENSG00000173480
					ENSG00000181873			ENSG00000174912	ENSG00000181873
					ENSG00000197362			ENSG00000254064	ENSG00000197362
					ENSG00000185798			ENSG00000142513	ENSG00000185798
					ENSG00000007968			ENSG00000242689	ENSG00000007968
					ENSG00000165943			ENSG00000261341	ENSG00000165943
					ENSG00000273820			ENSG00000241544	ENSG00000273820
					ENSG00000138080			ENSG00000170345	ENSG00000138080
					ENSG00000198182			ENSG00000268375	ENSG00000198182
					ENSG00000253958			ENSG00000264395	ENSG00000253958
					ENSG00000184402			ENSG00000260633	ENSG00000184402
					ENSG00000176749			ENSG00000231403	ENSG00000176749
					ENSG00000197062				ENSG00000197062
					ENSG00000110925				ENSG00000110925
					ENSG00000189042				ENSG00000189042
					ENSG00000162377				ENSG00000162377
					ENSG00000088876				ENSG00000088876
					ENSG00000196646				ENSG00000196646
					ENSG00000175691				ENSG00000175691
					ENSG00000109787				ENSG00000109787
					ENSG00000108375				ENSG00000108375
					ENSG00000198040				ENSG00000198040
					ENSG00000169155				ENSG00000169155
					ENSG00000279873				ENSG00000279873
					ENSG00000104228				ENSG00000104228
					ENSG00000171295				ENSG00000171295
					ENSG00000108423				ENSG00000108423
					ENSG00000163026				ENSG00000163026
					ENSG00000259865				ENSG00000259865
					ENSG00000163376				ENSG00000163376
					ENSG00000174151				ENSG00000174151
					ENSG00000170871				ENSG00000170871
					ENSG00000183760				ENSG00000183760
					ENSG00000140450				ENSG00000140450
					ENSG00000225138				ENSG00000225138
					ENSG00000137185				ENSG00000137185
					ENSG00000158156				ENSG00000158156
					ENSG00000117616				ENSG00000117616
					ENSG00000116922				ENSG00000116922
					ENSG00000159556				ENSG00000159556
					ENSG00000185670				ENSG00000185670
					ENSG00000181744				ENSG00000181744
					ENSG00000184277				ENSG00000184277
					ENSG00000155760				ENSG00000155760
					ENSG00000142700				ENSG00000142700
					ENSG00000108733				ENSG00000108733
					ENSG00000185220				ENSG00000185220
					ENSG00000048405				ENSG00000048405
					ENSG00000002919				ENSG00000002919
					ENSG00000133874				ENSG00000133874
					ENSG00000118518				ENSG00000118518
					ENSG00000114853				ENSG00000114853
					ENSG00000166024				ENSG00000166024
					ENSG00000175538				ENSG00000175538
					ENSG00000006194				ENSG00000006194
					ENSG00000086544				ENSG00000086544
					ENSG00000164920				ENSG00000164920
					ENSG00000143971				ENSG00000143971
					ENSG00000231345				ENSG00000231345
					ENSG00000122644				ENSG00000122644
					ENSG00000166133				ENSG00000166133
					ENSG00000167130				ENSG00000167130
					ENSG00000166166				ENSG00000166166
					ENSG00000173548				ENSG00000173548
					ENSG00000204946				ENSG00000204946
					ENSG00000197961				ENSG00000197961
					ENSG00000281490				ENSG00000281490
					ENSG00000110583				ENSG00000110583
					ENSG00000178761				ENSG00000178761
					ENSG00000263002				ENSG00000263002
					ENSG00000170949				ENSG00000170949
					ENSG00000196670				ENSG00000196670
					ENSG00000107362				ENSG00000107362
					ENSG00000180758				ENSG00000180758
					ENSG00000166579				ENSG00000166579
					ENSG00000182584				ENSG00000182584
					ENSG00000054598				ENSG00000054598
					ENSG00000143384				ENSG00000143384
					ENSG00000139289				ENSG00000139289
					ENSG00000165891				ENSG00000165891
					ENSG00000169955				ENSG00000169955
					ENSG00000162924				ENSG00000162924
					ENSG00000145241				ENSG00000145241
					ENSG00000001167				ENSG00000001167
					ENSG00000205138				ENSG00000205138
					ENSG00000177125				ENSG00000177125
					ENSG00000221869				ENSG00000221869
					ENSG00000172432				ENSG00000172432
					ENSG00000168040				ENSG00000168040
					ENSG00000126003				ENSG00000126003
					ENSG00000068028				ENSG00000068028
					ENSG00000187961				ENSG00000187961
					ENSG00000269343				ENSG00000269343
					ENSG00000197579				ENSG00000197579
					ENSG00000181315				ENSG00000181315
					ENSG00000171729				ENSG00000171729
					ENSG00000196371				ENSG00000196371
					ENSG00000063587				ENSG00000063587
					ENSG00000272141				ENSG00000272141
					ENSG00000185650				ENSG00000185650
					ENSG00000185298				ENSG00000185298
					ENSG00000156273				ENSG00000156273
					ENSG00000127666				ENSG00000127666
					ENSG00000134884				ENSG00000134884
					ENSG00000278385				ENSG00000278385
					ENSG00000198807				ENSG00000198807
					ENSG00000127452				ENSG00000127452
					ENSG00000132286				ENSG00000132286
					ENSG00000165023				ENSG00000165023
					ENSG00000171224				ENSG00000171224
					ENSG00000167747				ENSG00000167747
					ENSG00000187626				ENSG00000187626
					ENSG00000204128				ENSG00000204128
					ENSG00000188636				ENSG00000188636
					ENSG00000180855				ENSG00000180855
					ENSG00000120709				ENSG00000120709
					ENSG00000102096				ENSG00000102096
					ENSG00000140961				ENSG00000140961
					ENSG00000198142				ENSG00000198142
					ENSG00000188910				ENSG00000188910
					ENSG00000114529				ENSG00000114529
					ENSG00000011590				ENSG00000011590
					ENSG00000164284				ENSG00000164284
					ENSG00000174718				ENSG00000174718
					ENSG00000066230				ENSG00000066230
					ENSG00000145780				ENSG00000145780
					ENSG00000174136				ENSG00000174136
					ENSG00000167074				ENSG00000167074
					ENSG00000175155				ENSG00000175155
					ENSG00000196214				ENSG00000196214
					ENSG00000168994				ENSG00000168994
					ENSG00000177051				ENSG00000177051
					ENSG00000152518				ENSG00000152518
					ENSG00000131791				ENSG00000131791
					ENSG00000111981				ENSG00000111981
					ENSG00000157514				ENSG00000157514
					ENSG00000197312				ENSG00000197312
					ENSG00000160062				ENSG00000160062
					ENSG00000240731				ENSG00000240731
					ENSG00000133398				ENSG00000133398
					ENSG00000149289				ENSG00000149289
					ENSG00000197343				ENSG00000197343
					ENSG00000256223				ENSG00000256223
					ENSG00000204514				ENSG00000204514
					ENSG00000270177				ENSG00000270177
					ENSG00000182580				ENSG00000182580
					ENSG00000186272				ENSG00000186272
					ENSG00000140104				ENSG00000140104
					ENSG00000166289				ENSG00000166289
					ENSG00000124882				ENSG00000124882
					ENSG00000006327				ENSG00000006327
					ENSG00000105327				ENSG00000105327
					ENSG00000180096				ENSG00000180096
					ENSG00000177283				ENSG00000177283
					ENSG00000177225				ENSG00000177225
					ENSG00000181666				ENSG00000181666
					ENSG00000256525				ENSG00000256525
					ENSG00000168556				ENSG00000168556
					ENSG00000198331				ENSG00000198331
					ENSG00000099849				ENSG00000099849
					ENSG00000005206				ENSG00000005206
					ENSG00000153291				ENSG00000153291
					ENSG00000232445				ENSG00000232445
					ENSG00000174109				ENSG00000174109
					ENSG00000135924				ENSG00000135924
					ENSG00000148297				ENSG00000148297
					ENSG00000090470				ENSG00000090470
					ENSG00000105722				ENSG00000105722
					ENSG00000178074				ENSG00000178074
					ENSG00000118496				ENSG00000118496
					ENSG00000054967				ENSG00000054967
					ENSG00000189266				ENSG00000189266
					ENSG00000196204				ENSG00000196204
					ENSG00000141232				ENSG00000141232
					ENSG00000198298				ENSG00000198298
					ENSG00000189114				ENSG00000189114
					ENSG00000171574				ENSG00000171574
					ENSG00000167202				ENSG00000167202
					ENSG00000139800				ENSG00000139800
					ENSG00000162139				ENSG00000162139
					ENSG00000180667				ENSG00000180667
					ENSG00000149054				ENSG00000149054
					ENSG00000107815				ENSG00000107815
					ENSG00000177508				ENSG00000177508
					ENSG00000116285				ENSG00000116285
					ENSG00000196850				ENSG00000196850
					ENSG00000167394				ENSG00000167394
					ENSG00000172007				ENSG00000172007
					ENSG00000129514				ENSG00000129514
					ENSG00000147454				ENSG00000147454
					ENSG00000163293				ENSG00000163293
					ENSG00000106031				ENSG00000106031
					ENSG00000120149				ENSG00000120149
					ENSG00000128335				ENSG00000128335
					ENSG00000196757				ENSG00000196757
					ENSG00000186416				ENSG00000186416
					ENSG00000176018				ENSG00000176018
					ENSG00000141569				ENSG00000141569
					ENSG00000163348				ENSG00000163348
					ENSG00000171469				ENSG00000171469
					ENSG00000260196				ENSG00000260196
					ENSG00000101544				ENSG00000101544
					ENSG00000118900				ENSG00000118900
					ENSG00000177873				ENSG00000177873
					ENSG00000158882				ENSG00000158882
					ENSG00000137449				ENSG00000137449
					ENSG00000109381				ENSG00000109381
					ENSG00000160993				ENSG00000160993
					ENSG00000221978				ENSG00000221978
					ENSG00000182810				ENSG00000182810
					ENSG00000129355				ENSG00000129355
					ENSG00000215717				ENSG00000215717
					ENSG00000240429				ENSG00000240429
					ENSG00000181788				ENSG00000181788
					ENSG00000160781				ENSG00000160781
					ENSG00000117036				ENSG00000117036
					ENSG00000102554				ENSG00000102554
					ENSG00000008283				ENSG00000008283
					ENSG00000139651				ENSG00000139651
					ENSG00000140548				ENSG00000140548
					ENSG00000176842				ENSG00000176842
					ENSG00000146670				ENSG00000146670
					ENSG00000175920				ENSG00000175920
					ENSG00000118707				ENSG00000118707
					ENSG00000185219				ENSG00000185219
					ENSG00000215190				ENSG00000215190
					ENSG00000184731				ENSG00000184731
					ENSG00000197147				ENSG00000197147
					ENSG00000171161				ENSG00000171161
					ENSG00000204604				ENSG00000204604
					ENSG00000174943				ENSG00000174943
					ENSG00000173875				ENSG00000173875
					ENSG00000156876				ENSG00000156876
					ENSG00000245848				ENSG00000245848
					ENSG00000102878				ENSG00000102878
					ENSG00000087266				ENSG00000087266
					ENSG00000088356				ENSG00000088356
					ENSG00000169018				ENSG00000169018
					ENSG00000227124				ENSG00000227124
					ENSG00000116273				ENSG00000116273
					ENSG00000156853				ENSG00000156853
					ENSG00000198841				ENSG00000198841
					ENSG00000132635				ENSG00000132635
					ENSG00000100426				ENSG00000100426
					ENSG00000101276				ENSG00000101276
					ENSG00000184857				ENSG00000184857
					ENSG00000170234				ENSG00000170234
					ENSG00000161021				ENSG00000161021
					ENSG00000120784				ENSG00000120784
					ENSG00000110042				ENSG00000110042
					ENSG00000112773				ENSG00000112773
					ENSG00000139112				ENSG00000139112
					ENSG00000113838				ENSG00000113838
					ENSG00000197279				ENSG00000197279
					ENSG00000196544				ENSG00000196544
					ENSG00000040633				ENSG00000040633
					ENSG00000160051				ENSG00000160051
					ENSG00000196123				ENSG00000196123
					ENSG00000177842				ENSG00000177842
					ENSG00000145365				ENSG00000145365
					ENSG00000091651				ENSG00000091651
					ENSG00000175376				ENSG00000175376
					ENSG00000167637				ENSG00000167637
					ENSG00000181938				ENSG00000181938
					ENSG00000149043				ENSG00000149043
					ENSG00000112242				ENSG00000112242
					ENSG00000085552				ENSG00000085552
					ENSG00000175970				ENSG00000175970
					ENSG00000115507				ENSG00000115507
					ENSG00000196793				ENSG00000196793
					ENSG00000196081				ENSG00000196081
					ENSG00000100647				ENSG00000100647
					ENSG00000133639				ENSG00000133639
					ENSG00000083817				ENSG00000083817
					ENSG00000107281				ENSG00000107281
					ENSG00000198205				ENSG00000198205
					ENSG00000065970				ENSG00000065970
					ENSG00000125351				ENSG00000125351
					ENSG00000155918				ENSG00000155918
					ENSG00000119986				ENSG00000119986
					ENSG00000164970				ENSG00000164970
					ENSG00000154642				ENSG00000154642
					ENSG00000235750				ENSG00000235750
					ENSG00000278970				ENSG00000278970
					ENSG00000170775				ENSG00000170775
					ENSG00000181894				ENSG00000181894
					ENSG00000108669				ENSG00000108669
					ENSG00000186300				ENSG00000186300
					ENSG00000124659				ENSG00000124659
					ENSG00000203896				ENSG00000203896
					ENSG00000183060				ENSG00000183060
					ENSG00000131115				ENSG00000131115
					ENSG00000167723				ENSG00000167723
					ENSG00000214367				ENSG00000214367
					ENSG00000214796				ENSG00000214796
					ENSG00000109321				ENSG00000109321
					ENSG00000186185				ENSG00000186185
					ENSG00000196843				ENSG00000196843
					ENSG00000167842				ENSG00000167842
					ENSG00000132801				ENSG00000132801
					ENSG00000155287				ENSG00000155287
					ENSG00000103199				ENSG00000103199
					ENSG00000168264				ENSG00000168264
					ENSG00000170779				ENSG00000170779
					ENSG00000176532				ENSG00000176532
					ENSG00000197774				ENSG00000197774
					ENSG00000230733				ENSG00000230733
					ENSG00000253276				ENSG00000253276
					ENSG00000174669				ENSG00000174669
					ENSG00000163788				ENSG00000163788
					ENSG00000169016				ENSG00000169016
					ENSG00000274211				ENSG00000274211
					ENSG00000167840				ENSG00000167840
					ENSG00000188811				ENSG00000188811
					ENSG00000185818				ENSG00000185818
					ENSG00000095739				ENSG00000095739
					ENSG00000278311				ENSG00000278311
					ENSG00000169635				ENSG00000169635
					ENSG00000197841				ENSG00000197841
					ENSG00000158615				ENSG00000158615
					ENSG00000152464				ENSG00000152464
					ENSG00000076053				ENSG00000076053
					ENSG00000119866				ENSG00000119866
					ENSG00000088543				ENSG00000088543
					ENSG00000116903				ENSG00000116903
					ENSG00000177427				ENSG00000177427
					ENSG00000241764				ENSG00000241764
					ENSG00000255468				ENSG00000255468
					ENSG00000196466				ENSG00000196466
					ENSG00000134324				ENSG00000134324
					ENSG00000158792				ENSG00000158792
					ENSG00000188211				ENSG00000188211
					ENSG00000163251				ENSG00000163251
					ENSG00000246451				ENSG00000246451
					ENSG00000063978				ENSG00000063978
					ENSG00000197063				ENSG00000197063
					ENSG00000228638				ENSG00000228638
					ENSG00000166189				ENSG00000166189
					ENSG00000166529				ENSG00000166529
					ENSG00000025156				ENSG00000025156
					ENSG00000108557				ENSG00000108557
					ENSG00000179833				ENSG00000179833
					ENSG00000217128				ENSG00000217128
					ENSG00000163884				ENSG00000163884
					ENSG00000141391				ENSG00000141391
					ENSG00000122863				ENSG00000122863
					ENSG00000254004				ENSG00000254004
					ENSG00000164855				ENSG00000164855
					ENSG00000166860				ENSG00000166860
					ENSG00000170881				ENSG00000170881
					ENSG00000181915				ENSG00000181915
					ENSG00000132950				ENSG00000132950
					ENSG00000155256				ENSG00000155256
					ENSG00000110237				ENSG00000110237
					ENSG00000142677				ENSG00000142677
					ENSG00000171150				ENSG00000171150
					ENSG00000173041				ENSG00000173041
					ENSG00000030419				ENSG00000030419
					ENSG00000122482				ENSG00000122482
					ENSG00000030110				ENSG00000030110
					ENSG00000167977				ENSG00000167977
					ENSG00000183828				ENSG00000183828
					ENSG00000124217				ENSG00000124217
					ENSG00000167173				ENSG00000167173
					ENSG00000197363				ENSG00000197363
					ENSG00000170191				ENSG00000170191
					ENSG00000196227				ENSG00000196227
					ENSG00000170677				ENSG00000170677
					ENSG00000172315				ENSG00000172315
					ENSG00000103343				ENSG00000103343
					ENSG00000169131				ENSG00000169131
					ENSG00000114784				ENSG00000114784
					ENSG00000168813				ENSG00000168813
					ENSG00000106608				ENSG00000106608
					ENSG00000177951				ENSG00000177951
					ENSG00000158050				ENSG00000158050
					ENSG00000198952				ENSG00000198952
					ENSG00000197566				ENSG00000197566
					ENSG00000167470				ENSG00000167470
					ENSG00000147894				ENSG00000147894
					ENSG00000178974				ENSG00000178974
					ENSG00000107443				ENSG00000107443
					ENSG00000125898				ENSG00000125898
					ENSG00000155330				ENSG00000155330
					ENSG00000205664				ENSG00000205664
					ENSG00000241852				ENSG00000241852
					ENSG00000204713				ENSG00000204713
					ENSG00000150401				ENSG00000150401
					ENSG00000067221				ENSG00000067221
					ENSG00000224531				ENSG00000224531
					ENSG00000169242				ENSG00000169242
					ENSG00000162734				ENSG00000162734
					ENSG00000101216				ENSG00000101216
					ENSG00000247844				ENSG00000247844
					ENSG00000269556				ENSG00000269556
					ENSG00000136925				ENSG00000136925
					ENSG00000140743				ENSG00000140743
					ENSG00000130827				ENSG00000130827
					ENSG00000140830				ENSG00000140830
					ENSG00000115649				ENSG00000115649
					ENSG00000267534				ENSG00000267534
					ENSG00000090612				ENSG00000090612
					ENSG00000132793				ENSG00000132793
					ENSG00000144485				ENSG00000144485
					ENSG00000243477				ENSG00000243477
					ENSG00000040487				ENSG00000040487
					ENSG00000260565				ENSG00000260565
					ENSG00000160959				ENSG00000160959
					ENSG00000097096				ENSG00000097096
					ENSG00000105991				ENSG00000105991
					ENSG00000167034				ENSG00000167034
					ENSG00000171448				ENSG00000171448
					ENSG00000176055				ENSG00000176055
					ENSG00000201801				ENSG00000201801
					ENSG00000197261				ENSG00000197261
					ENSG00000240990				ENSG00000240990
					ENSG00000171813				ENSG00000171813
					ENSG00000198466				ENSG00000198466
					ENSG00000125266				ENSG00000125266
					ENSG00000135722				ENSG00000135722
					ENSG00000181264				ENSG00000181264
					ENSG00000121058				ENSG00000121058
					ENSG00000145217				ENSG00000145217
					ENSG00000231107				ENSG00000231107
					ENSG00000197050				ENSG00000197050
					ENSG00000101246				ENSG00000101246
					ENSG00000143322				ENSG00000143322
					ENSG00000174574				ENSG00000174574
					ENSG00000149792				ENSG00000149792
					ENSG00000283201				ENSG00000283201
					ENSG00000240857				ENSG00000240857
					ENSG00000135801				ENSG00000135801
					ENSG00000109065				ENSG00000109065
					ENSG00000270069				ENSG00000270069
					ENSG00000167987				ENSG00000167987
					ENSG00000166188				ENSG00000166188
					ENSG00000109046				ENSG00000109046
					ENSG00000112763				ENSG00000112763
					ENSG00000168672				ENSG00000168672
					ENSG00000142632				ENSG00000142632
					ENSG00000165655				ENSG00000165655
					ENSG00000165782				ENSG00000165782
					ENSG00000155592				ENSG00000155592
					ENSG00000056277				ENSG00000056277
					ENSG00000196417				ENSG00000196417
					ENSG00000148840				ENSG00000148840
					ENSG00000164442				ENSG00000164442
					ENSG00000167625				ENSG00000167625
					ENSG00000204282				ENSG00000204282
					ENSG00000162642				ENSG00000162642
					ENSG00000156983				ENSG00000156983
					ENSG00000122783				ENSG00000122783
					ENSG00000165359				ENSG00000165359
					ENSG00000197024				ENSG00000197024
					ENSG00000115520				ENSG00000115520
					ENSG00000197119				ENSG00000197119
					ENSG00000151458				ENSG00000151458
					ENSG00000102302				ENSG00000102302
					ENSG00000125484				ENSG00000125484
					ENSG00000158106				ENSG00000158106
					ENSG00000205189				ENSG00000205189
					ENSG00000253251				ENSG00000253251
					ENSG00000260114				ENSG00000260114
					ENSG00000214826				ENSG00000214826
					ENSG00000164093				ENSG00000164093
					ENSG00000196247				ENSG00000196247
					ENSG00000213799				ENSG00000213799
					ENSG00000205659				ENSG00000205659
					ENSG00000272941				ENSG00000272941
					ENSG00000108433				ENSG00000108433
					ENSG00000168246				ENSG00000168246
					ENSG00000236287				ENSG00000236287
					ENSG00000144120				ENSG00000144120
					ENSG00000197857				ENSG00000197857
					ENSG00000151461				ENSG00000151461
					ENSG00000165716				ENSG00000165716
					ENSG00000111788				ENSG00000111788
					ENSG00000141570				ENSG00000141570
					ENSG00000153094				ENSG00000153094
					ENSG00000172057				ENSG00000172057
					ENSG00000189007				ENSG00000189007
					ENSG00000168795				ENSG00000168795
					ENSG00000124813				ENSG00000124813
					ENSG00000166822				ENSG00000166822
					ENSG00000184343				ENSG00000184343
					ENSG00000204977				ENSG00000204977
					ENSG00000177853				ENSG00000177853
					ENSG00000143590				ENSG00000143590
					ENSG00000196387				ENSG00000196387
					ENSG00000196981				ENSG00000196981
					ENSG00000170425				ENSG00000170425
					ENSG00000205903				ENSG00000205903
					ENSG00000249471				ENSG00000249471
					ENSG00000163961				ENSG00000163961
					ENSG00000140320				ENSG00000140320
					ENSG00000163602				ENSG00000163602
					ENSG00000159882				ENSG00000159882
					ENSG00000127415				ENSG00000127415
					ENSG00000114739				ENSG00000114739
					ENSG00000011638				ENSG00000011638
					ENSG00000138617				ENSG00000138617
					ENSG00000196428				ENSG00000196428
					ENSG00000105227				ENSG00000105227
					ENSG00000160685				ENSG00000160685
					ENSG00000160785				ENSG00000160785
					ENSG00000188112				ENSG00000188112
					ENSG00000135974				ENSG00000135974
					ENSG00000106993				ENSG00000106993
					ENSG00000198039				ENSG00000198039
					ENSG00000186222				ENSG00000186222
					ENSG00000140006				ENSG00000140006
					ENSG00000218891				ENSG00000218891
					ENSG00000080546				ENSG00000080546
					ENSG00000103168				ENSG00000103168
					ENSG00000166716				ENSG00000166716
					ENSG00000164403				ENSG00000164403
					ENSG00000171617				ENSG00000171617
					ENSG00000125834				ENSG00000125834
					ENSG00000159873				ENSG00000159873
					ENSG00000176994				ENSG00000176994
					ENSG00000125430				ENSG00000125430
					ENSG00000087448				ENSG00000087448
					ENSG00000167280				ENSG00000167280
					ENSG00000149658				ENSG00000149658
					ENSG00000155034				ENSG00000155034
					ENSG00000091947				ENSG00000091947
					ENSG00000127423				ENSG00000127423
					ENSG00000153443				ENSG00000153443
					ENSG00000198455				ENSG00000198455
					ENSG00000187815				ENSG00000187815
					ENSG00000189431				ENSG00000189431
					ENSG00000083093				ENSG00000083093
					ENSG00000163635				ENSG00000163635
					ENSG00000172731				ENSG00000172731
					ENSG00000164626				ENSG00000164626
					ENSG00000225973				ENSG00000225973
					ENSG00000161647				ENSG00000161647
					ENSG00000272009				ENSG00000272009
					ENSG00000238105				ENSG00000238105
					ENSG00000186448				ENSG00000186448
					ENSG00000162396				ENSG00000162396
					ENSG00000112365				ENSG00000112365
					ENSG00000158691				ENSG00000158691
					ENSG00000185019				ENSG00000185019
					ENSG00000165244				ENSG00000165244
					ENSG00000166398				ENSG00000166398
					ENSG00000111860				ENSG00000111860
					ENSG00000115325				ENSG00000115325
					ENSG00000182986				ENSG00000182986
					ENSG00000188215				ENSG00000188215
					ENSG00000163900				ENSG00000163900
					ENSG00000173227				ENSG00000173227
					ENSG00000010072				ENSG00000010072
					ENSG00000186130				ENSG00000186130
					ENSG00000008256				ENSG00000008256
					ENSG00000104886				ENSG00000104886
					ENSG00000171475				ENSG00000171475
					ENSG00000179820				ENSG00000179820
					ENSG00000153487				ENSG00000153487
					ENSG00000170340				ENSG00000170340
					ENSG00000227671				ENSG00000227671
					ENSG00000100376				ENSG00000100376
					ENSG00000108352				ENSG00000108352
					ENSG00000198538				ENSG00000198538
					ENSG00000146757				ENSG00000146757
					ENSG00000172059				ENSG00000172059
					ENSG00000131591				ENSG00000131591
					ENSG00000141582				ENSG00000141582
					ENSG00000107554				ENSG00000107554
					ENSG00000152409				ENSG00000152409
					ENSG00000128272				ENSG00000128272
					ENSG00000187792				ENSG00000187792
					ENSG00000148572				ENSG00000148572
					ENSG00000214176				ENSG00000214176
					ENSG00000124508				ENSG00000124508
					ENSG00000141098				ENSG00000141098
					ENSG00000251493				ENSG00000251493
					ENSG00000198960				ENSG00000198960
					ENSG00000187605				ENSG00000187605
					ENSG00000124688				ENSG00000124688
					ENSG00000118655				ENSG00000118655
					ENSG00000204524				ENSG00000204524
					ENSG00000119862				ENSG00000119862
					ENSG00000152193				ENSG00000152193
					ENSG00000163684				ENSG00000163684
					ENSG00000070444				ENSG00000070444
					ENSG00000146834				ENSG00000146834
					ENSG00000145990				ENSG00000145990
					ENSG00000163013				ENSG00000163013
					ENSG00000109458				ENSG00000109458
					ENSG00000134086				ENSG00000134086
					ENSG00000221909				ENSG00000221909
					ENSG00000119965				ENSG00000119965
					ENSG00000119401				ENSG00000119401
					ENSG00000169174				ENSG00000169174
					ENSG00000138621				ENSG00000138621
					ENSG00000264522				ENSG00000264522
					ENSG00000204335				ENSG00000204335
					ENSG00000169991				ENSG00000169991
					ENSG00000127554				ENSG00000127554
					ENSG00000164251				ENSG00000164251
					ENSG00000276180				ENSG00000276180
					ENSG00000171466				ENSG00000171466
					ENSG00000099904				ENSG00000099904
					ENSG00000178229				ENSG00000178229
					ENSG00000132661				ENSG00000132661
					ENSG00000249459				ENSG00000249459
					ENSG00000130758				ENSG00000130758
					ENSG00000198105				ENSG00000198105
					ENSG00000173559				ENSG00000173559
					ENSG00000125652
					ENSG00000106459
					ENSG00000074964
					ENSG00000135976
					ENSG00000101247
					ENSG00000114670
					ENSG00000281398
					ENSG00000116580
					ENSG00000176225
					ENSG00000215030
					ENSG00000158055
					ENSG00000262074
					ENSG00000076650
					ENSG00000263740
					ENSG00000260260
					ENSG00000159685
					ENSG00000171132
					ENSG00000156976
					ENSG00000280385
					ENSG00000141002
					ENSG00000106006
					ENSG00000141994
					ENSG00000138468
					ENSG00000243449
					ENSG00000156931
					ENSG00000174989
					ENSG00000266019
					ENSG00000270141
					ENSG00000246067
					ENSG00000270084
					ENSG00000125386
					ENSG00000276216
					ENSG00000179029
					ENSG00000242125
					ENSG00000065675
					ENSG00000170222
					ENSG00000002016
					ENSG00000148459
					ENSG00000265185
					ENSG00000150995
					ENSG00000144668
					ENSG00000234741
					ENSG00000160695
					ENSG00000258441
					ENSG00000145868
					ENSG00000140563
					ENSG00000165995
					ENSG00000241322
					ENSG00000130748
					ENSG00000268403
					ENSG00000152117
					ENSG00000135315
					ENSG00000275993
					ENSG00000166444
					ENSG00000076555
					ENSG00000235016
					ENSG00000123136
					ENSG00000118515
					ENSG00000276791
					ENSG00000155275
					ENSG00000104859
					ENSG00000279696
					ENSG00000260924
					ENSG00000206573
					ENSG00000084636
					ENSG00000183421
					ENSG00000236255
					ENSG00000125968
					ENSG00000275405
					ENSG00000120616
					ENSG00000229320
					ENSG00000138674
					ENSG00000160191
					ENSG00000148926
					ENSG00000120370
					ENSG00000109107
					ENSG00000260035
					ENSG00000104957
					ENSG00000125485
					ENSG00000239883
					ENSG00000203875
					ENSG00000203411
					ENSG00000117394
					ENSG00000247092
					ENSG00000128683
					ENSG00000280152
					ENSG00000145536
					ENSG00000176444
					ENSG00000277149
					ENSG00000187953
					ENSG00000197258
					ENSG00000269439
					ENSG00000251348
					ENSG00000279088
					ENSG00000253190
					ENSG00000117569
					ENSG00000157315
					ENSG00000221944
					ENSG00000201183
					ENSG00000249859
					ENSG00000279792
					ENSG00000279331
					ENSG00000110031
					ENSG00000277496
					ENSG00000250988
					ENSG00000279491
					ENSG00000144214
					ENSG00000228649
					ENSG00000100068
					ENSG00000272145
					ENSG00000099860
					ENSG00000201098
					ENSG00000221949
					ENSG00000113369
					ENSG00000264175
					ENSG00000212607
					ENSG00000279452
					ENSG00000207340
					ENSG00000260942
					ENSG00000261490
					ENSG00000162894
					ENSG00000202337
					ENSG00000163660
					ENSG00000149781
					ENSG00000268592
					ENSG00000114315
					ENSG00000166086
					ENSG00000275560
					ENSG00000234231
					ENSG00000279259
					ENSG00000260589
					ENSG00000167046
					ENSG00000143632
					ENSG00000228409
					ENSG00000233217
					ENSG00000261485
					ENSG00000120129
					ENSG00000275180
					ENSG00000233834
					ENSG00000260751
					ENSG00000109063
					ENSG00000274925
					ENSG00000142871
					ENSG00000270195
					ENSG00000144802
					ENSG00000265683
					ENSG00000260727
					ENSG00000200488
					ENSG00000229989
					ENSG00000162892
					ENSG00000227008
					ENSG00000230457
					ENSG00000269399
					ENSG00000120738
					ENSG00000174912
					ENSG00000254064
					ENSG00000142513
					ENSG00000242689
					ENSG00000261341
					ENSG00000241544
					ENSG00000170345
					ENSG00000268375
					ENSG00000264395
					ENSG00000260633
					ENSG00000231403

## Sheet: GANP GO-terms
Gene list from Supplementary Table 2. Auxin-induced genes are substracted
					GANP1 specific RNAs - auxin effect			GANP1 specific RNAs - auxin effect. UP	GANP1 specific RNAs - auxin effect. DOWN
NXF1 DE>30% RNAs GO-terms (Human Mine) Holm-Bonferroni correction, p-value < 0.05	p-Value	# of Matches			1846 elements			408	1438
NA biosynthetic process	9.92124e-38	521			ENSG00000142871			ENSG00000166979	ENSG00000237886
nucleic acid-templated transcription	1.33753e-37	519			ENSG00000162892			ENSG00000011422	ENSG00000159388
regulation of nucleic acid-templated transcription	2.68939e-37	504			ENSG00000229989			ENSG00000278705	ENSG00000255774
transcription, DNA-templated	4.47917e-37	516			ENSG00000231403			ENSG00000275342	ENSG00000184675
regulation of transcription, DNA-templated	5.50209e-37	501			ENSG00000235523			ENSG00000120254	ENSG00000186301
regulation of RNA biosynthetic process	5.59382e-37	504			ENSG00000241544			ENSG00000136527	ENSG00000135245
regulation of RNA metabolic process	4.04839e-36	524			ENSG00000250645			ENSG00000087365	ENSG00000164379
RNA metabolic process	1.39499e-35	595			ENSG00000259649			ENSG00000157212	ENSG00000189143
regulation of nucleobase-containing compound metabolic process	1.81952e-34	543			ENSG00000260633			ENSG00000134294	ENSG00000265982
nucleic acid metabolic process	3.12089e-34	635			ENSG00000112029			ENSG00000252481	ENSG00000256576
regulation of transcription by RNA polymerase II	1.34553e-33	387			ENSG00000116273			ENSG00000070423	ENSG00000162783
regulation of cellular macromolecule biosynthetic process	1.70935e-33	529			ENSG00000140398			ENSG00000266283	ENSG00000142102
transcription by RNA polymerase II	2.91999e-33	400			ENSG00000141582			ENSG00000212464	ENSG00000163026
regulation of macromolecule biosynthetic process	1.47375e-32	535			ENSG00000221539			ENSG00000154447	ENSG00000147118
regulation of cellular biosynthetic process	1.78712e-32	546			ENSG00000235016			ENSG00000146143	ENSG00000218891
nucleobase-containing compound biosynthetic process	2.32153e-32	552			ENSG00000245532			ENSG00000131373	ENSG00000253958
heterocycle biosynthetic process	8.79331e-32	556			ENSG00000259498			ENSG00000100749	ENSG00000166189
aromatic compound biosynthetic process	1.43138e-31	556			ENSG00000267519			ENSG00000139372	ENSG00000183655
regulation of biosynthetic process	4.40864e-31	548			ENSG00000272275			ENSG00000135049	ENSG00000179023
organic cyclic compound biosynthetic process	1.77055e-29	562			ENSG00000274471			ENSG00000273542	ENSG00000166106
cellular macromolecule metabolic process	3.14002e-29	861			ENSG00000275437			ENSG00000133424	ENSG00000221869
regulation of gene expression	3.52177e-28	557			ENSG00000282988			ENSG00000112029	ENSG00000178935
regulation of primary metabolic process	4.31342e-28	683			ENSG00000224631			ENSG00000112312	ENSG00000179403
regulation of cellular metabolic process	1.09601e-27	691			ENSG00000230383			ENSG00000126261	ENSG00000255026
regulation of nitrogen compound metabolic process	2.44121e-27	668			ENSG00000002822			ENSG00000178105	ENSG00000247315
nucleobase-containing compound metabolic process	9.65239e-27	665			ENSG00000003756			ENSG00000089006	ENSG00000213903
cellular macromolecule biosynthetic process	2.68223e-26	589			ENSG00000008869			ENSG00000174446	ENSG00000054598
heterocycle metabolic process	5.90535e-26	676			ENSG00000010438			ENSG00000140563	ENSG00000142065
cellular aromatic compound metabolic process	3.43981e-25	677			ENSG00000010810			ENSG00000252213	ENSG00000186230
gene expression	4.53518e-25	624			ENSG00000033030			ENSG00000075223	ENSG00000196544
regulation of macromolecule metabolic process	6.34891e-25	680			ENSG00000038382			ENSG00000117569	ENSG00000264964
macromolecule biosynthetic process	7.52199e-25	595			ENSG00000047056			ENSG00000141030	ENSG00000153714
macromolecule metabolic process	5.41016e-24	920			ENSG00000054267			ENSG00000245532	ENSG00000245848
regulation of metabolic process	3.8589e-23	711			ENSG00000066827			ENSG00000204634	ENSG00000167333
organic cyclic compound metabolic process	5.30498e-23	686			ENSG00000069535			ENSG00000196787	ENSG00000198315
cellular nitrogen compound biosynthetic process	1.32024e-22	578			ENSG00000070423			ENSG00000218336	ENSG00000167702
cellular nitrogen compound metabolic process	3.50287e-20	696			ENSG00000075223			ENSG00000135976	ENSG00000253276
cellular biosynthetic process	1.22107e-18	657			ENSG00000075539			ENSG00000105556	ENSG00000167378
organic substance biosynthetic process	3.96005e-17	658			ENSG00000078403			ENSG00000156931	ENSG00000177352
cellular metabolic process	7.50302e-17	993			ENSG00000079335			ENSG00000196141	ENSG00000162878
biosynthetic process	1.0396e-16	662			ENSG00000083223			ENSG00000085491	ENSG00000196670
nitrogen compound metabolic process	1.08363e-16	949			ENSG00000083307			ENSG00000120690	ENSG00000179859
negative regulation of nucleobase-containing compound metabolic process	4.20186e-14	213			ENSG00000083642			ENSG00000168283	ENSG00000162757
negative regulation of RNA metabolic process	4.96397e-14	200			ENSG00000085377			ENSG00000231991	ENSG00000274104
primary metabolic process	7.74517e-14	971			ENSG00000085491			ENSG00000268403	ENSG00000177283
organic substance metabolic process	7.81495e-14	998			ENSG00000085840			ENSG00000234797	ENSG00000164631
negative regulation of transcription, DNA-templated	1.47256e-13	185			ENSG00000087365			ENSG00000003756	ENSG00000185101
negative regulation of nucleic acid-templated transcription	1.80864e-13	189			ENSG00000089006			ENSG00000103653	ENSG00000188070
negative regulation of RNA biosynthetic process	2.14317e-13	189			ENSG00000099822			ENSG00000086730	ENSG00000198435
metabolic process	1.03751e-12	1028			ENSG00000100749			ENSG00000115648	ENSG00000179922
negative regulation of cellular macromolecule biosynthetic process	1.04402e-11	199			ENSG00000100908			ENSG00000105705	ENSG00000181274
negative regulation of macromolecule biosynthetic process	3.4798e-11	204			ENSG00000101052			ENSG00000129422	ENSG00000272172
negative regulation of cellular biosynthetic process	1.11468e-10	208			ENSG00000105085			ENSG00000002822	ENSG00000247626
negative regulation of biosynthetic process	4.36204e-10	208			ENSG00000105556			ENSG00000177410	ENSG00000182810
negative regulation of gene expression	2.6774e-09	229			ENSG00000105705			ENSG00000008869	ENSG00000165572
negative regulation of nitrogen compound metabolic process	4.49632e-07	268			ENSG00000106688			ENSG00000224631	ENSG00000196371
negative regulation of transcription by RNA polymerase II	6.36721e-07	120			ENSG00000107968			ENSG00000187953	ENSG00000164011
negative regulation of cellular metabolic process	1.58229e-06	280			ENSG00000111880			ENSG00000180747	ENSG00000230715
regulation of cellular process	1.96987e-06	946			ENSG00000112249			ENSG00000145868	ENSG00000162413
negative regulation of macromolecule metabolic process	5.68415e-05	284			ENSG00000112312			ENSG00000171970	ENSG00000062370
regulation of biological process	0.000370898	981			ENSG00000114861			ENSG00000125386	ENSG00000124659
protein modification by small protein conjugation	0.000677293	109			ENSG00000115648			ENSG00000033030	ENSG00000169860
negative regulation of metabolic process	0.000746367	296			ENSG00000115970			ENSG00000164144	ENSG00000090470
negative regulation of cellular process	0.00113662	450			ENSG00000116106			ENSG00000282988	ENSG00000231345
protein ubiquitination	0.00497681	101			ENSG00000117139			ENSG00000155561	ENSG00000167653
macromolecule modification	0.0101285	410			ENSG00000117318			ENSG00000229638	ENSG00000132825
chromatin assembly	0.0231945	32			ENSG00000120217			ENSG00000235552	ENSG00000176697
biological regulation	0.0279724	1018			ENSG00000120254			ENSG00000124635	ENSG00000176714
negative regulation of biological process	0.0282065	484			ENSG00000122966			ENSG00000115970	ENSG00000265763
protein modification by small protein conjugation or removal	0.0432246	126			ENSG00000124575			ENSG00000066827	ENSG00000180035
nucleosome assembly	0.0458428	29			ENSG00000124635			ENSG00000156875	ENSG00000196196
					ENSG00000126261			ENSG00000252835	ENSG00000273820
GANP DE>30% RNAs (Protein Domain Enrichment)	p-Value	# of Matches			ENSG00000127481			ENSG00000136891	ENSG00000188636
Zinc finger C2H2 superfamily	1.77455e-47	196			ENSG00000128731			ENSG00000160584	ENSG00000113761
Zinc finger C2H2-type	6.07658e-46	198			ENSG00000130340			ENSG00000078403	ENSG00000133111
KRAB domain superfamily	7.83243e-17	89			ENSG00000130821			ENSG00000162852	ENSG00000179598
Krueppel-associated box	1.70396e-16	89			ENSG00000131351			ENSG00000160695	ENSG00000232445
SCAN domain superfamily	9.01378e-09	24			ENSG00000131373			ENSG00000170011	ENSG00000155858
SCAN domain	1.49618e-08	24			ENSG00000132549			ENSG00000106688	ENSG00000182749
Histone-fold	6.41932e-08	34			ENSG00000133019			ENSG00000201882	ENSG00000197961
Histone H2A/H2B/H3	1.6709e-07	25			ENSG00000133424			ENSG00000174501	ENSG00000181915
Histone H2B	1.2402e-05	13			ENSG00000134107			ENSG00000083223	ENSG00000167183
BTB/POZ domain	0.0141258	35			ENSG00000134294			ENSG00000204256	ENSG00000173825
SKP1/BTB/POZ domain superfamily	0.0360246	35			ENSG00000135049			ENSG00000114861	ENSG00000168806
					ENSG00000135537			ENSG00000141582	ENSG00000146830
GANP DE>30% RNAs Pathway Enrichment	p-Value	# of Matches			ENSG00000135775			ENSG00000131389	ENSG00000173548
Generic Transcription Pathway	1.89092e-19	177			ENSG00000135976			ENSG00000010810	ENSG00000224470
Gene expression (Transcription)	3.38722e-19	203			ENSG00000136527			ENSG00000130821	ENSG00000215012
RNA Polymerase II Transcription	4.37912e-19	189			ENSG00000136891			ENSG00000148459	ENSG00000172216
HDACs deacetylate histones	5.3093e-12	34			ENSG00000138119			ENSG00000152457	ENSG00000205138
DNA methylation	7.79404e-11	27			ENSG00000138670			ENSG00000083307	ENSG00000173281
RNA Polymerase I Promoter Opening	2.81678e-10	26			ENSG00000139372			ENSG00000141448	ENSG00000180592
PRC2 methylates histones and DNA	2.89227e-10	28			ENSG00000140386			ENSG00000131351	ENSG00000185730
SIRT1 negatively regulates rRNA expression	2.93682e-10	27			ENSG00000141030			ENSG00000197933	ENSG00000163155
Packaging Of Telomere Ends	1.2557e-09	23			ENSG00000141448			ENSG00000111880	ENSG00000152669
Activated PKN1 stimulates transcription of AR (androgen receptor) regulated genes KLK2 and KLK3	1.58747e-09	26			ENSG00000141738			ENSG00000203814	ENSG00000198331
HATs acetylate histones	5.23633e-09	38			ENSG00000143344			ENSG00000107796	ENSG00000143217
Oxidative Stress Induced Senescence	1.18025e-08	35			ENSG00000143476			ENSG00000127481	ENSG00000225973
Condensation of Prophase Chromosomes	2.32e-08	26			ENSG00000145632			ENSG00000047056	ENSG00000174151
Formation of the beta-catenin:TCF transactivating complex	2.40591e-08	29			ENSG00000145868			ENSG00000135315	ENSG00000185670
NoRC negatively regulates rRNA expression	4.36363e-08	31			ENSG00000146143			ENSG00000122966	ENSG00000204946
Pre-NOTCH Transcription and Translation	4.40498e-08	29			ENSG00000148339			ENSG00000130340	ENSG00000183864
ERCC6 (CSB) and EHMT2 (G9a) positively regulate rRNA expression	4.65405e-08	26			ENSG00000152382			ENSG00000159399	ENSG00000175538
B-WICH complex positively regulates rRNA expression	7.74874e-08	8			ENSG00000152457			ENSG00000187837	ENSG00000005073
RNA Polymerase I Chain Elongation	7.74874e-08	28			ENSG00000155561			ENSG00000128731	ENSG00000165312
Negative epigenetic regulation of rRNA expression	9.75122e-08	31			ENSG00000156875			ENSG00000100908	ENSG00000128709
Senescence-Associated Secretory Phenotype (SASP)	1.63766e-07	31			ENSG00000156931			ENSG00000265185	ENSG00000278619
DNA Damage/Telomere Stress Induced Senescence	1.7327e-07	26			ENSG00000157212			ENSG00000125485	ENSG00000230733
Meiotic recombination	1.83766e-07	27			ENSG00000158373			ENSG00000134508	ENSG00000164048
Cellular Senescence	2.15052e-07	43			ENSG00000160190			ENSG00000075539	ENSG00000124217
Pre-NOTCH Expression and Processing	6.30354e-07	30			ENSG00000160584			ENSG00000205659	ENSG00000008710
Deposition of new CENPA-containing nucleosomes at the centromere	9.80619e-07	24			ENSG00000162852			ENSG00000153815	ENSG00000107281
Nucleosome assembly	9.80619e-07	24			ENSG00000163877			ENSG00000135775	ENSG00000163132
Amyloid fiber formation	1.25074e-06	28			ENSG00000164144			ENSG00000106538	ENSG00000172315
RHO GTPases activate PKNs	1.74079e-06	27			ENSG00000164327			ENSG00000172059	ENSG00000112796
Estrogen-dependent gene expression	2.37542e-06	35			ENSG00000166979			ENSG00000101052	ENSG00000197852
Activation of anterior HOX genes in hindbrain development during early embryogenesis	2.78129e-06	31			ENSG00000167384			ENSG00000083642	ENSG00000160781
Activation of HOX genes during differentiation	2.78129e-06	31			ENSG00000170011			ENSG00000138119	ENSG00000119431
RUNX1 regulates genes involved in megakaryocyte differentiation and platelet function	2.91762e-06	27			ENSG00000171970			ENSG00000268516	ENSG00000183665
Mitotic Prophase	3.59729e-06	33			ENSG00000172059			ENSG00000197061	ENSG00000197841
Positive epigenetic regulation of rRNA expression	4.30305e-06	28			ENSG00000174446			ENSG00000085840	ENSG00000166289
Transcriptional regulation by small RNAs	4.30305e-06	28			ENSG00000174501			ENSG00000145632	ENSG00000184402
Gene Silencing by RNA	6.56509e-06	2			ENSG00000175213			ENSG00000160190	ENSG00000186812
ESR-mediated signaling	7.28518e-06	35			ENSG00000177410			ENSG00000183598	ENSG00000189431
Telomere Maintenance	1.01051e-05	24			ENSG00000178105			ENSG00000232573	ENSG00000125657
RNA Polymerase I Promoter Clearance	1.08537e-05	28			ENSG00000179094			ENSG00000270231	ENSG00000170779
RNA Polymerase I Transcription	1.69153e-05	28			ENSG00000179348			ENSG00000262074	ENSG00000135211
Epigenetic regulation of gene expression	2.0037e-05	33			ENSG00000181218			ENSG00000103257	ENSG00000213859
Meiotic synapsis	2.37394e-05	23			ENSG00000183598			ENSG00000170873	ENSG00000005206
Nonhomologous End-Joining (NHEJ)	4.36185e-05	21			ENSG00000184260			ENSG00000235016	ENSG00000128965
Systemic lupus erythematosus	4.58687e-05	31			ENSG00000184678			ENSG00000076555	ENSG00000188483
Meiosis	8.86636e-05	28			ENSG00000185130			ENSG00000143344	ENSG00000254004
Chromosome Maintenance	0.000295034	26			ENSG00000186951			ENSG00000233461	ENSG00000204128
Signaling by Nuclear Receptors	0.000518259	37			ENSG00000187837			ENSG00000141738	ENSG00000136870
RUNX1 regulates transcription of genes involved in differentiation of HSCs	0.000662558	28			ENSG00000196152			ENSG00000196449	ENSG00000172007
TCF dependent signaling in response to WNT	0.0010871	40			ENSG00000196747			ENSG00000260942	ENSG00000183734
Chromatin modifying enzymes	0.00293308	44			ENSG00000196787			ENSG00000132549	ENSG00000143067
Chromatin organization	0.00293308	44			ENSG00000196890			ENSG00000085377	ENSG00000155760
Recruitment and ATM-mediated phosphorylation of repair and signaling proteins at DNA double strand breaks	0.00593143	19			ENSG00000197061			ENSG00000079335	ENSG00000142544
Reproduction	0.00684314	28			ENSG00000197153			ENSG00000118515	ENSG00000187792
DNA Double Strand Break Response	0.00731888	19			ENSG00000197744			ENSG00000112249	ENSG00000198783
RMTs methylate histone arginines	0.00899704	19			ENSG00000197903			ENSG00000124575	ENSG00000165943
Signaling by NOTCH	0.028918	37			ENSG00000197933			ENSG00000123485	ENSG00000181264
G2/M DNA damage checkpoint	0.0448371	20			ENSG00000198355			ENSG00000125347	ENSG00000162139
					ENSG00000198382			ENSG00000116273	ENSG00000143878
					ENSG00000198406			ENSG00000184260	ENSG00000225138
					ENSG00000200959			ENSG00000162337	ENSG00000158792
					ENSG00000201882			ENSG00000262202	ENSG00000176182
					ENSG00000203814			ENSG00000106829	ENSG00000178761
					ENSG00000204256			ENSG00000179163	ENSG00000278970
					ENSG00000204634			ENSG00000140386	ENSG00000144120
					ENSG00000204745			ENSG00000233822	ENSG00000186666
					ENSG00000205659			ENSG00000135537	ENSG00000243679
					ENSG00000212464			ENSG00000026103	ENSG00000167615
					ENSG00000218336			ENSG00000101247	ENSG00000066230
					ENSG00000224546			ENSG00000160563	ENSG00000164970
					ENSG00000229638			ENSG00000151779	ENSG00000163251
					ENSG00000231991			ENSG00000038382	ENSG00000181666
					ENSG00000232472			ENSG00000083535	ENSG00000145990
					ENSG00000232573			ENSG00000236824	ENSG00000176125
					ENSG00000233461			ENSG00000186951	ENSG00000170191
					ENSG00000233822			ENSG00000137642	ENSG00000182318
					ENSG00000234797			ENSG00000175213	ENSG00000175155
					ENSG00000235552			ENSG00000152382	ENSG00000269343
					ENSG00000250312			ENSG00000069535	ENSG00000197062
					ENSG00000252213			ENSG00000273559	ENSG00000170468
					ENSG00000252481			ENSG00000176225	ENSG00000167074
					ENSG00000252835			ENSG00000198382	ENSG00000108733
					ENSG00000270231			ENSG00000101040	ENSG00000155256
					ENSG00000273542			ENSG00000054267	ENSG00000181873
					ENSG00000273559			ENSG00000108602	ENSG00000180346
					ENSG00000273802			ENSG00000150457	ENSG00000106003
					ENSG00000274267			ENSG00000117139	ENSG00000184898
					ENSG00000274290			ENSG00000135999	ENSG00000125352
					ENSG00000274641			ENSG00000143476	ENSG00000181315
					ENSG00000275126			ENSG00000236255	ENSG00000181634
					ENSG00000275713			ENSG00000138674	ENSG00000177971
					ENSG00000276368			ENSG00000201098	ENSG00000176532
					ENSG00000276903			ENSG00000138764	ENSG00000168264
					ENSG00000277157			ENSG00000010438	ENSG00000134884
					ENSG00000277775			ENSG00000197971	ENSG00000155287
					ENSG00000278705			ENSG00000065491	ENSG00000114853
					ENSG00000002919			ENSG00000158373	ENSG00000116903
					ENSG00000005073			ENSG00000232472	ENSG00000222033
					ENSG00000005206			ENSG00000121210	ENSG00000177225
					ENSG00000006194			ENSG00000198406	ENSG00000214357
					ENSG00000006210			ENSG00000135407	ENSG00000162702
					ENSG00000007968			ENSG00000277149	ENSG00000184857
					ENSG00000008710			ENSG00000228409	ENSG00000122644
					ENSG00000034677			ENSG00000164327	ENSG00000181004
					ENSG00000054598			ENSG00000267519	ENSG00000174109
					ENSG00000062370			ENSG00000196152	ENSG00000178773
					ENSG00000063587			ENSG00000116761	ENSG00000204860
					ENSG00000065970			ENSG00000165244	ENSG00000237330
					ENSG00000066230			ENSG00000171132	ENSG00000263002
					ENSG00000068028			ENSG00000279696	ENSG00000276007
					ENSG00000083828			ENSG00000277157	ENSG00000157227
					ENSG00000087266			ENSG00000203875	ENSG00000189114
					ENSG00000087448			ENSG00000137770	ENSG00000111186
					ENSG00000088876			ENSG00000145536	ENSG00000198863
					ENSG00000090470			ENSG00000215154	ENSG00000153291
					ENSG00000099849			ENSG00000103145	ENSG00000173480
					ENSG00000100426			ENSG00000167384	ENSG00000142700
					ENSG00000101246			ENSG00000275713	ENSG00000232762
					ENSG00000102096			ENSG00000172159	ENSG00000140961
					ENSG00000102878			ENSG00000156374	ENSG00000236499
					ENSG00000103199			ENSG00000179094	ENSG00000229512
					ENSG00000103343			ENSG00000106346	ENSG00000240857
					ENSG00000104140			ENSG00000179348	ENSG00000281490
					ENSG00000104228			ENSG00000114670	ENSG00000140451
					ENSG00000105722			ENSG00000109943	ENSG00000197587
					ENSG00000105732			ENSG00000277775	ENSG00000119401
					ENSG00000105771			ENSG00000184678	ENSG00000186017
					ENSG00000106003			ENSG00000104375	ENSG00000221909
					ENSG00000106031			ENSG00000118777	ENSG00000148297
					ENSG00000106852			ENSG00000163877	ENSG00000128710
					ENSG00000107281			ENSG00000204745	ENSG00000088876
					ENSG00000108375			ENSG00000197903	ENSG00000125898
					ENSG00000108733			ENSG00000113448	ENSG00000183760
					ENSG00000109065			ENSG00000171606	ENSG00000105771
					ENSG00000110042			ENSG00000212607	ENSG00000132635
					ENSG00000110583			ENSG00000224546	ENSG00000183340
					ENSG00000111186			ENSG00000111961	ENSG00000165879
					ENSG00000112218			ENSG00000272275	ENSG00000163348
					ENSG00000112796			ENSG00000133019	ENSG00000132286
					ENSG00000112941			ENSG00000123136	ENSG00000178974
					ENSG00000113761			ENSG00000134070	ENSG00000151117
					ENSG00000113838			ENSG00000128683	ENSG00000141026
					ENSG00000114737			ENSG00000172748	ENSG00000241839
					ENSG00000114853			ENSG00000120217	ENSG00000114737
					ENSG00000115649			ENSG00000071243	ENSG00000198142
					ENSG00000116903			ENSG00000197744	ENSG00000243364
					ENSG00000117616			ENSG00000131459	ENSG00000205808
					ENSG00000118496			ENSG00000127955	ENSG00000267534
					ENSG00000118707			ENSG00000107968	ENSG00000170385
					ENSG00000119138			ENSG00000227959	ENSG00000108375
					ENSG00000119401			ENSG00000229939	ENSG00000172432
					ENSG00000119431			ENSG00000116717	ENSG00000251493
					ENSG00000119669			ENSG00000137193	ENSG00000189266
					ENSG00000119922			ENSG00000196747	ENSG00000106031
					ENSG00000120149			ENSG00000185483	ENSG00000145365
					ENSG00000120696			ENSG00000143622	ENSG00000117616
					ENSG00000120709			ENSG00000241322	ENSG00000140153
					ENSG00000121058			ENSG00000274267	ENSG00000100426
					ENSG00000122644			ENSG00000197566	ENSG00000185798
					ENSG00000124216			ENSG00000170222	ENSG00000138617
					ENSG00000124217			ENSG00000113638	ENSG00000227124
					ENSG00000124479			ENSG00000275126	ENSG00000171425
					ENSG00000124659			ENSG00000197238	ENSG00000139289
					ENSG00000125351			ENSG00000148926	ENSG00000187866
					ENSG00000125352			ENSG00000105085	ENSG00000214796
					ENSG00000125657			ENSG00000148429	ENSG00000196470
					ENSG00000125834			ENSG00000115875	ENSG00000203896
					ENSG00000125898			ENSG00000137203	ENSG00000034677
					ENSG00000126003			ENSG00000006747	ENSG00000196123
					ENSG00000127415			ENSG00000166387	ENSG00000168612
					ENSG00000127666			ENSG00000116580	ENSG00000140104
					ENSG00000128335			ENSG00000116106	ENSG00000120709
					ENSG00000128709			ENSG00000168826	ENSG00000102878
					ENSG00000128965			ENSG00000197153	ENSG00000101246
					ENSG00000131791			ENSG00000144214	ENSG00000180758
					ENSG00000132286			ENSG00000200795	ENSG00000142961
					ENSG00000132635			ENSG00000200959	ENSG00000149043
					ENSG00000132793			ENSG00000204149	ENSG00000280161
					ENSG00000132825			ENSG00000168646	ENSG00000180535
					ENSG00000133111			ENSG00000219481	ENSG00000169955
					ENSG00000133466			ENSG00000114019	ENSG00000171806
					ENSG00000133639			ENSG00000113916	ENSG00000179041
					ENSG00000133874			ENSG00000263680	ENSG00000110583
					ENSG00000134086			ENSG00000242071	ENSG00000174951
					ENSG00000134253			ENSG00000173575	ENSG00000171448
					ENSG00000134884			ENSG00000272150	ENSG00000134253
					ENSG00000135211			ENSG00000207340	ENSG00000158156
					ENSG00000135245			ENSG00000138670	ENSG00000167130
					ENSG00000135924			ENSG00000167772	ENSG00000162377
					ENSG00000135974			ENSG00000276368	ENSG00000181754
					ENSG00000136870			ENSG00000144802	ENSG00000183778
					ENSG00000137040			ENSG00000171940	ENSG00000165506
					ENSG00000137185			ENSG00000148339	ENSG00000187961
					ENSG00000137504			ENSG00000188234	ENSG00000141219
					ENSG00000138080			ENSG00000227036	ENSG00000198841
					ENSG00000138617			ENSG00000101665	ENSG00000141391
					ENSG00000139289			ENSG00000099250	ENSG00000278385
					ENSG00000139515			ENSG00000116991	ENSG00000167987
					ENSG00000139826			ENSG00000078269	ENSG00000197774
					ENSG00000140006			ENSG00000099822	ENSG00000178074
					ENSG00000140104			ENSG00000166483	ENSG00000131791
					ENSG00000140153			ENSG00000260727	ENSG00000186212
					ENSG00000140451			ENSG00000166086	ENSG00000204315
					ENSG00000140961			ENSG00000143033	ENSG00000198894
					ENSG00000141026			ENSG00000162402	ENSG00000110042
					ENSG00000141219			ENSG00000277496	ENSG00000087266
					ENSG00000141232			ENSG00000196890	ENSG00000274211
					ENSG00000141391			ENSG00000198355	ENSG00000132793
					ENSG00000141497			ENSG00000114541	ENSG00000245060
					ENSG00000141569			ENSG00000276903	ENSG00000124479
					ENSG00000141965			ENSG00000274290	ENSG00000162738
					ENSG00000142065			ENSG00000199377	ENSG00000168556
					ENSG00000142102			ENSG00000273802	ENSG00000277462
					ENSG00000142544			ENSG00000274641	ENSG00000162576
					ENSG00000142677			ENSG00000163874	ENSG00000112218
					ENSG00000142686			ENSG00000136114	ENSG00000186222
					ENSG00000142700			ENSG00000185130	ENSG00000167202
					ENSG00000142961			ENSG00000251348	ENSG00000188959
					ENSG00000143067			ENSG00000139926	ENSG00000163884
					ENSG00000143217			ENSG00000202538	ENSG00000228223
					ENSG00000143384			ENSG00000160191	ENSG00000261116
					ENSG00000143590			ENSG00000271254	ENSG00000159917
					ENSG00000143878			ENSG00000110031	ENSG00000204519
					ENSG00000144120			ENSG00000110876	ENSG00000257446
					ENSG00000144485			ENSG00000011332	ENSG00000135924
					ENSG00000145214			ENSG00000264112	ENSG00000214826
					ENSG00000145217			ENSG00000177606	ENSG00000171224
					ENSG00000145365			ENSG00000162772	ENSG00000170604
					ENSG00000145990			ENSG00000279519	ENSG00000256967
					ENSG00000146830			ENSG00000106459	ENSG00000171813
					ENSG00000147118			ENSG00000173530	ENSG00000162068
					ENSG00000147454			ENSG00000229989	ENSG00000102096
					ENSG00000148297			ENSG00000277879	ENSG00000125351
					ENSG00000148343			ENSG00000213445	ENSG00000263235
					ENSG00000149043			ENSG00000197329	ENSG00000234616
					ENSG00000149798			ENSG00000180245	ENSG00000120149
					ENSG00000151117			ENSG00000181218	ENSG00000168672
					ENSG00000152443			ENSG00000164949	ENSG00000175265
					ENSG00000152669			ENSG00000149177	ENSG00000231083
					ENSG00000152804			ENSG00000149781	ENSG00000198455
					ENSG00000153291			ENSG00000100342	ENSG00000238178
					ENSG00000153714			ENSG00000083896	ENSG00000109065
					ENSG00000153879			ENSG00000117318	ENSG00000167840
					ENSG00000155256			ENSG00000163435	ENSG00000171823
					ENSG00000155287			ENSG00000166225	ENSG00000185650
					ENSG00000155760			ENSG00000270195	ENSG00000173894
					ENSG00000155858			ENSG00000100906	ENSG00000182405
					ENSG00000157514			ENSG00000128617	ENSG00000007968
					ENSG00000158106			ENSG00000274925	ENSG00000176994
					ENSG00000158156			ENSG00000277075	ENSG00000126003
					ENSG00000158615			ENSG00000117394	ENSG00000198182
					ENSG00000158691			ENSG00000113369	ENSG00000215251
					ENSG00000158792			ENSG00000273703	ENSG00000177427
					ENSG00000158882			ENSG00000239653	ENSG00000204514
					ENSG00000159388			ENSG00000115963	ENSG00000141497
					ENSG00000159917			ENSG00000158055	ENSG00000171161
					ENSG00000160193			ENSG00000233762	ENSG00000141569
					ENSG00000160781			ENSG00000139318	ENSG00000165023
					ENSG00000160959			ENSG00000261490	ENSG00000143384
					ENSG00000161021			ENSG00000274021	ENSG00000139826
					ENSG00000161664			ENSG00000164741	ENSG00000099849
					ENSG00000162068			ENSG00000163660	ENSG00000198466
					ENSG00000162139			ENSG00000134107	ENSG00000236287
					ENSG00000162377			ENSG00000278463	ENSG00000108799
					ENSG00000162396			ENSG00000260978	ENSG00000140006
					ENSG00000162413			ENSG00000231435	ENSG00000260196
					ENSG00000162576			ENSG00000183421	ENSG00000182584
					ENSG00000162702			ENSG00000249007	ENSG00000247844
					ENSG00000162738			ENSG00000125968	ENSG00000119922
					ENSG00000162757			ENSG00000142627	ENSG00000113108
					ENSG00000162783			ENSG00000279792	ENSG00000065970
					ENSG00000162878			ENSG00000129749	ENSG00000223705
					ENSG00000163026			ENSG00000254064	ENSG00000167280
					ENSG00000163132			ENSG00000120616	ENSG00000196502
					ENSG00000163155			ENSG00000279838	ENSG00000204713
					ENSG00000163251			ENSG00000120129	ENSG00000204175
					ENSG00000163348			ENSG00000130164	ENSG00000187486
					ENSG00000163884			ENSG00000226329	ENSG00000143590
					ENSG00000164011			ENSG00000276317	ENSG00000134086
					ENSG00000164048			ENSG00000234231	ENSG00000176055
					ENSG00000164086			ENSG00000130513	ENSG00000183161
					ENSG00000164379			ENSG00000164400	ENSG00000272711
					ENSG00000164631			ENSG00000269399	ENSG00000006210
					ENSG00000164970			ENSG00000241544	ENSG00000160193
					ENSG00000165023			ENSG00000162892	ENSG00000269737
					ENSG00000165312			ENSG00000264175	ENSG00000181894
					ENSG00000165506			ENSG00000099860	ENSG00000240429
					ENSG00000165572			ENSG00000261889	ENSG00000177508
					ENSG00000165617			ENSG00000144655	ENSG00000169957
					ENSG00000165879			ENSG00000126368	ENSG00000002919
					ENSG00000165943			ENSG00000109063	ENSG00000185189
					ENSG00000166106			ENSG00000150995	ENSG00000133874
					ENSG00000166166			ENSG00000189129	ENSG00000189007
					ENSG00000166189			ENSG00000168209	ENSG00000177602
					ENSG00000166289			ENSG00000156206	ENSG00000188747
					ENSG00000166436			ENSG00000137331	ENSG00000166192
					ENSG00000166822			ENSG00000155090	ENSG00000268713
					ENSG00000167074			ENSG00000113070	ENSG00000275074
					ENSG00000167130			ENSG00000233217	ENSG00000148343
					ENSG00000167183			ENSG00000235523	ENSG00000137504
					ENSG00000167202			ENSG00000250645	ENSG00000243302
					ENSG00000167280			ENSG00000142871	ENSG00000225302
					ENSG00000167333			ENSG00000231403	ENSG00000169018
					ENSG00000167378			ENSG00000100079	ENSG00000120696
					ENSG00000167394			ENSG00000172818	ENSG00000158691
					ENSG00000167550			ENSG00000114315	ENSG00000250571
					ENSG00000167565			ENSG00000230383	ENSG00000141965
					ENSG00000167615			ENSG00000255120	ENSG00000075826
					ENSG00000167653			ENSG00000142513	ENSG00000176933
					ENSG00000167702			ENSG00000259649	ENSG00000166822
					ENSG00000167747			ENSG00000213958	ENSG00000185298
					ENSG00000167840			ENSG00000174912	ENSG00000142686
					ENSG00000167987			ENSG00000143632	ENSG00000169871
					ENSG00000168264			ENSG00000242689	ENSG00000198467
					ENSG00000168556			ENSG00000261341	ENSG00000142677
					ENSG00000168612			ENSG00000280020	ENSG00000178397
					ENSG00000168672			ENSG00000228079	ENSG00000177873
					ENSG00000168795			ENSG00000120738	ENSG00000196646
					ENSG00000168806			ENSG00000264395	ENSG00000166436
					ENSG00000169018			ENSG00000170345	ENSG00000179454
					ENSG00000169860			ENSG00000268375	ENSG00000198105
					ENSG00000169871			ENSG00000260633	ENSG00000145214
					ENSG00000169951				ENSG00000118496
					ENSG00000169955				ENSG00000196981
					ENSG00000169957				ENSG00000119669
					ENSG00000170191				ENSG00000185219
					ENSG00000170234				ENSG00000201801
					ENSG00000170385				ENSG00000082512
					ENSG00000170468				ENSG00000177051
					ENSG00000170604				ENSG00000177045
					ENSG00000170775				ENSG00000187867
					ENSG00000170779				ENSG00000198952
					ENSG00000170871				ENSG00000260051
					ENSG00000171161				ENSG00000176371
					ENSG00000171224				ENSG00000186185
					ENSG00000171425				ENSG00000141232
					ENSG00000171448				ENSG00000161664
					ENSG00000171806				ENSG00000153879
					ENSG00000171813				ENSG00000118707
					ENSG00000171823				ENSG00000107938
					ENSG00000172007				ENSG00000113838
					ENSG00000172216				ENSG00000127415
					ENSG00000172315				ENSG00000170647
					ENSG00000172432				ENSG00000087448
					ENSG00000173041				ENSG00000176018
					ENSG00000173281				ENSG00000129028
					ENSG00000173480				ENSG00000124613
					ENSG00000173548				ENSG00000180902
					ENSG00000173825				ENSG00000198205
					ENSG00000173894				ENSG00000083828
					ENSG00000174109				ENSG00000160959
					ENSG00000174151				ENSG00000185716
					ENSG00000174579				ENSG00000158615
					ENSG00000174718				ENSG00000196639
					ENSG00000174951				ENSG00000131779
					ENSG00000175087				ENSG00000166166
					ENSG00000175155				ENSG00000106852
					ENSG00000175538				ENSG00000170234
					ENSG00000175970				ENSG00000237186
					ENSG00000176018				ENSG00000205903
					ENSG00000176055				ENSG00000275318
					ENSG00000176125				ENSG00000254615
					ENSG00000176182				ENSG00000084652
					ENSG00000176532				ENSG00000204237
					ENSG00000176697				ENSG00000174276
					ENSG00000176714				ENSG00000167747
					ENSG00000176749				ENSG00000125834
					ENSG00000176920				ENSG00000259330
					ENSG00000176933				ENSG00000174579
					ENSG00000176994				ENSG00000119917
					ENSG00000177045				ENSG00000133639
					ENSG00000177051				ENSG00000178988
					ENSG00000177225				ENSG00000179431
					ENSG00000177283				ENSG00000188868
					ENSG00000177352				ENSG00000204923
					ENSG00000177427				ENSG00000175536
					ENSG00000177508				ENSG00000198517
					ENSG00000177602				ENSG00000169635
					ENSG00000177873				ENSG00000215190
					ENSG00000177951				ENSG00000271643
					ENSG00000177971				ENSG00000158882
					ENSG00000178074				ENSG00000115649
					ENSG00000178397				ENSG00000127666
					ENSG00000178761				ENSG00000135974
					ENSG00000178773				ENSG00000137221
					ENSG00000178935				ENSG00000099942
					ENSG00000178974				ENSG00000166821
					ENSG00000179023				ENSG00000138080
					ENSG00000179041				ENSG00000235245
					ENSG00000179403				ENSG00000133466
					ENSG00000179454				ENSG00000162396
					ENSG00000179598				ENSG00000103343
					ENSG00000179859				ENSG00000158106
					ENSG00000179922				ENSG00000103199
					ENSG00000180035				ENSG00000180861
					ENSG00000180096				ENSG00000254837
					ENSG00000180346				ENSG00000121361
					ENSG00000180535				ENSG00000144485
					ENSG00000180592				ENSG00000144182
					ENSG00000180758				ENSG00000147454
					ENSG00000180861				ENSG00000198890
					ENSG00000181004				ENSG00000236397
					ENSG00000181026				ENSG00000213906
					ENSG00000181264				ENSG00000270170
					ENSG00000181274				ENSG00000198113
					ENSG00000181315				ENSG00000137040
					ENSG00000181634				ENSG00000267080
					ENSG00000181666				ENSG00000006025
					ENSG00000181744				ENSG00000124766
					ENSG00000181751				ENSG00000166398
					ENSG00000181754				ENSG00000063587
					ENSG00000181788				ENSG00000146858
					ENSG00000181873				ENSG00000186532
					ENSG00000181894				ENSG00000186834
					ENSG00000181915				ENSG00000119138
					ENSG00000182318				ENSG00000170775
					ENSG00000182405				ENSG00000254531
					ENSG00000182584				ENSG00000259623
					ENSG00000182749				ENSG00000139515
					ENSG00000182810				ENSG00000197279
					ENSG00000183340				ENSG00000132879
					ENSG00000183655				ENSG00000174586
					ENSG00000183665				ENSG00000168795
					ENSG00000183734				ENSG00000100036
					ENSG00000183760				ENSG00000197363
					ENSG00000183778				ENSG00000196689
					ENSG00000183828				ENSG00000176920
					ENSG00000183864				ENSG00000099326
					ENSG00000184402				ENSG00000145217
					ENSG00000184675				ENSG00000161021
					ENSG00000184857				ENSG00000147144
					ENSG00000184898				ENSG00000128335
					ENSG00000185022				ENSG00000111291
					ENSG00000185101				ENSG00000121058
					ENSG00000185189				ENSG00000104228
					ENSG00000185219				ENSG00000162066
					ENSG00000185298				ENSG00000196812
					ENSG00000185650				ENSG00000125843
					ENSG00000185670				ENSG00000184060
					ENSG00000185716				ENSG00000056277
					ENSG00000185730				ENSG00000164050
					ENSG00000185798				ENSG00000167034
					ENSG00000186017				ENSG00000261221
					ENSG00000186185				ENSG00000111788
					ENSG00000186212				ENSG00000188811
					ENSG00000186222				ENSG00000189369
					ENSG00000186230				ENSG00000167550
					ENSG00000186301				ENSG00000214176
					ENSG00000186666				ENSG00000181788
					ENSG00000186812				ENSG00000118804
					ENSG00000187486				ENSG00000166170
					ENSG00000187792				ENSG00000175591
					ENSG00000187866				ENSG00000204588
					ENSG00000187867				ENSG00000166439
					ENSG00000187961				ENSG00000177173
					ENSG00000188070				ENSG00000178913
					ENSG00000188483				ENSG00000132881
					ENSG00000188636				ENSG00000166188
					ENSG00000188811				ENSG00000169131
					ENSG00000188868				ENSG00000175970
					ENSG00000188910				ENSG00000142444
					ENSG00000188959				ENSG00000188211
					ENSG00000189007				ENSG00000253719
					ENSG00000189114				ENSG00000124216
					ENSG00000189143				ENSG00000183530
					ENSG00000189266				ENSG00000169641
					ENSG00000189431				ENSG00000173041
					ENSG00000196123				ENSG00000171163
					ENSG00000196196				ENSG00000120832
					ENSG00000196371				ENSG00000124444
					ENSG00000196470				ENSG00000110237
					ENSG00000196502				ENSG00000168876
					ENSG00000196544				ENSG00000264247
					ENSG00000196639				ENSG00000228638
					ENSG00000196646				ENSG00000151364
					ENSG00000196670				ENSG00000173875
					ENSG00000196981				ENSG00000205643
					ENSG00000197019				ENSG00000185022
					ENSG00000197062				ENSG00000268573
					ENSG00000197279				ENSG00000006194
					ENSG00000197343				ENSG00000144791
					ENSG00000197363				ENSG00000121931
					ENSG00000197579				ENSG00000108669
					ENSG00000197587				ENSG00000204335
					ENSG00000197774				ENSG00000175745
					ENSG00000197841				ENSG00000099889
					ENSG00000197852				ENSG00000103168
					ENSG00000197961				ENSG00000152804
					ENSG00000198040				ENSG00000183317
					ENSG00000198105				ENSG00000197579
					ENSG00000198113				ENSG00000139631
					ENSG00000198142				ENSG00000197343
					ENSG00000198182				ENSG00000186104
					ENSG00000198205				ENSG00000137185
					ENSG00000198315				ENSG00000167723
					ENSG00000198331				ENSG00000033327
					ENSG00000198435				ENSG00000189046
					ENSG00000198455				ENSG00000198040
					ENSG00000198466				ENSG00000167394
					ENSG00000198517				ENSG00000175073
					ENSG00000198783				ENSG00000177951
					ENSG00000198841				ENSG00000178814
					ENSG00000198863				ENSG00000157514
					ENSG00000198894				ENSG00000279233
					ENSG00000198952				ENSG00000272763
					ENSG00000201801				ENSG00000204282
					ENSG00000203896				ENSG00000185278
					ENSG00000204128				ENSG00000099337
					ENSG00000204237				ENSG00000180357
					ENSG00000204315				ENSG00000198324
					ENSG00000204514				ENSG00000102870
					ENSG00000204519				ENSG00000196843
					ENSG00000204713				ENSG00000139194
					ENSG00000204860				ENSG00000174718
					ENSG00000204946				ENSG00000130772
					ENSG00000205138				ENSG00000283689
					ENSG00000205808				ENSG00000131591
					ENSG00000205903				ENSG00000240990
					ENSG00000213859				ENSG00000179627
					ENSG00000213903				ENSG00000172086
					ENSG00000214357				ENSG00000132424
					ENSG00000214796				ENSG00000168286
					ENSG00000214826				ENSG00000151458
					ENSG00000215012				ENSG00000011638
					ENSG00000215190				ENSG00000164086
					ENSG00000215251				ENSG00000118369
					ENSG00000218891				ENSG00000080546
					ENSG00000221869				ENSG00000183060
					ENSG00000221909				ENSG00000100324
					ENSG00000222033				ENSG00000144026
					ENSG00000223705				ENSG00000183828
					ENSG00000224470				ENSG00000104140
					ENSG00000225138				ENSG00000168591
					ENSG00000225302				ENSG00000177613
					ENSG00000225973				ENSG00000215271
					ENSG00000227124				ENSG00000197162
					ENSG00000228223				ENSG00000196793
					ENSG00000229512				ENSG00000235750
					ENSG00000230715				ENSG00000068028
					ENSG00000230733				ENSG00000214367
					ENSG00000231083				ENSG00000165617
					ENSG00000231345				ENSG00000198429
					ENSG00000232445				ENSG00000100376
					ENSG00000232762				ENSG00000188647
					ENSG00000234616				ENSG00000174669
					ENSG00000235750				ENSG00000218510
					ENSG00000236287				ENSG00000167842
					ENSG00000236499				ENSG00000107815
					ENSG00000237330				ENSG00000054967
					ENSG00000237886				ENSG00000112941
					ENSG00000238178				ENSG00000169951
					ENSG00000240429				ENSG00000110330
					ENSG00000240857				ENSG00000142252
					ENSG00000240990				ENSG00000140406
					ENSG00000241839				ENSG00000172731
					ENSG00000243302				ENSG00000100307
					ENSG00000243364				ENSG00000164284
					ENSG00000243679				ENSG00000164855
					ENSG00000245060				ENSG00000171135
					ENSG00000245848				ENSG00000107560
					ENSG00000247315				ENSG00000185909
					ENSG00000247626				ENSG00000102098
					ENSG00000247844				ENSG00000088340
					ENSG00000248866				ENSG00000181026
					ENSG00000250571				ENSG00000164403
					ENSG00000251493				ENSG00000224531
					ENSG00000253276				ENSG00000259345
					ENSG00000253958				ENSG00000140265
					ENSG00000254004				ENSG00000272669
					ENSG00000255026				ENSG00000160298
					ENSG00000255774				ENSG00000256223
					ENSG00000256576				ENSG00000178163
					ENSG00000256967				ENSG00000188242
					ENSG00000257446				ENSG00000273301
					ENSG00000259330				ENSG00000131115
					ENSG00000259623				ENSG00000196968
					ENSG00000260051				ENSG00000241764
					ENSG00000260196				ENSG00000127334
					ENSG00000261116				ENSG00000187583
					ENSG00000263002				ENSG00000127554
					ENSG00000263235				ENSG00000179604
					ENSG00000264964				ENSG00000116990
					ENSG00000265763				ENSG00000168395
					ENSG00000265982				ENSG00000125508
					ENSG00000267534				ENSG00000181744
					ENSG00000268713				ENSG00000118900
					ENSG00000269343				ENSG00000179111
					ENSG00000269737				ENSG00000169660
					ENSG00000270170				ENSG00000182544
					ENSG00000271643				ENSG00000277203
					ENSG00000272172				ENSG00000180096
					ENSG00000272669				ENSG00000238105
					ENSG00000273820				ENSG00000177105
					ENSG00000274104				ENSG00000251484
					ENSG00000274211				ENSG00000183840
					ENSG00000275074				ENSG00000156876
					ENSG00000275318				ENSG00000146834
					ENSG00000276007				ENSG00000149792
					ENSG00000277462				ENSG00000184307
					ENSG00000278385				ENSG00000280173
					ENSG00000278619				ENSG00000135722
					ENSG00000278970				ENSG00000198720
					ENSG00000279873				ENSG00000215784
					ENSG00000280161				ENSG00000167065
					ENSG00000281490				ENSG00000163362
					ENSG00000004660				ENSG00000107036
					ENSG00000005379				ENSG00000112763
					ENSG00000006025				ENSG00000165527
					ENSG00000006327				ENSG00000139651
					ENSG00000007541				ENSG00000176749
					ENSG00000007866				ENSG00000180340
					ENSG00000008256				ENSG00000228544
					ENSG00000008283				ENSG00000123975
					ENSG00000010072				ENSG00000221978
					ENSG00000011590				ENSG00000167565
					ENSG00000011638				ENSG00000143319
					ENSG00000012171				ENSG00000008256
					ENSG00000013392				ENSG00000116525
					ENSG00000013573				ENSG00000186416
					ENSG00000022976				ENSG00000166619
					ENSG00000025708				ENSG00000253293
					ENSG00000030110				ENSG00000102302
					ENSG00000033327				ENSG00000105732
					ENSG00000037749				ENSG00000185324
					ENSG00000040487				ENSG00000174370
					ENSG00000043039				ENSG00000238062
					ENSG00000048405				ENSG00000175283
					ENSG00000050426				ENSG00000108433
					ENSG00000054690				ENSG00000278978
					ENSG00000054967				ENSG00000149798
					ENSG00000056277				ENSG00000100625
					ENSG00000059145				ENSG00000157259
					ENSG00000061938				ENSG00000184208
					ENSG00000063176				ENSG00000186272
					ENSG00000063322				ENSG00000196456
					ENSG00000064547				ENSG00000180626
					ENSG00000064687				ENSG00000276045
					ENSG00000064995				ENSG00000177842
					ENSG00000065308				ENSG00000142632
					ENSG00000067836				ENSG00000101276
					ENSG00000070404				ENSG00000204977
					ENSG00000070444				ENSG00000104886
					ENSG00000070476				ENSG00000105722
					ENSG00000070718				ENSG00000176396
					ENSG00000071575				ENSG00000161647
					ENSG00000072134				ENSG00000130522
					ENSG00000072422				ENSG00000127423
					ENSG00000074855				ENSG00000181830
					ENSG00000075826				ENSG00000213638
					ENSG00000076351				ENSG00000279873
					ENSG00000078399				ENSG00000130827
					ENSG00000080546				ENSG00000271020
					ENSG00000080854				ENSG00000166860
					ENSG00000081692				ENSG00000267858
					ENSG00000082512				ENSG00000174233
					ENSG00000084652				ENSG00000108848
					ENSG00000085552				ENSG00000229953
					ENSG00000086544				ENSG00000198642
					ENSG00000087095				ENSG00000110171
					ENSG00000087157				ENSG00000122863
					ENSG00000087510				ENSG00000126790
					ENSG00000088305				ENSG00000188910
					ENSG00000088340				ENSG00000123427
					ENSG00000088543				ENSG00000249471
					ENSG00000088888				ENSG00000085552
					ENSG00000091651				ENSG00000153487
					ENSG00000091947				ENSG00000101493
					ENSG00000094880				ENSG00000163083
					ENSG00000095739				ENSG00000167685
					ENSG00000099308				ENSG00000204231
					ENSG00000099326				ENSG00000170949
					ENSG00000099337				ENSG00000139190
					ENSG00000099889				ENSG00000178188
					ENSG00000099899				ENSG00000205517
					ENSG00000099904				ENSG00000269044
					ENSG00000099942				ENSG00000119559
					ENSG00000099949				ENSG00000167447
					ENSG00000099999				ENSG00000180008
					ENSG00000100034				ENSG00000163825
					ENSG00000100036				ENSG00000129473
					ENSG00000100105				ENSG00000215717
					ENSG00000100124				ENSG00000099308
					ENSG00000100156				ENSG00000276850
					ENSG00000100221				ENSG00000253508
					ENSG00000100263				ENSG00000115556
					ENSG00000100307				ENSG00000196550
					ENSG00000100324				ENSG00000006327
					ENSG00000100376				ENSG00000166024
					ENSG00000100416				ENSG00000140691
					ENSG00000100429				ENSG00000272821
					ENSG00000100445				ENSG00000128159
					ENSG00000100625				ENSG00000259498
					ENSG00000100647				ENSG00000155034
					ENSG00000100726				ENSG00000161996
					ENSG00000100941				ENSG00000121716
					ENSG00000101199				ENSG00000184677
					ENSG00000101216				ENSG00000174282
					ENSG00000101224				ENSG00000256525
					ENSG00000101255				ENSG00000226942
					ENSG00000101276				ENSG00000272009
					ENSG00000101363				ENSG00000253187
					ENSG00000101493				ENSG00000187815
					ENSG00000101544				ENSG00000103260
					ENSG00000101574				ENSG00000197119
					ENSG00000101577				ENSG00000108352
					ENSG00000102098				ENSG00000108469
					ENSG00000102125				ENSG00000119866
					ENSG00000102302				ENSG00000216915
					ENSG00000102870				ENSG00000260565
					ENSG00000102901				ENSG00000250067
					ENSG00000103111				ENSG00000164877
					ENSG00000103168				ENSG00000136925
					ENSG00000103245				ENSG00000168040
					ENSG00000103249				ENSG00000135845
					ENSG00000103253				ENSG00000170871
					ENSG00000103260				ENSG00000163171
					ENSG00000104142				ENSG00000149016
					ENSG00000104154				ENSG00000101216
					ENSG00000104369				ENSG00000100105
					ENSG00000104886				ENSG00000072134
					ENSG00000104899				ENSG00000269556
					ENSG00000104936				ENSG00000122481
					ENSG00000105227				ENSG00000253797
					ENSG00000105576				ENSG00000198960
					ENSG00000106415				ENSG00000184731
					ENSG00000106479				ENSG00000130193
					ENSG00000107036				ENSG00000166529
					ENSG00000107331				ENSG00000163013
					ENSG00000107560				ENSG00000110925
					ENSG00000107815				ENSG00000182903
					ENSG00000107816				ENSG00000175772
					ENSG00000107872				ENSG00000125741
					ENSG00000107938				ENSG00000167528
					ENSG00000108256				ENSG00000126062
					ENSG00000108352				ENSG00000185220
					ENSG00000108433				ENSG00000107331
					ENSG00000108469				ENSG00000188051
					ENSG00000108557				ENSG00000187123
					ENSG00000108599				ENSG00000185818
					ENSG00000108669				ENSG00000228109
					ENSG00000108799				ENSG00000279789
					ENSG00000108848				ENSG00000140548
					ENSG00000108861				ENSG00000100156
					ENSG00000109079				ENSG00000130489
					ENSG00000109458				ENSG00000248866
					ENSG00000110060				ENSG00000065308
					ENSG00000110171				ENSG00000166848
					ENSG00000110237				ENSG00000229043
					ENSG00000110330				ENSG00000184602
					ENSG00000110628				ENSG00000106479
					ENSG00000110925				ENSG00000168061
					ENSG00000110987				ENSG00000071575
					ENSG00000111291				ENSG00000122783
					ENSG00000111653				ENSG00000139645
					ENSG00000111727				ENSG00000170425
					ENSG00000111788				ENSG00000163516
					ENSG00000112062				ENSG00000156345
					ENSG00000112146				ENSG00000164620
					ENSG00000112167				ENSG00000182118
					ENSG00000112679				ENSG00000132661
					ENSG00000112763				ENSG00000124508
					ENSG00000112773				ENSG00000268205
					ENSG00000113108				ENSG00000100429
					ENSG00000113119				ENSG00000136444
					ENSG00000114735				ENSG00000267500
					ENSG00000114739				ENSG00000160051
					ENSG00000114784				ENSG00000272405
					ENSG00000114923				ENSG00000158863
					ENSG00000115295				ENSG00000130598
					ENSG00000115556				ENSG00000233903
					ENSG00000115687				ENSG00000121797
					ENSG00000116525				ENSG00000184465
					ENSG00000116731				ENSG00000163481
					ENSG00000116863				ENSG00000173540
					ENSG00000116922				ENSG00000176022
					ENSG00000116990				ENSG00000143971
					ENSG00000117153				ENSG00000185697
					ENSG00000117461				ENSG00000140320
					ENSG00000117479				ENSG00000125484
					ENSG00000117480				ENSG00000269858
					ENSG00000117877				ENSG00000196227
					ENSG00000118369				ENSG00000130813
					ENSG00000118518				ENSG00000172840
					ENSG00000118804				ENSG00000167977
					ENSG00000118900				ENSG00000241878
					ENSG00000119231				ENSG00000205885
					ENSG00000119523				ENSG00000088305
					ENSG00000119559				ENSG00000152443
					ENSG00000119574				ENSG00000257489
					ENSG00000119688				ENSG00000124143
					ENSG00000119699				ENSG00000186162
					ENSG00000119866				ENSG00000135631
					ENSG00000119917				ENSG00000149930
					ENSG00000120068				ENSG00000240527
					ENSG00000120137				ENSG00000100941
					ENSG00000120458				ENSG00000159873
					ENSG00000120832				ENSG00000152464
					ENSG00000120833				ENSG00000013392
					ENSG00000120942				ENSG00000123595
					ENSG00000121101				ENSG00000197019
					ENSG00000121361				ENSG00000240731
					ENSG00000121417				ENSG00000233184
					ENSG00000121716				ENSG00000268858
					ENSG00000121743				ENSG00000125875
					ENSG00000121797				ENSG00000215908
					ENSG00000121931				ENSG00000186889
					ENSG00000122085				ENSG00000272941
					ENSG00000122481				ENSG00000178038
					ENSG00000122482				ENSG00000182208
					ENSG00000122783				ENSG00000255468
					ENSG00000122863				ENSG00000116922
					ENSG00000123427				ENSG00000183250
					ENSG00000123595				ENSG00000197951
					ENSG00000123643				ENSG00000221886
					ENSG00000123975				ENSG00000104936
					ENSG00000124143				ENSG00000167193
					ENSG00000124444				ENSG00000086544
					ENSG00000124508				ENSG00000234608
					ENSG00000124613				ENSG00000108557
					ENSG00000124766				ENSG00000163472
					ENSG00000125384				ENSG00000129355
					ENSG00000125449				ENSG00000189180
					ENSG00000125484				ENSG00000174173
					ENSG00000125503				ENSG00000173638
					ENSG00000125508				ENSG00000187210
					ENSG00000125618				ENSG00000248008
					ENSG00000125637				ENSG00000128203
					ENSG00000125741				ENSG00000165490
					ENSG00000125843				ENSG00000070444
					ENSG00000125845				ENSG00000080854
					ENSG00000125875				ENSG00000120833
					ENSG00000126062				ENSG00000022976
					ENSG00000126215				ENSG00000179674
					ENSG00000126391				ENSG00000167380
					ENSG00000126790				ENSG00000183508
					ENSG00000126804				ENSG00000095739
					ENSG00000126953				ENSG00000248049
					ENSG00000127311				ENSG00000111653
					ENSG00000127334				ENSG00000185127
					ENSG00000127423				ENSG00000239887
					ENSG00000127554				ENSG00000161692
					ENSG00000127993				ENSG00000196693
					ENSG00000128159				ENSG00000164920
					ENSG00000128203				ENSG00000099904
					ENSG00000128590				ENSG00000163866
					ENSG00000128607				ENSG00000140939
					ENSG00000128710				ENSG00000213516
					ENSG00000129028				ENSG00000130675
					ENSG00000129315				ENSG00000155868
					ENSG00000129355				ENSG00000184281
					ENSG00000129472				ENSG00000064547
					ENSG00000129473				ENSG00000172171
					ENSG00000129474				ENSG00000160785
					ENSG00000129514				ENSG00000130758
					ENSG00000129911				ENSG00000160062
					ENSG00000130193				ENSG00000273253
					ENSG00000130299				ENSG00000135164
					ENSG00000130489				ENSG00000074855
					ENSG00000130522				ENSG00000126215
					ENSG00000130590				ENSG00000151093
					ENSG00000130598				ENSG00000100221
					ENSG00000130675				ENSG00000059145
					ENSG00000130758				ENSG00000196547
					ENSG00000130772				ENSG00000133858
					ENSG00000130813				ENSG00000187266
					ENSG00000130818				ENSG00000123643
					ENSG00000130827				ENSG00000152242
					ENSG00000130962				ENSG00000107816
					ENSG00000131115				ENSG00000196597
					ENSG00000131470				ENSG00000173559
					ENSG00000131584				ENSG00000118518
					ENSG00000131591				ENSG00000172057
					ENSG00000131779				ENSG00000070404
					ENSG00000131943				ENSG00000129472
					ENSG00000132205				ENSG00000170677
					ENSG00000132361				ENSG00000269825
					ENSG00000132424				ENSG00000174574
					ENSG00000132661				ENSG00000168792
					ENSG00000132801				ENSG00000205208
					ENSG00000132879				ENSG00000205746
					ENSG00000132881				ENSG00000187713
					ENSG00000133059				ENSG00000173011
					ENSG00000133398				ENSG00000050426
					ENSG00000133858				ENSG00000129911
					ENSG00000134324				ENSG00000130590
					ENSG00000134326				ENSG00000087510
					ENSG00000134627				ENSG00000156521
					ENSG00000135045				ENSG00000179178
					ENSG00000135164				ENSG00000129474
					ENSG00000135185				ENSG00000110060
					ENSG00000135362				ENSG00000185085
					ENSG00000135469				ENSG00000130962
					ENSG00000135473				ENSG00000181938
					ENSG00000135482				ENSG00000135473
					ENSG00000135631				ENSG00000273045
					ENSG00000135722				ENSG00000101574
					ENSG00000135845				ENSG00000227540
					ENSG00000136444				ENSG00000197779
					ENSG00000136695				ENSG00000175984
					ENSG00000136925				ENSG00000064687
					ENSG00000137221				ENSG00000030110
					ENSG00000137413				ENSG00000129514
					ENSG00000137817				ENSG00000167395
					ENSG00000138621				ENSG00000197312
					ENSG00000138696				ENSG00000133059
					ENSG00000138834				ENSG00000214425
					ENSG00000139112				ENSG00000168282
					ENSG00000139190				ENSG00000140326
					ENSG00000139194				ENSG00000157036
					ENSG00000139531				ENSG00000067836
					ENSG00000139631				ENSG00000105227
					ENSG00000139636				ENSG00000175137
					ENSG00000139645				ENSG00000260267
					ENSG00000139651				ENSG00000197948
					ENSG00000139880				ENSG00000103253
					ENSG00000140022				ENSG00000185442
					ENSG00000140265				ENSG00000149532
					ENSG00000140320				ENSG00000246451
					ENSG00000140326				ENSG00000178307
					ENSG00000140400				ENSG00000274471
					ENSG00000140406				ENSG00000114923
					ENSG00000140548				ENSG00000162004
					ENSG00000140691				ENSG00000162062
					ENSG00000140830				ENSG00000094880
					ENSG00000140832				ENSG00000135185
					ENSG00000140939				ENSG00000129315
					ENSG00000140950				ENSG00000181467
					ENSG00000141642				ENSG00000165716
					ENSG00000142039				ENSG00000177034
					ENSG00000142185				ENSG00000226752
					ENSG00000142252				ENSG00000008283
					ENSG00000142444				ENSG00000140950
					ENSG00000142632				ENSG00000181751
					ENSG00000142765				ENSG00000220201
					ENSG00000143319				ENSG00000125637
					ENSG00000143443				ENSG00000132801
					ENSG00000143971				ENSG00000170260
					ENSG00000144026				ENSG00000170903
					ENSG00000144182				ENSG00000146373
					ENSG00000144231				ENSG00000007866
					ENSG00000144354				ENSG00000233757
					ENSG00000144362				ENSG00000146859
					ENSG00000144597				ENSG00000260852
					ENSG00000144791				ENSG00000166548
					ENSG00000145780				ENSG00000025708
					ENSG00000146094				ENSG00000186376
					ENSG00000146373				ENSG00000177685
					ENSG00000146670				ENSG00000125384
					ENSG00000146834				ENSG00000173621
					ENSG00000146858				ENSG00000122085
					ENSG00000146859				ENSG00000152219
					ENSG00000146955				ENSG00000122482
					ENSG00000147144				ENSG00000013573
					ENSG00000147439				ENSG00000070718
					ENSG00000147894				ENSG00000165782
					ENSG00000148384				ENSG00000114735
					ENSG00000149016				ENSG00000146094
					ENSG00000149054				ENSG00000162065
					ENSG00000149115				ENSG00000243701
					ENSG00000149499				ENSG00000177383
					ENSG00000149532				ENSG00000185133
					ENSG00000149792				ENSG00000138621
					ENSG00000149930				ENSG00000126953
					ENSG00000150401				ENSG00000254635
					ENSG00000151093				ENSG00000205078
					ENSG00000151364				ENSG00000116863
					ENSG00000151458				ENSG00000170619
					ENSG00000151881				ENSG00000185019
					ENSG00000152102				ENSG00000076351
					ENSG00000152219				ENSG00000160796
					ENSG00000152242				ENSG00000241360
					ENSG00000152464				ENSG00000140830
					ENSG00000152684				ENSG00000236081
					ENSG00000152778				ENSG00000188130
					ENSG00000153443				ENSG00000037749
					ENSG00000153487				ENSG00000178252
					ENSG00000154040				ENSG00000040487
					ENSG00000154124				ENSG00000257704
					ENSG00000154642				ENSG00000178826
					ENSG00000154945				ENSG00000134627
					ENSG00000155034				ENSG00000148384
					ENSG00000155592				ENSG00000178752
					ENSG00000155666				ENSG00000171443
					ENSG00000155868				ENSG00000130299
					ENSG00000156345				ENSG00000198492
					ENSG00000156521				ENSG00000120942
					ENSG00000156876				ENSG00000241258
					ENSG00000157036				ENSG00000181035
					ENSG00000157227				ENSG00000184988
					ENSG00000157259				ENSG00000278133
					ENSG00000158079				ENSG00000114739
					ENSG00000158092				ENSG00000158092
					ENSG00000158169				ENSG00000276550
					ENSG00000158286				ENSG00000160993
					ENSG00000158863				ENSG00000255769
					ENSG00000159184				ENSG00000146670
					ENSG00000159556				ENSG00000225697
					ENSG00000159873				ENSG00000103249
					ENSG00000160051				ENSG00000274897
					ENSG00000160062				ENSG00000196155
					ENSG00000160298				ENSG00000226328
					ENSG00000160703				ENSG00000139112
					ENSG00000160785				ENSG00000131584
					ENSG00000160796				ENSG00000175329
					ENSG00000160993				ENSG00000133398
					ENSG00000161395				ENSG00000182141
					ENSG00000161647				ENSG00000184349
					ENSG00000161692				ENSG00000185252
					ENSG00000161904				ENSG00000173275
					ENSG00000161996				ENSG00000229056
					ENSG00000162004				ENSG00000172728
					ENSG00000162062				ENSG00000197050
					ENSG00000162065				ENSG00000204271
					ENSG00000162066				ENSG00000214309
					ENSG00000162817				ENSG00000121417
					ENSG00000162981				ENSG00000173928
					ENSG00000163013				ENSG00000185347
					ENSG00000163083				ENSG00000206149
					ENSG00000163171				ENSG00000176410
					ENSG00000163257				ENSG00000128590
					ENSG00000163293				ENSG00000238227
					ENSG00000163362				ENSG00000165915
					ENSG00000163472				ENSG00000182504
					ENSG00000163481				ENSG00000061938
					ENSG00000163516				ENSG00000104369
					ENSG00000163704				ENSG00000168906
					ENSG00000163866				ENSG00000166949
					ENSG00000163900				ENSG00000169991
					ENSG00000164050				ENSG00000135482
					ENSG00000164284				ENSG00000170881
					ENSG00000164403				ENSG00000236618
					ENSG00000164576				ENSG00000088543
					ENSG00000164620				ENSG00000120068
					ENSG00000164794				ENSG00000154124
					ENSG00000164855				ENSG00000188290
					ENSG00000164877				ENSG00000117877
					ENSG00000164916				ENSG00000237807
					ENSG00000164920				ENSG00000168237
					ENSG00000164951				ENSG00000140022
					ENSG00000164967				ENSG00000232098
					ENSG00000165359				ENSG00000135469
					ENSG00000165490				ENSG00000174007
					ENSG00000165527				ENSG00000204498
					ENSG00000165716				ENSG00000087157
					ENSG00000165782				ENSG00000204682
					ENSG00000165819				ENSG00000142185
					ENSG00000165891				ENSG00000224051
					ENSG00000165915				ENSG00000161395
					ENSG00000166002				ENSG00000144231
					ENSG00000166024				ENSG00000134326
					ENSG00000166133				ENSG00000140832
					ENSG00000166170				ENSG00000011590
					ENSG00000166188				ENSG00000119699
					ENSG00000166192				ENSG00000119523
					ENSG00000166398				ENSG00000149115
					ENSG00000166439				ENSG00000100034
					ENSG00000166529				ENSG00000167625
					ENSG00000166548				ENSG00000177738
					ENSG00000166579				ENSG00000237523
					ENSG00000166619				ENSG00000176842
					ENSG00000166821				ENSG00000117461
					ENSG00000166845				ENSG00000091651
					ENSG00000166848				ENSG00000183506
					ENSG00000166860				ENSG00000164794
					ENSG00000166949				ENSG00000162817
					ENSG00000166965				ENSG00000197044
					ENSG00000167034				ENSG00000198208
					ENSG00000167065				ENSG00000070476
					ENSG00000167106				ENSG00000117479
					ENSG00000167193				ENSG00000172466
					ENSG00000167302				ENSG00000259083
					ENSG00000167380				ENSG00000242294
					ENSG00000167395				ENSG00000099949
					ENSG00000167447				ENSG00000152684
					ENSG00000167508				ENSG00000177000
					ENSG00000167528				ENSG00000173914
					ENSG00000167625				ENSG00000140400
					ENSG00000167637				ENSG00000105576
					ENSG00000167685				ENSG00000163293
					ENSG00000167701				ENSG00000181638
					ENSG00000167716				ENSG00000196422
					ENSG00000167723				ENSG00000171604
					ENSG00000167842				ENSG00000117480
					ENSG00000167895				ENSG00000125845
					ENSG00000167977				ENSG00000112062
					ENSG00000168040				ENSG00000048405
					ENSG00000168061				ENSG00000245556
					ENSG00000168116				ENSG00000112773
					ENSG00000168143				ENSG00000132361
					ENSG00000168237				ENSG00000272086
					ENSG00000168246				ENSG00000141642
					ENSG00000168256				ENSG00000167302
					ENSG00000168282				ENSG00000184277
					ENSG00000168286				ENSG00000134324
					ENSG00000168301				ENSG00000188878
					ENSG00000168395				ENSG00000137413
					ENSG00000168591				ENSG00000135045
					ENSG00000168792				ENSG00000171469
					ENSG00000168876				ENSG00000260853
					ENSG00000168906				ENSG00000171467
					ENSG00000168936				ENSG00000139531
					ENSG00000168994				ENSG00000102901
					ENSG00000169047				ENSG00000063322
					ENSG00000169131				ENSG00000205423
					ENSG00000169136				ENSG00000163257
					ENSG00000169592				ENSG00000171150
					ENSG00000169598				ENSG00000181896
					ENSG00000169635				ENSG00000127993
					ENSG00000169641				ENSG00000143443
					ENSG00000169660				ENSG00000111727
					ENSG00000169991				ENSG00000144597
					ENSG00000169992				ENSG00000004660
					ENSG00000170260				ENSG00000173227
					ENSG00000170417				ENSG00000186300
					ENSG00000170425				ENSG00000254470
					ENSG00000170619				ENSG00000121101
					ENSG00000170633				ENSG00000205269
					ENSG00000170647				ENSG00000171475
					ENSG00000170653				ENSG00000196204
					ENSG00000170677				ENSG00000169598
					ENSG00000170881				ENSG00000243156
					ENSG00000170903				ENSG00000108599
					ENSG00000170949				ENSG00000187607
					ENSG00000171135				ENSG00000214293
					ENSG00000171150				ENSG00000108861
					ENSG00000171163				ENSG00000103111
					ENSG00000171443				ENSG00000183397
					ENSG00000171467				ENSG00000175787
					ENSG00000171469				ENSG00000204160
					ENSG00000171475				ENSG00000150401
					ENSG00000171604				ENSG00000184162
					ENSG00000172057				ENSG00000218226
					ENSG00000172086				ENSG00000087095
					ENSG00000172171				ENSG00000166965
					ENSG00000172215				ENSG00000145780
					ENSG00000172336				ENSG00000135362
					ENSG00000172466				ENSG00000081692
					ENSG00000172478				ENSG00000189298
					ENSG00000172728				ENSG00000205730
					ENSG00000172731				ENSG00000088888
					ENSG00000172840				ENSG00000253710
					ENSG00000173011				ENSG00000168246
					ENSG00000173227				ENSG00000198625
					ENSG00000173275				ENSG00000223496
					ENSG00000173540				ENSG00000176108
					ENSG00000173559				ENSG00000198728
					ENSG00000173621				ENSG00000120137
					ENSG00000173638				ENSG00000072422
					ENSG00000173681				ENSG00000100124
					ENSG00000173875				ENSG00000178338
					ENSG00000173914				ENSG00000177853
					ENSG00000173928				ENSG00000196659
					ENSG00000174007				ENSG00000104142
					ENSG00000174173				ENSG00000137817
					ENSG00000174206				ENSG00000144362
					ENSG00000174233				ENSG00000101224
					ENSG00000174276				ENSG00000197114
					ENSG00000174282				ENSG00000167701
					ENSG00000174370				ENSG00000125618
					ENSG00000174516				ENSG00000054690
					ENSG00000174574				ENSG00000163900
					ENSG00000174586				ENSG00000091947
					ENSG00000174669				ENSG00000101199
					ENSG00000174796				ENSG00000007541
					ENSG00000174840				ENSG00000227214
					ENSG00000174943				ENSG00000168143
					ENSG00000175073				ENSG00000180229
					ENSG00000175137				ENSG00000214226
					ENSG00000175265				ENSG00000168301
					ENSG00000175283				ENSG00000104899
					ENSG00000175329				ENSG00000126804
					ENSG00000175536				ENSG00000164916
					ENSG00000175544				ENSG00000179562
					ENSG00000175591				ENSG00000126391
					ENSG00000175745				ENSG00000173681
					ENSG00000175772				ENSG00000165891
					ENSG00000175787				ENSG00000161904
					ENSG00000175920				ENSG00000169992
					ENSG00000175984				ENSG00000174943
					ENSG00000176022				ENSG00000196214
					ENSG00000176108				ENSG00000117153
					ENSG00000176371				ENSG00000185522
					ENSG00000176396				ENSG00000188112
					ENSG00000176410				ENSG00000043039
					ENSG00000176720				ENSG00000242802
					ENSG00000177000				ENSG00000178927
					ENSG00000177034				ENSG00000101363
					ENSG00000177105				ENSG00000107872
					ENSG00000177173				ENSG00000158079
					ENSG00000177383				ENSG00000138834
					ENSG00000177485				ENSG00000167106
					ENSG00000177613				ENSG00000132205
					ENSG00000177683				ENSG00000101544
					ENSG00000177685				ENSG00000154642
					ENSG00000177732				ENSG00000198824
					ENSG00000177738				ENSG00000167508
					ENSG00000177842				ENSG00000168256
					ENSG00000177853				ENSG00000169592
					ENSG00000178038				ENSG00000177683
					ENSG00000178163				ENSG00000197622
					ENSG00000178188				ENSG00000012171
					ENSG00000178252				ENSG00000172478
					ENSG00000178307				ENSG00000273230
					ENSG00000178338				ENSG00000119943
					ENSG00000178752				ENSG00000197483
					ENSG00000178814				ENSG00000167716
					ENSG00000178826				ENSG00000163704
					ENSG00000178913				ENSG00000182087
					ENSG00000178927				ENSG00000221539
					ENSG00000178988				ENSG00000186106
					ENSG00000179111				ENSG00000184378
					ENSG00000179178				ENSG00000139880
					ENSG00000179431				ENSG00000174796
					ENSG00000179562				ENSG00000198298
					ENSG00000179604				ENSG00000106415
					ENSG00000179627				ENSG00000063176
					ENSG00000179674				ENSG00000119574
					ENSG00000180008				ENSG00000175920
					ENSG00000180229				ENSG00000174206
					ENSG00000180340				ENSG00000165359
					ENSG00000180357				ENSG00000078399
					ENSG00000180626				ENSG00000167895
					ENSG00000180902				ENSG00000212993
					ENSG00000181035				ENSG00000174516
					ENSG00000181045				ENSG00000115687
					ENSG00000181284				ENSG00000197063
					ENSG00000181467				ENSG00000100647
					ENSG00000181638				ENSG00000197302
					ENSG00000181830				ENSG00000154040
					ENSG00000181896				ENSG00000203635
					ENSG00000181904				ENSG00000103245
					ENSG00000181938				ENSG00000109458
					ENSG00000182087				ENSG00000235194
					ENSG00000182118				ENSG00000184209
					ENSG00000182141				ENSG00000170633
					ENSG00000182208				ENSG00000167637
					ENSG00000182504				ENSG00000177732
					ENSG00000182544				ENSG00000185156
					ENSG00000182580				ENSG00000181284
					ENSG00000182903				ENSG00000115295
					ENSG00000183060				ENSG00000182580
					ENSG00000183155				ENSG00000140398
					ENSG00000183161				ENSG00000010072
					ENSG00000183250				ENSG00000196417
					ENSG00000183317				ENSG00000152102
					ENSG00000183397				ENSG00000175544
					ENSG00000183506				ENSG00000231107
					ENSG00000183508				ENSG00000250312
					ENSG00000183530				ENSG00000164951
					ENSG00000183840				ENSG00000149054
					ENSG00000184060				ENSG00000099999
					ENSG00000184162				ENSG00000204116
					ENSG00000184208				ENSG00000170417
					ENSG00000184209				ENSG00000104154
					ENSG00000184277				ENSG00000102125
					ENSG00000184281				ENSG00000175087
					ENSG00000184307				ENSG00000112146
					ENSG00000184349				ENSG00000153443
					ENSG00000184378				ENSG00000155592
					ENSG00000184465				ENSG00000100263
					ENSG00000184602				ENSG00000277534
					ENSG00000184677				ENSG00000203772
					ENSG00000184731				ENSG00000112167
					ENSG00000184988				ENSG00000275437
					ENSG00000185019				ENSG00000160703
					ENSG00000185085				ENSG00000100416
					ENSG00000185127				ENSG00000183155
					ENSG00000185133				ENSG00000169047
					ENSG00000185156				ENSG00000131943
					ENSG00000185220				ENSG00000174840
					ENSG00000185252				ENSG00000119231
					ENSG00000185278				ENSG00000127311
					ENSG00000185324				ENSG00000159184
					ENSG00000185347				ENSG00000241127
					ENSG00000185442				ENSG00000158286
					ENSG00000185522				ENSG00000168936
					ENSG00000185697				ENSG00000166133
					ENSG00000185818				ENSG00000128607
					ENSG00000185909				ENSG00000204147
					ENSG00000186104				ENSG00000139636
					ENSG00000186106				ENSG00000154945
					ENSG00000186162				ENSG00000204344
					ENSG00000186272				ENSG00000166002
					ENSG00000186300				ENSG00000155666
					ENSG00000186376				ENSG00000005379
					ENSG00000186416				ENSG00000116731
					ENSG00000186532				ENSG00000113119
					ENSG00000186834				ENSG00000181045
					ENSG00000186866				ENSG00000064995
					ENSG00000186889				ENSG00000271122
					ENSG00000187123				ENSG00000099899
					ENSG00000187210				ENSG00000142039
					ENSG00000187266				ENSG00000172336
					ENSG00000187583				ENSG00000181904
					ENSG00000187607				ENSG00000166579
					ENSG00000187713				ENSG00000196588
					ENSG00000187815				ENSG00000130818
					ENSG00000188033				ENSG00000188033
					ENSG00000188051				ENSG00000159556
					ENSG00000188112				ENSG00000131470
					ENSG00000188130				ENSG00000149499
					ENSG00000188211				ENSG00000277258
					ENSG00000188242				ENSG00000164576
					ENSG00000188290				ENSG00000114784
					ENSG00000188647				ENSG00000147439
					ENSG00000188747				ENSG00000110987
					ENSG00000188878				ENSG00000101255
					ENSG00000189046				ENSG00000144354
					ENSG00000189180				ENSG00000239306
					ENSG00000189298				ENSG00000142765
					ENSG00000189369				ENSG00000147894
					ENSG00000196155				ENSG00000165819
					ENSG00000196204				ENSG00000125449
					ENSG00000196214				ENSG00000166845
					ENSG00000196227				ENSG00000108256
					ENSG00000196247				ENSG00000100726
					ENSG00000196417				ENSG00000168116
					ENSG00000196422				ENSG00000136695
					ENSG00000196456				ENSG00000110628
					ENSG00000196547				ENSG00000236088
					ENSG00000196550				ENSG00000269958
					ENSG00000196588				ENSG00000226479
					ENSG00000196597				ENSG00000151881
					ENSG00000196659				ENSG00000170653
					ENSG00000196689				ENSG00000186866
					ENSG00000196693				ENSG00000176720
					ENSG00000196793				ENSG00000196247
					ENSG00000196812				ENSG00000232838
					ENSG00000196843				ENSG00000279602
					ENSG00000196968				ENSG00000169136
					ENSG00000197044				ENSG00000121743
					ENSG00000197050				ENSG00000119688
					ENSG00000197063				ENSG00000198912
					ENSG00000197114				ENSG00000254726
					ENSG00000197119				ENSG00000162981
					ENSG00000197162				ENSG00000125503
					ENSG00000197302				ENSG00000214654
					ENSG00000197312				ENSG00000112679
					ENSG00000197483				ENSG00000172215
					ENSG00000197622				ENSG00000109079
					ENSG00000197779				ENSG00000177485
					ENSG00000197948				ENSG00000146955
					ENSG00000197951				ENSG00000164967
					ENSG00000198208				ENSG00000201558
					ENSG00000198298				ENSG00000100445
					ENSG00000198324				ENSG00000120458
					ENSG00000198429				ENSG00000101577
					ENSG00000198467				ENSG00000158169
					ENSG00000198492				ENSG00000138696
					ENSG00000198625				ENSG00000152778
					ENSG00000198642				ENSG00000168994
					ENSG00000198720				ENSG00000247240
					ENSG00000198728
					ENSG00000198824
					ENSG00000198890
					ENSG00000198912
					ENSG00000198960
					ENSG00000201558
					ENSG00000203635
					ENSG00000203772
					ENSG00000204116
					ENSG00000204147
					ENSG00000204160
					ENSG00000204175
					ENSG00000204231
					ENSG00000204271
					ENSG00000204282
					ENSG00000204335
					ENSG00000204344
					ENSG00000204498
					ENSG00000204588
					ENSG00000204682
					ENSG00000204923
					ENSG00000204977
					ENSG00000205078
					ENSG00000205208
					ENSG00000205269
					ENSG00000205423
					ENSG00000205517
					ENSG00000205643
					ENSG00000205730
					ENSG00000205746
					ENSG00000205885
					ENSG00000206149
					ENSG00000212993
					ENSG00000213516
					ENSG00000213638
					ENSG00000213906
					ENSG00000214176
					ENSG00000214226
					ENSG00000214293
					ENSG00000214309
					ENSG00000214367
					ENSG00000214425
					ENSG00000215271
					ENSG00000215717
					ENSG00000215784
					ENSG00000215908
					ENSG00000216915
					ENSG00000218226
					ENSG00000218510
					ENSG00000220201
					ENSG00000221886
					ENSG00000221978
					ENSG00000223496
					ENSG00000224051
					ENSG00000224531
					ENSG00000225697
					ENSG00000226328
					ENSG00000226479
					ENSG00000226752
					ENSG00000226942
					ENSG00000227214
					ENSG00000227540
					ENSG00000228109
					ENSG00000228544
					ENSG00000228638
					ENSG00000229043
					ENSG00000229056
					ENSG00000229953
					ENSG00000231107
					ENSG00000232098
					ENSG00000232838
					ENSG00000233184
					ENSG00000233757
					ENSG00000233903
					ENSG00000234608
					ENSG00000235194
					ENSG00000235245
					ENSG00000236081
					ENSG00000236088
					ENSG00000236397
					ENSG00000237186
					ENSG00000237523
					ENSG00000237807
					ENSG00000238062
					ENSG00000238105
					ENSG00000238227
					ENSG00000239306
					ENSG00000239887
					ENSG00000240527
					ENSG00000240731
					ENSG00000241127
					ENSG00000241258
					ENSG00000241360
					ENSG00000241764
					ENSG00000241878
					ENSG00000242294
					ENSG00000242802
					ENSG00000243156
					ENSG00000243701
					ENSG00000245556
					ENSG00000246451
					ENSG00000247240
					ENSG00000248008
					ENSG00000248049
					ENSG00000249471
					ENSG00000250067
					ENSG00000251484
					ENSG00000253187
					ENSG00000253293
					ENSG00000253508
					ENSG00000253710
					ENSG00000253719
					ENSG00000253797
					ENSG00000254470
					ENSG00000254531
					ENSG00000254615
					ENSG00000254635
					ENSG00000254837
					ENSG00000255468
					ENSG00000255769
					ENSG00000256223
					ENSG00000256525
					ENSG00000257489
					ENSG00000257704
					ENSG00000259083
					ENSG00000259345
					ENSG00000260267
					ENSG00000260565
					ENSG00000260852
					ENSG00000260853
					ENSG00000261221
					ENSG00000264247
					ENSG00000267080
					ENSG00000267500
					ENSG00000267858
					ENSG00000268205
					ENSG00000268573
					ENSG00000268858
					ENSG00000269044
					ENSG00000269556
					ENSG00000269825
					ENSG00000269858
					ENSG00000269958
					ENSG00000271020
					ENSG00000271122
					ENSG00000272009
					ENSG00000272086
					ENSG00000272405
					ENSG00000272711
					ENSG00000272763
					ENSG00000272821
					ENSG00000272941
					ENSG00000273045
					ENSG00000273230
					ENSG00000273253
					ENSG00000273301
					ENSG00000274897
					ENSG00000276045
					ENSG00000276550
					ENSG00000276850
					ENSG00000277203
					ENSG00000277258
					ENSG00000278133
					ENSG00000278978
					ENSG00000279233
					ENSG00000279602
					ENSG00000279789
					ENSG00000280173
					ENSG00000283689
					ENSG00000119943
					ENSG00000214654
					ENSG00000236618
					ENSG00000254726
					ENSG00000277534
					ENSG00000006747
					ENSG00000011332
					ENSG00000011422
					ENSG00000101665
					ENSG00000103257
					ENSG00000103653
					ENSG00000106538
					ENSG00000106829
					ENSG00000107796
					ENSG00000109943
					ENSG00000111961
					ENSG00000113916
					ENSG00000114019
					ENSG00000116717
					ENSG00000118777
					ENSG00000120690
					ENSG00000121210
					ENSG00000127955
					ENSG00000129422
					ENSG00000131389
					ENSG00000134070
					ENSG00000134508
					ENSG00000135999
					ENSG00000137193
					ENSG00000137203
					ENSG00000138764
					ENSG00000150457
					ENSG00000154447
					ENSG00000159399
					ENSG00000163825
					ENSG00000164741
					ENSG00000165244
					ENSG00000166387
					ENSG00000166483
					ENSG00000167772
					ENSG00000168209
					ENSG00000168283
					ENSG00000171940
					ENSG00000173530
					ENSG00000176842
					ENSG00000185483
					ENSG00000196141
					ENSG00000196449
					ENSG00000197329
					ENSG00000197566
					ENSG00000197971
					ENSG00000219481
					ENSG00000227036
					ENSG00000263680
					ENSG00000266283
					ENSG00000271254
					ENSG00000272150
					ENSG00000275342
					ENSG00000026103
					ENSG00000065491
					ENSG00000071243
					ENSG00000076555
					ENSG00000078269
					ENSG00000083535
					ENSG00000083896
					ENSG00000086730
					ENSG00000099250
					ENSG00000099860
					ENSG00000100079
					ENSG00000100342
					ENSG00000100906
					ENSG00000101040
					ENSG00000101247
					ENSG00000103145
					ENSG00000104375
					ENSG00000106346
					ENSG00000106459
					ENSG00000108602
					ENSG00000109063
					ENSG00000110031
					ENSG00000110876
					ENSG00000113070
					ENSG00000113369
					ENSG00000113448
					ENSG00000113638
					ENSG00000114315
					ENSG00000114541
					ENSG00000114670
					ENSG00000115875
					ENSG00000115963
					ENSG00000116580
					ENSG00000116761
					ENSG00000116991
					ENSG00000117394
					ENSG00000117569
					ENSG00000118515
					ENSG00000120129
					ENSG00000120616
					ENSG00000120738
					ENSG00000123136
					ENSG00000123485
					ENSG00000125347
					ENSG00000125386
					ENSG00000125485
					ENSG00000125968
					ENSG00000126368
					ENSG00000128617
					ENSG00000128683
					ENSG00000129749
					ENSG00000130164
					ENSG00000130513
					ENSG00000131459
					ENSG00000135315
					ENSG00000135407
					ENSG00000136114
					ENSG00000137331
					ENSG00000137642
					ENSG00000137770
					ENSG00000138674
					ENSG00000139318
					ENSG00000139926
					ENSG00000140563
					ENSG00000142513
					ENSG00000142627
					ENSG00000143033
					ENSG00000143622
					ENSG00000143632
					ENSG00000144214
					ENSG00000144655
					ENSG00000144802
					ENSG00000145536
					ENSG00000148429
					ENSG00000148459
					ENSG00000148926
					ENSG00000149177
					ENSG00000149781
					ENSG00000150995
					ENSG00000151779
					ENSG00000153815
					ENSG00000155090
					ENSG00000156206
					ENSG00000156374
					ENSG00000158055
					ENSG00000160191
					ENSG00000160563
					ENSG00000160695
					ENSG00000162337
					ENSG00000162402
					ENSG00000162772
					ENSG00000163435
					ENSG00000163660
					ENSG00000163874
					ENSG00000164400
					ENSG00000164949
					ENSG00000166086
					ENSG00000166225
					ENSG00000168646
					ENSG00000168826
					ENSG00000170222
					ENSG00000170345
					ENSG00000170873
					ENSG00000171132
					ENSG00000171606
					ENSG00000172159
					ENSG00000172748
					ENSG00000172818
					ENSG00000173575
					ENSG00000174912
					ENSG00000176225
					ENSG00000177606
					ENSG00000179163
					ENSG00000180245
					ENSG00000180747
					ENSG00000183421
					ENSG00000187953
					ENSG00000188234
					ENSG00000189129
					ENSG00000197238
					ENSG00000199377
					ENSG00000200795
					ENSG00000201098
					ENSG00000202538
					ENSG00000203875
					ENSG00000204149
					ENSG00000207340
					ENSG00000212607
					ENSG00000213445
					ENSG00000213958
					ENSG00000215154
					ENSG00000226329
					ENSG00000227959
					ENSG00000228079
					ENSG00000228409
					ENSG00000229939
					ENSG00000231435
					ENSG00000233217
					ENSG00000233762
					ENSG00000234231
					ENSG00000236255
					ENSG00000236824
					ENSG00000239653
					ENSG00000241322
					ENSG00000242071
					ENSG00000242689
					ENSG00000249007
					ENSG00000251348
					ENSG00000254064
					ENSG00000255120
					ENSG00000260727
					ENSG00000260942
					ENSG00000260978
					ENSG00000261341
					ENSG00000261490
					ENSG00000261889
					ENSG00000262074
					ENSG00000262202
					ENSG00000264112
					ENSG00000264175
					ENSG00000264395
					ENSG00000265185
					ENSG00000268375
					ENSG00000268403
					ENSG00000268516
					ENSG00000269399
					ENSG00000270195
					ENSG00000273703
					ENSG00000274021
					ENSG00000274925
					ENSG00000276317
					ENSG00000277075
					ENSG00000277149
					ENSG00000277496
					ENSG00000277879
					ENSG00000278463
					ENSG00000279519
					ENSG00000279696
					ENSG00000279792
					ENSG00000279838
					ENSG00000280020

## Sheet: Supplementary Fig.7c
HumanMine v7.0 2020 January
GANP-specific RNAs (Figure 2h). All NXF1 and Tpr-specific RNA with log2 FC>0.2 are substracted, significant auxin genes are substracted				Gene list				GANP-NXF1-Tpr-specific RNAs (Figure 2h), adj.p-value <0.05, DE> 30%, significant auxin genes are substracted				Gene list				GANP-NXF1-specific RNAs. All Tpr-specific RNA with log2 FC>0.2 are substracted, significant auxin genes are substracted				Gene list
																				ID
GO-terms (Human Mine) Holm-Bonferroni correction, p-value < 0.05				ID				GO-terms (Human Mine) *no correction				ID				GO-terms (Human Mine) Holm-Bonferroni correction, p-value < 0.05				ENSG00000141582
chromatin organization [GO:0006325]	1.44955e-16	39		ENSG00000140398				regulation of nucleic acid-templated transcription [GO:1903506]	7.35026e-06	38		ENSG00000241544				nucleobase-containing compound biosynthetic process [GO:0034654]	1.37263e-05	69		ENSG00000235016
nucleosome assembly [GO:0006334]	5.24124e-14	19		ENSG00000221539				regulation of RNA biosynthetic process [GO:2001141]	7.62049e-06	38		ENSG00000005073				transcription, DNA-templated [GO:0006351]	2.22488e-05	63		ENSG00000135976
nucleosome organization [GO:0034728]	2.73211e-13	20		ENSG00000267519				nucleic acid-templated transcription [GO:0097659]	7.89081e-06	39		ENSG00000034677				regulation of transcription, DNA-templated [GO:0006355]	2.67558e-05	61		ENSG00000145868
chromatin assembly or disassembly [GO:0006333]	6.49172e-13	20		ENSG00000272275				RNA biosynthetic process [GO:0032774]	8.64679e-06	39		ENSG00000054598				heterocycle biosynthetic process [GO:0018130]	2.79453e-05	69		ENSG00000156931
chromatin assembly [GO:0031497]	6.60229e-13	19		ENSG00000282988				regulation of cellular biosynthetic process [GO:0031326]	1.11466e-05	42		ENSG00000062370				aromatic compound biosynthetic process [GO:0019438]	3.12286e-05	69		ENSG00000172059
DNA packaging [GO:0006323]	2.95817e-12	20		ENSG00000010810				regulation of macromolecule biosynthetic process [GO:0010556]	1.17306e-05	41		ENSG00000090470				nucleic acid-templated transcription [GO:0097659]	3.75433e-05	63		ENSG00000205659
protein-DNA complex assembly [GO:0065004]	6.62016e-12	21		ENSG00000054267				regulation of cellular macromolecule biosynthetic process [GO:2000112]	1.31763e-05	40		ENSG00000102878				cellular macromolecule biosynthetic process [GO:0034645]	4.23008e-05	75		ENSG00000002919
chromosome organization [GO:0051276]	7.93442e-12	41		ENSG00000069535				regulation of transcription, DNA-templated [GO:0006355]	1.3324e-05	37		ENSG00000106031				RNA biosynthetic process [GO:0032774]	4.37265e-05	63		ENSG00000007968
protein-DNA complex subunit organization [GO:0071824]	1.09281e-11	22		ENSG00000070423				heterocycle biosynthetic process [GO:0018130]	1.46378e-05	42		ENSG00000108733				regulation of nucleic acid-templated transcription [GO:1903506]	5.25704e-05	61		ENSG00000088876
DNA conformation change [GO:0071103]	1.10199e-08	20		ENSG00000078403				transcription, DNA-templated [GO:0006351]	1.55061e-05	38		ENSG00000116903				regulation of RNA biosynthetic process [GO:2001141]	5.57863e-05	61		ENSG00000104140
organelle organization [GO:0006996]	0.003948	57		ENSG00000079335				regulation of biosynthetic process [GO:0009889]	1.82986e-05	42		ENSG00000117616				macromolecule biosynthetic process [GO:0009059]	7.01571e-05	76		ENSG00000113838
chromatin silencing at rDNA [GO:0000183]	0.011753	6		ENSG00000083307				RNA metabolic process [GO:0016070]	2.90951e-05	44		ENSG00000119401				nucleic acid metabolic process [GO:0090304]	8.53358e-05	77		ENSG00000114737
innate immune response in mucosa [GO:0002227]	0.018637	5		ENSG00000085377				organic cyclic compound biosynthetic process [GO:1901362]	3.83363e-05	42		ENSG00000124217				regulation of biosynthetic process [GO:0009889]	0.0001137	68		ENSG00000124216
regulation of megakaryocyte differentiation [GO:0045652]	0.048329	7		ENSG00000085491				aromatic compound biosynthetic process [GO:0019438]	3.92312e-05	41		ENSG00000124659				regulation of cellular biosynthetic process [GO:0031326]	0.000136223	67		ENSG00000125351
				ENSG00000085840				regulation of RNA metabolic process [GO:0051252]	3.97081e-05	38		ENSG00000132825				organic cyclic compound biosynthetic process [GO:1901362]	0.000148533	69		ENSG00000125657
GANP DE>30% RNAs (Protein Domain Enrichment)	p-Value	# of Matches		ENSG00000099822				cellular biosynthetic process [GO:0044249]	4.25281e-05	52		ENSG00000134884				regulation of cellular macromolecule biosynthetic process [GO:2000112]	0.000157436	64		ENSG00000133874
Histone-fold [IPR009072]	1.54309e-29	27		ENSG00000105556				nucleobase-containing compound biosynthetic process [GO:0034654]	6.1655e-05	40		ENSG00000135245				regulation of macromolecule biosynthetic process [GO:0010556]	0.000228952	65		ENSG00000141569
Histone H2A/H2B/H3 [IPR007125]	5.28021e-27	22		ENSG00000106688				organic substance biosynthetic process [GO:1901576]	6.89238e-05	52		ENSG00000136870				cellular nitrogen compound biosynthetic process [GO:0044271]	0.000292765	73		ENSG00000142677
Histone H2B [IPR000558]	1.93829e-14	11		ENSG00000107968				macromolecule biosynthetic process [GO:0009059]	8.90404e-05	45		ENSG00000139289				regulation of nucleobase-containing compound metabolic process [GO:0019219]	0.000622015	64		ENSG00000143067
Histone H2A conserved site [IPR032458]	2.96525e-08	8		ENSG00000112312				cellular macromolecule biosynthetic process [GO:0034645]	9.252e-05	44		ENSG00000141026				regulation of RNA metabolic process [GO:0051252]	0.000846453	61		ENSG00000143590
Histone H2A, C-terminal domain [IPR032454]	7.05289e-08	8		ENSG00000114861				regulation of primary metabolic process [GO:0080090]	9.74044e-05	51		ENSG00000141232				nucleobase-containing compound metabolic process [GO:0006139]	0.001524	79		ENSG00000147454
Histone H2A [IPR002119]	2.20407e-07	8		ENSG00000116106				regulation of cellular metabolic process [GO:0031323]	0.000108341	52		ENSG00000141391				heterocycle metabolic process [GO:0046483]	0.002711	80		ENSG00000152804
				ENSG00000117139				biosynthetic process [GO:0009058]	0.000109418	52		ENSG00000142065				cellular aromatic compound metabolic process [GO:0006725]	0.003857	80		ENSG00000157514
				ENSG00000117318				regulation of nucleobase-containing compound metabolic process [GO:0019219]	0.000176442	38		ENSG00000142961				RNA metabolic process [GO:0016070]	0.00455	68		ENSG00000158882
GANP DE>30% RNAs Pathway Enrichment	p-Value	# of Matches		ENSG00000130340				regulation of macromolecule metabolic process [GO:0060255]	0.000188893	51		ENSG00000143878				regulation of gene expression [GO:0010468]	0.004782	66		ENSG00000159917
HDACs deacetylate histones	2.43313e-31	27		ENSG00000130821				cellular nitrogen compound biosynthetic process [GO:0044271]	0.000206288	43		ENSG00000145217				organic cyclic compound metabolic process [GO:1901360]	0.009643	81		ENSG00000166822
PRC2 methylates histones and DNA	1.9368e-25	22		ENSG00000132549				regulation of nitrogen compound metabolic process [GO:0051171]	0.000207819	49		ENSG00000152669				organic substance biosynthetic process [GO:1901576]	0.010357	81		ENSG00000167130
RNA Polymerase I Promoter Opening	3.20111e-25	21		ENSG00000133019				regulation of gene expression [GO:0010468]	0.000301472	40		ENSG00000155760				cellular biosynthetic process [GO:0044249]	0.011465	80		ENSG00000167550
DNA methylation	6.94302e-25	21		ENSG00000133424				cellular macromolecule metabolic process [GO:0044260]	0.000329637	62		ENSG00000155858				gene expression [GO:0010467]	0.012261	74		ENSG00000171224
Activated PKN1 stimulates transcription of AR (androgen receptor) regulated genes KLK2 and KLK3	1.46309e-24	21		ENSG00000136891				nucleic acid metabolic process [GO:0090304]	0.000366701	44		ENSG00000158792				cellular nitrogen compound metabolic process [GO:0034641]	0.013049	83		ENSG00000177873
HATs acetylate histones	1.63008e-24	26		ENSG00000139372				regulation of metabolic process [GO:0019222]	0.000427405	53		ENSG00000159388				regulation of cellular metabolic process [GO:0031323]	0.020885	81		ENSG00000179454
SIRT1 negatively regulates rRNA expression	2.10116e-24	21		ENSG00000141738				regulation of glycogen catabolic process [GO:0005981]	0.000470592	2		ENSG00000162413				biosynthetic process [GO:0009058]	0.021206	81		ENSG00000181666
Recognition and association of DNA glycosylase with site containing an affected pyrimidine	7.02065e-24	20		ENSG00000143476				positive regulation of inositol trisphosphate biosynthetic process [GO:0032962]	0.000470592	2		ENSG00000162702				regulation of primary metabolic process [GO:0080090]	0.02554	79		ENSG00000181894
Cleavage of the damaged pyrimidine	7.02065e-24	20		ENSG00000152382				regulation of transcription by RNA polymerase II [GO:0006357]	0.000496264	25		ENSG00000162757				regulation of nitrogen compound metabolic process [GO:0051171]	0.034028	77		ENSG00000184898
Depyrimidination	7.02065e-24	20		ENSG00000152457				transcription by RNA polymerase II [GO:0006366]	0.000525921	26		ENSG00000162783								ENSG00000185219
Base-Excision Repair, AP Site Formation	1.51961e-23	20		ENSG00000156875				regulation of inositol trisphosphate biosynthetic process [GO:0032960]	0.000656394	2		ENSG00000162878								ENSG00000185298
Condensation of Prophase Chromosomes	1.62616e-23	21		ENSG00000157212				negative regulation of nucleic acid-templated transcription [GO:1903507]	0.000667156	17		ENSG00000163026				Protein Domain Enrichment, Holm-Bonferroni correction, p-value < 0.05				ENSG00000185798
Systemic lupus erythematosus	2.10334e-23	25		ENSG00000158373				negative regulation of RNA biosynthetic process [GO:1902679]	0.000679193	17		ENSG00000163348				Zinc finger C2H2 superfamily [IPR036236]	3.6301e-17	42		ENSG00000186185
ERCC6 (CSB) and EHMT2 (G9a) positively regulate rRNA expression	3.07735e-23	21		ENSG00000160584				cellular metabolic process [GO:0044237]	0.000936128	73		ENSG00000164048				Zinc finger C2H2-type [IPR013087]	1.61093e-16	42		ENSG00000196646
Transcriptional regulation of granulopoiesis	3.58275e-23	22		ENSG00000162852				gene expression [GO:0010467]	0.001136	44		ENSG00000164631				KRAB domain superfamily [IPR036051]	1.59149e-09	24		ENSG00000197062
NoRC negatively regulates rRNA expression	4.68247e-23	23		ENSG00000164144				positive regulation of developmental process [GO:0051094]	0.001247	17		ENSG00000165312				Krueppel-associated box [IPR001909]	1.89807e-09	24		ENSG00000198040
Negative epigenetic regulation of rRNA expression	9.41621e-23	23		ENSG00000167384				positive regulation of ossification [GO:0045778]	0.001267	4		ENSG00000165943								ENSG00000198952
Epigenetic regulation of gene expression	1.64945e-22	25		ENSG00000170011				regulation of cellular carbohydrate catabolic process [GO:0043471]	0.001391	2		ENSG00000166189								ENSG00000201801
Meiotic recombination	5.68519e-22	21		ENSG00000171970				negative regulation of RNA metabolic process [GO:0051253]	0.001454	17		ENSG00000167378								ENSG00000203896
Packaging Of Telomere Ends	1.45714e-21	18		ENSG00000175213				nucleobase-containing compound metabolic process [GO:0006139]	0.001785	45		ENSG00000167702								ENSG00000214826
B-WICH complex positively regulates rRNA expression	1.63506e-21	21		ENSG00000179094				heterocycle metabolic process [GO:0046483]	0.001842	46		ENSG00000168264								ENSG00000215190
Formation of the beta-catenin:TCF transactivating complex	2.11067e-21	21		ENSG00000179348				regulation of carbohydrate biosynthetic process [GO:0043255]	0.001929	4		ENSG00000168795								ENSG00000230715
RNA Polymerase I Promoter Escape	2.11067e-21	21		ENSG00000181218				positive regulation of nuclear-transcribed mRNA poly(A) tail shortening [GO:0060213]	0.002025	2		ENSG00000169860								ENSG00000243364
Pre-NOTCH Transcription and Translation	3.48328e-21	21		ENSG00000183598				cellular aromatic compound metabolic process [GO:0006725]	0.002182	46		ENSG00000170191								ENSG00000260196
RHO GTPases activate PKNs	4.45385e-21	21		ENSG00000184260				regulation of nuclear-transcribed mRNA poly(A) tail shortening [GO:0060211]	0.002772	2		ENSG00000170385								ENSG00000277462
Recognition and association of DNA glycosylase with site containing an affected purine	7.03822e-21	18		ENSG00000184678				positive regulation of inositol phosphate biosynthetic process [GO:0060732]	0.002772	2		ENSG00000171448								ENSG00000006327
Cleavage of the damaged purine	7.03822e-21	18		ENSG00000185130				negative regulation of nucleobase-containing compound metabolic process [GO:0045934]	0.002967	17		ENSG00000172007								ENSG00000008256
Depurination	7.03822e-21	18		ENSG00000186951				primary metabolic process [GO:0044238]	0.003158	70		ENSG00000173281								ENSG00000008283
RUNX1 regulates genes involved in megakaryocyte differentiation and platelet function	7.21058e-21	21		ENSG00000187837				negative regulation of transcription, DNA-templated [GO:0045892]	0.003235	15		ENSG00000174151								ENSG00000010072
Chromatin modifying enzymes	1.17141e-20	29		ENSG00000196152				learning or memory [GO:0007611]	0.003427	6		ENSG00000174951								ENSG00000011638
Chromatin organization	1.17141e-20	29		ENSG00000196747				regulation of inositol phosphate biosynthetic process [GO:0010919]	0.003628	2		ENSG00000176055								ENSG00000030110
Activation of anterior HOX genes in hindbrain development during early embryogenesis	4.20256e-20	22		ENSG00000196787				renal absorption [GO:0070293]	0.003628	2		ENSG00000176697								ENSG00000048405
Activation of HOX genes during differentiation	4.20256e-20	22		ENSG00000196890				negative regulation of macromolecule biosynthetic process [GO:0010558]	0.00364	17		ENSG00000177427								ENSG00000056277
Deposition of new CENPA-containing nucleosomes at the centromere	4.52581e-20	19		ENSG00000197153				macromolecule metabolic process [GO:0043170]	0.003796	64		ENSG00000178074								ENSG00000086544
Nucleosome assembly	4.52581e-20	19		ENSG00000197903				regulation of ossification [GO:0030278]	0.004142	5		ENSG00000178935								ENSG00000087510
Positive epigenetic regulation of rRNA expression	5.52887e-20	21		ENSG00000198355				nitrogen compound metabolic process [GO:0006807]	0.004591	67		ENSG00000179598								ENSG00000091651
Transcriptional regulation by small RNAs	6.84641e-20	21		ENSG00000198406								ENSG00000179859								ENSG00000091947
Base Excision Repair	8.78511e-20	20		ENSG00000200959								ENSG00000179922								ENSG00000099904
Amyloid fiber formation	1.04263e-19	21		ENSG00000201882								ENSG00000180035								ENSG00000100376
Pre-NOTCH Expression and Processing	1.28237e-19	21		ENSG00000218336								ENSG00000181274								ENSG00000100647
Senescence-Associated Secretory Phenotype (SASP)	1.57382e-19	21		ENSG00000233822								ENSG00000181873								ENSG00000101216
RNA Polymerase I Promoter Clearance	1.57382e-19	21		ENSG00000235552								ENSG00000181915								ENSG00000103168
RUNX1 regulates transcription of genes involved in differentiation of HSCs	1.85616e-19	22		ENSG00000252213								ENSG00000182318								ENSG00000108557
RNA Polymerase I Transcription	1.92584e-19	21		ENSG00000273542								ENSG00000182810								ENSG00000108669
DNA Damage/Telomere Stress Induced Senescence	2.34139e-19	19		ENSG00000273559								ENSG00000183655								ENSG00000109458
Meiosis	7.53855e-19	21		ENSG00000273802								ENSG00000183864								ENSG00000110237
Oxidative Stress Induced Senescence	2.7e-18	21		ENSG00000274267								ENSG00000184675								ENSG00000110925
Meiotic synapsis	7.72996e-18	18		ENSG00000274290								ENSG00000185670								ENSG00000112763
Telomere Maintenance	1.60908e-17	18		ENSG00000274641								ENSG00000185730								ENSG00000112773
Gene Silencing by RNA	1.71517e-17	21		ENSG00000275126								ENSG00000186222								ENSG00000114739
Mitotic Prophase	2.75771e-17	21		ENSG00000275713								ENSG00000186230								ENSG00000114784
Reproduction	5.10396e-17	21		ENSG00000276368								ENSG00000188070								ENSG00000116922
Estrogen-dependent gene expression	1.24053e-16	21		ENSG00000276903								ENSG00000188483								ENSG00000117479
Chromosome Maintenance	1.58622e-16	19		ENSG00000277157								ENSG00000188636								ENSG00000118518
Nonhomologous End-Joining (NHEJ)	1.05784e-15	16		ENSG00000277775								ENSG00000189143								ENSG00000118900
Cellular Senescence	1.84662e-15	22		ENSG00000179403								ENSG00000189266								ENSG00000119866
Transcriptional regulation by RUNX1	1.43238e-13	22		ENSG00000064995								ENSG00000189431								ENSG00000122783
ESR-mediated signaling	5.44177e-13	21		ENSG00000065308								ENSG00000196371								ENSG00000124508
TCF dependent signaling in response to WNT	1.02734e-12	21		ENSG00000088888								ENSG00000196470								ENSG00000128590
DNA Repair	1.33021e-12	24		ENSG00000100124								ENSG00000196544								ENSG00000129355
Signaling by NOTCH	1.46191e-12	21		ENSG00000100156								ENSG00000196639								ENSG00000131115
Recruitment and ATM-mediated phosphorylation of repair and signaling proteins at DNA double strand breaks	6.34146e-12	14		ENSG00000102901								ENSG00000196670								ENSG00000131591
DNA Double Strand Break Response	7.69299e-12	14		ENSG00000104899								ENSG00000197841								ENSG00000132661
RMTs methylate histone arginines	9.30604e-12	14		ENSG00000115687								ENSG00000197852								ENSG00000132801
RHO GTPase Effectors	7.44161e-11	22		ENSG00000116990								ENSG00000198142								ENSG00000133398
Ub-specific processing proteases	7.74696e-11	19		ENSG00000117480								ENSG00000198315								ENSG00000134324
Signaling by WNT	1.16276e-10	22		ENSG00000119699								ENSG00000198435								ENSG00000136925
G2/M DNA damage checkpoint	1.41265e-10	14		ENSG00000119917								ENSG00000198455								ENSG00000138621
Deubiquitination	1.55672e-10	21		ENSG00000121743								ENSG00000204128								ENSG00000139112
Signaling by Nuclear Receptors	2.03215e-10	21		ENSG00000128203								ENSG00000204519								ENSG00000139651
Processing of DNA double-strand break ends	2.56779e-10	14		ENSG00000130675								ENSG00000205138								ENSG00000140548
Cell Cycle, Mitotic	8.11366e-10	26		ENSG00000130772								ENSG00000213859								ENSG00000142632
DNA Double-Strand Break Repair	2.10278e-09	16		ENSG00000133858								ENSG00000215012								ENSG00000143971
M Phase	4.40158e-09	22		ENSG00000134326								ENSG00000218891								ENSG00000146670
Signaling by Rho GTPases	8.51036e-09	23		ENSG00000136695								ENSG00000221869								ENSG00000147894
HDR through Homologous Recombination (HRR) or Single Strand Annealing (SSA)	1.69095e-08	14		ENSG00000137817								ENSG00000224470								ENSG00000149054
G2/M Checkpoints	2.95138e-08	15		ENSG00000142039								ENSG00000231345								ENSG00000149792
Homology Directed Repair	3.11569e-08	14		ENSG00000152219								ENSG00000240990								ENSG00000154642
Cell Cycle	4.73308e-08	26		ENSG00000155666								ENSG00000245848								ENSG00000155592
Cellular responses to stress	2.29609e-07	22		ENSG00000157227								ENSG00000247315								ENSG00000156876
Cellular responses to external stimuli	4.00262e-07	22		ENSG00000160796								ENSG00000247626								ENSG00000159556
Metalloprotease DUBs	1.94151e-06	8		ENSG00000161996								ENSG00000247844								ENSG00000159873
E3 ubiquitin ligases ubiquitinate target proteins	4.36743e-06	9		ENSG00000163472								ENSG00000251493								ENSG00000160993
Cell Cycle Checkpoints	9.14145e-06	16		ENSG00000164576								ENSG00000253276								ENSG00000163293
Developmental Biology	1.03982e-05	30		ENSG00000166002								ENSG00000253958								ENSG00000163900
Protein ubiquitination	6.18782e-05	9		ENSG00000167302								ENSG00000263002								ENSG00000164284
Gene expression (Transcription)	0.000294661	33		ENSG00000168061								ENSG00000267534								ENSG00000164920
UCH proteinases	0.000491379	9		ENSG00000168792								ENSG00000269343								ENSG00000165359
HDMs demethylate histones	0.000557938	7		ENSG00000169592								ENSG00000273820								ENSG00000165716
Generic Transcription Pathway	0.000603497	29		ENSG00000169598								ENSG00000113369								ENSG00000165782
RNA Polymerase II Transcription	0.004449	29		ENSG00000169660								ENSG00000117394								ENSG00000165891
Post-translational protein modification	0.004905	30		ENSG00000169992								ENSG00000118515								ENSG00000166024
				ENSG00000174007								ENSG00000163660								ENSG00000166529
				ENSG00000174516								ENSG00000170345								ENSG00000166579
				ENSG00000174796								ENSG00000261490								ENSG00000167637
				ENSG00000175544																ENSG00000167723
				ENSG00000175984																ENSG00000167977
				ENSG00000179111																ENSG00000168246
				ENSG00000179674																ENSG00000168994
				ENSG00000180229																ENSG00000169131
				ENSG00000184060																ENSG00000169635
				ENSG00000185133																ENSG00000170260
				ENSG00000187266																ENSG00000170425
				ENSG00000188033																ENSG00000170949
				ENSG00000204682																ENSG00000171469
				ENSG00000212993																ENSG00000171475
				ENSG00000214226																ENSG00000172057
				ENSG00000214425																ENSG00000172731
				ENSG00000220201																ENSG00000173559
				ENSG00000225697																ENSG00000174574
				ENSG00000227214																ENSG00000177842
				ENSG00000227540																ENSG00000177853
				ENSG00000228109																ENSG00000181938
				ENSG00000237807																ENSG00000185019
				ENSG00000239887																ENSG00000185220
				ENSG00000243701																ENSG00000186300
				ENSG00000247240																ENSG00000187815
				ENSG00000250067																ENSG00000188211
				ENSG00000259345																ENSG00000196204
				ENSG00000273045																ENSG00000196214
				ENSG00000011422																ENSG00000196227
				ENSG00000103257																ENSG00000196247
				ENSG00000111961																ENSG00000196417
				ENSG00000114019																ENSG00000196793
				ENSG00000129422																ENSG00000196843
				ENSG00000134508																ENSG00000197050
				ENSG00000150457																ENSG00000197312
				ENSG00000154447																ENSG00000198298
				ENSG00000164741																ENSG00000198960
				ENSG00000173530																ENSG00000204335
				ENSG00000185483																ENSG00000204977
				ENSG00000196141																ENSG00000205423
				ENSG00000197971																ENSG00000221978
				ENSG00000099250																ENSG00000228638
				ENSG00000139926																ENSG00000231107
				ENSG00000143033																ENSG00000238105
				ENSG00000172818																ENSG00000241764
				ENSG00000213445																ENSG00000246451
				ENSG00000273703																ENSG00000255468
				ENSG00000277075																ENSG00000256223
				ENSG00000277879																ENSG00000256525
				ENSG00000278463																ENSG00000269556
																				ENSG00000272941
																				ENSG00000165244
																				ENSG00000176842
																				ENSG00000076555
																				ENSG00000099860
																				ENSG00000101247
																				ENSG00000106459
																				ENSG00000109063
																				ENSG00000116580
																				ENSG00000123136
																				ENSG00000125386
																				ENSG00000125485
																				ENSG00000138674
																				ENSG00000140563
																				ENSG00000144214
																				ENSG00000148459
																				ENSG00000149781
																				ENSG00000150995
																				ENSG00000158055
																				ENSG00000160695
																				ENSG00000176225
																				ENSG00000187953
																				ENSG00000203875
																				ENSG00000207340
																				ENSG00000212607
																				ENSG00000228409
																				ENSG00000236255
																				ENSG00000241322
																				ENSG00000260727
																				ENSG00000260942
																				ENSG00000262074
																				ENSG00000265185
																				ENSG00000268403
																				ENSG00000269399
																				ENSG00000270195
																				ENSG00000277149
																				ENSG00000277496
																				ENSG00000279696
																				ENSG00000279792
