# Supplementary material for: Nucleoporin TPR is an integral component of the TREX-2 mRNA export pathway
Source: Nat Commun. 2020 Sep 11;11:4577. doi: 10.1038/s41467-020-18266-2 (PMC7486939; doi:10.1038/s41467-020-18266-2)
Supplement: Supplementary file 7 — Supplementary Data 4 [file 41467_2020_18266_MOESM7_ESM.xlsx]

## Sheet: 20% DE
Gene ID (cmd=analyzeRNA.pl rna hg38 -count genes -d Input-Tpr-0h-1_S1_TD/ Input-Tpr-2h-1_S2_TD/ IP-Tpr-0h-1_S3_TD/ IP-Tpr-0h-2_S4_TD/ IP-Tpr-2h-1_S5_TD/ IP-Tpr-2h-2_S6_TD/)	chr	start	end	strand	mRNA Length(avg)	Gene Length(avg)	Copies in Genome	Symbol	Alias	Description	type	Unigene	GeneID	Ensembl	Input-Tpr-0h-1_S1_TD/ genes (Total: 48732254.5) normFactor 0.21	Input-Tpr-2h-1_S2_TD/ genes (Total: 58724370.0) normFactor 0.17	IP-Tpr-0h-1_S3_TD/ genes (Total: 39880381.5) normFactor 0.25	IP-Tpr-0h-2_S4_TD/ genes (Total: 46606504.5) normFactor 0.21	IP-Tpr-2h-1_S5_TD/ genes (Total: 44418720.5) normFactor 0.23	IP-Tpr-2h-2_S6_TD/ genes (Total: 39831399.0) normFactor 0.25	2h_0h_Log2Fold	2h_0h_padj	2h_In_Log2Fold	2h_In_padj	0h_In_Log2Fold	0h_In_padj
NM_000499	chr15	74719542	74725536	-	2607	5994	1	CYP1A1	AHH|AHRR|CP11|CYP1|CYPIA1|P1-450|P450-C|P450DX	cytochrome P450 family 1 subfamily A member 1	cytochrome P450 family 1 subfamily A member 1	Hs.72912	1543	ENSG00000140465	10.1575	8.08864	26.7049	26.4984	453.525	567.015	4.2652	9.4253e-209	5.48771	0	1.22251	3.38936e-18
NR_003284	chr3	156809271	156812021	-	2750	2750	1	PA2G4P4	PA2G4L1	proliferation-associated 2G4 pseudogene 4	proliferation-associated 2G4 pseudogene 4	Hs.745109	647033		6.66909	6.13033	19.9346	14.2684	65.8506	71.8026	2.01861	7.26978e-26	3.11177	1.55555e-65	1.09316	3.77143e-09
NM_001184718	chr3	156676664	156706768	+	3682	30104	1	TIPARP	ARTD14|PARP7|pART14	TCDD inducible poly(ADP-ribose) polymerase	TCDD inducible poly(ADP-ribose) polymerase	Hs.744050	25976	ENSG00000163659	69.1534	67.604	243.227	221.536	816.998	1036.37	1.99979	3.92074e-70	3.44262	9.9697e-214	1.44283	2.57978e-38
NM_001184717	chr3	156674926	156706768	+	4117	31842	1	TIPARP	ARTD14|PARP7|pART14	TCDD inducible poly(ADP-ribose) polymerase	TCDD inducible poly(ADP-ribose) polymerase	Hs.744050	25976	ENSG00000163659	72.4366	71.8611	273.693	246.21	913.016	1151.98	1.99427	8.99738e-71	3.52131	1.333e-227	1.52703	1.45408e-43
NM_015508	chr3	156674416	156706768	+	4032	32352	1	TIPARP	ARTD14|PARP7|pART14	TCDD inducible poly(ADP-ribose) polymerase	TCDD inducible poly(ADP-ribose) polymerase	Hs.744050	25976	ENSG00000163659	73.2574	73.0531	288.613	256.831	950.275	1189.76	1.97685	8.99738e-71	3.55297	2.6815e-235	1.57612	4.78128e-47
NM_025048	chr6	47019886	47042363	-	1438	22477	1	ADGRF1	GPR110|KPG_012|PGR19|hGPCR36	adhesion G protein-coupled receptor F1	adhesion G protein-coupled receptor F1	Hs.733762	266977	ENSG00000153292	50.1721	49.809	112.587	91.94	322.612	420.899	1.86701	8.91779e-41	2.57631	1.49293e-81	0.709298	2.50299e-07
NM_153840	chr6	46997703	47042363	-	5467	44660	1	ADGRF1	GPR110|KPG_012|PGR19|hGPCR36	adhesion G protein-coupled receptor F1	adhesion G protein-coupled receptor F1	Hs.733762	266977	ENSG00000153292	102.396	95.3608	167.877	151.588	478.289	613.586	1.77718	1.84105e-47	2.14687	9.50464e-73	0.369689	0.00260066
NM_001964	chr5	138465492	138469315	+	3135	3823	1	EGR1	AT225|G0S30|KROX-24|NGFI-A|TIS8|ZIF-268|ZNF225	early growth response 1	early growth response 1	Hs.326035	1958	ENSG00000120738	13.646	14.219	159.728	108.354	353.229	490.944	1.66073	2.34511e-18	4.60172	9.9485e-151	2.94099	4.38824e-62
NM_001242505	chr9	72149351	72252224	+	2074	102873	1	GDA	CYPIN|GUANASE|NEDASIN	guanine deaminase	guanine deaminase	Hs.494163	9615	ENSG00000119125	239.677	247.427	1209.24	1015.63	3041.51	3844.83	1.63521	1.52189e-42	3.50376	1.5986e-203	1.86855	1.57015e-58
NM_004293	chr9	72149351	72252224	+	5455	102873	1	GDA	CYPIN|GUANASE|NEDASIN	guanine deaminase	guanine deaminase	Hs.494163	9615	ENSG00000119125	239.677	247.427	1209.24	1015.63	3041.51	3844.83	1.63521	1.52189e-42	3.50376	1.5986e-203	1.86855	1.57015e-58
NM_001242506	chr9	72149351	72252224	+	5496	102873	1	GDA	CYPIN|GUANASE|NEDASIN	guanine deaminase	guanine deaminase	Hs.494163	9615	ENSG00000119125	239.677	247.427	1209.24	1015.63	3041.51	3844.83	1.63521	1.52189e-42	3.50376	1.5986e-203	1.86855	1.57015e-58
NM_000104	chr2	38067603	38076181	-	5153	8578	1	CYP1B1	CP1B|CYPIB1|GLC3A|P4501B1	cytochrome P450 family 1 subfamily B member 1	cytochrome P450 family 1 subfamily B member 1	Hs.154654	1545	ENSG00000138061	21.9567	20.6047	95.9118	84.0012	264.19	282.692	1.61175	1.94499e-51	3.3689	1.4227e-232	1.75714	7.03184e-64
NM_001242507	chr9	72114595	72252224	+	5362	137629	1	GDA	CYPIN|GUANASE|NEDASIN	guanine deaminase	guanine deaminase	Hs.494163	9615	ENSG00000119125	333.147	342.532	1353.3	1130.53	3313.02	4189.16	1.6	2.74284e-40	3.15521	1.6091e-163	1.55521	1.90805e-40
NR_027954	chr3	156673171	156675713	-	2542	2542	1	TIPARP-AS1	-	TIPARP antisense RNA 1	TIPARP antisense RNA 1	Hs.12813	100287227		5.23267	5.8749	36.7349	26.4984	84.7616	89.2512	1.47077	2.84479e-15	3.65566	6.3598e-101	2.18489	1.21057e-36
NM_001142444	chr15	74630558	74696045	-	3853	65487	1	EDC3	LSM16|MRT50|YJDC|YJEFN2	enhancer of mRNA decapping 3	enhancer of mRNA decapping 3	Hs.96852	80153	ENSG00000179151	165.907	175.651	367.599	356.924	877.67	1114.82	1.46292	2.47225e-38	2.22666	4.30585e-93	0.763738	5.91629e-12
NM_025083	chr15	74630558	74696045	-	3764	65487	1	EDC3	LSM16|MRT50|YJDC|YJEFN2	enhancer of mRNA decapping 3	enhancer of mRNA decapping 3	Hs.96852	80153	ENSG00000179151	165.907	175.651	367.599	356.924	877.67	1114.82	1.46292	2.47225e-38	2.22666	4.30585e-93	0.763738	5.91629e-12
NM_001142443	chr15	74630558	74696045	-	4068	65487	1	EDC3	LSM16|MRT50|YJDC|YJEFN2	enhancer of mRNA decapping 3	enhancer of mRNA decapping 3	Hs.96852	80153	ENSG00000179151	165.907	175.651	367.599	356.924	877.67	1114.82	1.46292	2.47225e-38	2.22666	4.30585e-93	0.763738	5.91629e-12
NM_001136053	chr3	127573064	127590759	-	1945	17695	1	TPRA1	GPR175|TMEM227|TPRA40	transmembrane protein adipocyte associated 1	transmembrane protein adipocyte associated 1	Hs.6418	131601	ENSG00000163870	39.399	36.186	123.62	109.534	290.643	336.418	1.43355	6.65233e-37	2.7362	3.7135e-140	1.30265	1.62711e-32
NR_073377	chr3	127573064	127590759	-	1884	17695	1	TPRA1	GPR175|TMEM227|TPRA40	transmembrane protein adipocyte associated 1	transmembrane protein adipocyte associated 1	Hs.6418	131601	ENSG00000163870	39.399	36.186	123.62	109.534	290.643	336.418	1.43355	6.65233e-37	2.7362	3.7135e-140	1.30265	1.62711e-32
NM_001142646	chr3	127573064	127590759	-	1781	17695	1	TPRA1	GPR175|TMEM227|TPRA40	transmembrane protein adipocyte associated 1	transmembrane protein adipocyte associated 1	Hs.6418	131601	ENSG00000163870	39.399	36.186	123.62	109.534	290.643	336.418	1.43355	6.65233e-37	2.7362	3.7135e-140	1.30265	1.62711e-32
NR_102711	chr3	195147871	195152856	+	834	4985	1	XXYLT1-AS2	-	XXYLT1 antisense RNA 2	XXYLT1 antisense RNA 2	Hs.658170	101410543	ENSG00000230266	10.0549	10.0469	27.9586	23.1727	65.2878	69.9197	1.41134	1.34934e-20	2.43524	9.52574e-66	1.02389	1.56484e-12
NR_102710	chr3	195147871	195152856	+	849	4985	1	XXYLT1-AS2	-	XXYLT1 antisense RNA 2	XXYLT1 antisense RNA 2	Hs.658170	101410543	ENSG00000230266	10.0549	10.0469	27.9586	23.1727	65.2878	69.9197	1.41134	1.34934e-20	2.43524	9.52574e-66	1.02389	1.56484e-12
NM_006022	chr13	44432143	44436924	-	3213	4781	1	TSC22D1	Ptg-2|TGFB1I4|TSC22	TSC22 domain family member 1	TSC22 domain family member 1	Hs.436383	8848	ENSG00000102804	10.2601	12.8567	160.355	127.343	329.703	411.987	1.37232	3.61626e-17	4.68676	8.8783e-213	3.31445	9.0948e-107
NM_001243797	chr13	44432143	44437254	-	2871	5111	1	TSC22D1	Ptg-2|TGFB1I4|TSC22	TSC22 domain family member 1	TSC22 domain family member 1	Hs.436383	8848	ENSG00000102804	10.8758	13.7081	166.999	131.312	336.795	425.544	1.35957	3.93196e-16	4.63741	1.376e-199	3.27785	4.47e-100
NM_005130	chr4	15935570	15938740	-	1357	3170	1	FGFBP1	FGF-BP|FGF-BP1|FGFBP|FGFBP-1|HBP17	fibroblast growth factor binding protein 1	fibroblast growth factor binding protein 1	Hs.1690	9982	ENSG00000137440	5.64308	7.15206	19.6839	18.5596	43.4501	52.5967	1.33325	2.31078e-11	2.59167	1.2541e-46	1.25842	7.34172e-12
NM_003323	chr19	48880965	48898739	-	1759	17774	1	TULP2	CT65|TUBL2	tubby like protein 2	tubby like protein 2	Hs.104636	7288	ENSG00000104804	43.9134	41.4649	317.951	304.571	660.983	860.628	1.29255	1.24139e-25	3.83721	2.0183e-238	2.54466	2.7976e-105
NR_125845	chr6	113969701	114340729	+	2006	371028	1	LOC101927768	-	uncharacterized LOC101927768	uncharacterized LOC101927768	Hs.129280	101927768	ENSG00000228624	773.718	772.252	1376.24	1230.09	2712.37	3419.92	1.23894	3.08222e-28	1.67022	8.09304e-55	0.431277	8.21966e-05
NM_000463	chr2	233760273	233773299	+	2356	13026	1	UGT1A1	BILIQTL1|GNT1|HUG-BR1|UDPGT|UDPGT 1-1|UGT1|UGT1A	UDP glucuronosyltransferase family 1 member A1	UDP glucuronosyltransferase family 1 member A1	Hs.554822	54658	ENSG00000241635	34.1663	30.9922	153.208	127.021	284.902	372.57	1.23505	1.28564e-16	3.01636	4.148e-106	1.78131	1.27709e-37
NM_000852	chr11	67583595	67586653	+	957	3058	1	GSTP1	DFN7|FAEES3|GST3|GSTP|HEL-S-22|PI	glutathione S-transferase pi 1	glutathione S-transferase pi 1	Hs.523836	2950	ENSG00000084207	3.79625	4.42746	44.132	39.3722	88.5888	106.072	1.22657	3.70031e-15	4.24871	1.5468e-192	3.02214	9.86545e-98
NM_001165252	chr17	41059241	41060092	-	851	851	2	KRTAP2-3	KAP2.3|KRTAP2.3	keratin associated protein 2-3	keratin associated protein 2-3	Hs.406714	730755	ENSG00000212724	0.71821	1.70287	9.27774	8.90434	19.0235	22.7208	1.20383	0.0245456	3.79334	6.8918e-25	2.58951	3.38027e-12
NM_019093	chr2	233729127	233773299	+	2344	44172	1	UGT1A3	UDPGT|UDPGT 1-3|UGT-1C|UGT1-03|UGT1.3|UGT1A3S|UGT1C	UDP glucuronosyltransferase family 1 member A3	UDP glucuronosyltransferase family 1 member A3	Hs.554822	54659	ENSG00000243135	89.1607	87.8681	224.797	190.853	413.452	517.054	1.16792	2.27223e-20	2.07647	3.81582e-69	0.908551	4.16921e-14
NR_036488	chr17	72403322	72592804	-	2256	189482	1	LINC00673	HI-LNC75|HILNC75|LUCAIR1|SLNCR|SLNCR1	long intergenic non-protein coding RNA 673	long intergenic non-protein coding RNA 673	Hs.157726	100499467		442.725	445.471	1467.26	1305.93	2719.35	3368.95	1.1394	2.65046e-25	2.45974	4.0487e-125	1.32034	9.77984e-37
NM_001199880	chr8	22687661	22692389	-	3909	4728	1	EGR3	EGR-3|PILOT	early growth response 3	early growth response 3	Hs.534313	1960	ENSG00000179388	5.64308	5.61947	9.52849	8.79706	20.2617	19.8336	1.13845	2.89621e-07	1.51894	3.89904e-15	0.38049	0.0572802
NM_000147	chr1	23845081	23868369	-	2117	23288	1	FUCA1	FUCA	fucosidase, alpha-L- 1, tissue	fucosidase, alpha-L- 1, tissue	Hs.370858	2517	ENSG00000179163	57.0464	63.7725	148.193	136.14	272.633	347.59	1.12923	1.86609e-17	2.04227	1.37409e-61	0.913047	3.45262e-13
NM_007120	chr2	233718792	233773299	+	2373	54507	1	UGT1A4	HUG-BR2|UDPGT|UDPGT 1-4|UGT-1D|UGT1-04|UGT1.4|UGT1A4S|UGT1D	UDP glucuronosyltransferase family 1 member A4	UDP glucuronosyltransferase family 1 member A4	Hs.554822	54657	ENSG00000244474	107.116	108.558	245.233	213.704	443.282	547.056	1.11484	6.06233e-21	1.88181	3.5304e-64	0.766969	1.27939e-11
NM_002306	chr14	55129217	55145430	+	999	16213	1	LGALS3	CBP35|GAL3|GALBP|GALIG|L31|LGALS2|MAC2	galectin 3	galectin 3	Hs.531081	3958	ENSG00000131981	38.0651	40.7837	415.618	334.181	729.535	877.197	1.10618	1.40476e-17	4.03223	1.0578e-248	2.92606	2.6846e-131
NM_001177388	chr14	55129217	55145430	+	726	16213	1	LGALS3	CBP35|GAL3|GALBP|GALIG|L31|LGALS2|MAC2	galectin 3	galectin 3	Hs.531081	3958	ENSG00000131981	38.0651	40.7837	415.618	334.181	729.535	877.197	1.10618	1.40476e-17	4.03223	1.0578e-248	2.92606	2.6846e-131
NM_001242412	chr5	304176	438290	+	5605	134114	1	AHRR	AHH|AHHR|bHLHe77	aryl-hydrocarbon receptor repressor	aryl-hydrocarbon receptor repressor	Hs.50823	57491	ENSG00000063438	233.829	244.958	890.663	773.819	1620.15	1945.7	1.10493	3.21707e-24	2.5801	5.3432e-140	1.47516	2.15682e-46
NM_020731	chr5	304176	438290	+	5659	134114	1	AHRR	AHH|AHHR|bHLHe77	aryl-hydrocarbon receptor repressor	aryl-hydrocarbon receptor repressor	Hs.50823	57491	ENSG00000063438	233.829	244.958	890.663	773.819	1620.15	1945.7	1.10493	3.21707e-24	2.5801	5.3432e-140	1.47516	2.15682e-46
NM_019078	chr2	233712992	233773299	+	2344	60307	1	UGT1A5	UDPGT|UDPGT 1-5|UGT1E	UDP glucuronosyltransferase family 1 member A5	UDP glucuronosyltransferase family 1 member A5	Hs.554822	54579	ENSG00000240224	118.197	118.775	266.171	237.413	481.103	594.255	1.09945	1.25636e-21	1.86473	9.37814e-67	0.76528	3.47671e-12
NM_153690	chr3	194685893	194689037	+	3144	3144	1	FAM43A	-	family with sequence similarity 43 member A	family with sequence similarity 43 member A	Hs.435080	131583	ENSG00000185112	5.64308	4.17203	35.7319	31.5407	64.8375	78.2046	1.09387	2.40495e-07	3.54785	7.49972e-84	2.45398	1.41858e-40
NM_001199881	chr8	22687661	22692580	-	3903	4919	1	EGR3	EGR-3|PILOT	early growth response 3	early growth response 3	Hs.534313	1960	ENSG00000179388	5.84828	5.78976	10.1554	9.22618	20.5994	20.2102	1.08326	1.09137e-06	1.49713	6.02928e-15	0.413869	0.0365854
NM_014330	chr19	48872392	48876062	+	2382	3670	1	PPP1R15A	GADD34	protein phosphatase 1 regulatory subunit 15A	protein phosphatase 1 regulatory subunit 15A	Hs.631593	23645	ENSG00000087074	11.3888	9.1955	271.562	237.628	478.74	591.744	1.07713	3.57777e-13	5.38293	0	4.3058	1.7554e-224
NM_004430	chr8	22687661	22693302	-	4333	5641	1	EGR3	EGR-3|PILOT	early growth response 3	early growth response 3	Hs.534313	1960	ENSG00000179388	6.46389	6.38576	11.033	10.8354	23.7512	22.0931	1.0771	5.9589e-07	1.52314	3.94672e-16	0.44604	0.0204593
NM_001243798	chr13	44432143	44474301	-	2876	42158	1	TSC22D1	Ptg-2|TGFB1I4|TSC22	TSC22 domain family member 1	TSC22 domain family member 1	Hs.436383	8848	ENSG00000102804	93.0595	88.6344	229.561	196.003	400.282	493.078	1.07536	8.28831e-18	1.98038	3.16234e-65	0.905027	1.8187e-14
NM_178496	chr3	192796816	192918161	-	3366	121345	1	MB21D2	C3orf59	Mab-21 domain containing 2	Mab-21 domain containing 2	Hs.151443	151963	ENSG00000180611	272.304	273.481	547.011	511.409	987.984	1229.43	1.07123	8.67331e-23	1.70504	6.21468e-62	0.633803	1.31357e-09
NM_003992	chr15	74608372	74630201	+	1845	21829	1	CLK3	PHCLK3|PHCLK3/152	CDC like kinase 3	CDC like kinase 3	Hs.511790	1198	ENSG00000179335	37.0391	34.994	194.958	155.021	343.887	386.128	1.06867	2.01935e-16	3.02556	2.3307e-140	1.95689	3.1739e-59
NM_001036645	chr1	70354810	70368022	+	898	13212	1	HHLA3	-	HERV-H LTR-associating 3	HERV-H LTR-associating 3	Hs.142245	11147	ENSG00000197568	29.9596	29.8854	55.0396	61.5794	109.076	135.069	1.06825	4.83696e-13	1.71109	1.01289e-36	0.642847	2.92721e-06
NM_001036646	chr1	70354810	70368022	+	797	13212	1	HHLA3	-	HERV-H LTR-associating 3	HERV-H LTR-associating 3	Hs.142245	11147	ENSG00000197568	29.9596	29.8854	55.0396	61.5794	109.076	135.069	1.06825	4.83696e-13	1.71109	1.01289e-36	0.642847	2.92721e-06
NR_027404	chr1	70354810	70368022	+	849	13212	1	HHLA3	-	HERV-H LTR-associating 3	HERV-H LTR-associating 3	Hs.142245	11147	ENSG00000197568	29.9596	29.8854	55.0396	61.5794	109.076	135.069	1.06825	4.83696e-13	1.71109	1.01289e-36	0.642847	2.92721e-06
NM_001031693	chr1	70354810	70368022	+	801	13212	1	HHLA3	-	HERV-H LTR-associating 3	HERV-H LTR-associating 3	Hs.142245	11147	ENSG00000197568	29.9596	29.8854	55.0396	61.5794	109.076	135.069	1.06825	4.83696e-13	1.71109	1.01289e-36	0.642847	2.92721e-06
NM_001130028	chr15	74614994	74630201	+	2695	15207	1	CLK3	PHCLK3|PHCLK3/152	CDC like kinase 3	CDC like kinase 3	Hs.511790	1198	ENSG00000179335	29.7544	26.5648	184.427	141.933	320.36	356.879	1.06174	3.01277e-13	3.27239	3.5873e-135	2.21064	3.69143e-62
NM_001195194	chr11	128935371	128937834	-	598	2463	1	TP53AIP1	P53AIP1	tumor protein p53 regulated apoptosis inducing protein 1	tumor protein p53 regulated apoptosis inducing protein 1	Hs.160953	63970	ENSG00000120471	4.00146	3.15031	29.4631	20.7053	48.9658	54.6052	1.0553	3.00898e-05	3.54045	2.17262e-64	2.48515	3.4231e-32
NM_032947	chr5	150777946	150796736	+	2333	18790	1	SMIM3	C5orf62|MST150|NID67	small integral membrane protein 3	small integral membrane protein 3	Hs.29444	85027	ENSG00000256235	54.8918	50.5753	169.632	141.075	284.902	357.883	1.05421	7.60706e-14	2.28978	7.7288e-71	1.23557	2.43823e-21
NM_199001	chr9	137224635	137226311	+	1296	1676	1	CYSRT1	C9orf169	cysteine rich tail 1	cysteine rich tail 1	Hs.495540	375791	ENSG00000197191	2.77024	1.9583	8.77625	7.83152	15.4214	18.7038	1.04427	0.00307901	2.53385	2.4185e-21	1.48958	3.35156e-08
NM_001243186	chr6	37170146	37175428	+	2708	5282	1	PIM1	PIM	Pim-1 proto-oncogene, serine/threonine kinase	Pim-1 proto-oncogene, serine/threonine kinase	Hs.81170	5292	ENSG00000137193	12.3122	12.6012	67.9532	64.9051	117.743	154.275	1.03689	3.92799e-12	3.13038	8.1949e-119	2.09349	1.31752e-53
NM_002648	chr6	37170146	37175428	+	2708	5282	1	PIM1	PIM	Pim-1 proto-oncogene, serine/threonine kinase	Pim-1 proto-oncogene, serine/threonine kinase	Hs.81170	5292	ENSG00000137193	12.3122	12.6012	67.9532	64.9051	117.743	154.275	1.03689	3.92799e-12	3.13038	8.1949e-119	2.09349	1.31752e-53
NM_004214	chr11	65883740	65888539	-	1428	4799	1	FIBP	FGFIBP|FIBP-1|TROFAS	FGF1 intracellular binding protein	FGF1 intracellular binding protein	Hs.7768	9158	ENSG00000172500	12.107	14.3893	40.2454	36.1538	77.67	76.4472	1.0215	1.17185e-10	2.22748	6.72298e-55	1.20598	8.12106e-17
NM_198897	chr11	65883740	65888539	-	1449	4799	1	FIBP	FGFIBP|FIBP-1|TROFAS	FGF1 intracellular binding protein	FGF1 intracellular binding protein	Hs.7768	9158	ENSG00000172500	12.107	14.3893	40.2454	36.1538	77.67	76.4472	1.0215	1.17185e-10	2.22748	6.72298e-55	1.20598	8.12106e-17
NM_000691	chr17	19737985	19748433	-	1777	10448	1	ALDH3A1	ALDH3|ALDHIII	aldehyde dehydrogenase 3 family member A1	aldehyde dehydrogenase 3 family member A1	Hs.531682	218	ENSG00000108602	19.1865	18.3059	137.411	103.419	218.714	265.996	1.01627	2.29602e-10	3.37539	9.1913e-123	2.35913	2.05917e-60
NM_001072	chr2	233692866	233773305	+	2483	80439	1	UGT1A6	GNT1|HLUGP|HLUGP1|UDPGT|UDPGT 1-6|UGT1|UGT1A6S|UGT1F	UDP glucuronosyltransferase family 1 member A6	UDP glucuronosyltransferase family 1 member A6	Hs.554822	54578	ENSG00000167165	165.291	175.651	443.702	389.216	744.393	923.518	1.00685	2.86114e-17	1.97317	2.02578e-71	0.96633	6.49159e-18
NM_004063	chr8	94127166	94208587	-	3697	81421	1	CDH17	CDH16|HPT-1|HPT1	cadherin 17	cadherin 17	Hs.591853	1015	ENSG00000079112	174.217	169.776	308.172	274.103	522.19	642.709	1.00547	3.46825e-18	1.44246	7.18954e-41	0.436987	7.02137e-05
NM_001185156	chr1	206897443	206904139	+	1978	6696	1	IL24	C49A|FISP|IL10B|MDA7|MOB5|ST16	interleukin 24	interleukin 24	Hs.58831	11009	ENSG00000162892	14.672	13.027	25.5765	21.1344	42.5496	50.5882	1.00214	1.79531e-07	1.43274	1.3736e-17	0.430603	0.0123648
NM_006850	chr1	206897443	206904139	+	1975	6696	1	IL24	C49A|FISP|IL10B|MDA7|MOB5|ST16	interleukin 24	interleukin 24	Hs.58831	11009	ENSG00000162892	14.672	13.027	25.5765	21.1344	42.5496	50.5882	1.00214	1.79531e-07	1.43274	1.3736e-17	0.430603	0.0123648
NM_001185157	chr1	206897443	206904139	+	1819	6696	1	IL24	C49A|FISP|IL10B|MDA7|MOB5|ST16	interleukin 24	interleukin 24	Hs.58831	11009	ENSG00000162892	14.672	13.027	25.5765	21.1344	42.5496	50.5882	1.00214	1.79531e-07	1.43274	1.3736e-17	0.430603	0.0123648
NM_001185158	chr1	206897443	206904139	+	1620	6696	1	IL24	C49A|FISP|IL10B|MDA7|MOB5|ST16	interleukin 24	interleukin 24	Hs.58831	11009	ENSG00000162892	14.672	13.027	25.5765	21.1344	42.5496	50.5882	1.00214	1.79531e-07	1.43274	1.3736e-17	0.430603	0.0123648
NM_205862	chr2	233691675	233773299	+	1690	81624	1	UGT1A6	GNT1|HLUGP|HLUGP1|UDPGT|UDPGT 1-6|UGT1|UGT1A6S|UGT1F	UDP glucuronosyltransferase family 1 member A6	UDP glucuronosyltransferase family 1 member A6	Hs.554822	54578	ENSG00000167165	168.779	178.887	479.183	426.228	808.893	996.701	1.00085	3.92192e-18	2.05955	1.3049e-82	1.05871	1.42359e-22
NM_173558	chr6	37005647	37029069	+	3044	23422	1	FGD2	ZFYVE4	FYVE, RhoGEF and PH domain containing 2	FYVE, RhoGEF and PH domain containing 2	Hs.509664	221472	ENSG00000146192	46.2733	46.0626	76.8548	74.4531	133.953	167.33	0.997424	1.6439e-14	1.38864	4.58765e-31	0.391216	0.00141953
NR_003225	chr14	55136983	55145430	+	1955	8447	1	LGALS3	CBP35|GAL3|GALBP|GALIG|L31|LGALS2|MAC2	galectin 3	galectin 3	Hs.531081	3958	ENSG00000131981	18.0579	19.2424	135.53	100.415	209.146	258.967	0.995401	4.03222e-09	3.33241	2.0742e-110	2.33701	9.64772e-55
NM_001144663	chr8	94127166	94217303	-	3698	90137	1	CDH17	CDH16|HPT-1|HPT1	cadherin 17	cadherin 17	Hs.591853	1015	ENSG00000079112	199.355	196.511	335.378	305.108	574.307	696.687	0.99377	4.30667e-20	1.36587	3.04588e-41	0.372102	0.000338532
NR_037642	chr1	180269663	180274681	-	2656	5018	1	LHX4-AS1	-	LHX4 antisense RNA 1	LHX4 antisense RNA 1	Hs.496545	100527964	ENSG00000230124	8.82372	6.89663	27.2064	21.8854	46.602	50.4627	0.992023	7.85204e-06	2.31108	3.53105e-35	1.31905	3.21843e-12
NM_019077	chr2	233681938	233773299	+	2332	91361	1	UGT1A7	UDPGT|UDPGT 1-7|UGT-1G|UGT1-07|UGT1.7|UGT1G	UDP glucuronosyltransferase family 1 member A7	UDP glucuronosyltransferase family 1 member A7	Hs.554822	54577	ENSG00000244122	190.12	203.152	516.043	458.412	860.786	1059.47	0.983678	1.84023e-17	1.97058	2.15458e-75	0.986902	1.1199e-19
NM_001254759	chr11	126406182	126414641	+	1870	8459	1	ST3GAL4	CGS23|NANTA3|SAT3|SIAT4|SIAT4C|ST3GalIV|STZ	ST3 beta-galactoside alpha-2,3-sialyltransferase 4	ST3 beta-galactoside alpha-2,3-sialyltransferase 4	Hs.591947	6484	ENSG00000110080	13.133	12.7715	37.3617	29.395	61.0103	69.9197	0.97957	2.59524e-08	2.02162	4.65452e-39	1.04205	3.10611e-11
NR_046652	chr3	23804024	23806905	-	777	2881	1	UBE2E1-AS1	-	UBE2E1 antisense RNA 1	UBE2E1 antisense RNA 1	Hs.695913	100874092	ENSG00000223791	4.10406	6.55605	10.6569	10.299	18.6858	22.2187	0.969712	0.00839834	1.62429	1.35417e-09	0.654582	0.0173094
NM_021027	chr2	233671898	233773305	+	2375	101407	1	UGT1A9	HLUGP4|LUGP4|UDPGT|UDPGT 1-9|UGT-1I|UGT1-09|UGT1-9|UGT1.9|UGT1A9S|UGT1AI|UGT1I	UDP glucuronosyltransferase family 1 member A9	UDP glucuronosyltransferase family 1 member A9	Hs.554822	54600	ENSG00000241119	210.743	220.777	526.324	470.321	875.419	1067.37	0.968142	3.48828e-18	1.85365	7.03837e-72	0.885512	3.30683e-17
NM_005117	chr11	69698238	69704338	-	2136	6100	1	FGF19	-	fibroblast growth factor 19	fibroblast growth factor 19	Hs.249200	9965	ENSG00000162344	14.4668	14.9001	31.093	35.0809	56.3951	72.8069	0.966767	1.80075e-07	1.81933	1.58442e-29	0.852566	1.81631e-07
NM_001130448	chr15	40769961	40772449	+	2488	2488	1	C15orf62	-	chromosome 15 open reading frame 62	chromosome 15 open reading frame 62	Hs.631715	643338	ENSG00000188277	6.66909	6.81148	63.0636	51.3877	96.2432	126.533	0.965694	5.22728e-08	3.72828	8.0484e-129	2.76259	4.53179e-71
NM_001143819	chr12	113221438	113298584	+	5365	77146	1	TPCN1	TPC1	two pore segment channel 1	two pore segment channel 1	Hs.524763	53373	ENSG00000186815	152.774	155.813	492.849	435.883	804.165	1002.98	0.965234	1.95129e-16	2.23252	3.04685e-94	1.26728	4.9007e-31
NM_017901	chr12	113221438	113298584	+	5272	77146	1	TPCN1	TPC1	two pore segment channel 1	two pore segment channel 1	Hs.524763	53373	ENSG00000186815	152.774	155.813	492.849	435.883	804.165	1002.98	0.965234	1.95129e-16	2.23252	3.04685e-94	1.26728	4.9007e-31
NM_001195195	chr11	128934732	128943399	-	1247	8667	1	TP53AIP1	P53AIP1	tumor protein p53 regulated apoptosis inducing protein 1	tumor protein p53 regulated apoptosis inducing protein 1	Hs.160953	63970	ENSG00000120471	14.159	14.7298	147.19	112.431	226.256	270.013	0.942056	1.09588e-09	3.78598	5.9161e-168	2.84393	4.39558e-95
NM_001251964	chr11	128935371	128943399	-	3129	8028	1	TP53AIP1	P53AIP1	tumor protein p53 regulated apoptosis inducing protein 1	tumor protein p53 regulated apoptosis inducing protein 1	Hs.160953	63970	ENSG00000120471	13.2356	13.7933	138.038	106.959	215.225	252.439	0.940209	2.84844e-10	3.79667	3.97e-179	2.85646	1.094e-101
NM_022112	chr11	128935371	128943399	-	1276	8028	1	TP53AIP1	P53AIP1	tumor protein p53 regulated apoptosis inducing protein 1	tumor protein p53 regulated apoptosis inducing protein 1	Hs.160953	63970	ENSG00000120471	13.2356	13.7933	138.038	106.959	215.225	252.439	0.940209	2.84844e-10	3.79667	3.97e-179	2.85646	1.094e-101
NM_033503	chr15	40087891	40106438	-	4536	18547	1	BMF	-	Bcl2 modifying factor	Bcl2 modifying factor	Hs.591104	90427	ENSG00000104081	42.6822	41.2095	70.5861	74.024	122.583	152.769	0.93203	1.54033e-11	1.39714	1.08001e-28	0.465113	0.000283006
NM_033343	chr1	180230298	180275053	+	1878	44755	1	LHX4	CPHD4	LIM homeobox 4	LIM homeobox 4	Hs.658487	89884	ENSG00000121454	72.2314	67.9445	201.603	164.998	329.141	364.913	0.928767	6.80067e-14	1.9924	2.22143e-69	1.06363	1.69965e-20
NM_001003942	chr15	40087891	40106086	-	4387	18195	1	BMF	-	Bcl2 modifying factor	Bcl2 modifying factor	Hs.591104	90427	ENSG00000104081	42.0666	40.6986	69.8338	73.5949	120.895	151.514	0.928213	3.89523e-11	1.40105	4.1605e-28	0.472835	0.000271279
NM_013451	chr10	93306429	93482317	-	6842	175888	1	MYOF	FER1L3	myoferlin	myoferlin	Hs.602086	26509	ENSG00000138119	402.403	418.225	1396.43	1228.91	2237.12	2739.67	0.927969	1.13265e-16	2.28334	3.6209e-108	1.35537	9.89889e-39
NM_133337	chr10	93306429	93482317	-	6803	175888	1	MYOF	FER1L3	myoferlin	myoferlin	Hs.602086	26509	ENSG00000138119	402.403	418.225	1396.43	1228.91	2237.12	2739.67	0.927969	1.13265e-16	2.28334	3.6209e-108	1.35537	9.89889e-39
NM_001278250	chr11	65375192	65382386	-	2444	7194	1	SLC25A45	-	solute carrier family 25 member 45	solute carrier family 25 member 45	Hs.661604	283130	ENSG00000162241	15.2876	15.3258	35.4811	32.0771	60.2224	67.6602	0.927161	5.64886e-11	1.7471	1.68971e-42	0.819942	2.71899e-10
NM_001300820	chr11	65375192	65382386	-	2330	7194	1	SLC25A45	-	solute carrier family 25 member 45	solute carrier family 25 member 45	Hs.661604	283130	ENSG00000162241	15.2876	15.3258	35.4811	32.0771	60.2224	67.6602	0.927161	5.64886e-11	1.7471	1.68971e-42	0.819942	2.71899e-10
NM_001003943	chr15	40087891	40108884	-	4534	20993	1	BMF	-	Bcl2 modifying factor	Bcl2 modifying factor	Hs.591104	90427	ENSG00000104081	46.4785	45.8924	76.4787	79.1735	130.576	164.694	0.926566	1.53102e-11	1.35881	1.59156e-27	0.432248	0.000701886
NM_013386	chr1	108134722	108200358	-	3584	65636	1	SLC25A24	APC1|SCAMC-1	solute carrier family 25 member 24	solute carrier family 25 member 24	Hs.656870	29957	ENSG00000085491	118.299	116.391	314.942	269.812	491.009	616.348	0.926321	3.75065e-13	1.92065	2.27621e-61	0.99433	3.3116e-17
NM_001003940	chr15	40087891	40108874	-	4685	20983	1	BMF	-	Bcl2 modifying factor	Bcl2 modifying factor	Hs.591104	90427	ENSG00000104081	46.3759	45.8924	76.4787	79.1735	130.576	164.569	0.925965	1.47003e-11	1.35983	1.1933e-27	0.433862	0.000655665
NM_001554	chr1	85580761	85583965	+	2292	3204	1	CYR61	CCN1|GIG1|IGFBP10	cysteine rich angiogenic inducer 61	cysteine rich angiogenic inducer 61	Hs.8867	3491	ENSG00000142871	8.00291	9.02521	200.098	163.175	310.342	375.583	0.92334	1.22816e-10	5.01546	0	4.09212	6.7422e-222
NM_001421	chrX	130064920	130110500	-	4177	45580	1	ELF4	ELFR|MEF	E74 like ETS transcription factor 4	E74 like ETS transcription factor 4	Hs.271940	2000	ENSG00000102034	44.7342	42.9975	114.217	108.676	190.91	230.095	0.922152	6.07745e-15	1.94574	8.71864e-72	1.02359	1.3482e-20
NM_020799	chr10	88880187	88923502	+	2093	43315	1	STAMBPL1	ALMalpha|AMSH-FP|AMSH-LP|bA399O19.2	STAM binding protein like 1	STAM binding protein like 1	Hs.16229	57559	ENSG00000138134	98.2922	100.64	297.264	258.44	454.538	592.246	0.917823	1.31652e-11	2.07737	1.06232e-64	1.15955	7.47618e-21
NM_001127197	chrX	130064920	130110713	-	4095	45793	1	ELF4	ELFR|MEF	E74 like ETS transcription factor 4	E74 like ETS transcription factor 4	Hs.271940	2000	ENSG00000102034	44.8368	43.1678	114.969	109.641	192.036	230.848	0.917525	5.27656e-15	1.94776	6.03432e-73	1.03023	3.93507e-21
NM_002898	chr12	56521825	56596196	+	8485	74371	1	RBMS2	SCR3	RNA binding motif single stranded interacting protein 2	RNA binding motif single stranded interacting protein 2	Hs.505729	5939	ENSG00000076067	193.814	196.086	647.562	601.525	1037.29	1308.77	0.913445	2.2109e-15	2.27138	3.2688e-102	1.35794	3.8107e-37
NM_019075	chr2	233636477	233773305	+	2384	136828	1	UGT1A10	UDPGT|UGT-1J|UGT1-10|UGT1.10|UGT1J	UDP glucuronosyltransferase family 1 member A10	UDP glucuronosyltransferase family 1 member A10	Hs.554822	54575	ENSG00000242515	277.537	283.443	561.93	513.662	910.652	1101.77	0.908844	9.38168e-18	1.52603	3.19186e-54	0.617187	6.95324e-10
NM_001077241	chr11	65375192	65382674	-	2233	7482	1	SLC25A45	-	solute carrier family 25 member 45	solute carrier family 25 member 45	Hs.661604	283130	ENSG00000162241	17.1344	15.9218	42.0006	36.9047	69.5653	76.9493	0.900029	5.97952e-10	1.8327	4.63979e-45	0.93267	1.69771e-12
NM_182556	chr11	65375192	65382674	-	2288	7482	1	SLC25A45	-	solute carrier family 25 member 45	solute carrier family 25 member 45	Hs.661604	283130	ENSG00000162241	17.1344	15.9218	42.0006	36.9047	69.5653	76.9493	0.900029	5.97952e-10	1.8327	4.63979e-45	0.93267	1.69771e-12
NM_021013	chr17_GL383564v2_alt	57880	62596	+	1712	4715	3	KRT34	HA4|Ha-4|KRTHA4|hHa4	keratin 34	keratin 34	Hs.296942	3885	ENSG00000131737	11.594	9.02521	19.3077	15.8776	29.7172	35.5247	0.89733	0.000455332	1.34469	4.08889e-11	0.44736	0.0331064
NM_005253	chr2	28392912	28414649	+	3990	21737	1	FOSL2	FRA2	FOS like 2, AP-1 transcription factor subunit	FOS like 2, AP-1 transcription factor subunit	Hs.220971	2355	ENSG00000075426	45.7602	41.8906	224.17	194.072	357.169	414.874	0.890766	1.40074e-13	2.82251	2.1919e-146	1.93175	5.12565e-69
NM_001122607	chr21	34821277	34888690	-	2721	67413	1	RUNX1	AML1|AML1-EVI-1|AMLCR1|CBF2alpha|CBFA2|EVI-1|PEBP2aB|PEBP2alpha	runt related transcription factor 1	runt related transcription factor 1	Hs.149261	861	ENSG00000159216	150.516	154.961	573.841	466.995	848.291	1071.77	0.888973	7.33572e-11	2.33434	8.93158e-81	1.44537	1.43021e-31
NR_126522	chr5	441836	443160	-	1324	1324	1	EXOC3-AS1	C5orf55	EXOC3 antisense RNA 1	EXOC3 antisense RNA 1	Hs.446702	116349	ENSG00000221990	2.46243	2.55431	21.9406	14.2684	33.5444	32.8886	0.888356	0.00351412	3.41433	9.18491e-51	2.52598	3.32929e-28
NM_019076	chr2	233617645	233773299	+	2395	155654	1	UGT1A8	UDPGT|UDPGT 1-8|UGT-1H|UGT1-08|UGT1.8|UGT1A8S|UGT1H	UDP glucuronosyltransferase family 1 member A8	UDP glucuronosyltransferase family 1 member A8	Hs.554822	54576	ENSG00000242366	308.933	318.522	579.859	538.444	933.615	1117.96	0.880477	8.28831e-18	1.39248	2.22147e-48	0.512002	1.26958e-07
NR_103507	chr3	14402576	14489349	+	6404	86773	1	SLC6A6	TAUT	solute carrier family 6 member 6	solute carrier family 6 member 6	Hs.529488	6533	ENSG00000131389	176.372	175.736	720.78	576.529	1061.94	1312.66	0.878327	7.33572e-11	2.43627	5.06909e-90	1.55794	2.26775e-37
NM_001134367	chr3	14402576	14489349	+	6525	86773	1	SLC6A6	TAUT	solute carrier family 6 member 6	solute carrier family 6 member 6	Hs.529488	6533	ENSG00000131389	176.372	175.736	720.78	576.529	1061.94	1312.66	0.878327	7.33572e-11	2.43627	5.06909e-90	1.55794	2.26775e-37
NM_003043	chr3	14402576	14489349	+	6529	86773	1	SLC6A6	TAUT	solute carrier family 6 member 6	solute carrier family 6 member 6	Hs.529488	6533	ENSG00000131389	176.372	175.736	720.78	576.529	1061.94	1312.66	0.878327	7.33572e-11	2.43627	5.06909e-90	1.55794	2.26775e-37
NM_153256	chr10	11823398	11872277	+	3332	48879	1	PROSER2	C10orf47	proline and serine rich 2	proline and serine rich 2	Hs.435775	254427	ENSG00000148426	121.788	121.244	296.637	254.471	441.143	566.011	0.874559	6.57207e-11	1.73305	1.04633e-46	0.858489	2.57906e-12
NM_001254758	chr11	126403416	126414641	+	1726	11225	1	ST3GAL4	CGS23|NANTA3|SAT3|SIAT4|SIAT4C|ST3GalIV|STZ	ST3 beta-galactoside alpha-2,3-sialyltransferase 4	ST3 beta-galactoside alpha-2,3-sialyltransferase 4	Hs.591947	6484	ENSG00000110080	18.5709	18.1356	76.4787	59.2192	112.79	134.567	0.873394	1.74602e-07	2.43583	1.23979e-63	1.56244	9.36423e-27
NR_103831	chr2	28384409	28394672	-	2849	10263	1	FLJ31356	-	uncharacterized protein FLJ31356	uncharacterized protein FLJ31356	Hs.562970	403150	ENSG00000229951	30.5752	25.4579	127.506	111.036	203.743	228.714	0.8653	1.69265e-09	2.63234	5.97412e-95	1.76704	2.78771e-43
NM_002889	chr7	150338318	150341674	-	740	3356	1	RARRES2	HP10433|TIG2	retinoic acid receptor responder 2	retinoic acid receptor responder 2	Hs.647064	5919	ENSG00000106538	5.95088	5.78976	24.6989	19.4179	41.7617	37.9098	0.864873	0.000116009	2.4511	2.35038e-41	1.58623	6.7644e-18
NM_001032280	chr6	10396683	10412374	-	3807	15691	1	TFAP2A	AP-2|AP-2alpha|AP2TF|BOFS|TFAP2	transcription factor AP-2 alpha	transcription factor AP-2 alpha	Hs.519880	7020	ENSG00000137203	35.2949	34.8237	128.008	123.481	214.549	241.518	0.864531	1.25471e-17	2.3858	2.4676e-143	1.52127	8.8235e-59
NM_001127190	chr15	74782084	74803198	+	2220	21114	1	CSK	-	c-src tyrosine kinase	c-src tyrosine kinase	Hs.77793	1445	ENSG00000103653	30.9856	33.5465	80.4907	66.7289	122.696	144.107	0.864528	3.11108e-09	1.73149	9.64767e-41	0.866964	4.2818e-11
NM_004383	chr15	74782084	74803198	+	2739	21114	1	CSK	-	c-src tyrosine kinase	c-src tyrosine kinase	Hs.77793	1445	ENSG00000103653	30.9856	33.5465	80.4907	66.7289	122.696	144.107	0.864528	3.11108e-09	1.73149	9.64767e-41	0.866964	4.2818e-11
NM_014957	chr8	141128621	141195801	+	5442	67180	1	DENND3	-	DENN domain containing 3	DENN domain containing 3	Hs.18166	22898	ENSG00000105339	139.538	135.804	244.356	232.049	384.185	478.894	0.861358	2.40723e-13	1.33074	4.24334e-35	0.469386	1.83538e-05
NM_003486	chr16	87830023	87869494	-	4542	39471	1	SLC7A5	4F2LC|CD98|D16S469E|E16|LAT1|MPE16	solute carrier family 7 member 5	solute carrier family 7 member 5	Hs.513797	8140	ENSG00000103257	68.1274	73.6492	806.035	680.914	1219.08	1465.3	0.8583	1.51963e-12	3.92625	3.9203e-281	3.06795	7.1508e-172
NM_005958	chr4	186533655	186555383	-	1104	21728	1	MTNR1A	MEL-1A-R|MT1	melatonin receptor 1A	melatonin receptor 1A	Hs.243467	4543	ENSG00000168412	38.0651	38.1443	83.7505	74.6677	125.06	160.552	0.854552	6.77021e-09	1.588	5.43123e-34	0.733444	3.10123e-08
NM_213651	chr1	108134722	108192809	-	3495	58087	1	SLC25A24	APC1|SCAMC-1	solute carrier family 25 member 24	solute carrier family 25 member 24	Hs.656870	29957	ENSG00000085491	104.859	100.81	251.502	211.666	371.578	456.424	0.843803	9.91233e-11	1.69204	5.23122e-47	0.848234	1.19127e-12
NM_030816	chr1	70259002	70354734	-	5666	95732	1	ANKRD13C	dJ677H15.3	ankyrin repeat domain 13C	ankyrin repeat domain 13C	Hs.744989	81573	ENSG00000118454	242.55	254.835	593.023	548.529	933.84	1106.66	0.843223	1.42878e-16	1.72005	3.32875e-74	0.876829	4.90267e-20
NM_001278251	chr11	65375192	65383701	-	3090	8509	1	SLC25A45	-	solute carrier family 25 member 45	solute carrier family 25 member 45	Hs.661604	283130	ENSG00000162241	20.1099	20.2642	61.4337	51.495	93.4291	107.578	0.838806	8.06289e-09	1.99979	1.03717e-54	1.16099	4.17739e-19
NM_001145304	chr19	18257096	18274509	-	4403	17413	1	KIAA1683	-	KIAA1683	KIAA1683	Hs.732366	80726	ENSG00000130518	35.5001	39.8472	139.041	125.412	211.285	259.469	0.836886	5.97952e-10	2.32637	4.56778e-83	1.48948	1.30499e-34
NM_025249	chr19	18257096	18274509	-	3842	17413	1	KIAA1683	-	KIAA1683	KIAA1683	Hs.732366	80726	ENSG00000130518	35.5001	39.8472	139.041	125.412	211.285	259.469	0.836886	5.97952e-10	2.32637	4.56778e-83	1.48948	1.30499e-34
NM_001145305	chr19	18257096	18274509	-	3881	17413	1	KIAA1683	-	KIAA1683	KIAA1683	Hs.732366	80726	ENSG00000130518	35.5001	39.8472	139.041	125.412	211.285	259.469	0.836886	5.97952e-10	2.32637	4.56778e-83	1.48948	1.30499e-34
NM_016355	chr12	12813346	12829981	+	1816	16635	1	DDX47	E4-DBP|HQ0256|MSTP162|RRP3	DEAD-box helicase 47	DEAD-box helicase 47	Hs.719938	51202	ENSG00000213782	46.0681	44.2746	177.406	160.278	274.659	324.995	0.834046	3.57777e-13	2.41407	1.2375e-118	1.58002	2.52971e-51
NM_201224	chr12	12813346	12829981	+	1669	16635	1	DDX47	E4-DBP|HQ0256|MSTP162|RRP3	DEAD-box helicase 47	DEAD-box helicase 47	Hs.719938	51202	ENSG00000213782	46.0681	44.2746	177.406	160.278	274.659	324.995	0.834046	3.57777e-13	2.41407	1.2375e-118	1.58002	2.52971e-51
NM_002032	chr11	61964285	61967660	-	1228	3375	1	FTH1	FHC|FTH|FTHL6|HFE5|PIG15|PLIF	ferritin heavy chain 1	ferritin heavy chain 1	Hs.524910	2495	ENSG00000167996	8.20812	9.28064	448.842	366.151	639.708	804.767	0.831304	1.69688e-08	6.05062	0	5.21932	0
NM_001134368	chr3	14402576	14448185	+	1292	45609	1	SLC6A6	TAUT	solute carrier family 6 member 6	solute carrier family 6 member 6	Hs.529488	6533	ENSG00000131389	94.4959	96.8082	424.143	334.825	597.496	747.024	0.831084	1.06793e-08	2.49567	3.35394e-85	1.66459	2.03384e-38
NM_015210	chr18	8717371	8832777	+	6091	115406	1	MTCL1	CCDC165|KIAA0802|SOGA2	microtubule crosslinking factor 1	microtubule crosslinking factor 1	Hs.707920	23255	ENSG00000168502	213.411	214.391	396.436	341.691	594.794	712.88	0.830954	6.26402e-13	1.29524	1.38767e-34	0.464291	1.55145e-05
NM_032479	chr5	1798385	1799842	-	613	1457	1	MRPL36	BRIP1|L36mt|MRP-L36|PRPL36|RPMJ	mitochondrial ribosomal protein L36	mitochondrial ribosomal protein L36	Hs.719465	64979	ENSG00000171421	2.66764	2.38402	9.77924	8.04609	15.9843	15.4401	0.828395	0.010871	2.32428	3.17398e-23	1.49588	2.51232e-10
NM_012071	chr10	22316383	22320317	+	941	3934	1	COMMD3	BUP|C10orf8	COMM domain containing 3	COMM domain containing 3	Hs.534398	23412	ENSG00000148444	9.23413	8.94007	95.4103	78.4225	137.555	168.837	0.823663	1.04101e-07	3.75817	8.8372e-173	2.9345	1.3742e-105
NM_001135167	chr17	19737985	19745612	-	1772	7627	1	ALDH3A1	ALDH3|ALDHIII	aldehyde dehydrogenase 3 family member A1	aldehyde dehydrogenase 3 family member A1	Hs.531682	218	ENSG00000108602	12.107	10.8984	55.0396	36.4756	73.9553	86.4896	0.819301	0.000855376	2.48561	1.45218e-38	1.66631	7.02791e-18
NR_033967	chr1	42959049	42983358	+	1123	24309	1	SLC2A1-AS1	-	SLC2A1 antisense RNA 1	SLC2A1 antisense RNA 1	Hs.260928	440584	ENSG00000227533	64.8441	63.9428	326.978	278.716	477.839	586.221	0.818502	7.33572e-11	2.72932	1.2289e-129	1.91082	5.57019e-64
NM_004045	chr5	151742822	151758649	-	488	15827	1	ATOX1	ATX1|HAH1	antioxidant 1 copper chaperone	antioxidant 1 copper chaperone	Hs.125213	475	ENSG00000177556	39.5016	40.8689	131.769	116.507	196.539	237.501	0.811326	1.35199e-10	2.11628	1.00795e-77	1.30495	3.69915e-30
NM_003220	chr6	10396683	10415237	-	3299	18554	1	TFAP2A	AP-2|AP-2alpha|AP2TF|BOFS|TFAP2	transcription factor AP-2 alpha	transcription factor AP-2 alpha	Hs.519880	7020	ENSG00000137203	41.5536	41.3798	167.501	152.768	257.324	301.019	0.807562	2.58916e-13	2.43484	5.2043e-130	1.62728	1.50028e-58
NR_026845	chr21	32393133	32393957	+	824	824	1	URB1-AS1	C21orf119|PRED84	URB1 antisense RNA 1 (head to head)	URB1 antisense RNA 1 (head to head)	Hs.58149	84996	ENSG00000256073	1.94943	1.44744	15.1704	10.9427	20.8246	24.6037	0.807001	0.0351726	3.42459	1.33786e-40	2.61759	4.26658e-24
NM_001135168	chr17	19737985	19745459	-	1927	7474	1	ALDH3A1	ALDH3|ALDHIII	aldehyde dehydrogenase 3 family member A1	aldehyde dehydrogenase 3 family member A1	Hs.531682	218	ENSG00000108602	11.7992	10.4727	51.9052	34.2227	69.0024	80.3386	0.803498	0.00157635	2.42892	1.49403e-35	1.62542	1.77717e-16
NM_004235	chr9	107484852	107489720	-	2886	4868	1	KLF4	EZF|GKLF	Kruppel like factor 4	Kruppel like factor 4	Hs.376206	9314	ENSG00000136826	8.10551	8.00349	47.141	46.2382	71.2537	91.1341	0.801493	1.35222e-06	3.01561	5.4482e-101	2.21412	8.11095e-55
NM_001314052	chr9	107484857	107489720	-	2983	4863	1	KLF4	EZF|GKLF	Kruppel like factor 4	Kruppel like factor 4	Hs.376206	9314	ENSG00000136826	8.10551	8.00349	47.141	46.2382	71.2537	91.1341	0.801493	1.35222e-06	3.01561	5.4482e-101	2.21412	8.11095e-55
NM_001001890	chr21	34787801	34888690	-	7273	100889	1	RUNX1	AML1|AML1-EVI-1|AMLCR1|CBF2alpha|CBFA2|EVI-1|PEBP2aB|PEBP2alpha	runt related transcription factor 1	runt related transcription factor 1	Hs.149261	861	ENSG00000159216	218.233	228.951	801.773	645.833	1119.46	1392.87	0.801324	6.27126e-09	2.17274	2.10432e-71	1.37141	4.85187e-29
NM_006516	chr1	42925375	42959176	-	3669	33801	1	SLC2A1	CSE|DYT17|DYT18|DYT9|EIG12|GLUT|GLUT-1|GLUT1|GLUT1DS|HTLVR|PED|SDCHCN	solute carrier family 2 member 1	solute carrier family 2 member 1	Hs.473721	6513	ENSG00000117394	84.954	87.8681	1241.96	974.971	1702.77	2143.41	0.800902	3.56303e-08	4.15847	5.1591e-238	3.35757	2.2587e-155
NM_001282710	chr2	11155372	11178872	+	1785	23500	1	PQLC3	C2orf22	PQ loop repeat containing 3	PQ loop repeat containing 3	Hs.274415	130814	ENSG00000162976	47.4019	42.5718	251.126	208.018	346.363	449.018	0.797588	3.7275e-07	2.82568	1.05947e-97	2.02809	9.48667e-51
NM_001282712	chr2	11155372	11178872	+	1660	23500	1	PQLC3	C2orf22	PQ loop repeat containing 3	PQ loop repeat containing 3	Hs.274415	130814	ENSG00000162976	47.4019	42.5718	251.126	208.018	346.363	449.018	0.797588	3.7275e-07	2.82568	1.05947e-97	2.02809	9.48667e-51
NR_104231	chr2	11155372	11178872	+	1901	23500	1	PQLC3	C2orf22	PQ loop repeat containing 3	PQ loop repeat containing 3	Hs.274415	130814	ENSG00000162976	47.4019	42.5718	251.126	208.018	346.363	449.018	0.797588	3.7275e-07	2.82568	1.05947e-97	2.02809	9.48667e-51
NM_152391	chr2	11155372	11178872	+	1827	23500	1	PQLC3	C2orf22	PQ loop repeat containing 3	PQ loop repeat containing 3	Hs.274415	130814	ENSG00000162976	47.4019	42.5718	251.126	208.018	346.363	449.018	0.797588	3.7275e-07	2.82568	1.05947e-97	2.02809	9.48667e-51
NM_001282711	chr2	11155372	11178872	+	1706	23500	1	PQLC3	C2orf22	PQ loop repeat containing 3	PQ loop repeat containing 3	Hs.274415	130814	ENSG00000162976	47.4019	42.5718	251.126	208.018	346.363	449.018	0.797588	3.7275e-07	2.82568	1.05947e-97	2.02809	9.48667e-51
NR_038222	chr10	11849608	11894710	-	3155	45102	1	PROSER2-AS1	-	PROSER2 antisense RNA 1	PROSER2 antisense RNA 1	Hs.576787	219731	ENSG00000225778	93.7777	96.2122	327.981	265.306	458.703	564.755	0.792763	1.20744e-08	2.11226	7.32306e-67	1.3195	1.06994e-26
NM_001042425	chr6	10396683	10419564	-	3149	22881	1	TFAP2A	AP-2|AP-2alpha|AP2TF|BOFS|TFAP2	transcription factor AP-2 alpha	transcription factor AP-2 alpha	Hs.519880	7020	ENSG00000137203	47.8123	47.8507	172.14	158.991	264.303	307.044	0.792651	1.3013e-13	2.26218	3.2544e-119	1.46953	8.08225e-51
NM_004850	chr2	11181652	11344585	-	6400	162933	1	ROCK2	ROCK-II	Rho associated coiled-coil containing protein kinase 2	Rho associated coiled-coil containing protein kinase 2	Hs.681743	9475	ENSG00000134318	392.245	401.877	1119.85	973.684	1609.12	1992.27	0.787802	3.5811e-11	1.86381	1.12982e-67	1.07601	3.17012e-23
NM_199461	chr10	119029716	119033732	+	4016	4016	1	NANOS1	EC_Rep1a|NOS-1|NOS1|SPGF12|ZC2HC12A	nanos C2HC-type zinc finger 1	nanos C2HC-type zinc finger 1	Hs.591918	340719	ENSG00000188613	6.9769	6.81148	96.6641	76.0623	138.23	157.79	0.785038	5.31267e-07	4.10842	6.3432e-206	3.32339	6.3191e-135
NM_001293298	chr15	80779343	80951662	+	7270	172319	1	CEMIP	CCSP1|HYBID|KIAA1199|TMEM2L	cell migration inducing hyaluronan binding protein	cell migration inducing hyaluronan binding protein	Hs.459088	57214	ENSG00000103888	345.356	330.357	1756.13	1403.24	2406.19	3009.56	0.783487	2.35215e-08	2.68505	1.7852e-106	1.90156	7.69398e-54
NM_018689	chr15	80779343	80951662	+	7111	172319	1	CEMIP	CCSP1|HYBID|KIAA1199|TMEM2L	cell migration inducing hyaluronan binding protein	cell migration inducing hyaluronan binding protein	Hs.459088	57214	ENSG00000103888	345.356	330.357	1756.13	1403.24	2406.19	3009.56	0.783487	2.35215e-08	2.68505	1.7852e-106	1.90156	7.69398e-54
NM_001293304	chr15	80779343	80951662	+	7210	172319	1	CEMIP	CCSP1|HYBID|KIAA1199|TMEM2L	cell migration inducing hyaluronan binding protein	cell migration inducing hyaluronan binding protein	Hs.459088	57214	ENSG00000103888	345.356	330.357	1756.13	1403.24	2406.19	3009.56	0.783487	2.35215e-08	2.68505	1.7852e-106	1.90156	7.69398e-54
NM_001251883	chr3	42502612	42537573	+	2426	34961	1	VIPR1	HVR1|II|PACAP-R-2|PACAP-R2|RDC1|V1RG|VAPC1|VIP-R-1|VIPR|VIRG|VPAC1|VPAC1R|VPCAP1R	vasoactive intestinal peptide receptor 1	vasoactive intestinal peptide receptor 1	Hs.348500	7433	ENSG00000114812	56.7386	55.0027	173.394	155.236	262.164	300.768	0.782772	1.2544e-12	2.01681	2.11879e-90	1.23404	1.90821e-34
NM_001251885	chr3	42502612	42537573	+	2743	34961	1	VIPR1	HVR1|II|PACAP-R-2|PACAP-R2|RDC1|V1RG|VAPC1|VIP-R-1|VIPR|VIRG|VPAC1|VPAC1R|VPCAP1R	vasoactive intestinal peptide receptor 1	vasoactive intestinal peptide receptor 1	Hs.348500	7433	ENSG00000114812	56.7386	55.0027	173.394	155.236	262.164	300.768	0.782772	1.2544e-12	2.01681	2.11879e-90	1.23404	1.90821e-34
NM_001251884	chr3	42502612	42537573	+	2680	34961	1	VIPR1	HVR1|II|PACAP-R-2|PACAP-R2|RDC1|V1RG|VAPC1|VIP-R-1|VIPR|VIRG|VPAC1|VPAC1R|VPCAP1R	vasoactive intestinal peptide receptor 1	vasoactive intestinal peptide receptor 1	Hs.348500	7433	ENSG00000114812	56.7386	55.0027	173.394	155.236	262.164	300.768	0.782772	1.2544e-12	2.01681	2.11879e-90	1.23404	1.90821e-34
NM_004624	chr3	42502612	42537573	+	2789	34961	1	VIPR1	HVR1|II|PACAP-R-2|PACAP-R2|RDC1|V1RG|VAPC1|VIP-R-1|VIPR|VIRG|VPAC1|VPAC1R|VPCAP1R	vasoactive intestinal peptide receptor 1	vasoactive intestinal peptide receptor 1	Hs.348500	7433	ENSG00000114812	56.7386	55.0027	173.394	155.236	262.164	300.768	0.782772	1.2544e-12	2.01681	2.11879e-90	1.23404	1.90821e-34
NM_001251882	chr3	42489299	42537573	+	3166	48274	1	VIPR1	HVR1|II|PACAP-R-2|PACAP-R2|RDC1|V1RG|VAPC1|VIP-R-1|VIPR|VIRG|VPAC1|VPAC1R|VPCAP1R	vasoactive intestinal peptide receptor 1	vasoactive intestinal peptide receptor 1	Hs.348500	7433	ENSG00000114812	92.3413	83.8664	257.019	237.628	386.098	460.692	0.78078	3.90256e-11	1.94788	8.28924e-75	1.1671	1.71097e-27
NM_007277	chr5	443219	467294	+	2761	24075	1	EXOC3	SEC6|SEC6L1|Sec6p	exocyst complex component 3	exocyst complex component 3	Hs.481464	11336	ENSG00000180104	42.477	43.5935	100.175	88.2924	153.877	167.958	0.779383	1.12809e-11	1.58777	7.05459e-53	0.808389	1.70918e-14
NM_177439	chrX	48476021	48486364	+	2190	10343	1	FTSJ1	CDLIV|JM23|MRX44|MRX9|SPB1|TRMT7	FtsJ RNA methyltransferase homolog 1 (E. coli)	FtsJ RNA methyltransferase homolog 1 (E. coli)	Hs.23170	24140	ENSG00000068438	11.594	8.51435	45.135	36.7974	63.937	75.5685	0.774616	0.00148651	2.47746	5.45161e-40	1.70284	2.08201e-19
NM_012280	chrX	48476021	48486364	+	2090	10343	1	FTSJ1	CDLIV|JM23|MRX44|MRX9|SPB1|TRMT7	FtsJ RNA methyltransferase homolog 1 (E. coli)	FtsJ RNA methyltransferase homolog 1 (E. coli)	Hs.23170	24140	ENSG00000068438	11.594	8.51435	45.135	36.7974	63.937	75.5685	0.774616	0.00148651	2.47746	5.45161e-40	1.70284	2.08201e-19
NM_001282157	chrX	48476021	48486364	+	1668	10343	1	FTSJ1	CDLIV|JM23|MRX44|MRX9|SPB1|TRMT7	FtsJ RNA methyltransferase homolog 1 (E. coli)	FtsJ RNA methyltransferase homolog 1 (E. coli)	Hs.23170	24140	ENSG00000068438	11.594	8.51435	45.135	36.7974	63.937	75.5685	0.774616	0.00148651	2.47746	5.45161e-40	1.70284	2.08201e-19
NM_006732	chr19	45467995	45475179	+	3775	7184	1	FOSB	AP-1|G0S3|GOS3|GOSB	FosB proto-oncogene, AP-1 transcription factor subunit	FosB proto-oncogene, AP-1 transcription factor subunit	Hs.590958	2354	ENSG00000125740	12.0044	11.4944	30.2154	31.1115	52.6805	51.4669	0.771704	1.47503e-06	1.83497	7.36485e-41	1.06327	2.04043e-14
NM_001114171	chr19	45467995	45475179	+	3667	7184	1	FOSB	AP-1|G0S3|GOS3|GOSB	FosB proto-oncogene, AP-1 transcription factor subunit	FosB proto-oncogene, AP-1 transcription factor subunit	Hs.590958	2354	ENSG00000125740	12.0044	11.4944	30.2154	31.1115	52.6805	51.4669	0.771704	1.47503e-06	1.83497	7.36485e-41	1.06327	2.04043e-14
NM_018948	chr1	8011719	8026333	-	3128	14614	1	ERRFI1	GENE-33|MIG-6|MIG6|RALT	ERBB receptor feedback inhibitor 1	ERBB receptor feedback inhibitor 1	Hs.605445	54206	ENSG00000116285	56.0204	62.4102	515.542	433.738	740.904	869.54	0.76911	1.09316e-09	3.4492	1.9055e-209	2.68009	1.0465e-126
NM_001300905	chr12	56595596	56630331	-	8942	34735	1	BAZ2A	TIP5|WALp3	bromodomain adjacent to zinc finger domain 2A	bromodomain adjacent to zinc finger domain 2A	Hs.314263	11176	ENSG00000076108	81.2603	81.1418	332.369	288.801	472.323	579.944	0.765794	5.45059e-10	2.37867	5.3969e-104	1.61287	2.68311e-48
NR_040073	chr1	198808003	198937429	-	603	129426	1	MIR181A1HG	-	MIR181A1 host gene	MIR181A1 host gene	Hs.711077	100131234		265.43	268.543	491.47	433.416	705.783	860.628	0.765425	3.66029e-11	1.23558	4.49082e-32	0.470155	1.01753e-05
NM_001301214	chr12	113244261	113298584	+	4947	54323	1	TPCN1	TPC1	two pore segment channel 1	two pore segment channel 1	Hs.524763	53373	ENSG00000186815	96.1376	98.5962	269.055	237.199	374.392	483.538	0.765251	2.33564e-08	1.82128	6.03466e-52	1.05603	3.85048e-18
NR_125373	chr10	88932684	88939974	+	2042	7290	1	ACTA2-AS1	ZXF1|uc001kfo.1	ACTA2 antisense RNA 1	ACTA2 antisense RNA 1	Hs.713690	100132116	ENSG00000180139	14.4668	13.1972	28.2094	29.6096	44.6884	52.8478	0.758292	2.685e-05	1.50129	1.70227e-23	0.742993	1.03591e-06
NR_027406	chr9	124353473	124359184	+	5711	5711	1	LOC100129034	-	uncharacterized LOC100129034	uncharacterized LOC100129034	Hs.654980	100129034		12.62	8.68464	55.4157	40.7668	77.67	82.8492	0.748762	0.00832085	2.59831	9.52623e-37	1.84954	4.24551e-19
NM_000189	chr2	74832655	74893354	+	7092	60699	1	HK2	HKII|HXK2	hexokinase 2	hexokinase 2	Hs.406266	3099	ENSG00000159399	136.46	131.547	403.457	368.725	599.86	692.293	0.748687	1.49971e-13	1.95332	2.095e-99	1.20464	2.1911e-38
NM_021819	chr15	74812853	74825758	+	1735	12905	1	LMAN1L	ERGIC-53L|ERGL	lectin, mannose binding 1 like	lectin, mannose binding 1 like	Hs.620644	79748	ENSG00000140506	20.0073	23.0739	36.7349	35.8319	58.6464	62.5135	0.746215	1.73266e-06	1.17752	1.63162e-18	0.431306	0.00159707
NM_004209	chr16	1989945	1994275	+	2050	4330	1	SYNGR3	-	synaptogyrin 3	synaptogyrin 3	Hs.435277	9143	ENSG00000127561	4.41186	6.04519	17.8032	23.0655	33.4318	34.8971	0.74533	0.0238926	2.39458	5.08437e-26	1.64925	6.47709e-13
NM_005438	chr11	65892136	65900526	-	1752	8390	1	FOSL1	FRA|FRA1|fra-1	FOS like 1, AP-1 transcription factor subunit	FOS like 1, AP-1 transcription factor subunit	Hs.283565	8061	ENSG00000175592	18.2631	22.3076	247.49	213.919	331.73	439.226	0.74462	1.94136e-05	3.92996	3.4742e-164	3.18534	4.4152e-108
NM_001300855	chr11	65892136	65900526	-	1747	8390	1	FOSL1	FRA|FRA1|fra-1	FOS like 1, AP-1 transcription factor subunit	FOS like 1, AP-1 transcription factor subunit	Hs.283565	8061	ENSG00000175592	18.2631	22.3076	247.49	213.919	331.73	439.226	0.74462	1.94136e-05	3.92996	3.4742e-164	3.18534	4.4152e-108
NM_001300844	chr11	65892136	65900526	-	1644	8390	1	FOSL1	FRA|FRA1|fra-1	FOS like 1, AP-1 transcription factor subunit	FOS like 1, AP-1 transcription factor subunit	Hs.283565	8061	ENSG00000175592	18.2631	22.3076	247.49	213.919	331.73	439.226	0.74462	1.94136e-05	3.92996	3.4742e-164	3.18534	4.4152e-108
NM_001300857	chr11	65892136	65900526	-	1446	8390	1	FOSL1	FRA|FRA1|fra-1	FOS like 1, AP-1 transcription factor subunit	FOS like 1, AP-1 transcription factor subunit	Hs.283565	8061	ENSG00000175592	18.2631	22.3076	247.49	213.919	331.73	439.226	0.74462	1.94136e-05	3.92996	3.4742e-164	3.18534	4.4152e-108
NM_001300856	chr11	65892136	65900526	-	1554	8390	1	FOSL1	FRA|FRA1|fra-1	FOS like 1, AP-1 transcription factor subunit	FOS like 1, AP-1 transcription factor subunit	Hs.283565	8061	ENSG00000175592	18.2631	22.3076	247.49	213.919	331.73	439.226	0.74462	1.94136e-05	3.92996	3.4742e-164	3.18534	4.4152e-108
NR_125339	chr11	65892136	65900526	-	1404	8390	1	FOSL1	FRA|FRA1|fra-1	FOS like 1, AP-1 transcription factor subunit	FOS like 1, AP-1 transcription factor subunit	Hs.283565	8061	ENSG00000175592	18.2631	22.3076	247.49	213.919	331.73	439.226	0.74462	1.94136e-05	3.92996	3.4742e-164	3.18534	4.4152e-108
NM_001190822	chr18	48919853	48949333	-	2291	29480	1	SMAD7	CRCS3|MADH7|MADH8	SMAD family member 7	SMAD family member 7	Hs.465087	4092	ENSG00000101665	65.1519	68.6257	368.477	293.307	497.2	603.167	0.740125	2.5076e-07	2.72322	7.8052e-108	1.98309	1.35203e-57
NM_005252	chr14	75278778	75282234	+	2157	3456	1	FOS	AP-1|C-FOS|p55	Fos proto-oncogene, AP-1 transcription factor subunit	Fos proto-oncogene, AP-1 transcription factor subunit	Hs.25647	2353	ENSG00000170345	7.0795	5.8749	53.9112	43.4489	80.3715	80.7152	0.736391	0.000194634	3.32266	4.77964e-98	2.58627	1.02993e-59
NM_001190823	chr18	48919853	48942807	-	2384	22954	1	SMAD7	CRCS3|MADH7|MADH8	SMAD family member 7	SMAD family member 7	Hs.465087	4092	ENSG00000101665	48.7357	49.809	239.591	188.6	321.599	388.01	0.735564	7.43342e-07	2.53137	3.02067e-88	1.7958	7.38139e-45
NM_052828	chr6_GL000252v2_alt	1407864	1416850	-	3005	8987	8	TRIM10	HERF1|RFB30|RNF9	tripartite motif containing 10	tripartite motif containing 10	Hs.709483	10107	ENSG00000204613	20.3151	22.8185	37.2364	34.0081	54.4815	63.6433	0.735168	8.80096e-06	1.13739	3.94902e-16	0.402225	0.00486386
NM_006778	chr6_GL000254v2_alt	1496021	1505011	-	3544	8987	8	TRIM10	HERF1|RFB30|RNF9	tripartite motif containing 10	tripartite motif containing 10	Hs.709483	10107	ENSG00000204613	20.3151	22.8185	37.2364	34.0081	54.4815	63.6433	0.735168	8.80096e-06	1.13739	3.94902e-16	0.402225	0.00486386
NM_001012973	chr10	80132502	80145028	+	672	12526	1	PLAC9	-	placenta specific 9	placenta specific 9	Hs.204947	219348	ENSG00000189129	27.0868	28.5231	193.955	173.903	270.832	339.054	0.734024	3.61794e-08	3.13769	3.238e-161	2.40367	6.54872e-95
NM_001080826	chr8	8317736	8381834	-	4725	64098	1	PRAG1	NACK|PEAK2|PRAGMIN|SGK223	PEAK1 related kinase activating pseudokinase 1	PEAK1 related kinase activating pseudokinase 1	Hs.583863	157285	ENSG00000275342	149.49	151.13	1191.06	951.262	1558.46	1989.13	0.733257	5.81889e-07	3.24294	1.2845e-147	2.50968	1.0295e-88
NM_002167	chr1	23557930	23559794	-	1238	1864	1	ID3	HEIR-1|bHLHb25	inhibitor of DNA binding 3, HLH protein	inhibitor of DNA binding 3, HLH protein	Hs.76884	3399	ENSG00000117318	4.10406	3.74632	47.7678	40.445	62.136	84.1045	0.733146	0.000736332	3.90032	1.7474e-117	3.16718	1.05159e-77
NM_000199	chr17	80209280	80220400	-	2767	11120	1	SGSH	HSS|MPS3A|SFMD	N-sulfoglucosamine sulfohydrolase	N-sulfoglucosamine sulfohydrolase	Hs.31074	6448	ENSG00000181523	21.4437	21.2859	89.0162	83.4647	127.649	157.916	0.731722	1.13788e-07	2.4232	2.53214e-91	1.69148	5.95342e-45
NM_001128228	chr9	137191617	137200711	-	2630	9094	1	TPRN	C9orf75|DFNB79	taperin	taperin	Hs.323445	286262	ENSG00000176058	13.2356	12.3458	55.7918	46.7746	80.5966	88.7491	0.731207	3.18435e-06	2.41157	9.33234e-74	1.68036	2.81674e-36
NM_001290190	chr19	53868545	53876435	+	3107	7890	1	MYADM	SB135	myeloid associated differentiation marker	myeloid associated differentiation marker	Hs.380906	91663	ENSG00000179820	14.5694	15.8367	91.3983	81.5337	139.693	145.363	0.729173	4.28741e-09	2.9149	3.6843e-156	2.18573	4.09001e-88
NM_001190821	chr18	48919853	48950711	-	3083	30858	1	SMAD7	CRCS3|MADH7|MADH8	SMAD family member 7	SMAD family member 7	Hs.465087	4092	ENSG00000101665	68.1274	70.8394	407.343	319.483	542.339	656.768	0.729046	6.12968e-07	2.79229	1.8797e-110	2.06324	1.056e-60
NM_005904	chr18	48919853	48950711	-	3086	30858	1	SMAD7	CRCS3|MADH7|MADH8	SMAD family member 7	SMAD family member 7	Hs.465087	4092	ENSG00000101665	68.1274	70.8394	407.343	319.483	542.339	656.768	0.729046	6.12968e-07	2.79229	1.8797e-110	2.06324	1.056e-60
NM_001166692	chr11	33698108	33700740	-	902	2632	1	C11orf91	-	chromosome 11 open reading frame 91	chromosome 11 open reading frame 91	Hs.709466	100131378	ENSG00000205177	5.64308	4.59775	22.4421	22.2072	34.5575	38.663	0.719184	0.00177935	2.52214	1.37923e-46	1.80296	2.90385e-24
NM_001700	chr19_KI270868v1_alt	6674	10860	+	911	4186	2	AZU1	AZAMP|AZU|CAP37|HBP|HUMAZUR|NAZC|hHBP	azurocidin 1	azurocidin 1	Hs.72885	566	ENSG00000172232	4.51446	5.61947	18.4301	15.4485	28.8167	26.4866	0.718131	0.0130803	2.13689	2.96552e-25	1.41876	9.01582e-12
NM_001289967	chr18	58670009	58671873	-	1204	1864	1	LOC101927322	-	uncharacterized LOC101927322	uncharacterized LOC101927322	Hs.644875	101927322		3.38585	3.83146	22.6929	19.3106	34.3324	34.1439	0.714628	0.00160005	2.93327	4.61506e-64	2.21864	5.22798e-37
NM_002910	chrX	153935269	153944780	-	1470	9511	1	RENBP	RBP|RNBP	renin binding protein	renin binding protein	Hs.158331	5973	ENSG00000102032	9.23413	7.40749	23.1944	20.4907	34.1072	37.1566	0.713432	0.00276925	1.78301	6.26963e-23	1.06958	4.7104e-09
NM_023112	chr14	94026378	94048930	+	3872	22552	2	OTUB2	C14orf137|OTB2|OTU2	OTU deubiquitinase, ubiquitin aldehyde binding 2	OTU deubiquitinase, ubiquitin aldehyde binding 2	Hs.278815	78990	ENSG00000089723	37.9625	36.8671	95.7864	83.1429	134.515	157.162	0.711275	9.46146e-08	1.64637	1.08332e-45	0.935094	1.90337e-15
NM_005261	chr8	94249257	94262319	-	2182	13062	1	GEM	KIR	GTP binding protein overexpressed in skeletal muscle	GTP binding protein overexpressed in skeletal muscle	Hs.654463	2669	ENSG00000164949	27.9076	25.6282	52.4067	48.2765	74.0679	90.1299	0.710463	6.62553e-06	1.29967	1.99681e-22	0.589206	1.30768e-05
NM_181702	chr8	94249257	94262319	-	2067	13062	1	GEM	KIR	GTP binding protein overexpressed in skeletal muscle	GTP binding protein overexpressed in skeletal muscle	Hs.654463	2669	ENSG00000164949	27.9076	25.6282	52.4067	48.2765	74.0679	90.1299	0.710463	6.62553e-06	1.29967	1.99681e-22	0.589206	1.30768e-05
NM_001014837	chr6_GL000256v2_alt	4865267	4867013	-	1056	1746	2	CUTA	ACHAP|C6orf82	cutA divalent cation tolerance homolog	cutA divalent cation tolerance homolog	Hs.520070	51596	ENSG00000112514	3.38585	3.06517	13.039	15.8776	23.5261	23.5995	0.709943	0.0178839	2.5555	3.18977e-34	1.84555	2.64162e-18
NM_001014433	chr6	33416542	33418288	-	807	1746	2	CUTA	ACHAP|C6orf82	cutA divalent cation tolerance homolog	cutA divalent cation tolerance homolog	Hs.520070	51596	ENSG00000112514	3.38585	3.06517	13.039	15.8776	23.5261	23.5995	0.709943	0.0178839	2.5555	3.18977e-34	1.84555	2.64162e-18
NM_001014840	chr6	33416542	33418288	-	935	1746	2	CUTA	ACHAP|C6orf82	cutA divalent cation tolerance homolog	cutA divalent cation tolerance homolog	Hs.520070	51596	ENSG00000112514	3.38585	3.06517	13.039	15.8776	23.5261	23.5995	0.709943	0.0178839	2.5555	3.18977e-34	1.84555	2.64162e-18
NM_001014838	chr6	33416542	33418288	-	1025	1746	2	CUTA	ACHAP|C6orf82	cutA divalent cation tolerance homolog	cutA divalent cation tolerance homolog	Hs.520070	51596	ENSG00000112514	3.38585	3.06517	13.039	15.8776	23.5261	23.5995	0.709943	0.0178839	2.5555	3.18977e-34	1.84555	2.64162e-18
NM_015921	chr6	33416542	33418288	-	1198	1746	2	CUTA	ACHAP|C6orf82	cutA divalent cation tolerance homolog	cutA divalent cation tolerance homolog	Hs.520070	51596	ENSG00000112514	3.38585	3.06517	13.039	15.8776	23.5261	23.5995	0.709943	0.0178839	2.5555	3.18977e-34	1.84555	2.64162e-18
NM_001020819	chr19	53867865	53876435	+	3135	8570	1	MYADM	SB135	myeloid associated differentiation marker	myeloid associated differentiation marker	Hs.380906	91663	ENSG00000179820	15.3902	17.4544	111.584	99.0205	168.397	173.983	0.709395	5.34801e-08	3.06816	2.449e-161	2.35876	1.23273e-95
NM_001290194	chr19	53867865	53876435	+	2986	8570	1	MYADM	SB135	myeloid associated differentiation marker	myeloid associated differentiation marker	Hs.380906	91663	ENSG00000179820	15.3902	17.4544	111.584	99.0205	168.397	173.983	0.709395	5.34801e-08	3.06816	2.449e-161	2.35876	1.23273e-95
NM_001290191	chr19	53867865	53876435	+	3059	8570	1	MYADM	SB135	myeloid associated differentiation marker	myeloid associated differentiation marker	Hs.380906	91663	ENSG00000179820	15.3902	17.4544	111.584	99.0205	168.397	173.983	0.709395	5.34801e-08	3.06816	2.449e-161	2.35876	1.23273e-95
NM_138373	chr19	53867865	53876435	+	3071	8570	1	MYADM	SB135	myeloid associated differentiation marker	myeloid associated differentiation marker	Hs.380906	91663	ENSG00000179820	15.3902	17.4544	111.584	99.0205	168.397	173.983	0.709395	5.34801e-08	3.06816	2.449e-161	2.35876	1.23273e-95
NM_001290192	chr19	53867865	53876435	+	3076	8570	1	MYADM	SB135	myeloid associated differentiation marker	myeloid associated differentiation marker	Hs.380906	91663	ENSG00000179820	15.3902	17.4544	111.584	99.0205	168.397	173.983	0.709395	5.34801e-08	3.06816	2.449e-161	2.35876	1.23273e-95
NM_004183	chr11	61949884	61964463	+	2678	14579	1	BEST1	ARB|BEST|BMD|RP50|TU15B|VMD2	bestrophin 1	bestrophin 1	Hs.524910	7439	ENSG00000167995	29.7544	26.2242	535.852	411.852	660.195	883.599	0.709122	0.000122967	4.46644	2.1724e-199	3.75732	2.9043e-141
NM_001300786	chr11	61949884	61964463	+	2409	14579	1	BEST1	ARB|BEST|BMD|RP50|TU15B|VMD2	bestrophin 1	bestrophin 1	Hs.524910	7439	ENSG00000167995	29.7544	26.2242	535.852	411.852	660.195	883.599	0.709122	0.000122967	4.46644	2.1724e-199	3.75732	2.9043e-141
NM_001300787	chr11	61949884	61964463	+	2490	14579	1	BEST1	ARB|BEST|BMD|RP50|TU15B|VMD2	bestrophin 1	bestrophin 1	Hs.524910	7439	ENSG00000167995	29.7544	26.2242	535.852	411.852	660.195	883.599	0.709122	0.000122967	4.46644	2.1724e-199	3.75732	2.9043e-141
NM_001197051	chr11	58579114	58621550	+	5721	42436	1	ZFP91	DMS-8|DSM-8|FKSG11|PZF|ZFP-91|ZNF757	ZFP91 zinc finger protein	ZFP91 zinc finger protein	Hs.524920	80829	ENSG00000186660	96.9584	93.9985	202.982	184.416	294.921	335.288	0.708282	1.57282e-11	1.40676	1.86754e-49	0.698477	5.02682e-13
NM_053023	chr11	58579114	58621550	+	5724	42436	1	ZFP91	DMS-8|DSM-8|FKSG11|PZF|ZFP-91|ZNF757	ZFP91 zinc finger protein	ZFP91 zinc finger protein	Hs.524920	80829	ENSG00000186660	96.9584	93.9985	202.982	184.416	294.921	335.288	0.708282	1.57282e-11	1.40676	1.86754e-49	0.698477	5.02682e-13
NM_001204062	chr10	22316383	22331485	+	3387	15102	1	COMMD3-BMI1	-	COMMD3-BMI1 readthrough	COMMD3-BMI1 readthrough	Hs.380403	100532731	ENSG00000269897	33.3455	31.2477	228.433	192.999	309.216	375.96	0.707027	2.92189e-07	3.0899	3.141e-150	2.38288	1.21311e-89
NR_046583	chr13	110502576	110508179	-	538	5603	1	COL4A2-AS1	-	COL4A2 antisense RNA 1	COL4A2 antisense RNA 1	Hs.508716	100874203	ENSG00000232814	16.3136	15.6664	179.913	159.42	253.722	297.253	0.705281	5.17225e-09	3.79038	8.0412e-279	3.0851	7.1683e-185
NM_001040445	chr2	238426985	238452250	+	6832	25265	1	ASB1	ASB-1	ankyrin repeat and SOCS box containing 1	ankyrin repeat and SOCS box containing 1	Hs.516788	51665	ENSG00000065802	60.8427	56.7056	220.911	192.677	304.376	366.796	0.704148	5.50595e-08	2.19646	1.62834e-84	1.49231	1.66555e-39
NR_125375	chr5	473236	480891	+	1780	7655	1	LOC100288152	-	uncharacterized LOC100288152	uncharacterized LOC100288152	Hs.535801	100288152		9.02893	8.00349	33.8512	31.6479	50.6543	55.4839	0.703042	4.80124e-05	2.32439	2.67551e-60	1.62134	8.1571e-30
NM_001114309	chr1	202010562	202017187	+	3246	6625	1	ELF3	EPR-1|ERT|ESE-1|ESX	E74 like ETS transcription factor 3	E74 like ETS transcription factor 3	Hs.603657	1999	ENSG00000163435	13.7486	14.815	174.647	174.654	269.143	297.002	0.70243	2.09631e-11	3.99393	0	3.2915	1.4856e-265
NM_004433	chr1	202010562	202017187	+	3132	6625	1	ELF3	EPR-1|ERT|ESE-1|ESX	E74 like ETS transcription factor 3	E74 like ETS transcription factor 3	Hs.603657	1999	ENSG00000163435	13.7486	14.815	174.647	174.654	269.143	297.002	0.70243	2.09631e-11	3.99393	0	3.2915	1.4856e-265
NM_001289097	chr14	22978612	22982642	-	1806	4030	1	AJUBA	JUB	ajuba LIM protein	ajuba LIM protein	Hs.655832	84962	ENSG00000129474	8.72112	9.11036	181.167	127.665	230.646	268.883	0.702429	0.000245343	4.49195	9.4221e-192	3.78952	1.243e-136
NM_001267615	chr12	51391317	51474577	+	2263	83260	1	SLC4A8	NBC3|NDCBE	solute carrier family 4 member 8	solute carrier family 4 member 8	Hs.4749	9498	ENSG00000050438	180.886	185.187	306.792	299.636	443.507	540.403	0.702341	3.55231e-10	1.10938	3.36377e-28	0.40704	7.07526e-05
NM_001197098	chr9	33750821	33799231	+	786	48410	1	PRSS3	MTG|PRSS4|T9|TRY3|TRY4	protease, serine 3	protease, serine 3	Hs.654513	5646	ENSG00000010438	121.172	115.625	259.651	209.842	344.9	414.999	0.701254	7.8608e-07	1.36525	6.26006e-29	0.663992	8.29874e-08
NM_145872	chr7	95485901	95528801	+	1546	42900	1	ASB4	ASB-4	ankyrin repeat and SOCS box containing 4	ankyrin repeat and SOCS box containing 4	Hs.602765	51666	ENSG00000005981	103.217	102.853	258.272	226.471	351.316	433.954	0.701104	4.05742e-08	1.61274	3.00262e-47	0.911632	8.28313e-16
NM_001197097	chr9	33750466	33799231	+	1144	48765	1	PRSS3	MTG|PRSS4|T9|TRY3|TRY4	protease, serine 3	protease, serine 3	Hs.654513	5646	ENSG00000010438	121.275	116.136	262.66	212.524	348.727	419.644	0.699849	7.43342e-07	1.37751	1.21141e-29	0.677665	3.95768e-08
NM_007343	chr9	33750466	33799231	+	1016	48765	1	PRSS3	MTG|PRSS4|T9|TRY3|TRY4	protease, serine 3	protease, serine 3	Hs.654513	5646	ENSG00000010438	121.275	116.136	262.66	212.524	348.727	419.644	0.699849	7.43342e-07	1.37751	1.21141e-29	0.677665	3.95768e-08
NM_032876	chr14	22971174	22982642	-	4261	11468	1	AJUBA	JUB	ajuba LIM protein	ajuba LIM protein	Hs.655832	84962	ENSG00000129474	29.1388	31.418	347.414	267.452	459.829	530.486	0.695499	3.91545e-06	3.71567	1.6783e-189	3.02017	2.083e-125
NM_020651	chr2	64092652	64144471	-	3766	51819	1	PELI1	-	pellino E3 ubiquitin protein ligase 1	pellino E3 ubiquitin protein ligase 1	Hs.7886	57162	ENSG00000197329	174.525	172.16	316.822	287.299	440.918	532.997	0.694109	1.34708e-09	1.17323	2.05082e-30	0.479123	4.01952e-06
NM_001282962	chr2	233836701	233854566	-	3026	17865	1	HJURP	FAKTS|URLC9|hFLEG1	Holliday junction recognition protein	Holliday junction recognition protein	Hs.532968	55355	ENSG00000123485	32.6273	28.8637	149.071	137.964	202.167	259.971	0.690879	8.83407e-06	2.59161	1.04133e-88	1.90073	4.0825e-48
NM_001282963	chr2	233836701	233854566	-	2933	17865	1	HJURP	FAKTS|URLC9|hFLEG1	Holliday junction recognition protein	Holliday junction recognition protein	Hs.532968	55355	ENSG00000123485	32.6273	28.8637	149.071	137.964	202.167	259.971	0.690879	8.83407e-06	2.59161	1.04133e-88	1.90073	4.0825e-48
NM_018410	chr2	233836701	233854566	-	3188	17865	1	HJURP	FAKTS|URLC9|hFLEG1	Holliday junction recognition protein	Holliday junction recognition protein	Hs.532968	55355	ENSG00000123485	32.6273	28.8637	149.071	137.964	202.167	259.971	0.690879	8.83407e-06	2.59161	1.04133e-88	1.90073	4.0825e-48
NR_024091	chr11	58579114	58625732	+	3542	46618	1	ZFP91-CNTF	-	ZFP91-CNTF readthrough (NMD candidate)	ZFP91-CNTF readthrough (NMD candidate)	Hs.524920	386607		103.217	101.832	226.176	204.8	323.963	368.428	0.690281	2.99888e-11	1.43982	3.69786e-53	0.749539	3.55067e-15
NM_018648	chr15	34341716	34343161	-	534	1445	1	NOP10	DKCB1|NOLA3|NOP10P	NOP10 ribonucleoprotein	NOP10 ribonucleoprotein	Hs.14317	55505	ENSG00000182117	5.02747	4.42746	17.4271	15.9849	24.6518	28.9972	0.688731	0.00606961	2.18788	1.88528e-32	1.49915	9.10244e-16
NM_001141945	chr10	88935074	88991390	-	1757	56316	1	ACTA2	AAT6|ACTSA|MYMY5	actin, alpha 2, smooth muscle, aorta	actin, alpha 2, smooth muscle, aorta	Hs.500483	59	ENSG00000107796	111.117	113.922	211.006	189.029	299.986	341.314	0.687287	1.03482e-10	1.19509	1.43379e-35	0.507801	1.88339e-07
NM_001290189	chr19	53869391	53876435	+	3586	7044	1	MYADM	SB135	myeloid associated differentiation marker	myeloid associated differentiation marker	Hs.380906	91663	ENSG00000179820	13.3382	14.4744	72.4667	66.1925	110.314	111.595	0.686816	1.40645e-07	2.68275	6.9292e-125	1.99593	1.81075e-69
NM_001020818	chr19	53869391	53876435	+	3355	7044	1	MYADM	SB135	myeloid associated differentiation marker	myeloid associated differentiation marker	Hs.380906	91663	ENSG00000179820	13.3382	14.4744	72.4667	66.1925	110.314	111.595	0.686816	1.40645e-07	2.68275	6.9292e-125	1.99593	1.81075e-69
NM_001020821	chr19	53869391	53876435	+	3200	7044	1	MYADM	SB135	myeloid associated differentiation marker	myeloid associated differentiation marker	Hs.380906	91663	ENSG00000179820	13.3382	14.4744	72.4667	66.1925	110.314	111.595	0.686816	1.40645e-07	2.68275	6.9292e-125	1.99593	1.81075e-69
NM_001290188	chr19	53866158	53876435	+	3316	10277	1	MYADM	SB135	myeloid associated differentiation marker	myeloid associated differentiation marker	Hs.380906	91663	ENSG00000179820	18.1605	19.6682	126.378	109.963	184.157	193.817	0.685617	2.62633e-08	3.00658	4.6431e-172	2.32096	8.5502e-103
NM_001020820	chr19	53866158	53876435	+	3252	10277	1	MYADM	SB135	myeloid associated differentiation marker	myeloid associated differentiation marker	Hs.380906	91663	ENSG00000179820	18.1605	19.6682	126.378	109.963	184.157	193.817	0.685617	2.62633e-08	3.00658	4.6431e-172	2.32096	8.5502e-103
NM_013449	chr12	56595596	56636379	-	8933	40783	1	BAZ2A	TIP5|WALp3	bromodomain adjacent to zinc finger domain 2A	bromodomain adjacent to zinc finger domain 2A	Hs.314263	11176	ENSG00000076108	94.9063	93.147	390.292	338.579	526.805	640.324	0.684781	2.97882e-08	2.3167	1.6919e-102	1.63192	2.65227e-51
NR_109859	chr20	3808494	3812434	+	705	3940	1	LINC01730	-	long intergenic non-protein coding RNA 1730	long intergenic non-protein coding RNA 1730	Hs.744106	101929125	ENSG00000275491	13.0304	15.4961	56.7948	59.6483	80.8218	105.947	0.683604	0.000665723	2.39282	2.23854e-52	1.70922	3.40119e-27
NM_001283	chr7	101154405	101161276	+	1296	6871	1	AP1S1	AP19|CLAPS1|EKV3|MEDNIK|SIGMA1A	adaptor related protein complex 1 sigma 1 subunit	adaptor related protein complex 1 sigma 1 subunit	Hs.489365	1174	ENSG00000106367	16.6214	15.9218	79.3623	74.4531	103.222	142.727	0.679445	0.000291555	2.59851	3.24983e-68	1.91907	1.31435e-37
NR_027783	chrX	23783158	23786223	+	1186	3065	1	SAT1	DC21|KFSD|KFSDX|SAT|SSAT|SSAT-1	spermidine/spermine N1-acetyltransferase 1	spermidine/spermine N1-acetyltransferase 1	Hs.28491	6303	ENSG00000130066	6.05349	5.19376	81.4937	76.706	105.586	147.371	0.67923	0.00108681	4.17156	1.7647e-149	3.49233	6.1744e-105
NM_002970	chrX	23783158	23786223	+	1076	3065	1	SAT1	DC21|KFSD|KFSDX|SAT|SSAT|SSAT-1	spermidine/spermine N1-acetyltransferase 1	spermidine/spermine N1-acetyltransferase 1	Hs.28491	6303	ENSG00000130066	6.05349	5.19376	81.4937	76.706	105.586	147.371	0.67923	0.00108681	4.17156	1.7647e-149	3.49233	6.1744e-105
NM_006278	chr11	126355894	126414641	+	2052	58747	1	ST3GAL4	CGS23|NANTA3|SAT3|SIAT4|SIAT4C|ST3GalIV|STZ	ST3 beta-galactoside alpha-2,3-sialyltransferase 4	ST3 beta-galactoside alpha-2,3-sialyltransferase 4	Hs.591947	6484	ENSG00000110080	114.195	120.138	241.347	206.302	323.85	389.768	0.678693	1.48411e-07	1.28986	1.8856e-30	0.611172	8.15912e-08
NM_021724	chr17	40092784	40100725	-	2774	7941	1	NR1D1	EAR1|THRA1|THRAL|ear-1|hRev	nuclear receptor subfamily 1 group D member 1	nuclear receptor subfamily 1 group D member 1	Hs.724	9572	ENSG00000126368	17.0318	12.7715	115.47	91.189	150.162	179.005	0.678549	0.00217811	3.14812	8.83949e-79	2.46957	8.36152e-49
NM_019058	chr10	72273919	72276039	+	1751	2120	1	DDIT4	Dig2|REDD-1|REDD1	DNA damage inducible transcript 4	DNA damage inducible transcript 4	Hs.744875	54541	ENSG00000168209	5.33528	4.93832	173.394	143.006	224.005	280.432	0.678514	2.09222e-05	5.30004	0	4.62152	1.3565e-268
NM_001254757	chr11	126355645	126414641	+	1853	58996	1	ST3GAL4	CGS23|NANTA3|SAT3|SIAT4|SIAT4C|ST3GalIV|STZ	ST3 beta-galactoside alpha-2,3-sialyltransferase 4	ST3 beta-galactoside alpha-2,3-sialyltransferase 4	Hs.591947	6484	ENSG00000110080	114.298	120.138	241.597	207.16	324.413	390.772	0.678238	1.37913e-07	1.29238	9.74314e-31	0.614142	6.44542e-08
NM_001290193	chr19	53865584	53876435	+	3137	10851	1	MYADM	SB135	myeloid associated differentiation marker	myeloid associated differentiation marker	Hs.380906	91663	ENSG00000179820	19.8021	20.6047	132.271	115.435	189.897	204.11	0.677379	7.69107e-09	2.97093	1.074e-182	2.29356	3.9045e-109
NR_125792	chr2	74909131	74938418	+	493	29287	1	LINC01291	-	long intergenic non-protein coding RNA 1291	long intergenic non-protein coding RNA 1291	Hs.708649	102724515	ENSG00000204792	60.0218	55.5136	98.9208	91.2963	143.858	157.665	0.671398	1.09719e-08	1.06871	1.02137e-24	0.397311	0.000174907
NM_001029882	chr1	27534245	27603494	-	6357	69249	1	AHDC1	MRD25	AT-hook DNA binding motif containing 1	AT-hook DNA binding motif containing 1	Hs.469280	27245	ENSG00000126705	125.789	120.648	226.803	206.516	311.13	375.834	0.669922	2.3062e-08	1.16204	3.76661e-28	0.492116	4.39038e-06
NR_104187	chr22	38961614	38963410	-	571	5042	3	APOBEC3B-AS1	-	APOBEC3B antisense RNA 1	APOBEC3B antisense RNA 1	Hs.626951	100874530	ENSG00000249310	9.74714	11.3241	24.8242	21.349	32.6439	40.5459	0.669844	0.0055148	1.47923	1.31093e-16	0.809388	7.56852e-06
NM_198086	chr14	22971174	22977223	-	3288	6049	1	AJUBA	JUB	ajuba LIM protein	ajuba LIM protein	Hs.655832	84962	ENSG00000129474	17.8527	18.6464	136.784	110.929	186.858	204.864	0.669403	1.9847e-06	3.10893	8.071e-150	2.43953	1.62598e-92
NM_007129	chr13	99981772	99986765	+	2974	4993	1	ZIC2	HPE5	Zic family member 2	Zic family member 2	Hs.653700	7546	ENSG00000043355	10.8758	10.3875	85.7565	77.6716	118.531	139.714	0.665722	1.29876e-06	3.28586	2.0705e-173	2.62014	1.8316e-110
NM_016116	chr7	95485901	95540231	+	3823	54330	1	ASB4	ASB-4	ankyrin repeat and SOCS box containing 4	ankyrin repeat and SOCS box containing 4	Hs.602765	51666	ENSG00000005981	126.302	123.884	271.813	240.524	365.724	443.745	0.665247	5.61277e-08	1.37696	8.14456e-38	0.711717	5.69386e-11
NM_001139443	chr11	61949884	61963594	+	2831	13710	1	BEST1	ARB|BEST|BMD|RP50|TU15B|VMD2	bestrophin 1	bestrophin 1	Hs.524910	7439	ENSG00000167995	25.6504	21.7967	337.133	245.352	394.653	525.214	0.665071	0.00195075	3.95806	4.9117e-131	3.29299	6.53789e-91
NM_001122853	chr5	150660841	150679368	+	3836	18527	1	MYOZ3	CS-3|CS3|FRP3	myozenin 3	myozenin 3	Hs.91626	91977	ENSG00000164591	37.1417	36.186	94.5327	75.6332	116.505	152.267	0.664572	0.000398464	1.55557	1.95756e-25	0.891002	3.49015e-09
NM_133371	chr5	150660841	150679368	+	3488	18527	1	MYOZ3	CS-3|CS3|FRP3	myozenin 3	myozenin 3	Hs.91626	91977	ENSG00000164591	37.1417	36.186	94.5327	75.6332	116.505	152.267	0.664572	0.000398464	1.55557	1.95756e-25	0.891002	3.49015e-09
NM_001287395	chr2	233775679	233833423	+	5323	57744	1	MROH2A	HEATR7B1	maestro heat like repeat family member 2A	maestro heat like repeat family member 2A	Hs.361778	339766	ENSG00000185038	96.3428	98.7665	162.611	141.826	230.759	249.175	0.66439	1.53538e-09	0.9838	1.74258e-23	0.31941	0.00148881
NM_001135675	chr8	42541796	42552997	+	1076	11201	1	SMIM19	C8orf40	small integral membrane protein 19	small integral membrane protein 19	Hs.655320	114926	ENSG00000176209	27.5998	32.1843	93.5297	83.2502	126.411	152.392	0.662708	3.04436e-05	1.90487	1.02836e-47	1.24217	7.38008e-21
NM_005737	chr2	234493041	234497049	-	4008	4008	1	ARL4C	ARL7|LAK	ADP ribosylation factor like GTPase 4C	ADP ribosylation factor like GTPase 4C	Hs.111554	10123	ENSG00000188042	8.82372	9.62122	47.6425	34.8664	54.7067	75.443	0.662701	0.0170365	2.49976	5.43876e-38	1.83706	5.91239e-21
NM_001282431	chr2	234493041	234497053	-	3837	4012	1	ARL4C	ARL7|LAK	ADP ribosylation factor like GTPase 4C	ADP ribosylation factor like GTPase 4C	Hs.111554	10123	ENSG00000188042	8.82372	9.62122	47.7678	34.9737	54.8192	75.443	0.659935	0.0172801	2.50105	3.34959e-38	1.84112	3.904e-21
NM_005735	chr2	97655939	97664098	-	2257	8159	1	ACTR1B	ARP1B|CTRN2|PC3	ARP1 actin-related protein 1 homolog B, centractin beta	ARP1 actin-related protein 1 homolog B, centractin beta	Hs.98791	10120	ENSG00000115073	12.62	12.1755	55.7918	54.0697	79.9213	92.8915	0.65866	3.39127e-06	2.48489	1.11319e-95	1.82623	4.73797e-52
NM_001135674	chr8	42541622	42552997	+	1468	11375	1	SMIM19	C8orf40	small integral membrane protein 19	small integral membrane protein 19	Hs.655320	114926	ENSG00000176209	27.7024	32.1843	96.1626	84.6448	128.662	155.656	0.658534	4.08122e-05	1.93058	1.77101e-48	1.27204	1.32853e-21
NM_001288608	chr1	150549369	150560936	+	4322	11567	1	ADAMTSL4	ADAMTSL-4|ECTOL2|TSRC1	ADAMTS like 4	ADAMTS like 4	Hs.516243	54507	ENSG00000143382	17.0318	18.8167	104.061	88.0778	135.866	166.201	0.658438	4.20927e-05	2.758	2.03336e-97	2.09957	8.54518e-57
NM_001288607	chr1	150549369	150560936	+	4136	11567	1	ADAMTSL4	ADAMTSL-4|ECTOL2|TSRC1	ADAMTS like 4	ADAMTS like 4	Hs.516243	54507	ENSG00000143382	17.0318	18.8167	104.061	88.0778	135.866	166.201	0.658438	4.20927e-05	2.758	2.03336e-97	2.09957	8.54518e-57
NM_019032	chr1	150549369	150560936	+	4253	11567	1	ADAMTSL4	ADAMTSL-4|ECTOL2|TSRC1	ADAMTS like 4	ADAMTS like 4	Hs.516243	54507	ENSG00000143382	17.0318	18.8167	104.061	88.0778	135.866	166.201	0.658438	4.20927e-05	2.758	2.03336e-97	2.09957	8.54518e-57
NM_001265	chr13	27962068	27969368	-	2350	7300	1	CDX2	CDX-3|CDX2/AS|CDX3	caudal type homeobox 2	caudal type homeobox 2	Hs.127383	1045	ENSG00000165556	19.3917	15.3258	263.287	226.471	349.065	420.648	0.658064	0.000141912	4.15334	3.2057e-197	3.49527	7.7813e-140
NM_031440	chr3	46497995	46500949	+	816	2954	1	RTP3	LTM1|TMEM7|Z3CXXC3	receptor transporter protein 3	receptor transporter protein 3	Hs.196584	83597	ENSG00000163825	5.02747	6.21548	16.1734	15.2339	24.7643	24.4782	0.657315	0.0178868	1.81824	9.83603e-21	1.16093	3.42156e-09
NM_014521	chr2	234951984	235055714	+	5182	103730	1	SH3BP4	BOG25|TTP	SH3 domain binding protein 4	SH3 domain binding protein 4	Hs.516777	23677	ENSG00000130147	232.803	233.719	832.866	734.769	1124.3	1337.89	0.65711	3.43521e-09	2.08332	4.9647e-100	1.42621	2.31158e-47
NM_138436	chr8	42541575	42552997	+	847	11422	1	SMIM19	C8orf40	small integral membrane protein 19	small integral membrane protein 19	Hs.655320	114926	ENSG00000176209	27.7024	32.1843	97.9178	85.9322	130.576	158.041	0.656132	4.49954e-05	1.95222	1.90497e-49	1.29609	2.41682e-22
NM_133639	chr15	40872214	40874289	-	1704	2075	1	RHOV	ARHV|CHP|WRCH2	ras homolog family member V	ras homolog family member V	Hs.447901	171177	ENSG00000104140	4.20666	3.74632	15.1704	16.1995	21.3874	27.8675	0.652805	0.0340019	2.31234	4.84667e-29	1.65953	1.92042e-15
NM_052932	chr11	102396325	102453044	-	3589	56719	1	TMEM123	KCT3|PORIMIN|PORMIN	transmembrane protein 123	transmembrane protein 123	Hs.503709	114908	ENSG00000152558	116.658	123.799	244.105	222.394	337.695	391.776	0.650844	3.91872e-09	1.28505	3.05498e-39	0.63421	1.81533e-10
NM_018654	chr12	12940775	12950384	-	1037	9609	1	GPRC5D	-	G protein-coupled receptor class C group 5 member D	G protein-coupled receptor class C group 5 member D	Hs.644599	55507	ENSG00000111291	20.2125	19.1573	39.9946	31.1115	51.1046	59.8774	0.649762	0.00195034	1.17875	2.39723e-13	0.528987	0.00124358
NM_001135676	chr8	42541155	42552997	+	761	11842	1	SMIM19	C8orf40	small integral membrane protein 19	small integral membrane protein 19	Hs.655320	114926	ENSG00000176209	30.1648	33.6317	127.256	112.86	168.397	205.366	0.643642	1.22296e-05	2.23374	2.69287e-74	1.5901	4.3089e-38
NM_014899	chr5	95731146	95796367	+	5565	65221	1	RHOBTB3	-	Rho related BTB domain containing 3	Rho related BTB domain containing 3	Hs.445030	22836	ENSG00000164292	157.288	156.238	509.148	413.14	636.106	795.729	0.640361	1.29449e-05	1.87365	5.63661e-53	1.23329	1.63522e-23
NM_001291902	chr11	68312609	68449275	+	5180	136666	1	LRP5	BMND1|EVR1|EVR4|HBM|LR3|LRP-5|LRP7|OPPG|OPS|OPTA1|VBCH2	LDL receptor related protein 5	LDL receptor related protein 5	Hs.6347	4041	ENSG00000162337	243.781	252.536	443.075	401.232	590.404	719.658	0.638811	5.41515e-08	1.08331	8.07416e-26	0.444498	2.15792e-05
NM_002335	chr11	68312609	68449275	+	5158	136666	1	LRP5	BMND1|EVR1|EVR4|HBM|LR3|LRP-5|LRP7|OPPG|OPS|OPTA1|VBCH2	LDL receptor related protein 5	LDL receptor related protein 5	Hs.6347	4041	ENSG00000162337	243.781	252.536	443.075	401.232	590.404	719.658	0.638811	5.41515e-08	1.08331	8.07416e-26	0.444498	2.15792e-05
NM_001613	chr10	88935074	88952823	-	1398	17749	1	ACTA2	AAT6|ACTSA|MYMY5	actin, alpha 2, smooth muscle, aorta	actin, alpha 2, smooth muscle, aorta	Hs.500483	59	ENSG00000107796	35.2949	32.61	83.3743	73.273	105.136	137.58	0.635784	0.0003551	1.51918	9.18701e-27	0.883398	7.25961e-10
NM_018444	chr8	93916855	93926068	+	4277	9213	1	PDP1	PDH|PDP|PDPC|PPM2A|PPM2C	pyruvate dehyrogenase phosphatase catalytic subunit 1	pyruvate dehyrogenase phosphatase catalytic subunit 1	Hs.22265	54704	ENSG00000164951	24.6243	23.6699	170.635	149.657	219.615	274.909	0.631532	1.30641e-05	3.03852	5.2178e-141	2.40698	9.42501e-89
NM_025008	chr1	150549369	150558748	+	2946	9379	1	ADAMTSL4	ADAMTSL-4|ECTOL2|TSRC1	ADAMTS like 4	ADAMTS like 4	Hs.516243	54507	ENSG00000143382	12.7226	14.5595	69.207	60.0775	90.9526	108.457	0.6311	0.000249932	2.55337	2.46643e-77	1.92227	3.30987e-44
NM_001697	chr21	33903453	33915854	-	805	12401	1	ATP5O	ATPO|HMC08D05|OSCP	ATP synthase, H+ transporting, mitochondrial F1 complex, O subunit	ATP synthase, H+ transporting, mitochondrial F1 complex, O subunit	Hs.409140	539	ENSG00000241837	27.292	25.7985	64.5681	55.2498	87.6883	96.9085	0.631019	2.10478e-05	1.48254	3.06522e-33	0.851518	9.80409e-12
NM_005180	chr10	22321210	22331485	+	3429	10275	1	BMI1	FLVI2/BMI1|PCGF4|RNF51|flvi-2/bmi-1	BMI1 proto-oncogene, polycomb ring finger	BMI1 proto-oncogene, polycomb ring finger	Hs.380403	648	ENSG00000168283	23.3931	21.6265	121.238	105.243	155.115	193.942	0.629106	7.03369e-05	2.63717	1.52736e-93	2.00806	1.41271e-54
NM_178167	chr16	1997652	2009821	-	3368	12169	1	ZNF598	-	zinc finger protein 598	zinc finger protein 598	Hs.343828	90850	ENSG00000167962	14.672	18.3059	119.106	87.8633	146.785	171.473	0.6289	0.00474952	2.95481	2.04564e-72	2.32591	3.41657e-45
NM_001161780	chr8	93916934	93926068	+	4233	9134	1	PDP1	PDH|PDP|PDPC|PPM2A|PPM2C	pyruvate dehyrogenase phosphatase catalytic subunit 1	pyruvate dehyrogenase phosphatase catalytic subunit 1	Hs.22265	54704	ENSG00000164951	24.5217	23.4996	163.865	143.435	210.384	263.109	0.628625	1.67791e-05	2.98401	1.6884e-134	2.35539	4.48776e-84
NM_001161779	chr8	93916947	93926068	+	4359	9121	1	PDP1	PDH|PDP|PDPC|PPM2A|PPM2C	pyruvate dehyrogenase phosphatase catalytic subunit 1	pyruvate dehyrogenase phosphatase catalytic subunit 1	Hs.22265	54704	ENSG00000164951	24.4191	23.4996	162.611	142.255	209.033	260.347	0.627594	1.47572e-05	2.97458	1.6211e-135	2.34699	1.21486e-84
NM_032521	chr20	50731544	50753741	+	4614	22197	1	PARD6B	PAR6B	par-6 family cell polarity regulator beta	par-6 family cell polarity regulator beta	Hs.589848	84612	ENSG00000124171	67.3066	70.9246	374.119	320.556	472.999	595.51	0.626234	8.88327e-06	2.63289	3.5406e-111	2.00666	6.23046e-65
NM_001286840	chr9	120855651	120894896	-	4159	39245	1	PHF19	MTF2L1|PCL3|TDRD19B	PHD finger protein 19	PHD finger protein 19	Hs.460124	26147	ENSG00000119403	85.8774	89.8264	193.203	182.163	257.999	319.597	0.626019	9.77574e-07	1.39965	2.80726e-37	0.773629	3.53444e-12
NM_001017366	chr1	207088842	207099992	+	973	11150	1	C4BPB	C4BP	complement component 4 binding protein beta	complement component 4 binding protein beta	Hs.99886	725	ENSG00000123843	31.1908	31.8437	74.0966	62.5449	93.3165	116.742	0.625741	0.0002533	1.41911	4.30804e-25	0.793365	1.04362e-08
NM_001017365	chr1	207088842	207099992	+	976	11150	1	C4BPB	C4BP	complement component 4 binding protein beta	complement component 4 binding protein beta	Hs.99886	725	ENSG00000123843	31.1908	31.8437	74.0966	62.5449	93.3165	116.742	0.625741	0.0002533	1.41911	4.30804e-25	0.793365	1.04362e-08
NM_001161781	chr8	93917051	93926068	+	4220	9017	1	PDP1	PDH|PDP|PDPC|PPM2A|PPM2C	pyruvate dehyrogenase phosphatase catalytic subunit 1	pyruvate dehyrogenase phosphatase catalytic subunit 1	Hs.22265	54704	ENSG00000164951	24.0087	23.159	151.578	134.96	196.876	243.652	0.625434	9.11267e-06	2.90597	4.7603e-135	2.28053	1.8726e-83
NM_013358	chr1	17205126	17246006	+	3846	40880	1	PADI1	HPAD10|PAD1|PDI|PDI1	peptidyl arginine deiminase 1	peptidyl arginine deiminase 1	Hs.412941	29943	ENSG00000142623	87.6216	80.1201	166.373	148.155	223.329	259.092	0.623231	9.28459e-07	1.20774	2.24103e-28	0.584507	1.29426e-07
NM_001290292	chr14	24439766	24442905	-	1148	3139	1	SDR39U1	C14orf124|HCDI	short chain dehydrogenase/reductase family 39U member 1	short chain dehydrogenase/reductase family 39U member 1	Hs.643552	56948	ENSG00000100445	5.54048	7.91835	65.6965	51.7095	81.8349	97.9127	0.621418	0.0288977	3.42339	3.22558e-71	2.80197	5.71365e-48
NM_020307	chr3	157147556	157160760	-	2931	13204	1	CCNL1	ANIA6A|BM-001|PRO1073|ania-6a	cyclin L1	cyclin L1	Hs.4859	57018	ENSG00000163660	27.4972	32.3545	289.365	246.318	378.106	440.733	0.61875	2.46108e-05	3.45821	1.3367e-180	2.83946	6.0306e-122
NM_021961	chr11	12674422	12944737	+	9415	270315	1	TEAD1	AA|NTEF-1|REF1|TCF-13|TCF13|TEAD-1|TEF-1	TEA domain transcription factor 1	TEA domain transcription factor 1	Hs.655331	7003	ENSG00000187079	611.71	602.05	1918.11	1648.59	2490.17	2959.98	0.617779	1.11066e-07	1.85018	3.61959e-75	1.2324	6.89247e-34
NM_014750	chr14	55148116	55191678	-	2992	43562	1	DLGAP5	DLG7|HURP	DLG associated protein 5	DLG associated protein 5	Hs.77695	9787	ENSG00000126787	107.629	108.473	188.188	172.83	250.232	301.772	0.617664	3.04693e-07	1.03613	4.57904e-23	0.418464	8.2957e-05
NM_001146015	chr14	55148116	55191678	-	3083	43562	1	DLGAP5	DLG7|HURP	DLG associated protein 5	DLG associated protein 5	Hs.77695	9787	ENSG00000126787	107.629	108.473	188.188	172.83	250.232	301.772	0.617664	3.04693e-07	1.03613	4.57904e-23	0.418464	8.2957e-05
NR_033910	chr6	10412318	10416169	+	1303	3851	1	TFAP2A-AS1	-	TFAP2A antisense RNA 1	TFAP2A antisense RNA 1	Hs.661431	100130275		7.48991	7.57777	38.6155	29.2878	43.1125	60.6306	0.61587	0.0377213	2.46396	7.20769e-36	1.84809	1.37168e-20
NM_001754	chr21	34787801	35049298	-	5966	261497	1	RUNX1	AML1|AML1-EVI-1|AMLCR1|CBF2alpha|CBFA2|EVI-1|PEBP2aB|PEBP2alpha	runt related transcription factor 1	runt related transcription factor 1	Hs.149261	861	ENSG00000159216	539.478	545.259	1072.83	902.556	1378.59	1629.49	0.613128	4.31465e-07	1.15502	3.46936e-28	0.541896	3.42494e-07
NM_007030	chr5	659862	693395	-	6021	33533	1	TPPP	TPPP/p25|TPPP1|p24|p25|p25alpha	tubulin polymerization promoting protein	tubulin polymerization promoting protein	Hs.481466	11076	ENSG00000171368	34.2689	35.8454	123.87	108.676	164.345	189.674	0.612706	2.1268e-06	2.02011	8.44057e-76	1.40741	2.89943e-37
NM_018163	chr15	40767869	40807478	-	1017	39609	1	DNAJC17	-	DnaJ heat shock protein family (Hsp40) member C17	DnaJ heat shock protein family (Hsp40) member C17	Hs.511069	55192	ENSG00000104129	111.528	115.88	386.28	337.936	490.446	612.331	0.611612	4.6885e-06	1.96036	3.91795e-68	1.34875	9.41196e-33
NM_001282624	chr1	156126117	156137866	+	1751	11749	1	LMNA	CDCD1|CDDC|CMD1A|CMT2B1|EMD2|FPL|FPLD|FPLD2|HGPS|IDC|LDP1|LFP|LGMD1B|LMN1|LMNC|LMNL1|MADA|PRO1	lamin A/C	lamin A/C	Hs.594444	4000	ENSG00000160789	30.883	28.5231	241.221	197.397	296.046	371.064	0.61061	0.000160774	3.17151	1.7593e-132	2.5609	1.24315e-86
NR_047572	chr16	3032481	3039132	+	3059	6651	1	LOC100128770	-	uncharacterized LOC100128770	uncharacterized LOC100128770	Hs.666223	100128770	ENSG00000205890	13.2356	15.2407	160.355	124.875	186.633	247.167	0.610103	0.00349229	3.61094	1.4623e-119	3.00084	8.58097e-83
NM_005572	chr1	156114670	156137866	+	2069	23196	1	LMNA	CDCD1|CDDC|CMD1A|CMT2B1|EMD2|FPL|FPLD|FPLD2|HGPS|IDC|LDP1|LFP|LGMD1B|LMN1|LMNC|LMNL1|MADA|PRO1	lamin A/C	lamin A/C	Hs.594444	4000	ENSG00000160789	60.7401	57.8976	538.235	456.481	678.655	829.747	0.60637	6.41868e-06	3.35118	5.0169e-196	2.74481	1.0506e-131
NM_001300833	chr11	65386570	65413524	+	3648	26954	1	FRMD8	FKSG44	FERM domain containing 8	FERM domain containing 8	Hs.578433	83786	ENSG00000126391	49.2487	47.5101	130.139	105.243	159.28	197.583	0.606341	0.000310574	1.56545	1.56266e-31	0.959111	1.55184e-12
NM_031904	chr11	65386570	65413524	+	3750	26954	1	FRMD8	FKSG44	FERM domain containing 8	FERM domain containing 8	Hs.578433	83786	ENSG00000126391	49.2487	47.5101	130.139	105.243	159.28	197.583	0.606341	0.000310574	1.56545	1.56266e-31	0.959111	1.55184e-12
NM_001300832	chr11	65386570	65413524	+	3582	26954	1	FRMD8	FKSG44	FERM domain containing 8	FERM domain containing 8	Hs.578433	83786	ENSG00000126391	49.2487	47.5101	130.139	105.243	159.28	197.583	0.606341	0.000310574	1.56545	1.56266e-31	0.959111	1.55184e-12
NR_002834	chr1	228644910	228652412	+	2471	7502	1	DUSP5P1	DUSP5P	dual specificity phosphatase 5 pseudogene 1	dual specificity phosphatase 5 pseudogene 1	Hs.647777	574029		11.3888	12.1755	25.5765	21.1344	32.0811	38.663	0.605123	0.0111518	1.26935	1.28791e-13	0.664223	0.000131668
NM_004864	chr19	18386158	18389176	+	1199	3018	1	GDF15	GDF-15|MIC-1|MIC1|NAG-1|PDF|PLAB|PTGFB	growth differentiation factor 15	growth differentiation factor 15	Hs.616962	9518	ENSG00000130513	11.4914	12.0904	1168.62	965.423	1422.6	1807.87	0.603442	4.24216e-05	6.78024	0	6.17679	0
NR_047566	chr17	80169992	80209331	+	4175	39339	1	CARD14	BIMP2|CARMA2|PRP|PSORS2|PSS1	caspase recruitment domain family member 14	caspase recruitment domain family member 14	Hs.675480	79092	ENSG00000141527	72.847	67.604	231.818	204.585	307.415	352.611	0.603298	6.78962e-07	1.91639	8.71868e-76	1.31309	4.45752e-36
NM_170707	chr1	156114670	156140089	+	3226	25419	1	LMNA	CDCD1|CDDC|CMD1A|CMT2B1|EMD2|FPL|FPLD|FPLD2|HGPS|IDC|LDP1|LFP|LGMD1B|LMN1|LMNC|LMNL1|MADA|PRO1	lamin A/C	lamin A/C	Hs.594444	4000	ENSG00000160789	64.9467	62.5805	569.704	482.229	711.862	879.206	0.602493	1.01391e-05	3.32375	9.7698e-189	2.72126	1.0293e-126
NM_001282626	chr1	156114670	156140089	+	3076	25419	1	LMNA	CDCD1|CDDC|CMD1A|CMT2B1|EMD2|FPL|FPLD|FPLD2|HGPS|IDC|LDP1|LFP|LGMD1B|LMN1|LMNC|LMNL1|MADA|PRO1	lamin A/C	lamin A/C	Hs.594444	4000	ENSG00000160789	64.9467	62.5805	569.704	482.229	711.862	879.206	0.602493	1.01391e-05	3.32375	9.7698e-189	2.72126	1.0293e-126
NM_170708	chr1	156114670	156140089	+	3136	25419	1	LMNA	CDCD1|CDDC|CMD1A|CMT2B1|EMD2|FPL|FPLD|FPLD2|HGPS|IDC|LDP1|LFP|LGMD1B|LMN1|LMNC|LMNL1|MADA|PRO1	lamin A/C	lamin A/C	Hs.594444	4000	ENSG00000160789	64.9467	62.5805	569.704	482.229	711.862	879.206	0.602493	1.01391e-05	3.32375	9.7698e-189	2.72126	1.0293e-126
NM_001257374	chr1	156126117	156140089	+	2061	13972	1	LMNA	CDCD1|CDDC|CMD1A|CMT2B1|EMD2|FPL|FPLD|FPLD2|HGPS|IDC|LDP1|LFP|LGMD1B|LMN1|LMNC|LMNL1|MADA|PRO1	lamin A/C	lamin A/C	Hs.594444	4000	ENSG00000160789	35.0897	33.206	272.69	223.145	329.253	420.523	0.601903	0.000232903	3.13859	7.5105e-129	2.53669	2.03986e-84
NR_104133	chr1	150560895	150574552	-	1035	13657	1	ADAMTSL4-AS1	C1orf138	ADAMTSL4 antisense RNA 1	ADAMTSL4 antisense RNA 1	Hs.516243	574406	ENSG00000203804	36.4235	35.59	473.541	380.634	556.522	735.475	0.601878	0.000421125	3.84662	4.2756e-181	3.24474	5.1642e-129
NM_004064	chr12	12717270	12722382	+	2521	5112	1	CDKN1B	CDKN4|KIP1|MEN1B|MEN4|P27KIP1	cyclin dependent kinase inhibitor 1B	cyclin dependent kinase inhibitor 1B	Hs.238990	1027	ENSG00000111276	12.107	11.5795	104.563	86.3613	134.515	153.773	0.601773	9.12478e-05	3.28951	2.6817e-154	2.68774	3.3397e-103
NM_000958	chr5	40679930	40693736	+	3416	13806	1	PTGER4	EP4|EP4R	prostaglandin E receptor 4	prostaglandin E receptor 4	Hs.199248	5734	ENSG00000171522	22.7775	23.3293	53.6605	44.0926	69.0024	78.5812	0.60171	0.000504751	1.36275	2.68414e-23	0.761038	3.8863e-08
NM_020345	chr3	23892081	23917046	-	1994	24965	1	NKIRAS1	KBRAS1|kappaB-Ras1	NFKB inhibitor interacting Ras like 1	NFKB inhibitor interacting Ras like 1	Hs.173202	28512	ENSG00000197885	68.9482	64.7942	156.719	137.642	204.869	239.635	0.600744	3.80838e-06	1.41632	6.68638e-38	0.815578	2.68537e-13
NM_015134	chr17	17042760	17192648	+	10959	149888	1	MPRIP	M-RIP|MRIP|RHOIP3|RIP3|p116Rip	myosin phosphatase Rho interacting protein	myosin phosphatase Rho interacting protein	Hs.462341	23164	ENSG00000133030	292.209	294.171	1432.91	1212.17	1799.24	2188.1	0.597947	2.49973e-06	2.44851	2.986e-115	1.85057	3.39351e-66
NM_201274	chr17	17042760	17192648	+	11022	149888	1	MPRIP	M-RIP|MRIP|RHOIP3|RIP3|p116Rip	myosin phosphatase Rho interacting protein	myosin phosphatase Rho interacting protein	Hs.462341	23164	ENSG00000133030	292.209	294.171	1432.91	1212.17	1799.24	2188.1	0.597947	2.49973e-06	2.44851	2.986e-115	1.85057	3.39351e-66
NR_033818	chr8	42271302	42332653	+	4186	61351	1	IKBKB	IKK-beta|IKK2|IKKB|IMD15|NFKBIKB	inhibitor of nuclear factor kappa B kinase subunit beta	inhibitor of nuclear factor kappa B kinase subunit beta	Hs.597664	3551	ENSG00000104365	123.019	132.398	259.902	237.199	348.727	399.936	0.596833	8.57716e-08	1.23567	5.37055e-37	0.638838	9.20512e-11
NR_040009	chr8	42271302	42332653	+	4077	61351	1	IKBKB	IKK-beta|IKK2|IKKB|IMD15|NFKBIKB	inhibitor of nuclear factor kappa B kinase subunit beta	inhibitor of nuclear factor kappa B kinase subunit beta	Hs.597664	3551	ENSG00000104365	123.019	132.398	259.902	237.199	348.727	399.936	0.596833	8.57716e-08	1.23567	5.37055e-37	0.638838	9.20512e-11
NM_001190720	chr8	42271302	42332653	+	4007	61351	1	IKBKB	IKK-beta|IKK2|IKKB|IMD15|NFKBIKB	inhibitor of nuclear factor kappa B kinase subunit beta	inhibitor of nuclear factor kappa B kinase subunit beta	Hs.597664	3551	ENSG00000104365	123.019	132.398	259.902	237.199	348.727	399.936	0.596833	8.57716e-08	1.23567	5.37055e-37	0.638838	9.20512e-11
NR_033819	chr8	42271302	42332653	+	4068	61351	1	IKBKB	IKK-beta|IKK2|IKKB|IMD15|NFKBIKB	inhibitor of nuclear factor kappa B kinase subunit beta	inhibitor of nuclear factor kappa B kinase subunit beta	Hs.597664	3551	ENSG00000104365	123.019	132.398	259.902	237.199	348.727	399.936	0.596833	8.57716e-08	1.23567	5.37055e-37	0.638838	9.20512e-11
NM_001556	chr8	42271302	42332653	+	4130	61351	1	IKBKB	IKK-beta|IKK2|IKKB|IMD15|NFKBIKB	inhibitor of nuclear factor kappa B kinase subunit beta	inhibitor of nuclear factor kappa B kinase subunit beta	Hs.597664	3551	ENSG00000104365	123.019	132.398	259.902	237.199	348.727	399.936	0.596833	8.57716e-08	1.23567	5.37055e-37	0.638838	9.20512e-11
NM_001242778	chr8	42271302	42332653	+	4035	61351	1	IKBKB	IKK-beta|IKK2|IKKB|IMD15|NFKBIKB	inhibitor of nuclear factor kappa B kinase subunit beta	inhibitor of nuclear factor kappa B kinase subunit beta	Hs.597664	3551	ENSG00000104365	123.019	132.398	259.902	237.199	348.727	399.936	0.596833	8.57716e-08	1.23567	5.37055e-37	0.638838	9.20512e-11
NM_001099691	chr2	70447280	70554015	-	4306	106735	1	TGFA	TFGA	transforming growth factor alpha	transforming growth factor alpha	Hs.170009	7039	ENSG00000163235	320.424	319.373	648.565	591.012	863.938	1002.35	0.596182	5.29586e-09	1.22833	4.99359e-42	0.632148	5.67789e-12
NM_003236	chr2	70447280	70554015	-	4309	106735	1	TGFA	TFGA	transforming growth factor alpha	transforming growth factor alpha	Hs.170009	7039	ENSG00000163235	320.424	319.373	648.565	591.012	863.938	1002.35	0.596182	5.29586e-09	1.22833	4.99359e-42	0.632148	5.67789e-12
NM_001308159	chr2	70447280	70553638	-	4473	106358	1	TGFA	TFGA	transforming growth factor alpha	transforming growth factor alpha	Hs.170009	7039	ENSG00000163235	319.296	318.522	635.149	579.747	846.715	979.629	0.594016	4.61871e-09	1.20165	7.86658e-41	0.60763	2.59946e-11
NM_001308158	chr2	70447280	70553638	-	4476	106358	1	TGFA	TFGA	transforming growth factor alpha	transforming growth factor alpha	Hs.170009	7039	ENSG00000163235	319.296	318.522	635.149	579.747	846.715	979.629	0.594016	4.61871e-09	1.20165	7.86658e-41	0.60763	2.59946e-11
NM_001308185	chr3	157146502	157160760	-	2003	14258	1	CCNL1	ANIA6A|BM-001|PRO1073|ania-6a	cyclin L1	cyclin L1	Hs.4859	57018	ENSG00000163660	30.37	34.3128	319.957	273.352	411.2	478.391	0.590904	1.56148e-05	3.46575	3.985e-206	2.87484	5.3839e-142
NR_109756	chr9	34985411	34989379	-	747	3968	1	DNAJB5-AS1	-	DNAJB5 antisense RNA 1 (head to head)	DNAJB5 antisense RNA 1 (head to head)	Hs.545814	101926900	ENSG00000281491	8.61852	7.91835	74.9742	65.7634	93.6542	117.119	0.587585	0.00104849	3.3543	4.532e-130	2.76672	1.05423e-88
NR_110428	chr18	3466250	3478978	+	474	12728	1	GAPLINC	LINC01540	gastric adenocarcinoma associated, positive CD44 regulator, long intergenic non-coding RNA	gastric adenocarcinoma associated, positive CD44 regulator, long intergenic non-coding RNA	Hs.635114	100505592	ENSG00000266835	26.3686	27.9271	89.2669	83.0356	115.042	142.852	0.586205	0.000120676	1.93059	2.23088e-55	1.34438	2.38685e-27
NR_110429	chr18	3466250	3478978	+	500	12728	1	GAPLINC	LINC01540	gastric adenocarcinoma associated, positive CD44 regulator, long intergenic non-coding RNA	gastric adenocarcinoma associated, positive CD44 regulator, long intergenic non-coding RNA	Hs.635114	100505592	ENSG00000266835	26.3686	27.9271	89.2669	83.0356	115.042	142.852	0.586205	0.000120676	1.93059	2.23088e-55	1.34438	2.38685e-27
NM_001906	chr16	75218986	75224924	+	871	5938	1	CTRB1	CTRB	chymotrypsinogen B1	chymotrypsinogen B1	Hs.610926	1504	ENSG00000168925	9.54193	10.6429	39.117	39.8013	53.3559	64.773	0.585701	0.00236084	2.23236	7.20288e-53	1.64666	3.44339e-29
NM_001304359	chr11	1157953	1201141	+	17450	43188	1	MUC5AC	MUC5|TBM|leB|mucin	mucin 5AC, oligomeric mucus/gel-forming	mucin 5AC, oligomeric mucus/gel-forming	Hs.534332	4586	ENSG00000215182	74.6939	56.961	149.447	120.262	205.769	194.445	0.580472	0.0066966	1.29117	2.25785e-16	0.7107	7.84548e-06
NM_000716	chr1	207089239	207099992	+	1114	10753	1	C4BPB	C4BP	complement component 4 binding protein beta	complement component 4 binding protein beta	Hs.99886	725	ENSG00000123843	30.5752	30.7368	67.4517	57.61	83.6359	102.557	0.579741	0.000648902	1.28541	8.59646e-22	0.705671	1.86232e-07
NM_001017364	chr1	207089239	207099992	+	1111	10753	1	C4BPB	C4BP	complement component 4 binding protein beta	complement component 4 binding protein beta	Hs.99886	725	ENSG00000123843	30.5752	30.7368	67.4517	57.61	83.6359	102.557	0.579741	0.000648902	1.28541	8.59646e-22	0.705671	1.86232e-07
NM_001017367	chr1	207089283	207099992	+	950	10709	1	C4BPB	C4BP	complement component 4 binding protein beta	complement component 4 binding protein beta	Hs.99886	725	ENSG00000123843	30.5752	30.7368	67.201	57.2881	83.4108	101.804	0.578864	0.00062915	1.2779	1.08877e-21	0.699036	2.21276e-07
NM_001901	chr6	131948177	131951378	-	2342	3201	1	CTGF	CCN2|HCS24|IGFBP8|NOV2	connective tissue growth factor	connective tissue growth factor	Hs.410037	1490	ENSG00000118523	5.74568	6.72634	67.3263	50.5294	83.7485	91.1341	0.578622	0.0109088	3.49508	1.9475e-103	2.91646	3.14809e-72
NM_033520	chr19	38304164	38305006	+	460	842	1	C19orf33	H2RSP|IMUP|IMUP-1|IMUP-2	chromosome 19 open reading frame 33	chromosome 19 open reading frame 33	Hs.631544	64073	ENSG00000167644	1.23122	1.3623	35.6065	28.1077	43.6753	50.9648	0.57823	0.0208973	4.87368	2.1659e-173	4.29545	9.5798e-135
NM_005754	chr5	151771915	151805354	+	2834	33439	1	G3BP1	G3BP|HDH-VIII	G3BP stress granule assembly factor 1	G3BP stress granule assembly factor 1	Hs.3353	10146	ENSG00000145907	77.6693	78.0766	229.311	211.129	296.046	357.256	0.573815	2.31873e-06	1.75169	8.25036e-65	1.17788	7.87401e-30
NM_198395	chr5	151771915	151805354	+	2803	33439	1	G3BP1	G3BP|HDH-VIII	G3BP stress granule assembly factor 1	G3BP stress granule assembly factor 1	Hs.3353	10146	ENSG00000145907	77.6693	78.0766	229.311	211.129	296.046	357.256	0.573815	2.31873e-06	1.75169	8.25036e-65	1.17788	7.87401e-30
NM_178815	chr10	18659384	18678011	+	3588	18627	1	ARL5B	ARL8	ADP ribosylation factor like GTPase 5B	ADP ribosylation factor like GTPase 5B	Hs.25362	221079	ENSG00000165997	41.2458	45.2112	97.6671	84.4303	126.298	143.354	0.573259	6.97944e-05	1.3255	2.70279e-29	0.752243	2.94517e-10
NM_001946	chr12	89347825	89352859	-	3394	5034	1	DUSP6	HH19|MKP3|PYST1	dual specificity phosphatase 6	dual specificity phosphatase 6	Hs.298654	1848	ENSG00000139318	13.9538	13.1121	613.836	450.688	684.621	891.257	0.572123	0.00420506	5.54518	0	4.97306	3.3903e-249
NM_022652	chr12	89347825	89352859	-	2956	5034	1	DUSP6	HH19|MKP3|PYST1	dual specificity phosphatase 6	dual specificity phosphatase 6	Hs.298654	1848	ENSG00000139318	13.9538	13.1121	613.836	450.688	684.621	891.257	0.572123	0.00420506	5.54518	0	4.97306	3.3903e-249
NM_001097640	chr19	5842888	5851474	-	2187	8586	1	FUT3	CD174|FT3B|FucT-III|LE|Les	fucosyltransferase 3 (Lewis blood group)	fucosyltransferase 3 (Lewis blood group)	Hs.169238	2525	ENSG00000171124	18.9813	18.4761	33.3497	28.3222	42.7748	48.3287	0.570044	0.00284473	0.966544	2.62906e-11	0.3965	0.00753407
NM_000149	chr19	5842888	5851474	-	2589	8586	1	FUT3	CD174|FT3B|FucT-III|LE|Les	fucosyltransferase 3 (Lewis blood group)	fucosyltransferase 3 (Lewis blood group)	Hs.169238	2525	ENSG00000171124	18.9813	18.4761	33.3497	28.3222	42.7748	48.3287	0.570044	0.00284473	0.966544	2.62906e-11	0.3965	0.00753407
NM_001097639	chr19	5842888	5851474	-	2241	8586	1	FUT3	CD174|FT3B|FucT-III|LE|Les	fucosyltransferase 3 (Lewis blood group)	fucosyltransferase 3 (Lewis blood group)	Hs.169238	2525	ENSG00000171124	18.9813	18.4761	33.3497	28.3222	42.7748	48.3287	0.570044	0.00284473	0.966544	2.62906e-11	0.3965	0.00753407
NM_001097641	chr19	5842888	5851474	-	2048	8586	1	FUT3	CD174|FT3B|FucT-III|LE|Les	fucosyltransferase 3 (Lewis blood group)	fucosyltransferase 3 (Lewis blood group)	Hs.169238	2525	ENSG00000171124	18.9813	18.4761	33.3497	28.3222	42.7748	48.3287	0.570044	0.00284473	0.966544	2.62906e-11	0.3965	0.00753407
NM_001256429	chr4	94451857	94457189	+	1222	5332	1	PDLIM5	ENH|ENH1|L9|LIM	PDZ and LIM domain 5	PDZ and LIM domain 5	Hs.480311	10611	ENSG00000163110	12.4148	13.623	81.6191	65.9779	92.7537	125.655	0.569724	0.0126528	2.74961	5.56723e-65	2.17989	3.78824e-41
NR_046186	chr4	94451857	94457189	+	1647	5332	1	PDLIM5	ENH|ENH1|L9|LIM	PDZ and LIM domain 5	PDZ and LIM domain 5	Hs.480311	10611	ENSG00000163110	12.4148	13.623	81.6191	65.9779	92.7537	125.655	0.569724	0.0126528	2.74961	5.56723e-65	2.17989	3.78824e-41
NM_001282204	chr17	81902901	81911239	-	3351	8338	1	PCYT2	ET	phosphate cytidylyltransferase 2, ethanolamine	phosphate cytidylyltransferase 2, ethanolamine	Hs.569843	5833	ENSG00000185813	11.081	11.2389	36.7349	29.395	49.191	48.2032	0.569017	0.00852362	1.81264	5.53979e-31	1.24362	3.99543e-15
NM_001282203	chr17	81902901	81911239	-	3635	8338	1	PCYT2	ET	phosphate cytidylyltransferase 2, ethanolamine	phosphate cytidylyltransferase 2, ethanolamine	Hs.569843	5833	ENSG00000185813	11.081	11.2389	36.7349	29.395	49.191	48.2032	0.569017	0.00852362	1.81264	5.53979e-31	1.24362	3.99543e-15
NR_126094	chrX	41334162	41338569	+	1072	4407	1	DDX3X	CAP-Rf|DBX|DDX14|DDX3|HLP2|MRX102	DEAD-box helicase 3, X-linked	DEAD-box helicase 3, X-linked	Hs.728563	1654	ENSG00000215301	5.33528	5.44919	76.8548	68.0163	92.5286	121.512	0.567021	0.00305643	3.99252	7.5313e-171	3.4255	6.9442e-126
NM_002359	chr17	81918269	81927711	-	5037	9442	1	MAFG	hMAF	MAF bZIP transcription factor G	MAF bZIP transcription factor G	Hs.252229	4097	ENSG00000197063	20.4177	17.0287	101.178	96.0166	130.35	160.677	0.565815	0.00164524	2.64069	1.07133e-82	2.07487	2.31771e-51
NM_001143668	chr12	47076600	47079951	-	3057	3351	1	AMIGO2	ALI1|AMIGO-2|DEGA	adhesion molecule with Ig like domain 2	adhesion molecule with Ig like domain 2	Hs.121520	347902	ENSG00000139211	7.79771	8.08864	42.6275	31.8625	50.7669	58.8732	0.565774	0.0227214	2.47096	1.28416e-47	1.90518	1.11369e-28
NM_018050	chr12	12329284	12350235	-	2296	20951	1	MANSC1	9130403P13Rik|LOH12CR3	MANSC domain containing 1	MANSC domain containing 1	Hs.591145	54682	ENSG00000111261	51.1981	56.7056	90.7714	89.4725	119.544	145.99	0.562963	0.000177042	0.982264	6.28556e-16	0.419301	0.000686418
NM_006163	chr12	54292107	54295779	-	1680	3672	1	NFE2	NF-E2|p45	nuclear factor, erythroid 2	nuclear factor, erythroid 2	Hs.75643	4778	ENSG00000123405	7.3873	7.8332	25.5765	30.0387	36.4711	45.4415	0.56027	0.0343562	2.11075	1.20679e-32	1.55048	4.68416e-18
NM_014740	chr17	80135214	80147183	-	1733	11969	1	EIF4A3	DDX48|MUK34|NMP265|NUK34|RCPS|eIF4AIII	eukaryotic translation initiation factor 4A3	eukaryotic translation initiation factor 4A3	Hs.389649	9775	ENSG00000141543	26.8816	29.2042	218.905	208.769	298.298	329.263	0.559509	2.25114e-07	3.16901	4.9893e-255	2.6095	4.4415e-173
NM_022082	chr20	62952647	62968597	+	2591	15950	1	SLC17A9	C20orf59|POROK8|VNUT	solute carrier family 17 member 9	solute carrier family 17 member 9	Hs.512686	63910	ENSG00000101194	17.5448	17.6247	33.2244	28.0004	39.9606	49.8351	0.557948	0.0127093	1.0349	9.68145e-11	0.47695	0.00346646
NM_001302643	chr20	62952647	62968597	+	2653	15950	1	SLC17A9	C20orf59|POROK8|VNUT	solute carrier family 17 member 9	solute carrier family 17 member 9	Hs.512686	63910	ENSG00000101194	17.5448	17.6247	33.2244	28.0004	39.9606	49.8351	0.557948	0.0127093	1.0349	9.68145e-11	0.47695	0.00346646
NM_012094	chr11	64318088	64321823	+	904	3735	1	PRDX5	ACR1|AOEB166|B166|HEL-S-55|PLP|PMP20|PRDX6|PRXV|SBBI10|prx-V	peroxiredoxin 5	peroxiredoxin 5	Hs.502823	25824	ENSG00000126432	12.9278	11.6647	61.6845	67.8017	91.7406	98.1638	0.557702	0.000711424	2.63422	1.40705e-93	2.07652	1.92403e-58
NM_181652	chr11	64318088	64321823	+	637	3735	1	PRDX5	ACR1|AOEB166|B166|HEL-S-55|PLP|PMP20|PRDX6|PRXV|SBBI10|prx-V	peroxiredoxin 5	peroxiredoxin 5	Hs.502823	25824	ENSG00000126432	12.9278	11.6647	61.6845	67.8017	91.7406	98.1638	0.557702	0.000711424	2.63422	1.40705e-93	2.07652	1.92403e-58
NM_181651	chr11	64318088	64321823	+	772	3735	1	PRDX5	ACR1|AOEB166|B166|HEL-S-55|PLP|PMP20|PRDX6|PRXV|SBBI10|prx-V	peroxiredoxin 5	peroxiredoxin 5	Hs.502823	25824	ENSG00000126432	12.9278	11.6647	61.6845	67.8017	91.7406	98.1638	0.557702	0.000711424	2.63422	1.40705e-93	2.07652	1.92403e-58
NM_032865	chr17	40475828	40501602	-	4071	25774	1	TNS4	CTEN|PP14434	tensin 4	tensin 4	Hs.438292	84951	ENSG00000131746	62.5869	64.7942	1123.23	949.009	1366.43	1667.53	0.555789	2.92009e-05	4.25697	0	3.70118	2.0186e-252
NM_031450	chr11	65916812	65919060	-	1554	2248	1	C11orf68	BLES03|P5326	chromosome 11 open reading frame 68	chromosome 11 open reading frame 68	Hs.433573	83638	ENSG00000175573	3.07804	2.98002	62.4367	48.1692	71.3663	90.381	0.554439	0.0195107	4.42091	1.2923e-159	3.86647	3.5078e-122
NM_001135635	chr11	65916812	65919060	-	1557	2248	1	C11orf68	BLES03|P5326	chromosome 11 open reading frame 68	chromosome 11 open reading frame 68	Hs.433573	83638	ENSG00000175573	3.07804	2.98002	62.4367	48.1692	71.3663	90.381	0.554439	0.0195107	4.42091	1.2923e-159	3.86647	3.5078e-122
NM_001272013	chr10	104309696	104338493	-	6616	28797	1	ITPRIP	DANGER|KIAA1754|bA127L20|bA127L20.2	inositol 1,4,5-trisphosphate receptor interacting protein	inositol 1,4,5-trisphosphate receptor interacting protein	Hs.523252	85450	ENSG00000148841	52.0189	48.4467	89.7684	81.641	115.492	134.944	0.552746	8.18041e-05	1.00134	3.19056e-18	0.448591	0.000119266
NM_005245	chr4	186587783	186723833	-	14763	136050	1	FAT1	CDHF7|CDHR8|FAT|ME5|hFat1	FAT atypical cadherin 1	FAT atypical cadherin 1	Hs.481371	2195	ENSG00000083857	328.53	321.332	3669.35	2878.57	4188.32	5375.16	0.552192	0.000897437	3.56127	9.9072e-170	3.00908	2.4104e-121
NM_001846	chr13	110307284	110513026	+	6262	205742	1	COL4A2	ICH|POREN2	collagen type IV alpha 2 chain	collagen type IV alpha 2 chain	Hs.508716	1284	ENSG00000134871	392.143	389.276	632.391	593.158	856.508	930.171	0.550612	2.43473e-10	0.878184	3.73992e-29	0.327572	3.9001e-05
NM_005524	chr3	194136142	194138612	+	1460	2470	1	HES1	HES-1|HHL|HRY|bHLHb39	hes family bHLH transcription factor 1	hes family bHLH transcription factor 1	Hs.250666	3280	ENSG00000114315	8.31072	7.40749	146.939	121.871	163.332	229.467	0.550606	0.0146521	4.3235	2.4435e-165	3.77289	5.1067e-126
NM_182666	chr3	23805893	23891640	+	1793	85747	1	UBE2E1	UBCH6	ubiquitin conjugating enzyme E2 E1	ubiquitin conjugating enzyme E2 E1	Hs.164853	7324	ENSG00000170142	179.245	182.122	379.51	348.02	483.918	577.308	0.549922	1.47503e-06	1.23756	8.05505e-37	0.687643	3.7346e-12
NM_003341	chr3	23805893	23891640	+	1844	85747	1	UBE2E1	UBCH6	ubiquitin conjugating enzyme E2 E1	ubiquitin conjugating enzyme E2 E1	Hs.164853	7324	ENSG00000170142	179.245	182.122	379.51	348.02	483.918	577.308	0.549922	1.47503e-06	1.23756	8.05505e-37	0.687643	3.7346e-12
NM_173481	chr19	751146	764318	+	2850	13172	1	MISP	C19orf21|MISP1	mitotic spindle positioning	mitotic spindle positioning	Hs.439180	126353	ENSG00000099812	29.1388	30.9071	286.482	229.689	335.444	416.882	0.549554	0.000968567	3.32993	2.4277e-148	2.78038	1.3449e-103
NM_181847	chr12	47075707	47079951	-	3848	4244	1	AMIGO2	ALI1|AMIGO-2|DEGA	adhesion molecule with Ig like domain 2	adhesion molecule with Ig like domain 2	Hs.121520	347902	ENSG00000139211	10.0549	9.79151	48.144	36.7974	57.9711	65.5262	0.548299	0.015829	2.32192	3.14383e-48	1.77362	1.58846e-28
NM_021818	chr14	50633580	50668353	-	3140	34773	1	SAV1	SAV|WW45|WWP4	salvador family WW domain containing protein 1	salvador family WW domain containing protein 1	Hs.642842	60485	ENSG00000151748	80.3369	84.3772	267.55	229.796	332.067	392.027	0.548137	2.92009e-05	1.81985	1.48664e-63	1.27171	1.60873e-31
NM_017817	chr13	110523066	110561737	-	1521	38671	1	RAB20	-	RAB20, member RAS oncogene family	RAB20, member RAS oncogene family	Hs.743563	55647	ENSG00000139832	81.0551	81.8229	279.837	241.919	353.117	405.208	0.546104	6.03162e-06	1.90311	6.15154e-79	1.357	1.39576e-40
NM_001145103	chr15	67138021	67195195	+	5810	57174	1	SMAD3	HSPC193|HsT17436|JV15-2|LDS1C|LDS3|MADH3	SMAD family member 3	SMAD family member 3	Hs.727986	4088	ENSG00000166949	119.633	114.348	341.271	291.054	414.24	505.38	0.546055	9.51109e-05	1.65748	2.34744e-48	1.11143	2.75737e-22
NM_001001924	chr8	17643794	17800917	-	6418	157123	1	MTUS1	ATBP|ATIP|ICIS|MP44|MTSG1	microtubule associated tumor suppressor 1	microtubule associated tumor suppressor 1	Hs.7946	57509	ENSG00000129422	351.513	362.626	675.771	630.062	857.972	1042.39	0.546046	2.18351e-06	1.09506	9.65657e-29	0.549012	3.61157e-08
NM_001001925	chr8	17643794	17800917	-	6256	157123	1	MTUS1	ATBP|ATIP|ICIS|MP44|MTSG1	microtubule associated tumor suppressor 1	microtubule associated tumor suppressor 1	Hs.7946	57509	ENSG00000129422	351.513	362.626	675.771	630.062	857.972	1042.39	0.546046	2.18351e-06	1.09506	9.65657e-29	0.549012	3.61157e-08
NM_001037968	chrX	55009055	55031064	-	2022	22009	1	ALAS2	ALAS-E|ALASE|ANH1|ASB|SIDBA1|XLDPP|XLEPP|XLSA	5'-aminolevulinate synthase 2	5'-aminolevulinate synthase 2	Hs.522666	212	ENSG00000158578	20.7255	20.179	46.138	43.7707	61.9108	68.79	0.545947	0.000231766	1.36054	2.70268e-30	0.814596	1.33813e-11
NM_001037967	chrX	55009055	55031064	-	1915	22009	1	ALAS2	ALAS-E|ALASE|ANH1|ASB|SIDBA1|XLDPP|XLEPP|XLSA	5'-aminolevulinate synthase 2	5'-aminolevulinate synthase 2	Hs.522666	212	ENSG00000158578	20.7255	20.179	46.138	43.7707	61.9108	68.79	0.545947	0.000231766	1.36054	2.70268e-30	0.814596	1.33813e-11
NM_000032	chrX	55009055	55031064	-	2026	22009	1	ALAS2	ALAS-E|ALASE|ANH1|ASB|SIDBA1|XLDPP|XLEPP|XLSA	5'-aminolevulinate synthase 2	5'-aminolevulinate synthase 2	Hs.522666	212	ENSG00000158578	20.7255	20.179	46.138	43.7707	61.9108	68.79	0.545947	0.000231766	1.36054	2.70268e-30	0.814596	1.33813e-11
NM_003979	chr12	12891022	12913666	+	2850	22644	1	GPRC5A	GPCR5A|PEIG-1|RAI3|RAIG1|TIG1	G protein-coupled receptor class C group 5 member A	G protein-coupled receptor class C group 5 member A	Hs.631733	9052	ENSG00000013588	72.6418	73.4789	754.506	633.495	898.045	1120.72	0.545904	0.000134939	3.47078	1.7605e-201	2.92488	3.0534e-143
NM_003246	chr15	39581079	39598921	+	7243	17842	1	THBS1	THBS|THBS-1|TSP|TSP-1|TSP1	thrombospondin 1	thrombospondin 1	Hs.164226	7057	ENSG00000137801	38.3729	35.0791	174.773	152.125	222.091	252.69	0.545175	5.85243e-05	2.37645	1.1894e-102	1.83128	2.71347e-61
NM_001282625	chr1	156082546	156137866	+	2493	55320	1	LMNA	CDCD1|CDDC|CMD1A|CMT2B1|EMD2|FPL|FPLD|FPLD2|HGPS|IDC|LDP1|LFP|LGMD1B|LMN1|LMNC|LMNL1|MADA|PRO1	lamin A/C	lamin A/C	Hs.594444	4000	ENSG00000160789	130.304	140.572	664.989	569.77	808.443	982.265	0.542004	6.33808e-05	2.40798	5.329e-106	1.86597	5.52814e-64
NM_001257970	chr17	80178508	80202631	+	2597	24123	1	CARD14	BIMP2|CARMA2|PRP|PSORS2|PSS1	caspase recruitment domain family member 14	caspase recruitment domain family member 14	Hs.675480	79092	ENSG00000141527	37.6547	39.4215	113.339	100.522	141.832	168.083	0.540979	0.000123553	1.69109	7.00399e-50	1.15011	1.34976e-23
NM_001202476	chr3	23810443	23891640	+	1549	81197	1	UBE2E1	UBCH6	ubiquitin conjugating enzyme E2 E1	ubiquitin conjugating enzyme E2 E1	Hs.164853	7324	ENSG00000170142	171.139	173.437	349.796	319.805	445.083	525.088	0.540445	1.54862e-06	1.17698	1.90221e-34	0.636539	6.46611e-11
NM_001270539	chr19	7476870	7489038	-	902	12168	1	PEX11G	-	peroxisomal biogenesis factor 11 gamma	peroxisomal biogenesis factor 11 gamma	Hs.515100	92960	ENSG00000104883	15.3902	17.9653	54.9142	42.0542	65.738	74.4388	0.539943	0.02255	1.75587	5.34167e-27	1.21593	1.67638e-13
NM_080662	chr19	7476870	7489038	-	1085	12168	1	PEX11G	-	peroxisomal biogenesis factor 11 gamma	peroxisomal biogenesis factor 11 gamma	Hs.515100	92960	ENSG00000104883	15.3902	17.9653	54.9142	42.0542	65.738	74.4388	0.539943	0.02255	1.75587	5.34167e-27	1.21593	1.67638e-13
NM_002437	chr2	27309492	27323102	-	1006	13610	1	MPV17	MTDPS6|SYM1	MPV17, mitochondrial inner membrane protein	MPV17, mitochondrial inner membrane protein	Hs.75659	4358	ENSG00000115204	25.4452	27.0756	96.1626	86.6832	118.756	145.739	0.537559	0.000606933	2.01523	1.36204e-60	1.47768	5.32258e-33
NM_201384	chr8	143915147	143939590	-	14802	24443	1	PLEC	EBS1|EBSMD|EBSND|EBSO|EBSOG|EBSPA|HD1|LGMD2Q|PCN|PLEC1|PLEC1b|PLTN	plectin	plectin	Hs.434248	5339	ENSG00000178209	31.1908	31.3328	483.822	351.346	569.129	634.675	0.536634	0.00268585	3.95169	2.4145e-191	3.41506	4.9319e-143
NM_024738	chr12	116713320	116738070	-	5277	24750	1	C12orf49	-	chromosome 12 open reading frame 49	chromosome 12 open reading frame 49	Hs.592011	79794	ENSG00000111412	48.1201	45.1261	82.7475	70.9128	110.201	111.219	0.536203	0.000253589	0.933993	2.28928e-15	0.39779	0.000906438
NM_007210	chr12	51352049	51391416	-	4519	39367	1	GALNT6	GALNAC-T6|GalNAcT6	polypeptide N-acetylgalactosaminyltransferase 6	polypeptide N-acetylgalactosaminyltransferase 6	Hs.505575	11226	ENSG00000139629	84.8514	81.9932	197.591	180.232	230.759	316.082	0.536192	0.00256279	1.39334	5.32182e-25	0.857147	3.2065e-10
NM_001145102	chr15	67125716	67195195	+	5999	69479	1	SMAD3	HSPC193|HsT17436|JV15-2|LDS1C|LDS3|MADH3	SMAD family member 3	SMAD family member 3	Hs.727986	4088	ENSG00000166949	145.899	138.614	399.821	339.974	482.904	584.087	0.534225	0.000112368	1.58996	8.50697e-46	1.05574	9.58956e-21
NR_046798	chr2	70467385	70481640	-	491	14255	1	TGFA-IT1	-	TGFA intronic transcript 1	TGFA intronic transcript 1	Hs.682157	100874273	ENSG00000224606	38.9886	40.1026	60.9322	62.1158	81.272	96.4064	0.534222	0.000336706	0.851197	9.03144e-13	0.316975	0.00940698
NM_201383	chr8	143915147	143942524	-	14694	27377	1	PLEC	EBS1|EBSMD|EBSND|EBSO|EBSOG|EBSPA|HD1|LGMD2Q|PCN|PLEC1|PLEC1b|PLTN	plectin	plectin	Hs.434248	5339	ENSG00000178209	36.5261	36.6117	560.301	408.741	663.909	730.328	0.534219	0.00222042	3.93758	6.7458e-197	3.40336	3.2213e-147
NM_017966	chr11	61130256	61161444	-	2691	31188	1	VPS37C	-	VPS37C, ESCRT-I subunit	VPS37C, ESCRT-I subunit	Hs.523715	55048	ENSG00000167987	68.6404	73.0531	124.497	106.637	157.254	175.741	0.534024	7.9902e-05	0.917396	1.42162e-16	0.383373	0.000679887
NR_126327	chr15	80947326	80989878	-	2990	42552	1	MESDC2	BOCA|MESD	mesoderm development candidate 2	mesoderm development candidate 2	Hs.578450	23184	ENSG00000117899	95.7272	92.0402	299.897	275.82	370.677	459.688	0.532905	6.13226e-05	1.82734	9.15416e-64	1.29444	1.82303e-32
NR_126328	chr15	80947326	80989878	-	2210	42552	1	MESDC2	BOCA|MESD	mesoderm development candidate 2	mesoderm development candidate 2	Hs.578450	23184	ENSG00000117899	95.7272	92.0402	299.897	275.82	370.677	459.688	0.532905	6.13226e-05	1.82734	9.15416e-64	1.29444	1.82303e-32
NM_198560	chr3	9498361	9553802	-	4879	55441	1	LHFPL4	-	lipoma HMGIC fusion partner-like 4	lipoma HMGIC fusion partner-like 4	Hs.56782	375323	ENSG00000156959	121.583	117.243	237.084	216.064	296.046	355.749	0.529644	2.42703e-05	1.1316	2.08052e-27	0.601957	1.17062e-08
NM_023938	chr1	207018521	207032756	-	5501	14235	1	C1orf116	SARG	chromosome 1 open reading frame 116	chromosome 1 open reading frame 116	Hs.32417	79098	ENSG00000182795	40.6302	39.4215	575.22	470.321	671.676	831.128	0.529306	0.000532128	3.91319	3.7621e-236	3.38389	1.0111e-176
NM_001083924	chr1	207018521	207032756	-	5315	14235	1	C1orf116	SARG	chromosome 1 open reading frame 116	chromosome 1 open reading frame 116	Hs.32417	79098	ENSG00000182795	40.6302	39.4215	575.22	470.321	671.676	831.128	0.529306	0.000532128	3.91319	3.7621e-236	3.38389	1.0111e-176
NM_014715	chr11	128965060	129024193	-	9442	59133	1	ARHGAP32	GC-GAP|GRIT|PX-RICS|RICS|p200RhoGAP|p250GAP	Rho GTPase activating protein 32	Rho GTPase activating protein 32	Hs.440379	9743	ENSG00000134909	146.617	153.684	1215.89	987.309	1404.48	1762.43	0.529193	0.000641333	3.08108	6.6357e-144	2.55189	6.5451e-99
NM_001282540	chr17	15565482	15619704	-	3209	54222	1	CDRT1	C170RF1|C17ORF1|C17ORF1A|FBXW10B|FBXW10P1|HREP|SM25H2	CMT1A duplicated region transcript 1	CMT1A duplicated region transcript 1	Hs.548021	374286	ENSG00000241322	77.2589	80.6309	330.99	296.525	391.502	511.406	0.528785	0.000640457	2.19741	8.16952e-74	1.66863	6.18417e-43
NM_001011516	chr4	94451857	94588219	+	1962	136362	1	PDLIM5	ENH|ENH1|L9|LIM	PDZ and LIM domain 5	PDZ and LIM domain 5	Hs.480311	10611	ENSG00000163110	342.689	351.728	848.036	759.229	1041	1268.6	0.528183	1.48471e-05	1.41676	3.26469e-44	0.888581	5.2426e-18
NM_001011515	chr4	94451857	94588219	+	2022	136362	1	PDLIM5	ENH|ENH1|L9|LIM	PDZ and LIM domain 5	PDZ and LIM domain 5	Hs.480311	10611	ENSG00000163110	342.689	351.728	848.036	759.229	1041	1268.6	0.528183	1.48471e-05	1.41676	3.26469e-44	0.888581	5.2426e-18
NM_001243732	chr12	53210566	53220413	-	2605	9847	1	RARG	NR1B3|RARC	retinoic acid receptor gamma	retinoic acid receptor gamma	Hs.1497	5916	ENSG00000172819	19.9047	17.2841	64.9442	61.4721	84.3113	97.2851	0.52808	0.00198522	1.97151	5.18559e-52	1.44343	2.56761e-28
NM_001042728	chr12	53210566	53220413	-	2754	9847	1	RARG	NR1B3|RARC	retinoic acid receptor gamma	retinoic acid receptor gamma	Hs.1497	5916	ENSG00000172819	19.9047	17.2841	64.9442	61.4721	84.3113	97.2851	0.52808	0.00198522	1.97151	5.18559e-52	1.44343	2.56761e-28
NM_201382	chr8	143915147	143943958	-	14741	28811	1	PLEC	EBS1|EBSMD|EBSND|EBSO|EBSOG|EBSPA|HD1|LGMD2Q|PCN|PLEC1|PLEC1b|PLTN	plectin	plectin	Hs.434248	5339	ENSG00000178209	40.7328	40.0175	595.782	438.995	705.221	777.276	0.527935	0.00201726	3.88321	1.6644e-198	3.35528	2.5371e-148
NR_126507	chr22	31933521	31945362	-	1185	11841	1	C22orf24	HSN44A4A	chromosome 22 open reading frame 24	chromosome 22 open reading frame 24	Hs.627602	25775	ENSG00000128254	27.3946	25.2876	58.2993	47.5256	77.3323	74.0622	0.527342	0.00651225	1.21023	2.13211e-17	0.682885	2.12677e-06
NM_015372	chr22	31933521	31945362	-	1258	11841	1	C22orf24	HSN44A4A	chromosome 22 open reading frame 24	chromosome 22 open reading frame 24	Hs.627602	25775	ENSG00000128254	27.3946	25.2876	58.2993	47.5256	77.3323	74.0622	0.527342	0.00651225	1.21023	2.13211e-17	0.682885	2.12677e-06
NM_201381	chr8	143915147	143944737	-	14651	29590	1	PLEC	EBS1|EBSMD|EBSND|EBSO|EBSOG|EBSPA|HD1|LGMD2Q|PCN|PLEC1|PLEC1b|PLTN	plectin	plectin	Hs.434248	5339	ENSG00000178209	41.7588	40.4432	601.549	442.642	711.412	781.042	0.524614	0.00235951	3.86721	2.2909e-195	3.34259	4.377e-146
NM_001163075	chr17	78146353	78166283	+	1089	19930	1	C17orf99	UNQ464	chromosome 17 open reading frame 99	chromosome 17 open reading frame 99	Hs.633034	100141515	ENSG00000187997	52.7371	48.5318	105.064	101.273	134.628	161.179	0.524282	0.000254823	1.22958	9.91434e-27	0.7053	1.2563e-09
NR_040030	chr2	201140289	201157792	-	1040	17503	1	CFLAR-AS1	ALS2CR10	CFLAR antisense RNA 1	CFLAR antisense RNA 1	Hs.664613	65072	ENSG00000226312	42.0666	44.3598	279.586	226.578	326.214	398.555	0.524149	0.0011254	2.75099	1.6689e-109	2.22684	5.17165e-72
NR_040712	chr8	140511982	140517153	+	2198	5171	1	CHRAC1	CHARC1|CHARC15|CHRAC-1|CHRAC-15|CHRAC15|YCL1	chromatin accessibility complex 1	chromatin accessibility complex 1	Hs.279704	54108	ENSG00000104472	14.159	14.0487	76.9802	76.3842	96.3558	123.521	0.522761	0.0029426	2.64455	1.37094e-89	2.12179	6.00558e-58
NM_001178088	chr6	158017048	158099175	+	7330	82127	1	SYNJ2	INPP5H	synaptojanin 2	synaptojanin 2	Hs.434494	8871	ENSG00000078269	173.396	177.524	370.734	342.12	483.918	535.131	0.522154	7.51263e-08	1.2228	2.15114e-47	0.700646	2.93929e-16
NR_110153	chr2	8679809	8681861	-	813	2052	1	ID2-AS1	-	ID2 antisense RNA 1 (head to head)	ID2 antisense RNA 1 (head to head)	Hs.439031	100506299	ENSG00000235092	8.61852	8.25892	72.8428	63.4032	83.1856	111.721	0.520245	0.0172257	3.21079	2.3759e-99	2.69055	5.69955e-70
NM_013376	chr19	40422501	40426025	-	1204	3524	1	SERTAD1	SEI1|TRIP-Br1	SERTA domain containing 1	SERTA domain containing 1	Hs.269898	29950	ENSG00000197019	7.0795	6.89663	74.7235	60.8284	90.8401	102.432	0.519462	0.00394116	3.47404	7.788e-149	2.95458	8.6994e-108
NM_002228	chr1	58780791	58784113	-	3322	3322	1	JUN	AP-1|AP1|c-Jun	Jun proto-oncogene, AP-1 transcription factor subunit	Jun proto-oncogene, AP-1 transcription factor subunit	Hs.696684	3725	ENSG00000177606	7.2847	7.06691	101.554	80.3536	121.908	136.827	0.516358	0.00404765	3.85676	1.1005e-184	3.3404	1.2015e-138
NM_005655	chr8	102648777	102655902	-	3098	7125	1	KLF10	EGR-alpha|EGRA|TIEG|TIEG1	Kruppel like factor 10	Kruppel like factor 10	Hs.435001	7071	ENSG00000155090	12.8252	17.9653	157.095	132.278	194.625	216.914	0.515616	0.0312359	3.42575	1.294e-101	2.91013	1.6175e-73
NM_001256433	chr17	81902901	81911477	-	3061	8576	1	PCYT2	ET	phosphate cytidylyltransferase 2, ethanolamine	phosphate cytidylyltransferase 2, ethanolamine	Hs.569843	5833	ENSG00000185813	11.081	11.2389	41.3737	32.828	52.3428	52.9733	0.515177	0.0195772	1.92486	3.41636e-36	1.40968	7.53017e-20
NM_001184917	chr17	81902901	81911477	-	3277	8576	1	PCYT2	ET	phosphate cytidylyltransferase 2, ethanolamine	phosphate cytidylyltransferase 2, ethanolamine	Hs.569843	5833	ENSG00000185813	11.081	11.2389	41.3737	32.828	52.3428	52.9733	0.515177	0.0195772	1.92486	3.41636e-36	1.40968	7.53017e-20
NM_001256434	chr17	81902901	81911477	-	3275	8576	1	PCYT2	ET	phosphate cytidylyltransferase 2, ethanolamine	phosphate cytidylyltransferase 2, ethanolamine	Hs.569843	5833	ENSG00000185813	11.081	11.2389	41.3737	32.828	52.3428	52.9733	0.515177	0.0195772	1.92486	3.41636e-36	1.40968	7.53017e-20
NM_002861	chr17	81902901	81911477	-	3223	8576	1	PCYT2	ET	phosphate cytidylyltransferase 2, ethanolamine	phosphate cytidylyltransferase 2, ethanolamine	Hs.569843	5833	ENSG00000185813	11.081	11.2389	41.3737	32.828	52.3428	52.9733	0.515177	0.0195772	1.92486	3.41636e-36	1.40968	7.53017e-20
NM_001256435	chr17	81902901	81911477	-	3507	8576	1	PCYT2	ET	phosphate cytidylyltransferase 2, ethanolamine	phosphate cytidylyltransferase 2, ethanolamine	Hs.569843	5833	ENSG00000185813	11.081	11.2389	41.3737	32.828	52.3428	52.9733	0.515177	0.0195772	1.92486	3.41636e-36	1.40968	7.53017e-20
NM_003574	chr18	9913958	9960021	+	6993	46063	1	VAPA	VAP-33|VAP-A|VAP33|hVAP-33	VAMP associated protein A	VAMP associated protein A	Hs.165195	9218	ENSG00000101558	106.603	110.431	329.109	273.46	398.368	458.558	0.515102	0.000134939	1.66532	6.72666e-53	1.15022	9.56447e-26
NM_194434	chr18	9913958	9960021	+	6858	46063	1	VAPA	VAP-33|VAP-A|VAP33|hVAP-33	VAMP associated protein A	VAMP associated protein A	Hs.165195	9218	ENSG00000101558	106.603	110.431	329.109	273.46	398.368	458.558	0.515102	0.000134939	1.66532	6.72666e-53	1.15022	9.56447e-26
NM_001903	chr5	138753396	138935034	+	3782	181638	1	CTNNA1	CAP102|MDPT2	catenin alpha 1	catenin alpha 1	Hs.445981	1495	ENSG00000044115	412.047	408.774	1475.41	1304	1789.45	2166.88	0.514794	2.25643e-05	1.95207	2.18682e-84	1.43727	3.72808e-46
NM_001290310	chr5	138753396	138935034	+	3619	181638	1	CTNNA1	CAP102|MDPT2	catenin alpha 1	catenin alpha 1	Hs.445981	1495	ENSG00000044115	412.047	408.774	1475.41	1304	1789.45	2166.88	0.514794	2.25643e-05	1.95207	2.18682e-84	1.43727	3.72808e-46
NM_001290307	chr5	138753396	138935034	+	3853	181638	1	CTNNA1	CAP102|MDPT2	catenin alpha 1	catenin alpha 1	Hs.445981	1495	ENSG00000044115	412.047	408.774	1475.41	1304	1789.45	2166.88	0.514794	2.25643e-05	1.95207	2.18682e-84	1.43727	3.72808e-46
NM_001290309	chr5	138753396	138935034	+	3586	181638	1	CTNNA1	CAP102|MDPT2	catenin alpha 1	catenin alpha 1	Hs.445981	1495	ENSG00000044115	412.047	408.774	1475.41	1304	1789.45	2166.88	0.514794	2.25643e-05	1.95207	2.18682e-84	1.43727	3.72808e-46
NM_001145302	chr17	40318221	40357643	+	3104	39422	1	RARA	NR1B1|RAR	retinoic acid receptor alpha	retinoic acid receptor alpha	Hs.654583	5914	ENSG00000131759	62.8947	60.3668	209.752	184.524	254.51	306.417	0.514178	0.000193769	1.86919	2.13743e-64	1.35501	2.79577e-34
NM_001145301	chr17	40318221	40357643	+	3395	39422	1	RARA	NR1B1|RAR	retinoic acid receptor alpha	retinoic acid receptor alpha	Hs.654583	5914	ENSG00000131759	62.8947	60.3668	209.752	184.524	254.51	306.417	0.514178	0.000193769	1.86919	2.13743e-64	1.35501	2.79577e-34
NM_007005	chr9	79571773	79726881	+	5076	155108	1	TLE4	BCE-1|BCE1|E(spI)|ESG|ESG4|GRG4|Grg-4	transducin like enhancer of split 4	transducin like enhancer of split 4	Hs.444213	7091	ENSG00000106829	313.653	310.689	712.506	627.809	864.725	1042.02	0.514076	2.92009e-05	1.29384	5.17655e-37	0.77976	4.01806e-14
NR_104239	chr9	79571773	79726881	+	5209	155108	1	TLE4	BCE-1|BCE1|E(spI)|ESG|ESG4|GRG4|Grg-4	transducin like enhancer of split 4	transducin like enhancer of split 4	Hs.444213	7091	ENSG00000106829	313.653	310.689	712.506	627.809	864.725	1042.02	0.514076	2.92009e-05	1.29384	5.17655e-37	0.77976	4.01806e-14
NM_001282749	chr9	79571773	79726881	+	5001	155108	1	TLE4	BCE-1|BCE1|E(spI)|ESG|ESG4|GRG4|Grg-4	transducin like enhancer of split 4	transducin like enhancer of split 4	Hs.444213	7091	ENSG00000106829	313.653	310.689	712.506	627.809	864.725	1042.02	0.514076	2.92009e-05	1.29384	5.17655e-37	0.77976	4.01806e-14
NM_001282748	chr9	79571773	79726881	+	5172	155108	1	TLE4	BCE-1|BCE1|E(spI)|ESG|ESG4|GRG4|Grg-4	transducin like enhancer of split 4	transducin like enhancer of split 4	Hs.444213	7091	ENSG00000106829	313.653	310.689	712.506	627.809	864.725	1042.02	0.514076	2.92009e-05	1.29384	5.17655e-37	0.77976	4.01806e-14
NM_001282760	chr9	79571773	79726881	+	5171	155108	1	TLE4	BCE-1|BCE1|E(spI)|ESG|ESG4|GRG4|Grg-4	transducin like enhancer of split 4	transducin like enhancer of split 4	Hs.444213	7091	ENSG00000106829	313.653	310.689	712.506	627.809	864.725	1042.02	0.514076	2.92009e-05	1.29384	5.17655e-37	0.77976	4.01806e-14
NM_001282753	chr9	79571773	79726881	+	4869	155108	1	TLE4	BCE-1|BCE1|E(spI)|ESG|ESG4|GRG4|Grg-4	transducin like enhancer of split 4	transducin like enhancer of split 4	Hs.444213	7091	ENSG00000106829	313.653	310.689	712.506	627.809	864.725	1042.02	0.514076	2.92009e-05	1.29384	5.17655e-37	0.77976	4.01806e-14
NM_001257180	chr8	42416462	42501460	-	3993	84998	1	SLC20A2	GLVR-2|GLVR2|IBGC1|IBGC3|MLVAR|PIT-2|PIT2|RAM1|Ram-1	solute carrier family 20 member 2	solute carrier family 20 member 2	Hs.653173	6575	ENSG00000168575	182.938	193.616	364.465	354.672	467.033	555.717	0.512754	8.80096e-06	1.12502	3.82487e-31	0.612264	4.39531e-10
NM_001161819	chr2	191245528	191425389	+	4932	179861	1	MYO1B	MMI-alpha|MMIa|MYH-1c|myr1	myosin IB	myosin IB	Hs.439620	4430	ENSG00000128641	385.987	384.168	729.306	651.626	905.812	1053.94	0.511061	3.38474e-06	1.03125	2.67333e-28	0.520184	3.84725e-08
NM_001312920	chr11	124766498	124776242	-	3115	9744	1	MSANTD2	C11orf61	Myb/SANT DNA binding domain containing 2	Myb/SANT DNA binding domain containing 2	Hs.146079	79684	ENSG00000120458	22.7775	24.0105	41.7499	38.4067	47.3899	66.656	0.510929	0.0469752	0.965822	1.16526e-08	0.454892	0.00859396
NM_001130158	chr2	191245381	191425389	+	5094	180008	1	MYO1B	MMI-alpha|MMIa|MYH-1c|myr1	myosin IB	myosin IB	Hs.439620	4430	ENSG00000128641	386.5	384.508	733.193	654.415	909.301	1057.71	0.509451	3.81802e-06	1.03498	1.93347e-28	0.525531	2.87665e-08
NM_012223	chr2	191245381	191425389	+	4920	180008	1	MYO1B	MMI-alpha|MMIa|MYH-1c|myr1	myosin IB	myosin IB	Hs.439620	4430	ENSG00000128641	386.5	384.508	733.193	654.415	909.301	1057.71	0.509451	3.81802e-06	1.03498	1.93347e-28	0.525531	2.87665e-08
NM_033281	chr5_GL339449v2_alt	928	13338	+	1328	12411	2	MRPS36	DC47|MRP-S36	mitochondrial ribosomal protein S36	mitochondrial ribosomal protein S36	Hs.631971	92259	ENSG00000134056	32.0117	34.0574	78.1086	67.6944	92.416	114.357	0.509266	0.0041627	1.3288	1.4259e-23	0.819532	9.79349e-10
NR_110114	chr7	19918981	20140426	-	821	221445	1	LOC101927668	-	uncharacterized LOC101927668	uncharacterized LOC101927668	Hs.715900	101927668		463.553	455.518	957.488	874.556	1181.82	1414.84	0.50845	8.31548e-06	1.18165	5.9111e-35	0.673195	4.09504e-12
NM_001178096	chr1	94529176	94541857	-	2232	12681	1	F3	CD142|TF|TFA	coagulation factor III, tissue factor	coagulation factor III, tissue factor	Hs.62192	2152	ENSG00000117525	42.7848	45.9775	363.587	287.084	423.583	497.221	0.508234	0.00166021	3.05867	8.4007e-137	2.55043	2.56552e-95
NM_001993	chr1	94529176	94541857	-	2392	12681	1	F3	CD142|TF|TFA	coagulation factor III, tissue factor	coagulation factor III, tissue factor	Hs.62192	2152	ENSG00000117525	42.7848	45.9775	363.587	287.084	423.583	497.221	0.508234	0.00166021	3.05867	8.4007e-137	2.55043	2.56552e-95
NM_004907	chr19	13150468	13154904	+	2045	4436	1	IER2	ETR101	immediate early response 2	immediate early response 2	Hs.501629	9592	ENSG00000160888	10.9784	10.7281	315.067	252.003	360.546	442.365	0.508016	0.00233474	4.89184	0	4.38383	2.0392e-266
NR_024233	chr11	130002624	130005486	+	2862	2862	1	LINC00167	C11orf37|NCRNA00167	long intergenic non-protein coding RNA 167	long intergenic non-protein coding RNA 167	Hs.630600	440072		8.20812	7.91835	47.3917	37.9775	54.9318	65.9028	0.507945	0.0280464	2.58872	1.71266e-61	2.08077	5.14659e-40
NM_001127350	chr1	28329002	28335967	+	1812	6965	1	MED18	p28b	mediator complex subunit 18	mediator complex subunit 18	Hs.479911	54797	ENSG00000130772	18.8787	20.6899	86.5087	84.323	105.586	136.701	0.507213	0.00612642	2.29635	8.19985e-65	1.78914	1.12829e-39
NM_017638	chr1	28329002	28335967	+	1868	6965	1	MED18	p28b	mediator complex subunit 18	mediator complex subunit 18	Hs.479911	54797	ENSG00000130772	18.8787	20.6899	86.5087	84.323	105.586	136.701	0.507213	0.00612642	2.29635	8.19985e-65	1.78914	1.12829e-39
NR_038258	chr13	40796986	40921750	-	4360	124764	1	TPTE2P5	-	transmembrane phosphoinositide 3-phosphatase and tensin homolog 2 pseudogene 5	transmembrane phosphoinositide 3-phosphatase and tensin homolog 2 pseudogene 5	Hs.660718	100616668		213.924	222.565	361.957	352.74	463.431	548.813	0.506861	6.14587e-06	0.897088	3.37176e-21	0.390227	4.98174e-05
NR_038259	chr13	40796986	40921750	-	4189	124764	1	TPTE2P5	-	transmembrane phosphoinositide 3-phosphatase and tensin homolog 2 pseudogene 5	transmembrane phosphoinositide 3-phosphatase and tensin homolog 2 pseudogene 5	Hs.660718	100616668		213.924	222.565	361.957	352.74	463.431	548.813	0.506861	6.14587e-06	0.897088	3.37176e-21	0.390227	4.98174e-05
NM_001136541	chr22	36253071	36267531	+	2808	14460	1	APOL1	APO-L|APOL|APOL-I|FSGS4	apolipoprotein L1	apolipoprotein L1	Hs.114309	8542	ENSG00000100342	24.0087	21.0305	86.6341	75.4187	105.136	124.148	0.506725	0.00465083	2.03118	3.64918e-53	1.52446	2.35874e-30
NM_001136540	chr22	36253071	36267531	+	2901	14460	1	APOL1	APO-L|APOL|APOL-I|FSGS4	apolipoprotein L1	apolipoprotein L1	Hs.114309	8542	ENSG00000100342	24.0087	21.0305	86.6341	75.4187	105.136	124.148	0.506725	0.00465083	2.03118	3.64918e-53	1.52446	2.35874e-30
NM_003661	chr22	36253071	36267531	+	2862	14460	1	APOL1	APO-L|APOL|APOL-I|FSGS4	apolipoprotein L1	apolipoprotein L1	Hs.114309	8542	ENSG00000100342	24.0087	21.0305	86.6341	75.4187	105.136	124.148	0.506725	0.00465083	2.03118	3.64918e-53	1.52446	2.35874e-30
NM_145343	chr22	36253071	36267531	+	3016	14460	1	APOL1	APO-L|APOL|APOL-I|FSGS4	apolipoprotein L1	apolipoprotein L1	Hs.114309	8542	ENSG00000100342	24.0087	21.0305	86.6341	75.4187	105.136	124.148	0.506725	0.00465083	2.03118	3.64918e-53	1.52446	2.35874e-30
NR_027383	chrX	1591593	1602514	+	3273	10921	2	AKAP17A	721P|AKAP-17A|CCDC133|CXYorf3|DXYS155E|PRKA17A|SFRS17A|XE7|XE7Y	A-kinase anchoring protein 17A	A-kinase anchoring protein 17A	Hs.522572	8227	ENSG00000197976	15.185	14.0487	76.3533	65.8706	93.5416	107.453	0.505658	0.00262217	2.46536	1.24938e-84	1.95971	9.34375e-54
NM_182763	chr1	150574551	150579738	-	3836	5187	1	MCL1	BCL2L3|EAT|MCL1-ES|MCL1L|MCL1S|Mcl-1|TM|bcl2-L-3|mcl1/EAT	BCL2 family apoptosis regulator	BCL2 family apoptosis regulator	Hs.632486	4170	ENSG00000143384	12.2096	13.027	186.182	151.052	218.714	257.711	0.505401	0.00200447	3.92244	2.6806e-220	3.41704	2.9431e-167
NM_021960	chr1	150574551	150579738	-	4084	5187	1	MCL1	BCL2L3|EAT|MCL1-ES|MCL1L|MCL1S|Mcl-1|TM|bcl2-L-3|mcl1/EAT	BCL2 family apoptosis regulator	BCL2 family apoptosis regulator	Hs.632486	4170	ENSG00000143384	12.2096	13.027	186.182	151.052	218.714	257.711	0.505401	0.00200447	3.92244	2.6806e-220	3.41704	2.9431e-167
NM_001197320	chr1	150574551	150579738	-	3625	5187	1	MCL1	BCL2L3|EAT|MCL1-ES|MCL1L|MCL1S|Mcl-1|TM|bcl2-L-3|mcl1/EAT	BCL2 family apoptosis regulator	BCL2 family apoptosis regulator	Hs.632486	4170	ENSG00000143384	12.2096	13.027	186.182	151.052	218.714	257.711	0.505401	0.00200447	3.92244	2.6806e-220	3.41704	2.9431e-167
NM_005088	chrY	1591593	1602518	+	3207	10925	2	AKAP17A	721P|AKAP-17A|CCDC133|CXYorf3|DXYS155E|PRKA17A|SFRS17A|XE7|XE7Y	A-kinase anchoring protein 17A	A-kinase anchoring protein 17A	Hs.522572	8227	ENSG00000197976	15.185	14.0487	76.3533	65.9779	93.5416	107.453	0.504555	0.0026291	2.46536	5.88314e-85	1.96081	5.03991e-54
NM_001126337	chr1	151540305	151583583	+	3035	43278	1	TUFT1	-	tuftelin 1	tuftelin 1	Hs.489922	7286	ENSG00000143367	99.5234	92.6362	157.722	144.83	204.081	223.065	0.504434	1.45264e-05	0.83725	1.02934e-17	0.332817	0.000806422
NM_020127	chr1	151540305	151583583	+	3110	43278	1	TUFT1	-	tuftelin 1	tuftelin 1	Hs.489922	7286	ENSG00000143367	99.5234	92.6362	157.722	144.83	204.081	223.065	0.504434	1.45264e-05	0.83725	1.02934e-17	0.332817	0.000806422
NM_001301317	chr1	151540309	151583577	+	3239	43268	1	TUFT1	-	tuftelin 1	tuftelin 1	Hs.489922	7286	ENSG00000143367	99.4208	92.6362	157.471	144.508	203.63	222.438	0.503542	1.47429e-05	0.834392	1.22175e-17	0.33085	0.000856296
NM_000445	chr8	143915147	143976745	-	14803	61598	1	PLEC	EBS1|EBSMD|EBSND|EBSO|EBSOG|EBSPA|HD1|LGMD2Q|PCN|PLEC1|PLEC1b|PLTN	plectin	plectin	Hs.434248	5339	ENSG00000178209	95.7272	92.4659	760.524	583.931	900.296	992.182	0.502018	0.001251	3.01474	2.4794e-141	2.51272	2.25831e-98
NM_024110	chr17	80178508	80209331	+	4168	30823	1	CARD14	BIMP2|CARMA2|PRP|PSORS2|PSS1	caspase recruitment domain family member 14	caspase recruitment domain family member 14	Hs.675480	79092	ENSG00000141527	45.8628	45.2112	152.957	133.458	185.845	217.793	0.501127	0.000271089	1.83161	7.06765e-63	1.33048	1.29438e-33
NM_138923	chrX	71366239	71466005	+	7653	99766	1	TAF1	BA2R|CCG1|CCGS|DYT3|DYT3/TAF1|KAT4|MRXS33|N-TAF1|NSCL2|OF|P250|TAF(II)250|TAF2A|TAFII-250|TAFII250|XDP	TATA-box binding protein associated factor 1	TATA-box binding protein associated factor 1	Hs.158560	6872	ENSG00000147133	114.606	106.855	278.082	250.502	339.046	405.836	0.500292	0.000150387	1.4331	2.37998e-41	0.932808	4.25935e-18
NM_004606	chrX	71366239	71466005	+	7716	99766	1	TAF1	BA2R|CCG1|CCGS|DYT3|DYT3/TAF1|KAT4|MRXS33|N-TAF1|NSCL2|OF|P250|TAF(II)250|TAF2A|TAFII-250|TAFII250|XDP	TATA-box binding protein associated factor 1	TATA-box binding protein associated factor 1	Hs.158560	6872	ENSG00000147133	114.606	106.855	278.082	250.502	339.046	405.836	0.500292	0.000150387	1.4331	2.37998e-41	0.932808	4.25935e-18
NM_001286074	chrX	71366239	71466005	+	7722	99766	1	TAF1	BA2R|CCG1|CCGS|DYT3|DYT3/TAF1|KAT4|MRXS33|N-TAF1|NSCL2|OF|P250|TAF(II)250|TAF2A|TAFII-250|TAFII250|XDP	TATA-box binding protein associated factor 1	TATA-box binding protein associated factor 1	Hs.158560	6872	ENSG00000147133	114.606	106.855	278.082	250.502	339.046	405.836	0.500292	0.000150387	1.4331	2.37998e-41	0.932808	4.25935e-18
NM_002198	chr5	132481609	132490773	-	3553	9164	1	IRF1	IRF-1|MAR	interferon regulatory factor 1	interferon regulatory factor 1	Hs.436061	3659	ENSG00000125347	17.5448	15.8367	48.6455	44.0926	66.4134	63.8943	0.500107	0.00662689	1.652	1.41397e-34	1.1519	2.55198e-17
NR_023360	chr8	140511298	140517153	+	2376	5855	1	CHRAC1	CHARC1|CHARC15|CHRAC-1|CHRAC-15|CHRAC15|YCL1	chromatin accessibility complex 1	chromatin accessibility complex 1	Hs.279704	54108	ENSG00000104472	15.185	15.411	88.7654	86.7905	108.625	139.086	0.499962	0.00389173	2.69935	6.32289e-98	2.19939	2.93047e-65
NM_017444	chr8	140511298	140517153	+	2503	5855	1	CHRAC1	CHARC1|CHARC15|CHRAC-1|CHRAC-15|CHRAC15|YCL1	chromatin accessibility complex 1	chromatin accessibility complex 1	Hs.279704	54108	ENSG00000104472	15.185	15.411	88.7654	86.7905	108.625	139.086	0.499962	0.00389173	2.69935	6.32289e-98	2.19939	2.93047e-65
NM_032344	chr11	64226274	64230016	+	1109	3742	1	NUDT22	-	nudix hydrolase 22	nudix hydrolase 22	Hs.656074	84304	ENSG00000149761	9.23413	10.5578	38.6155	35.9392	48.9658	55.8605	0.497557	0.0150064	2.08949	6.43074e-48	1.59194	3.34334e-28
NM_001128613	chr11	64226274	64230016	+	1010	3742	1	NUDT22	-	nudix hydrolase 22	nudix hydrolase 22	Hs.656074	84304	ENSG00000149761	9.23413	10.5578	38.6155	35.9392	48.9658	55.8605	0.497557	0.0150064	2.08949	6.43074e-48	1.59194	3.34334e-28
NM_001128612	chr11	64226258	64230016	+	995	3758	1	NUDT22	-	nudix hydrolase 22	nudix hydrolase 22	Hs.656074	84304	ENSG00000149761	9.23413	10.6429	39.4931	36.261	49.7538	56.7392	0.497444	0.0167804	2.1061	1.07748e-47	1.60865	3.3001e-28
NM_001271831	chr11	64226258	64230016	+	896	3758	1	NUDT22	-	nudix hydrolase 22	nudix hydrolase 22	Hs.656074	84304	ENSG00000149761	9.23413	10.6429	39.4931	36.261	49.7538	56.7392	0.497444	0.0167804	2.1061	1.07748e-47	1.60865	3.3001e-28
NM_001865	chr6	75237675	75243928	-	700	6253	1	COX7A2	COX7AL|COX7AL1|COXVIIAL|COXVIIa-L|VIIAL	cytochrome c oxidase subunit 7A2	cytochrome c oxidase subunit 7A2	Hs.70312	1347	ENSG00000112695	14.0564	16.8584	50.5261	45.9163	58.9841	76.6983	0.496276	0.0448786	1.81599	6.03448e-29	1.31972	9.2869e-16
NR_029466	chr6	75237675	75243928	-	753	6253	1	COX7A2	COX7AL|COX7AL1|COXVIIAL|COXVIIa-L|VIIAL	cytochrome c oxidase subunit 7A2	cytochrome c oxidase subunit 7A2	Hs.70312	1347	ENSG00000112695	14.0564	16.8584	50.5261	45.9163	58.9841	76.6983	0.496276	0.0448786	1.81599	6.03448e-29	1.31972	9.2869e-16
NM_001122665	chrY	12904108	12918527	+	2696	14419	1	DDX3Y	DBY	DEAD-box helicase 3, Y-linked	DEAD-box helicase 3, Y-linked	Hs.99120	8653	ENSG00000067048	15.8006	13.9635	41.6245	34.8664	49.3035	57.9944	0.494829	0.0324449	1.53338	8.33716e-23	1.03855	4.21653e-11
NM_006164	chr2	177230303	177265131	-	2854	34828	1	NFE2L2	HEBP1|NRF2	nuclear factor, erythroid 2 like 2	nuclear factor, erythroid 2 like 2	Hs.744006	4780	ENSG00000116044	90.0841	87.187	498.115	407.132	569.805	699.95	0.494204	0.00153888	2.52326	8.2324e-100	2.02905	7.98594e-65
NM_001313903	chr2	177230303	177265131	-	2635	34828	1	NFE2L2	HEBP1|NRF2	nuclear factor, erythroid 2 like 2	nuclear factor, erythroid 2 like 2	Hs.744006	4780	ENSG00000116044	90.0841	87.187	498.115	407.132	569.805	699.95	0.494204	0.00153888	2.52326	8.2324e-100	2.02905	7.98594e-65
NM_001313902	chr2	177230303	177265131	-	2764	34828	1	NFE2L2	HEBP1|NRF2	nuclear factor, erythroid 2 like 2	nuclear factor, erythroid 2 like 2	Hs.744006	4780	ENSG00000116044	90.0841	87.187	498.115	407.132	569.805	699.95	0.494204	0.00153888	2.52326	8.2324e-100	2.02905	7.98594e-65
NM_001145412	chr2	177230303	177264131	-	2983	33828	1	NFE2L2	HEBP1|NRF2	nuclear factor, erythroid 2 like 2	nuclear factor, erythroid 2 like 2	Hs.744006	4780	ENSG00000116044	88.6477	85.5692	468.401	386.749	536.148	663.547	0.494202	0.00151128	2.4663	1.1687e-95	1.9721	1.87226e-61
NM_001313900	chr2	177230303	177264131	-	2857	33828	1	NFE2L2	HEBP1|NRF2	nuclear factor, erythroid 2 like 2	nuclear factor, erythroid 2 like 2	Hs.744006	4780	ENSG00000116044	88.6477	85.5692	468.401	386.749	536.148	663.547	0.494202	0.00151128	2.4663	1.1687e-95	1.9721	1.87226e-61
NM_001313904	chr2	177230303	177264131	-	2912	33828	1	NFE2L2	HEBP1|NRF2	nuclear factor, erythroid 2 like 2	nuclear factor, erythroid 2 like 2	Hs.744006	4780	ENSG00000116044	88.6477	85.5692	468.401	386.749	536.148	663.547	0.494202	0.00151128	2.4663	1.1687e-95	1.9721	1.87226e-61
NM_001313901	chr2	177230303	177264131	-	2949	33828	1	NFE2L2	HEBP1|NRF2	nuclear factor, erythroid 2 like 2	nuclear factor, erythroid 2 like 2	Hs.744006	4780	ENSG00000116044	88.6477	85.5692	468.401	386.749	536.148	663.547	0.494202	0.00151128	2.4663	1.1687e-95	1.9721	1.87226e-61
NM_001145413	chr2	177230303	177264131	-	2962	33828	1	NFE2L2	HEBP1|NRF2	nuclear factor, erythroid 2 like 2	nuclear factor, erythroid 2 like 2	Hs.744006	4780	ENSG00000116044	88.6477	85.5692	468.401	386.749	536.148	663.547	0.494202	0.00151128	2.4663	1.1687e-95	1.9721	1.87226e-61
NM_001272012	chr10	104309696	104328992	-	6496	19296	1	ITPRIP	DANGER|KIAA1754|bA127L20|bA127L20.2	inositol 1,4,5-trisphosphate receptor interacting protein	inositol 1,4,5-trisphosphate receptor interacting protein	Hs.523252	85450	ENSG00000148841	31.396	27.1608	54.5381	52.3532	68.327	81.7194	0.493965	0.00966234	1.04052	4.74156e-14	0.54656	9.28912e-05
NM_201378	chr8	143915147	143973529	-	14688	58382	1	PLEC	EBS1|EBSMD|EBSND|EBSO|EBSOG|EBSPA|HD1|LGMD2Q|PCN|PLEC1|PLEC1b|PLTN	plectin	plectin	Hs.434248	5339	ENSG00000178209	89.3659	87.783	748.864	571.487	878.796	969.085	0.493771	0.00183364	3.06762	6.5332e-144	2.57385	1.7054e-101
NM_001190987	chr1	70205682	70252018	+	2785	46336	1	SRSF11	NET2|SFRS11|dJ677H15.2|p54	serine and arginine rich splicing factor 11	serine and arginine rich splicing factor 11	Hs.479693	9295	ENSG00000116754	101.883	109.239	295.383	285.475	386.324	426.673	0.491165	1.97142e-06	1.63008	2.98301e-77	1.13891	3.51567e-38
NM_004768	chr1	70205682	70252018	+	2791	46336	1	SRSF11	NET2|SFRS11|dJ677H15.2|p54	serine and arginine rich splicing factor 11	serine and arginine rich splicing factor 11	Hs.479693	9295	ENSG00000116754	101.883	109.239	295.383	285.475	386.324	426.673	0.491165	1.97142e-06	1.63008	2.98301e-77	1.13891	3.51567e-38
NM_003898	chr6	157981856	158099175	+	7407	117319	1	SYNJ2	INPP5H	synaptojanin 2	synaptojanin 2	Hs.434494	8871	ENSG00000078269	246.859	253.983	514.413	473.754	654.116	727.943	0.490507	5.31267e-07	1.14908	2.01484e-42	0.65857	1.20591e-14
NM_001030272	chr11	13277727	13387265	+	2790	109538	1	ARNTL	BMAL1|BMAL1c|JAP3|MOP3|PASD3|TIC|bHLHe5	aryl hydrocarbon receptor nuclear translocator like	aryl hydrocarbon receptor nuclear translocator like	Hs.65734	406	ENSG00000133794	200.175	217.967	464.89	408.956	558.211	664.049	0.489895	0.000194634	1.23104	2.44789e-31	0.741143	4.36309e-12
NM_001030273	chr11	13277727	13387265	+	2861	109538	1	ARNTL	BMAL1|BMAL1c|JAP3|MOP3|PASD3|TIC|bHLHe5	aryl hydrocarbon receptor nuclear translocator like	aryl hydrocarbon receptor nuclear translocator like	Hs.65734	406	ENSG00000133794	200.175	217.967	464.89	408.956	558.211	664.049	0.489895	0.000194634	1.23104	2.44789e-31	0.741143	4.36309e-12
NM_001297724	chr11	13277727	13387265	+	2857	109538	1	ARNTL	BMAL1|BMAL1c|JAP3|MOP3|PASD3|TIC|bHLHe5	aryl hydrocarbon receptor nuclear translocator like	aryl hydrocarbon receptor nuclear translocator like	Hs.65734	406	ENSG00000133794	200.175	217.967	464.89	408.956	558.211	664.049	0.489895	0.000194634	1.23104	2.44789e-31	0.741143	4.36309e-12
NM_001297722	chr11	13277727	13387265	+	2793	109538	1	ARNTL	BMAL1|BMAL1c|JAP3|MOP3|PASD3|TIC|bHLHe5	aryl hydrocarbon receptor nuclear translocator like	aryl hydrocarbon receptor nuclear translocator like	Hs.65734	406	ENSG00000133794	200.175	217.967	464.89	408.956	558.211	664.049	0.489895	0.000194634	1.23104	2.44789e-31	0.741143	4.36309e-12
NM_001178	chr11	13277727	13387265	+	2845	109538	1	ARNTL	BMAL1|BMAL1c|JAP3|MOP3|PASD3|TIC|bHLHe5	aryl hydrocarbon receptor nuclear translocator like	aryl hydrocarbon receptor nuclear translocator like	Hs.65734	406	ENSG00000133794	200.175	217.967	464.89	408.956	558.211	664.049	0.489895	0.000194634	1.23104	2.44789e-31	0.741143	4.36309e-12
NM_001297719	chr11	13277727	13387265	+	2848	109538	1	ARNTL	BMAL1|BMAL1c|JAP3|MOP3|PASD3|TIC|bHLHe5	aryl hydrocarbon receptor nuclear translocator like	aryl hydrocarbon receptor nuclear translocator like	Hs.65734	406	ENSG00000133794	200.175	217.967	464.89	408.956	558.211	664.049	0.489895	0.000194634	1.23104	2.44789e-31	0.741143	4.36309e-12
NM_006437	chr13	24420931	24512810	-	5468	91879	1	PARP4	ADPRTL1|ARTD4|PARP-4|PARPL|PH5P|VAULT3|VPARP|VWA5C|p193	poly(ADP-ribose) polymerase family member 4	poly(ADP-ribose) polymerase family member 4	Hs.744855	143	ENSG00000102699	174.012	184.336	438.687	372.48	506.093	628.273	0.489224	0.00110609	1.34517	5.68399e-31	0.855941	3.4374e-13
NM_012118	chr4	139015759	139045939	+	1983	30180	1	NOCT	CCR4L|CCRN4L|Ccr4c|NOC	nocturnin	nocturnin	Hs.639842	25819	ENSG00000151014	73.36	78.0766	292.625	262.946	349.627	427.427	0.489088	0.000380186	2.04231	7.98731e-79	1.55322	5.79889e-46
NM_201380	chr8	143915147	143950876	-	15254	35729	1	PLEC	EBS1|EBSMD|EBSND|EBSO|EBSOG|EBSPA|HD1|LGMD2Q|PCN|PLEC1|PLEC1b|PLTN	plectin	plectin	Hs.434248	5339	ENSG00000178209	52.4293	50.3198	659.723	488.344	760.49	840.166	0.488588	0.0055828	3.64617	5.2904e-177	3.15758	7.172e-133
NR_038930	chr12	68674371	68686859	-	1728	12488	1	LOC100507250	-	uncharacterized LOC100507250	uncharacterized LOC100507250	Hs.600731	100507250	ENSG00000247363	30.4726	33.5465	49.5231	52.6751	66.6386	76.3217	0.488568	0.00491939	0.843335	6.8776e-11	0.354767	0.00730368
NM_001079518	chr17	40019097	40054636	-	3697	35539	1	MED24	ARC100|CRSP100|CRSP4|DRIP100|MED5|THRAP4|TRAP100	mediator complex subunit 24	mediator complex subunit 24	Hs.462983	9862	ENSG00000008838	73.6678	77.736	131.142	119.404	160.518	189.549	0.488093	0.000296569	0.89286	1.50724e-16	0.404767	0.000224324
NM_014815	chr17	40019097	40054636	-	3714	35539	1	MED24	ARC100|CRSP100|CRSP4|DRIP100|MED5|THRAP4|TRAP100	mediator complex subunit 24	mediator complex subunit 24	Hs.462983	9862	ENSG00000008838	73.6678	77.736	131.142	119.404	160.518	189.549	0.488093	0.000296569	0.89286	1.50724e-16	0.404767	0.000224324
NR_052017	chr17	40019097	40054636	-	3640	35539	1	MED24	ARC100|CRSP100|CRSP4|DRIP100|MED5|THRAP4|TRAP100	mediator complex subunit 24	mediator complex subunit 24	Hs.462983	9862	ENSG00000008838	73.6678	77.736	131.142	119.404	160.518	189.549	0.488093	0.000296569	0.89286	1.50724e-16	0.404767	0.000224324
NM_001267797	chr17	40019097	40054636	-	3675	35539	1	MED24	ARC100|CRSP100|CRSP4|DRIP100|MED5|THRAP4|TRAP100	mediator complex subunit 24	mediator complex subunit 24	Hs.462983	9862	ENSG00000008838	73.6678	77.736	131.142	119.404	160.518	189.549	0.488093	0.000296569	0.89286	1.50724e-16	0.404767	0.000224324
NM_201379	chr8	143915147	143953920	-	14756	38773	1	PLEC	EBS1|EBSMD|EBSND|EBSO|EBSOG|EBSPA|HD1|LGMD2Q|PCN|PLEC1|PLEC1b|PLTN	plectin	plectin	Hs.434248	5339	ENSG00000178209	57.662	54.7473	677.275	504.543	782.103	864.77	0.487762	0.00509616	3.55755	2.2044e-171	3.06978	9.7529e-128
NM_001286537	chr2	105337359	105348814	+	4244	11455	1	C2orf49	asw	chromosome 2 open reading frame 49	chromosome 2 open reading frame 49	Hs.549577	79074	ENSG00000135974	26.0608	24.5213	58.0486	56.0008	69.6778	89.8788	0.487658	0.0143517	1.33916	2.2684e-21	0.851503	2.19369e-09
NM_024093	chr2	105337359	105348814	+	4370	11455	1	C2orf49	asw	chromosome 2 open reading frame 49	chromosome 2 open reading frame 49	Hs.549577	79074	ENSG00000135974	26.0608	24.5213	58.0486	56.0008	69.6778	89.8788	0.487658	0.0143517	1.33916	2.2684e-21	0.851503	2.19369e-09
NM_005902	chr15	67065857	67195195	+	6234	129338	1	SMAD3	HSPC193|HsT17436|JV15-2|LDS1C|LDS3|MADH3	SMAD family member 3	SMAD family member 3	Hs.727986	4088	ENSG00000166949	279.897	275.184	717.395	637.894	859.547	1033.48	0.487571	7.6231e-05	1.45309	1.37474e-47	0.965516	1.4599e-21
NR_103760	chr8	102648777	102653964	-	2466	5187	1	KLF10	EGR-alpha|EGRA|TIEG|TIEG1	Kruppel like factor 10	Kruppel like factor 10	Hs.435001	7071	ENSG00000155090	11.6966	14.7298	108.449	94.4074	133.052	150.007	0.48756	0.0154372	3.10596	2.4637e-108	2.6184	3.36877e-77
NM_001032282	chr8	102648777	102653964	-	3256	5187	1	KLF10	EGR-alpha|EGRA|TIEG|TIEG1	Kruppel like factor 10	Kruppel like factor 10	Hs.435001	7071	ENSG00000155090	11.6966	14.7298	108.449	94.4074	133.052	150.007	0.48756	0.0154372	3.10596	2.4637e-108	2.6184	3.36877e-77
NR_103759	chr8	102648777	102653964	-	2343	5187	1	KLF10	EGR-alpha|EGRA|TIEG|TIEG1	Kruppel like factor 10	Kruppel like factor 10	Hs.435001	7071	ENSG00000155090	11.6966	14.7298	108.449	94.4074	133.052	150.007	0.48756	0.0154372	3.10596	2.4637e-108	2.6184	3.36877e-77
NM_000676	chr17	15944917	15975896	+	1884	30979	1	ADORA2B	ADORA2	adenosine A2b receptor	adenosine A2b receptor	Hs.167046	136	ENSG00000170425	80.2343	78.928	272.44	239.344	329.141	385.374	0.487536	0.000121083	1.85012	3.35931e-73	1.36258	4.11925e-40
NR_033839	chr11	126341716	126355587	-	752	13871	1	ST3GAL4-AS1	DCPS-AS1	ST3GAL4 antisense RNA 1 (head to head)	ST3GAL4 antisense RNA 1 (head to head)	Hs.585206	399972		28.831	24.6065	84.252	72.5221	101.196	117.621	0.487516	0.0106794	1.71732	3.2719e-36	1.2298	4.84143e-19
NM_033397	chr10	104309696	104333905	-	6808	24209	1	ITPRIP	DANGER|KIAA1754|bA127L20|bA127L20.2	inositol 1,4,5-trisphosphate receptor interacting protein	inositol 1,4,5-trisphosphate receptor interacting protein	Hs.523252	85450	ENSG00000148841	40.7328	37.6334	69.5831	64.476	87.238	99.9212	0.487307	0.00122588	0.939915	1.03378e-15	0.452609	0.000138382
NM_022748	chr7	47275154	47582144	-	7617	306990	1	TNS3	TEM6|TENS1	tensin 3	tensin 3	Hs.520814	64759	ENSG00000136205	605.656	625.72	1080.61	992.136	1356.52	1535.85	0.486938	8.29401e-07	0.916354	5.16163e-27	0.429415	6.38873e-07
NM_013262	chr6	16129086	16148247	+	3070	19161	1	MYLIP	IDOL|MIR	myosin regulatory light chain interacting protein	myosin regulatory light chain interacting protein	Hs.484738	29116	ENSG00000007944	43.7082	42.7421	96.1626	87.4341	123.146	132.81	0.4866	9.2111e-05	1.25112	4.35043e-35	0.764524	9.01451e-14
NM_080868	chr1	75918873	75932431	-	1106	13558	1	ASB17	Asb-17	ankyrin repeat and SOCS box containing 17	ankyrin repeat and SOCS box containing 17	Hs.125423	127247	ENSG00000154007	24.7269	29.9705	67.5771	57.0736	80.4841	93.1426	0.484872	0.0236375	1.35075	5.6962e-20	0.86588	5.96065e-09
NR_026546	chr1	75918873	75932431	-	1044	13558	1	ASB17	Asb-17	ankyrin repeat and SOCS box containing 17	ankyrin repeat and SOCS box containing 17	Hs.125423	127247	ENSG00000154007	24.7269	29.9705	67.5771	57.0736	80.4841	93.1426	0.484872	0.0236375	1.35075	5.6962e-20	0.86588	5.96065e-09
NM_182626	chr2	10141382	10211730	+	1901	70348	1	C2orf48	-	chromosome 2 open reading frame 48	chromosome 2 open reading frame 48	Hs.454981	348738		128.97	137.422	218.278	202.332	278.486	306.793	0.483272	7.85204e-06	0.820522	2.77156e-19	0.337249	0.000277405
NM_002166	chr2	8681983	8684453	+	1363	2470	1	ID2	GIG8|ID2A|ID2H|bHLHb26	inhibitor of DNA binding 2, HLH protein	inhibitor of DNA binding 2, HLH protein	Hs.180919	3398	ENSG00000115738	8.41332	10.6429	394.053	322.487	452.624	543.164	0.481247	0.0168774	5.39128	0	4.91003	5.9724e-271
NM_001278166	chr1	19647610	19658456	+	1952	10846	1	NBL1	D1S1733E|DAN|DAND1|NB|NO3	neuroblastoma 1, DAN family BMP antagonist	neuroblastoma 1, DAN family BMP antagonist	Hs.654502	4681	ENSG00000158747	18.2631	17.0287	87.7625	68.4454	95.4552	121.638	0.480737	0.041205	2.30291	6.67686e-50	1.82218	1.40618e-31
NM_001204085	chr1	19645372	19658456	+	2050	13084	1	NBL1	D1S1733E|DAN|DAND1|NB|NO3	neuroblastoma 1, DAN family BMP antagonist	neuroblastoma 1, DAN family BMP antagonist	Hs.654502	4681	ENSG00000158747	23.0853	21.371	103.058	82.9283	113.916	144.61	0.48071	0.0249655	2.22188	2.99463e-52	1.74117	1.95081e-32
NM_001256426	chr4	94451857	94668227	+	6218	216370	1	PDLIM5	ENH|ENH1|L9|LIM	PDZ and LIM domain 5	PDZ and LIM domain 5	Hs.480311	10611	ENSG00000163110	528.397	534.276	1297.38	1152.41	1539.1	1864.61	0.479795	0.000104104	1.36248	4.22671e-42	0.882688	2.9689e-18
NM_001256428	chr4	94451857	94668227	+	5979	216370	1	PDLIM5	ENH|ENH1|L9|LIM	PDZ and LIM domain 5	PDZ and LIM domain 5	Hs.480311	10611	ENSG00000163110	528.397	534.276	1297.38	1152.41	1539.1	1864.61	0.479795	0.000104104	1.36248	4.22671e-42	0.882688	2.9689e-18
NM_001256425	chr4	94451857	94668227	+	5712	216370	1	PDLIM5	ENH|ENH1|L9|LIM	PDZ and LIM domain 5	PDZ and LIM domain 5	Hs.480311	10611	ENSG00000163110	528.397	534.276	1297.38	1152.41	1539.1	1864.61	0.479795	0.000104104	1.36248	4.22671e-42	0.882688	2.9689e-18
NM_006457	chr4	94451857	94668227	+	6131	216370	1	PDLIM5	ENH|ENH1|L9|LIM	PDZ and LIM domain 5	PDZ and LIM domain 5	Hs.480311	10611	ENSG00000163110	528.397	534.276	1297.38	1152.41	1539.1	1864.61	0.479795	0.000104104	1.36248	4.22671e-42	0.882688	2.9689e-18
NM_001256427	chr4	94451857	94668227	+	3833	216370	1	PDLIM5	ENH|ENH1|L9|LIM	PDZ and LIM domain 5	PDZ and LIM domain 5	Hs.480311	10611	ENSG00000163110	528.397	534.276	1297.38	1152.41	1539.1	1864.61	0.479795	0.000104104	1.36248	4.22671e-42	0.882688	2.9689e-18
NM_001011513	chr4	94451857	94668227	+	5804	216370	1	PDLIM5	ENH|ENH1|L9|LIM	PDZ and LIM domain 5	PDZ and LIM domain 5	Hs.480311	10611	ENSG00000163110	528.397	534.276	1297.38	1152.41	1539.1	1864.61	0.479795	0.000104104	1.36248	4.22671e-42	0.882688	2.9689e-18
NM_001001931	chr8	17643794	17722221	-	4005	78427	1	MTUS1	ATBP|ATIP|ICIS|MP44|MTSG1	microtubule associated tumor suppressor 1	microtubule associated tumor suppressor 1	Hs.7946	57509	ENSG00000129422	166.42	176.843	272.565	262.195	347.826	394.664	0.479131	8.31548e-06	0.797446	1.6299e-18	0.318315	0.00056114
NM_001103175	chr16	3027867	3035541	-	1810	7674	1	BICDL2	BICDR-2|BICDR2|CCDC64B	BICD family like cargo adaptor 2	BICD family like cargo adaptor 2	Hs.513285	146439	ENSG00000162069	10.6706	13.7933	168.253	140.646	200.028	228.337	0.478854	0.0246553	3.81482	3.2302e-153	3.33596	2.9099e-117
NR_024279	chr1	15834215	15848147	-	2731	13932	1	FLJ37453	-	uncharacterized LOC729614	uncharacterized LOC729614	Hs.119298	729614	ENSG00000179743	39.1938	41.4649	164.868	141.504	188.659	236.748	0.478647	0.00455927	2.08148	1.22291e-62	1.60283	1.69423e-37
NM_020749	chr8	17643794	17697737	-	3802	53943	1	MTUS1	ATBP|ATIP|ICIS|MP44|MTSG1	microtubule associated tumor suppressor 1	microtubule associated tumor suppressor 1	Hs.7946	57509	ENSG00000129422	113.58	119.712	183.173	178.945	233.685	268.632	0.477381	3.2058e-05	0.790602	1.26707e-16	0.313222	0.001276
NM_178313	chr2	54558394	54662308	+	9074	103914	1	SPTBN1	ELF|HEL102|SPTB2|betaSpII	spectrin beta, non-erythrocytic 1	spectrin beta, non-erythrocytic 1	Hs.503178	6711	ENSG00000115306	313.96	300.727	1060.3	912.963	1252.96	1482.37	0.47728	0.000190196	1.8372	2.93137e-72	1.35992	5.35622e-40
NM_020727	chr21	41986831	42010387	-	7413	23556	1	ZBTB21	ZNF295	zinc finger and BTB domain containing 21	zinc finger and BTB domain containing 21	Hs.434947	49854	ENSG00000173276	47.0941	49.1278	86.7595	78.1007	104.348	124.274	0.477231	0.00169276	0.931979	1.77355e-15	0.454748	0.000128145
NM_001098403	chr21	41986831	42010387	-	6875	23556	1	ZBTB21	ZNF295	zinc finger and BTB domain containing 21	zinc finger and BTB domain containing 21	Hs.434947	49854	ENSG00000173276	47.0941	49.1278	86.7595	78.1007	104.348	124.274	0.477231	0.00169276	0.931979	1.77355e-15	0.454748	0.000128145
NM_001098402	chr21	41986831	42010387	-	7478	23556	1	ZBTB21	ZNF295	zinc finger and BTB domain containing 21	zinc finger and BTB domain containing 21	Hs.434947	49854	ENSG00000173276	47.0941	49.1278	86.7595	78.1007	104.348	124.274	0.477231	0.00169276	0.931979	1.77355e-15	0.454748	0.000128145
NR_130151	chr22	39529093	39532855	-	1017	3762	1	RPS19BP1	AROS|S19BP	ribosomal protein S19 binding protein 1	ribosomal protein S19 binding protein 1	Hs.526933	91582	ENSG00000187051	9.13153	10.0469	67.3263	63.2959	80.3715	100.925	0.476996	0.0144151	2.92347	2.1003e-101	2.44648	3.23632e-71
NM_194326	chr22	39529093	39532855	-	926	3762	1	RPS19BP1	AROS|S19BP	ribosomal protein S19 binding protein 1	ribosomal protein S19 binding protein 1	Hs.526933	91582	ENSG00000187051	9.13153	10.0469	67.3263	63.2959	80.3715	100.925	0.476996	0.0144151	2.92347	2.1003e-101	2.44648	3.23632e-71
NM_001166393	chr8	17643794	17722575	-	3650	78781	1	MTUS1	ATBP|ATIP|ICIS|MP44|MTSG1	microtubule associated tumor suppressor 1	microtubule associated tumor suppressor 1	Hs.7946	57509	ENSG00000129422	166.625	177.354	274.195	263.268	348.727	396.17	0.476529	1.06183e-05	0.799092	1.91728e-18	0.322563	0.000497185
NM_001098576	chr12	49741809	49764934	+	3253	23125	1	TMBIM6	BAXI1|BI-1|TEGT	transmembrane BAX inhibitor motif containing 6	transmembrane BAX inhibitor motif containing 6	Hs.743965	7009	ENSG00000139644	65.2545	70.4137	243.854	226.792	280.963	372.068	0.475684	0.005605	1.94863	4.87351e-54	1.47295	2.82867e-31
NM_002966	chr1	151982910	151994238	-	1054	11328	1	S100A10	42C|ANX2L|ANX2LG|CAL1L|CLP11|Ca[1]|GP11|P11|p10	S100 calcium binding protein A10	S100 calcium binding protein A10	Hs.143873	6281	ENSG00000197747	30.37	30.9071	346.662	290.625	401.182	480.776	0.474978	0.00116215	3.53058	1.3229e-217	3.0556	4.413e-163
NM_001278407	chr10	80155124	80205677	-	2463	50553	1	ANXA11	ANX11|CAP50	annexin A11	annexin A11	Hs.530291	311	ENSG00000122359	101.678	94.5945	355.187	304.679	425.834	486.174	0.473721	0.000356884	1.9002	2.42957e-73	1.42648	1.02765e-41
NM_006435	chr11	308107	309410	+	729	1303	1	IFITM2	1-8D|DSPA2c	interferon induced transmembrane protein 2	interferon induced transmembrane protein 2	Hs.709321	10581	ENSG00000185201	4.30926	4.93832	46.7648	45.9163	63.7119	64.2709	0.473212	0.0134167	3.47752	1.5154e-146	3.00431	1.7835e-109
NM_145868	chr10	80155124	80205572	-	2533	50448	1	ANXA11	ANX11|CAP50	annexin A11	annexin A11	Hs.530291	311	ENSG00000122359	101.575	94.339	353.683	304.035	423.808	484.291	0.47219	0.000375214	1.89662	3.86377e-73	1.42443	1.22826e-41
NM_145869	chr10	80155124	80205572	-	2729	50448	1	ANXA11	ANX11|CAP50	annexin A11	annexin A11	Hs.530291	311	ENSG00000122359	101.575	94.339	353.683	304.035	423.808	484.291	0.47219	0.000375214	1.89662	3.86377e-73	1.42443	1.22826e-41
NM_001157	chr10	80155124	80205572	-	2484	50448	1	ANXA11	ANX11|CAP50	annexin A11	annexin A11	Hs.530291	311	ENSG00000122359	101.575	94.339	353.683	304.035	423.808	484.291	0.47219	0.000375214	1.89662	3.86377e-73	1.42443	1.22826e-41
NM_001278409	chr10	80155124	80205572	-	2802	50448	1	ANXA11	ANX11|CAP50	annexin A11	annexin A11	Hs.530291	311	ENSG00000122359	101.575	94.339	353.683	304.035	423.808	484.291	0.47219	0.000375214	1.89662	3.86377e-73	1.42443	1.22826e-41
NM_001258210	chr11	76782313	76798154	+	2666	15841	1	TSKU	E2IG4|LRRC54|TSK	tsukushi, small leucine rich proteoglycan	tsukushi, small leucine rich proteoglycan	Hs.8361	25987	ENSG00000182704	32.9351	28.0122	90.7714	72.5221	100.746	124.65	0.471154	0.044829	1.56917	3.26185e-24	1.09802	1.99481e-12
NM_007146	chr17	57971549	57988254	-	4632	16705	1	VEZF1	DB1|ZNF161	vascular endothelial zinc finger 1	vascular endothelial zinc finger 1	Hs.463569	7716	ENSG00000136451	34.7819	39.5917	123.745	118.117	161.193	172.477	0.471076	0.000532548	1.8512	1.91447e-67	1.38012	7.05272e-38
NM_003217	chr12	49741510	49764934	+	2883	23424	1	TMBIM6	BAXI1|BI-1|TEGT	transmembrane BAX inhibitor motif containing 6	transmembrane BAX inhibitor motif containing 6	Hs.743965	7009	ENSG00000139644	66.4857	71.2651	258.147	240.953	298.185	391.651	0.470212	0.00483508	2.00589	7.97668e-60	1.53568	1.96875e-35
NM_172373	chr13	40931919	41019372	-	3738	87453	1	ELF1	-	E74 like ETS transcription factor 1	E74 like ETS transcription factor 1	Hs.135646	1997	ENSG00000120690	217.925	208.602	654.332	580.927	754.862	950.757	0.470114	0.00112133	1.68183	1.53248e-51	1.21172	3.22698e-27
NM_201277	chr19	1026275	1039068	+	2367	12793	1	CNN2	-	calponin 2	calponin 2	Hs.651512	1265	ENSG00000064666	19.2891	22.7333	156.343	140.86	183.706	226.078	0.46831	0.00941167	2.96872	2.3444e-117	2.50041	1.90923e-83
NM_001303499	chr19	1026275	1039068	+	2451	12793	1	CNN2	-	calponin 2	calponin 2	Hs.651512	1265	ENSG00000064666	19.2891	22.7333	156.343	140.86	183.706	226.078	0.46831	0.00941167	2.96872	2.3444e-117	2.50041	1.90923e-83
NM_004368	chr19	1026275	1039068	+	2484	12793	1	CNN2	-	calponin 2	calponin 2	Hs.651512	1265	ENSG00000064666	19.2891	22.7333	156.343	140.86	183.706	226.078	0.46831	0.00941167	2.96872	2.3444e-117	2.50041	1.90923e-83
NM_001303501	chr19	1026275	1039068	+	2547	12793	1	CNN2	-	calponin 2	calponin 2	Hs.651512	1265	ENSG00000064666	19.2891	22.7333	156.343	140.86	183.706	226.078	0.46831	0.00941167	2.96872	2.3444e-117	2.50041	1.90923e-83
NM_001204086	chr1	19645766	19658456	+	2159	12690	1	NBL1	D1S1733E|DAN|DAND1|NB|NO3	neuroblastoma 1, DAN family BMP antagonist	neuroblastoma 1, DAN family BMP antagonist	Hs.654502	4681	ENSG00000158747	22.4697	20.9453	101.679	80.7827	110.764	140.593	0.467897	0.03529	2.21555	1.45291e-50	1.74765	8.40593e-32
NR_028496	chr6	158841126	158857632	-	1185	16506	1	OSTCP1	DC2L|OSTCL	oligosaccharyltransferase complex subunit pseudogene 1	oligosaccharyltransferase complex subunit pseudogene 1	Hs.487035	202459	ENSG00000243775	43.1952	47.1695	123.62	111.036	150.5	172.603	0.467682	0.000993002	1.52241	1.7138e-43	1.05472	2.22556e-21
NM_001304525	chr7	1815792	1940550	-	1301	124758	1	MAD1L1	MAD1|PIG9|TP53I9|TXBP181	MAD1 mitotic arrest deficient like 1	MAD1 mitotic arrest deficient like 1	Hs.654838	8379	ENSG00000002822	149.388	143.807	422.514	339.545	491.797	556.219	0.467454	0.00160005	1.52199	4.95966e-41	1.05453	3.3122e-20
NM_001194	chr19	589893	617159	+	3407	27266	1	HCN2	BCNG-2|BCNG2|HAC-1	hyperpolarization activated cyclic nucleotide gated potassium channel 2	hyperpolarization activated cyclic nucleotide gated potassium channel 2	Hs.124161	610	ENSG00000099822	37.4495	36.0157	88.6401	94.1929	117.405	134.567	0.467073	0.00147522	1.46216	1.94144e-38	0.995086	2.47422e-18
NM_001199260	chr1	179839967	179877806	-	8330	37839	1	TOR1AIP2	IFRG15|LULL1|NET9	torsin 1A interacting protein 2	torsin 1A interacting protein 2	Hs.571797	163590	ENSG00000169905	93.1621	94.6796	259.777	227.329	308.879	361.398	0.466689	0.000317612	1.51897	2.47782e-49	1.05228	3.50883e-24
NM_145034	chr1	179839967	179877806	-	7911	37839	1	TOR1AIP2	IFRG15|LULL1|NET9	torsin 1A interacting protein 2	torsin 1A interacting protein 2	Hs.571797	163590	ENSG00000169905	93.1621	94.6796	259.777	227.329	308.879	361.398	0.466689	0.000317612	1.51897	2.47782e-49	1.05228	3.50883e-24
NM_005380	chr1	19644173	19658456	+	2165	14283	1	NBL1	D1S1733E|DAN|DAND1|NB|NO3	neuroblastoma 1, DAN family BMP antagonist	neuroblastoma 1, DAN family BMP antagonist	Hs.654502	4681	ENSG00000158747	25.6504	22.9036	116.348	91.8327	125.172	161.054	0.464901	0.0465889	2.24123	5.81832e-49	1.77633	4.30569e-31
NM_001034	chr2	10122736	10131419	+	3265	8683	1	RRM2	R2|RR2|RR2M	ribonucleotide reductase regulatory subunit M2	ribonucleotide reductase regulatory subunit M2	Hs.226390	6241	ENSG00000171848	23.9061	23.0739	204.487	191.39	236.95	308.048	0.464648	0.00516846	3.21784	4.5587e-154	2.75319	6.4489e-113
NR_104159	chr10	32345112	32347218	-	967	2106	1	EPC1	Epl1	enhancer of polycomb homolog 1	enhancer of polycomb homolog 1	Hs.167805	80314	ENSG00000120616	5.23267	4.34232	55.0396	48.3838	67.314	74.6898	0.464467	0.0391464	3.57497	9.244e-128	3.11051	7.78755e-97
NR_104160	chr10	32345112	32347218	-	906	2106	1	EPC1	Epl1	enhancer of polycomb homolog 1	enhancer of polycomb homolog 1	Hs.167805	80314	ENSG00000120616	5.23267	4.34232	55.0396	48.3838	67.314	74.6898	0.464467	0.0391464	3.57497	9.244e-128	3.11051	7.78755e-97
NM_001271765	chr17	75087727	75106160	+	2016	18433	1	SLC16A5	MCT5|MCT6	solute carrier family 16 member 5	solute carrier family 16 member 5	Hs.592095	9121	ENSG00000170190	47.9149	50.0644	208.248	172.723	234.811	288.591	0.464104	0.00578821	2.10026	2.27884e-65	1.63615	5.26644e-40
NM_001128627	chr18	12446512	12656732	-	5099	210220	1	SPIRE1	Spir-1	spire type actin nucleation factor 1	spire type actin nucleation factor 1	Hs.515283	56907	ENSG00000134278	481.816	491.704	800.644	745.711	968.285	1155.37	0.462763	4.82749e-05	0.808639	8.94867e-18	0.345875	0.000294963
NM_178836	chr17	17200995	17206332	-	2576	5337	1	PLD6	ZUC	phospholipase D family member 6	phospholipase D family member 6	Hs.729079	201164	ENSG00000179598	7.59251	8.85493	39.4931	35.1882	48.8533	53.4754	0.461586	0.0399983	2.32263	3.14956e-55	1.86104	9.36064e-36
NM_138481	chr22	41229510	41240931	-	2532	11421	1	CHADL	SLRR4B	chondroadherin like	chondroadherin like	Hs.344488	150356	ENSG00000100399	17.5448	19.0722	61.0576	53.5333	68.2145	89.1257	0.461496	0.0436826	1.78515	1.98517e-32	1.32365	2.91825e-18
NM_001278408	chr10	80155124	80204491	-	3071	49367	1	ANXA11	ANX11|CAP50	annexin A11	annexin A11	Hs.530291	311	ENSG00000122359	99.4208	92.6362	320.709	274.532	378.106	437.72	0.4614	0.000870388	1.77049	5.8714e-61	1.30909	9.57565e-34
NM_001128626	chr18	12446512	12657913	-	5443	211401	1	SPIRE1	Spir-1	spire type actin nucleation factor 1	spire type actin nucleation factor 1	Hs.515283	56907	ENSG00000134278	483.561	493.918	814.686	757.298	985.058	1169.55	0.460043	4.40186e-05	0.823758	1.00259e-18	0.363715	0.00011855
NM_020148	chr18	12446512	12657913	-	5401	211401	1	SPIRE1	Spir-1	spire type actin nucleation factor 1	spire type actin nucleation factor 1	Hs.515283	56907	ENSG00000134278	483.561	493.918	814.686	757.298	985.058	1169.55	0.460043	4.40186e-05	0.823758	1.00259e-18	0.363715	0.00011855
NM_001256182	chr16	89267621	89490561	-	9380	222940	1	ANKRD11	ANCO-1|ANCO1|LZ16|T13	ankyrin repeat domain 11	ankyrin repeat domain 11	Hs.335003	29123	ENSG00000167522	460.27	459.009	2083.48	1805.22	2395.95	2931.61	0.459631	0.000593928	2.21776	3.5249e-100	1.75813	2.9018e-63
NM_001256183	chr16	89267621	89490561	-	9306	222940	1	ANKRD11	ANCO-1|ANCO1|LZ16|T13	ankyrin repeat domain 11	ankyrin repeat domain 11	Hs.335003	29123	ENSG00000167522	460.27	459.009	2083.48	1805.22	2395.95	2931.61	0.459631	0.000593928	2.21776	3.5249e-100	1.75813	2.9018e-63
NM_013275	chr16	89267621	89490561	-	9309	222940	1	ANKRD11	ANCO-1|ANCO1|LZ16|T13	ankyrin repeat domain 11	ankyrin repeat domain 11	Hs.335003	29123	ENSG00000167522	460.27	459.009	2083.48	1805.22	2395.95	2931.61	0.459631	0.000593928	2.21776	3.5249e-100	1.75813	2.9018e-63
NM_015842	chr13	75760661	75859871	+	6775	99210	1	LMO7	FBX20|FBXO20|LOMP	LIM domain 7	LIM domain 7	Hs.207631	4008	ENSG00000136153	213.206	214.477	568.575	488.344	657.493	789.704	0.459287	0.000669917	1.44187	2.09735e-42	0.982587	3.21943e-20
NM_001914	chr18	74253292	74292016	-	861	38724	1	CYB5A	CYB5|MCB5	cytochrome b5 type A	cytochrome b5 type A	Hs.465413	1528	ENSG00000166347	86.5956	90.2521	162.486	158.132	198.227	241.141	0.458805	0.000824684	0.995983	1.96827e-20	0.537178	7.59282e-07
NM_148923	chr18	74253292	74292016	-	837	38724	1	CYB5A	CYB5|MCB5	cytochrome b5 type A	cytochrome b5 type A	Hs.465413	1528	ENSG00000166347	86.5956	90.2521	162.486	158.132	198.227	241.141	0.458805	0.000824684	0.995983	1.96827e-20	0.537178	7.59282e-07
NM_001190807	chr18	74253292	74292016	-	807	38724	1	CYB5A	CYB5|MCB5	cytochrome b5 type A	cytochrome b5 type A	Hs.465413	1528	ENSG00000166347	86.5956	90.2521	162.486	158.132	198.227	241.141	0.458805	0.000824684	0.995983	1.96827e-20	0.537178	7.59282e-07
NM_004695	chr17	75087941	75106160	+	1950	18219	1	SLC16A5	MCT5|MCT6	solute carrier family 16 member 5	solute carrier family 16 member 5	Hs.592095	9121	ENSG00000170190	47.9149	49.809	204.863	170.255	230.083	283.319	0.458551	0.0066658	2.07616	5.91236e-64	1.61761	3.70428e-39
NM_016224	chr6	157823171	157945077	+	4290	121906	1	SNX9	SDP1|SH3PX1|SH3PXD3A|WISP	sorting nexin 9	sorting nexin 9	Hs.191213	51429	ENSG00000130340	267.79	273.907	559.047	525.249	676.517	808.031	0.458234	7.96221e-05	1.13783	2.94986e-33	0.679592	1.39327e-12
NM_022371	chr1	179081977	179095994	+	2121	14017	1	TOR3A	ADIR|ADIR2	torsin family 3 member A	torsin family 3 member A	Hs.584957	64222	ENSG00000186283	27.4972	26.6499	191.197	155.772	216.013	258.339	0.457719	0.00722812	2.81425	2.1261e-115	2.35653	4.01202e-81
NM_004314	chr11	3645131	3664416	+	1311	19285	1	ART1	ART2|ARTC1|CD296|RT6	ADP-ribosyltransferase 1	ADP-ribosyltransferase 1	Hs.382188	417	ENSG00000129744	41.3484	45.2964	143.68	122.301	167.159	196.453	0.457484	0.00471888	1.75302	1.28587e-48	1.29554	5.50046e-27
NR_104388	chrX	71366239	71530361	+	6460	164122	1	TAF1	BA2R|CCG1|CCGS|DYT3|DYT3/TAF1|KAT4|MRXS33|N-TAF1|NSCL2|OF|P250|TAF(II)250|TAF2A|TAFII-250|TAFII250|XDP	TATA-box binding protein associated factor 1	TATA-box binding protein associated factor 1	Hs.158560	6872	ENSG00000147133	183.451	177.269	415.242	367.867	485.268	585.468	0.456772	0.000599882	1.25271	4.76585e-33	0.795942	5.60902e-14
NR_104390	chrX	71366239	71530361	+	6373	164122	1	TAF1	BA2R|CCG1|CCGS|DYT3|DYT3/TAF1|KAT4|MRXS33|N-TAF1|NSCL2|OF|P250|TAF(II)250|TAF2A|TAFII-250|TAFII250|XDP	TATA-box binding protein associated factor 1	TATA-box binding protein associated factor 1	Hs.158560	6872	ENSG00000147133	183.451	177.269	415.242	367.867	485.268	585.468	0.456772	0.000599882	1.25271	4.76585e-33	0.795942	5.60902e-14
NR_104395	chrX	71366239	71530361	+	6398	164122	1	TAF1	BA2R|CCG1|CCGS|DYT3|DYT3/TAF1|KAT4|MRXS33|N-TAF1|NSCL2|OF|P250|TAF(II)250|TAF2A|TAFII-250|TAFII250|XDP	TATA-box binding protein associated factor 1	TATA-box binding protein associated factor 1	Hs.158560	6872	ENSG00000147133	183.451	177.269	415.242	367.867	485.268	585.468	0.456772	0.000599882	1.25271	4.76585e-33	0.795942	5.60902e-14
NR_104387	chrX	71366239	71530361	+	6469	164122	1	TAF1	BA2R|CCG1|CCGS|DYT3|DYT3/TAF1|KAT4|MRXS33|N-TAF1|NSCL2|OF|P250|TAF(II)250|TAF2A|TAFII-250|TAFII250|XDP	TATA-box binding protein associated factor 1	TATA-box binding protein associated factor 1	Hs.158560	6872	ENSG00000147133	183.451	177.269	415.242	367.867	485.268	585.468	0.456772	0.000599882	1.25271	4.76585e-33	0.795942	5.60902e-14
NR_104389	chrX	71366239	71530361	+	6367	164122	1	TAF1	BA2R|CCG1|CCGS|DYT3|DYT3/TAF1|KAT4|MRXS33|N-TAF1|NSCL2|OF|P250|TAF(II)250|TAF2A|TAFII-250|TAFII250|XDP	TATA-box binding protein associated factor 1	TATA-box binding protein associated factor 1	Hs.158560	6872	ENSG00000147133	183.451	177.269	415.242	367.867	485.268	585.468	0.456772	0.000599882	1.25271	4.76585e-33	0.795942	5.60902e-14
NR_104391	chrX	71366239	71530361	+	6395	164122	1	TAF1	BA2R|CCG1|CCGS|DYT3|DYT3/TAF1|KAT4|MRXS33|N-TAF1|NSCL2|OF|P250|TAF(II)250|TAF2A|TAFII-250|TAFII250|XDP	TATA-box binding protein associated factor 1	TATA-box binding protein associated factor 1	Hs.158560	6872	ENSG00000147133	183.451	177.269	415.242	367.867	485.268	585.468	0.456772	0.000599882	1.25271	4.76585e-33	0.795942	5.60902e-14
NR_104393	chrX	71366239	71530361	+	6475	164122	1	TAF1	BA2R|CCG1|CCGS|DYT3|DYT3/TAF1|KAT4|MRXS33|N-TAF1|NSCL2|OF|P250|TAF(II)250|TAF2A|TAFII-250|TAFII250|XDP	TATA-box binding protein associated factor 1	TATA-box binding protein associated factor 1	Hs.158560	6872	ENSG00000147133	183.451	177.269	415.242	367.867	485.268	585.468	0.456772	0.000599882	1.25271	4.76585e-33	0.795942	5.60902e-14
NR_104392	chrX	71366239	71530361	+	6389	164122	1	TAF1	BA2R|CCG1|CCGS|DYT3|DYT3/TAF1|KAT4|MRXS33|N-TAF1|NSCL2|OF|P250|TAF(II)250|TAF2A|TAFII-250|TAFII250|XDP	TATA-box binding protein associated factor 1	TATA-box binding protein associated factor 1	Hs.158560	6872	ENSG00000147133	183.451	177.269	415.242	367.867	485.268	585.468	0.456772	0.000599882	1.25271	4.76585e-33	0.795942	5.60902e-14
NR_104394	chrX	71366239	71530361	+	6346	164122	1	TAF1	BA2R|CCG1|CCGS|DYT3|DYT3/TAF1|KAT4|MRXS33|N-TAF1|NSCL2|OF|P250|TAF(II)250|TAF2A|TAFII-250|TAFII250|XDP	TATA-box binding protein associated factor 1	TATA-box binding protein associated factor 1	Hs.158560	6872	ENSG00000147133	183.451	177.269	415.242	367.867	485.268	585.468	0.456772	0.000599882	1.25271	4.76585e-33	0.795942	5.60902e-14
NM_001165931	chr2	10122568	10131419	+	3433	8851	1	RRM2	R2|RR2|RR2M	ribonucleotide reductase regulatory subunit M2	ribonucleotide reductase regulatory subunit M2	Hs.226390	6241	ENSG00000171848	24.3165	23.9253	215.896	200.938	250.12	320.35	0.456466	0.00403586	3.24581	2.3223e-168	2.78934	1.81e-124
NM_001278165	chr1	19643409	19658456	+	2108	15047	1	NBL1	D1S1733E|DAN|DAND1|NB|NO3	neuroblastoma 1, DAN family BMP antagonist	neuroblastoma 1, DAN family BMP antagonist	Hs.654502	4681	ENSG00000158747	26.779	24.351	123.244	98.4841	132.039	170.845	0.455309	0.0455932	2.2482	1.36807e-51	1.79289	3.95349e-33
NM_033016	chr22	39223359	39240909	-	2700	17550	1	PDGFB	IBGC5|PDGF-2|PDGF2|SIS|SSV|c-sis	platelet derived growth factor subunit B	platelet derived growth factor subunit B	Hs.1976	5155	ENSG00000100311	30.883	31.418	149.196	129.488	176.502	203.859	0.455237	0.00139423	2.29404	1.94579e-98	1.8388	1.60634e-63
NM_001114632	chr15	41828085	41837587	+	1421	9502	1	JMJD7	-	jumonji domain containing 7	jumonji domain containing 7	Hs.198161	100137047	ENSG00000243789	15.2876	16.8584	79.6131	70.0546	89.9396	114.483	0.454328	0.028989	2.3512	5.41855e-63	1.89688	2.7874e-41
NM_001123384	chrX	40051246	40177329	-	6337	126083	1	BCOR	ANOP2|MAA2|MCOPS2	BCL6 corepressor	BCL6 corepressor	Hs.659681	54880	ENSG00000183337	117.479	124.224	290.494	236.662	345.8	372.194	0.454275	0.00158014	1.2561	5.91173e-30	0.801826	7.3414e-13
NM_001123383	chrX	40051246	40177329	-	6391	126083	1	BCOR	ANOP2|MAA2|MCOPS2	BCL6 corepressor	BCL6 corepressor	Hs.659681	54880	ENSG00000183337	117.479	124.224	290.494	236.662	345.8	372.194	0.454275	0.00158014	1.2561	5.91173e-30	0.801826	7.3414e-13
NR_045839	chr16	89286658	89490561	-	2030	203903	1	ANKRD11	ANCO-1|ANCO1|LZ16|T13	ankyrin repeat domain 11	ankyrin repeat domain 11	Hs.335003	29123	ENSG00000167522	431.747	432.699	1923.13	1673.26	2202.79	2704.52	0.453718	0.000754954	2.18789	2.81623e-97	1.73417	2.03508e-61
NM_015001	chr1	15847864	15940455	+	12226	92591	1	SPEN	HIAA0929|MINT|RBM15C|SHARP	spen family transcriptional repressor	spen family transcriptional repressor	Hs.744843	23013	ENSG00000065526	233.213	228.951	522.688	475.363	609.991	750.664	0.451903	0.000652809	1.24055	8.75353e-33	0.788647	6.92196e-14
NM_001202859	chr1	154962298	154974483	-	3165	12185	1	SHC1	SHC|SHCA	SHC adaptor protein 1	SHC adaptor protein 1	Hs.433795	6464	ENSG00000160691	30.7804	30.0557	316.822	272.065	343.211	459.939	0.451547	0.0169174	3.40383	6.7329e-149	2.95229	3.9836e-112
NM_001130041	chr1	154962298	154974483	-	3165	12185	1	SHC1	SHC|SHCA	SHC adaptor protein 1	SHC adaptor protein 1	Hs.433795	6464	ENSG00000160691	30.7804	30.0557	316.822	272.065	343.211	459.939	0.451547	0.0169174	3.40383	6.7329e-149	2.95229	3.9836e-112
NM_003029	chr1	154962298	154974483	-	3168	12185	1	SHC1	SHC|SHCA	SHC adaptor protein 1	SHC adaptor protein 1	Hs.433795	6464	ENSG00000160691	30.7804	30.0557	316.822	272.065	343.211	459.939	0.451547	0.0169174	3.40383	6.7329e-149	2.95229	3.9836e-112
NM_001143976	chr11	9574687	9589766	+	3217	15079	1	WEE1	WEE1A|WEE1hu	WEE1 G2 checkpoint kinase	WEE1 G2 checkpoint kinase	Hs.249441	7465	ENSG00000166483	49.1461	52.6187	148.82	152.232	189.109	221.182	0.451026	0.0008836	1.69526	2.18475e-58	1.24423	6.99182e-32
NM_022909	chr5	69189548	69210357	+	1388	20809	1	CENPH	-	centromere protein H	centromere protein H	Hs.631967	64946	ENSG00000153044	53.4554	53.385	115.47	108.032	132.377	172.351	0.450653	0.0117254	1.1938	1.06433e-20	0.743144	8.49806e-09
NM_014563	chrX	13712242	13734635	-	2717	22393	1	TRAPPC2	MIP2A|SEDL|SEDT|TRAPPC2P1|TRS20|ZNF547L|hYP38334	trafficking protein particle complex 2	trafficking protein particle complex 2	Hs.592238	6399	ENSG00000196459	25.4452	24.4362	88.8908	82.7138	100.858	133.061	0.450171	0.0258819	1.91084	6.05835e-44	1.46067	4.58261e-26
NM_001128835	chrX	13712242	13734635	-	2853	22393	1	TRAPPC2	MIP2A|SEDL|SEDT|TRAPPC2P1|TRS20|ZNF547L|hYP38334	trafficking protein particle complex 2	trafficking protein particle complex 2	Hs.592238	6399	ENSG00000196459	25.4452	24.4362	88.8908	82.7138	100.858	133.061	0.450171	0.0258819	1.91084	6.05835e-44	1.46067	4.58261e-26
NM_001011658	chrX	13712242	13734635	-	2859	22393	1	TRAPPC2	MIP2A|SEDL|SEDT|TRAPPC2P1|TRS20|ZNF547L|hYP38334	trafficking protein particle complex 2	trafficking protein particle complex 2	Hs.592238	6399	ENSG00000196459	25.4452	24.4362	88.8908	82.7138	100.858	133.061	0.450171	0.0258819	1.91084	6.05835e-44	1.46067	4.58261e-26
NM_001314045	chr9	6237081	6257983	+	2700	20902	1	IL33	C9orf26|DVS27|IL1F11|NF-HEV|NFEHEV	interleukin 33	interleukin 33	Hs.731660	90865	ENSG00000137033	49.0435	55.6839	152.08	137.856	168.623	226.58	0.450064	0.0298609	1.59736	4.28972e-30	1.14729	5.18279e-16
NM_001202515	chr2	201140275	201172688	+	9716	32413	1	CFLAR	CASH|CASP8AP1|CLARP|Casper|FLAME|FLAME-1|FLAME1|FLIP|I-FLICE|MRIT|c-FLIP|c-FLIPL|c-FLIPR|c-FLIPS	CASP8 and FADD like apoptosis regulator	CASP8 and FADD like apoptosis regulator	Hs.390736	8837	ENSG00000003402	73.9756	73.2234	405.588	330.104	449.473	550.194	0.448496	0.00651348	2.44653	9.71397e-93	1.99803	4.09684e-62
NM_001040668	chr19	49665142	49673916	+	1851	8774	1	BCL2L12	-	BCL2 like 12	BCL2 like 12	Hs.289052	83596	ENSG00000126453	15.5954	17.6247	59.9292	57.9318	73.9553	86.2385	0.447828	0.0143381	1.95373	4.14304e-52	1.5059	2.51128e-31
NM_001282519	chr19	49665142	49673916	+	1630	8774	1	BCL2L12	-	BCL2 like 12	BCL2 like 12	Hs.289052	83596	ENSG00000126453	15.5954	17.6247	59.9292	57.9318	73.9553	86.2385	0.447828	0.0143381	1.95373	4.14304e-52	1.5059	2.51128e-31
NM_001282520	chr19	49665142	49673916	+	1489	8774	1	BCL2L12	-	BCL2 like 12	BCL2 like 12	Hs.289052	83596	ENSG00000126453	15.5954	17.6247	59.9292	57.9318	73.9553	86.2385	0.447828	0.0143381	1.95373	4.14304e-52	1.5059	2.51128e-31
NM_001282516	chr19	49665142	49673916	+	1581	8774	1	BCL2L12	-	BCL2 like 12	BCL2 like 12	Hs.289052	83596	ENSG00000126453	15.5954	17.6247	59.9292	57.9318	73.9553	86.2385	0.447828	0.0143381	1.95373	4.14304e-52	1.5059	2.51128e-31
NR_104200	chr19	49665142	49673916	+	1711	8774	1	BCL2L12	-	BCL2 like 12	BCL2 like 12	Hs.289052	83596	ENSG00000126453	15.5954	17.6247	59.9292	57.9318	73.9553	86.2385	0.447828	0.0143381	1.95373	4.14304e-52	1.5059	2.51128e-31
NR_104201	chr19	49665142	49673916	+	1903	8774	1	BCL2L12	-	BCL2 like 12	BCL2 like 12	Hs.289052	83596	ENSG00000126453	15.5954	17.6247	59.9292	57.9318	73.9553	86.2385	0.447828	0.0143381	1.95373	4.14304e-52	1.5059	2.51128e-31
NR_104203	chr19	49665142	49673916	+	1487	8774	1	BCL2L12	-	BCL2 like 12	BCL2 like 12	Hs.289052	83596	ENSG00000126453	15.5954	17.6247	59.9292	57.9318	73.9553	86.2385	0.447828	0.0143381	1.95373	4.14304e-52	1.5059	2.51128e-31
NR_104204	chr19	49665142	49673916	+	1346	8774	1	BCL2L12	-	BCL2 like 12	BCL2 like 12	Hs.289052	83596	ENSG00000126453	15.5954	17.6247	59.9292	57.9318	73.9553	86.2385	0.447828	0.0143381	1.95373	4.14304e-52	1.5059	2.51128e-31
NR_104202	chr19	49665142	49673916	+	1760	8774	1	BCL2L12	-	BCL2 like 12	BCL2 like 12	Hs.289052	83596	ENSG00000126453	15.5954	17.6247	59.9292	57.9318	73.9553	86.2385	0.447828	0.0143381	1.95373	4.14304e-52	1.5059	2.51128e-31
NM_001282517	chr19	49665142	49673916	+	1438	8774	1	BCL2L12	-	BCL2 like 12	BCL2 like 12	Hs.289052	83596	ENSG00000126453	15.5954	17.6247	59.9292	57.9318	73.9553	86.2385	0.447828	0.0143381	1.95373	4.14304e-52	1.5059	2.51128e-31
NM_138639	chr19	49665142	49673916	+	1854	8774	1	BCL2L12	-	BCL2 like 12	BCL2 like 12	Hs.289052	83596	ENSG00000126453	15.5954	17.6247	59.9292	57.9318	73.9553	86.2385	0.447828	0.0143381	1.95373	4.14304e-52	1.5059	2.51128e-31
NR_104205	chr19	49665142	49673916	+	1259	8774	1	BCL2L12	-	BCL2 like 12	BCL2 like 12	Hs.289052	83596	ENSG00000126453	15.5954	17.6247	59.9292	57.9318	73.9553	86.2385	0.447828	0.0143381	1.95373	4.14304e-52	1.5059	2.51128e-31
NM_001282521	chr19	49665142	49673916	+	1402	8774	1	BCL2L12	-	BCL2 like 12	BCL2 like 12	Hs.289052	83596	ENSG00000126453	15.5954	17.6247	59.9292	57.9318	73.9553	86.2385	0.447828	0.0143381	1.95373	4.14304e-52	1.5059	2.51128e-31
NM_001199012	chr1	24356999	24415097	-	2803	58098	1	STPG1	C1orf201|MAPO2	sperm tail PG-rich repeat containing 1	sperm tail PG-rich repeat containing 1	Hs.403187	90529	ENSG00000001460	152.261	145.085	317.7	291.697	360.208	468.851	0.447734	0.00604284	1.16097	4.0112e-22	0.713237	3.92554e-09
NR_110453	chr16	54918863	54929189	-	1145	10326	1	CRNDE	CRNDEP|LINC00180|NCRNA00180|PNAS-108|lincIRX5	colorectal neoplasia differentially expressed (non-protein coding)	colorectal neoplasia differentially expressed (non-protein coding)	Hs.237396	643911		22.2645	22.0522	39.3677	33.3644	46.9397	51.718	0.447482	0.0265644	0.839378	1.25026e-09	0.391896	0.00550332
NR_034105	chr16	54918863	54929189	-	1058	10326	1	CRNDE	CRNDEP|LINC00180|NCRNA00180|PNAS-108|lincIRX5	colorectal neoplasia differentially expressed (non-protein coding)	colorectal neoplasia differentially expressed (non-protein coding)	Hs.237396	643911		22.2645	22.0522	39.3677	33.3644	46.9397	51.718	0.447482	0.0265644	0.839378	1.25026e-09	0.391896	0.00550332
NM_015295	chr18	2655887	2805017	+	8671	149130	1	SMCHD1	-	structural maintenance of chromosomes flexible hinge domain containing 1	structural maintenance of chromosomes flexible hinge domain containing 1	Hs.8118	23347	ENSG00000101596	326.888	341.426	751.121	663.212	888.702	1031.1	0.44705	0.000171986	1.2063	2.08143e-36	0.759246	4.70418e-15
NM_001199013	chr1	24356999	24413772	-	2715	56773	1	STPG1	C1orf201|MAPO2	sperm tail PG-rich repeat containing 1	sperm tail PG-rich repeat containing 1	Hs.403187	90529	ENSG00000001460	147.438	140.487	311.557	285.261	353.792	457.679	0.44704	0.00547207	1.17659	4.45797e-23	0.729553	1.22129e-09
NM_178122	chr1	24356999	24413772	-	2596	56773	1	STPG1	C1orf201|MAPO2	sperm tail PG-rich repeat containing 1	sperm tail PG-rich repeat containing 1	Hs.403187	90529	ENSG00000001460	147.438	140.487	311.557	285.261	353.792	457.679	0.44704	0.00547207	1.17659	4.45797e-23	0.729553	1.22129e-09
NM_001199014	chr1	24356999	24413772	-	2859	56773	1	STPG1	C1orf201|MAPO2	sperm tail PG-rich repeat containing 1	sperm tail PG-rich repeat containing 1	Hs.403187	90529	ENSG00000001460	147.438	140.487	311.557	285.261	353.792	457.679	0.44704	0.00547207	1.17659	4.45797e-23	0.729553	1.22129e-09
NM_001287603	chr1	15941869	15976132	-	2771	34263	1	ZBTB17	MIZ-1|ZNF151|ZNF60|pHZ-67	zinc finger and BTB domain containing 17	zinc finger and BTB domain containing 17	Hs.433764	7709	ENSG00000116809	76.4381	78.1618	254.887	230.976	302.688	357.005	0.446857	0.000418061	1.77685	7.97784e-71	1.32999	4.545e-40
NM_001242884	chr1	15941869	15976132	-	2565	34263	1	ZBTB17	MIZ-1|ZNF151|ZNF60|pHZ-67	zinc finger and BTB domain containing 17	zinc finger and BTB domain containing 17	Hs.433764	7709	ENSG00000116809	76.4381	78.1618	254.887	230.976	302.688	357.005	0.446857	0.000418061	1.77685	7.97784e-71	1.32999	4.545e-40
NM_003443	chr1	15941869	15976132	-	2750	34263	1	ZBTB17	MIZ-1|ZNF151|ZNF60|pHZ-67	zinc finger and BTB domain containing 17	zinc finger and BTB domain containing 17	Hs.433764	7709	ENSG00000116809	76.4381	78.1618	254.887	230.976	302.688	357.005	0.446857	0.000418061	1.77685	7.97784e-71	1.32999	4.545e-40
NM_001287604	chr1	15941869	15976132	-	2746	34263	1	ZBTB17	MIZ-1|ZNF151|ZNF60|pHZ-67	zinc finger and BTB domain containing 17	zinc finger and BTB domain containing 17	Hs.433764	7709	ENSG00000116809	76.4381	78.1618	254.887	230.976	302.688	357.005	0.446857	0.000418061	1.77685	7.97784e-71	1.32999	4.545e-40
NR_038380	chr4	138089014	138178177	+	4653	89163	1	SLC7A11-AS1	-	SLC7A11 antisense RNA 1	SLC7A11 antisense RNA 1	Hs.570846	641364	ENSG00000250033	176.68	178.035	611.454	514.842	666.611	863.389	0.446666	0.00866784	1.79063	2.21127e-48	1.34396	1.1365e-27
NR_125360	chr12	95516560	95534326	-	3606	17766	1	USP44	-	ubiquitin specific peptidase 44	ubiquitin specific peptidase 44	Hs.646421	84101	ENSG00000136014	42.8874	43.0826	93.4043	86.1468	108.4	135.571	0.446653	0.00848618	1.18729	5.52567e-22	0.74064	2.54958e-09
NM_005975	chr20	63528423	63537370	-	2524	8947	1	PTK6	BRK	protein tyrosine kinase 6	protein tyrosine kinase 6	Hs.51133	5753	ENSG00000101213	15.9032	14.7298	84.6281	71.9857	102.322	109.838	0.446026	0.00878124	2.47718	2.46835e-91	2.03116	1.18643e-61
NM_001256358	chr20	63528423	63537370	-	2402	8947	1	PTK6	BRK	protein tyrosine kinase 6	protein tyrosine kinase 6	Hs.51133	5753	ENSG00000101213	15.9032	14.7298	84.6281	71.9857	102.322	109.838	0.446026	0.00878124	2.47718	2.46835e-91	2.03116	1.18643e-61
NR_003365	chr13	40911889	40921774	-	1048	9885	1	SUGT1P3	SUGT1L1	SGT1 homolog, MIS12 kinetochore complex assembly cochaperone pseudogene 3	SGT1 homolog, MIS12 kinetochore complex assembly cochaperone pseudogene 3	Hs.442781	283507	ENSG00000239827	20.9307	22.4779	57.6725	49.8857	68.8899	76.8238	0.445208	0.0137837	1.43185	4.17989e-29	0.986643	2.29222e-14
NM_001197124	chr19	49659569	49665875	-	1234	6306	1	IRF3	IIAE7	interferon regulatory factor 3	interferon regulatory factor 3	Hs.75254	3661	ENSG00000126456	10.7732	10.3875	88.3893	78.1007	104.123	121.387	0.443873	0.00681921	3.09746	4.904e-149	2.65359	1.6742e-109
NR_045568	chr19	49659569	49665875	-	1762	6306	1	IRF3	IIAE7	interferon regulatory factor 3	interferon regulatory factor 3	Hs.75254	3661	ENSG00000126456	10.7732	10.3875	88.3893	78.1007	104.123	121.387	0.443873	0.00681921	3.09746	4.904e-149	2.65359	1.6742e-109
NM_001197125	chr19	49659569	49665875	-	1442	6306	1	IRF3	IIAE7	interferon regulatory factor 3	interferon regulatory factor 3	Hs.75254	3661	ENSG00000126456	10.7732	10.3875	88.3893	78.1007	104.123	121.387	0.443873	0.00681921	3.09746	4.904e-149	2.65359	1.6742e-109
NM_001197127	chr19	49659569	49665875	-	1061	6306	1	IRF3	IIAE7	interferon regulatory factor 3	interferon regulatory factor 3	Hs.75254	3661	ENSG00000126456	10.7732	10.3875	88.3893	78.1007	104.123	121.387	0.443873	0.00681921	3.09746	4.904e-149	2.65359	1.6742e-109
NM_001197122	chr19	49659569	49665875	-	1631	6306	1	IRF3	IIAE7	interferon regulatory factor 3	interferon regulatory factor 3	Hs.75254	3661	ENSG00000126456	10.7732	10.3875	88.3893	78.1007	104.123	121.387	0.443873	0.00681921	3.09746	4.904e-149	2.65359	1.6742e-109
NM_001197128	chr19	49659569	49665875	-	889	6306	1	IRF3	IIAE7	interferon regulatory factor 3	interferon regulatory factor 3	Hs.75254	3661	ENSG00000126456	10.7732	10.3875	88.3893	78.1007	104.123	121.387	0.443873	0.00681921	3.09746	4.904e-149	2.65359	1.6742e-109
NM_001571	chr19	49659569	49665875	-	1615	6306	1	IRF3	IIAE7	interferon regulatory factor 3	interferon regulatory factor 3	Hs.75254	3661	ENSG00000126456	10.7732	10.3875	88.3893	78.1007	104.123	121.387	0.443873	0.00681921	3.09746	4.904e-149	2.65359	1.6742e-109
NM_001197123	chr19	49659569	49665875	-	1673	6306	1	IRF3	IIAE7	interferon regulatory factor 3	interferon regulatory factor 3	Hs.75254	3661	ENSG00000126456	10.7732	10.3875	88.3893	78.1007	104.123	121.387	0.443873	0.00681921	3.09746	4.904e-149	2.65359	1.6742e-109
NM_001197126	chr19	49659569	49665875	-	1270	6306	1	IRF3	IIAE7	interferon regulatory factor 3	interferon regulatory factor 3	Hs.75254	3661	ENSG00000126456	10.7732	10.3875	88.3893	78.1007	104.123	121.387	0.443873	0.00681921	3.09746	4.904e-149	2.65359	1.6742e-109
NM_032873	chr11	122655690	122814479	+	6902	158789	1	UBASH3B	STS-1|STS1|TULA-2|TULA2|p70	ubiquitin associated and SH3 domain containing B	ubiquitin associated and SH3 domain containing B	Hs.444075	84959	ENSG00000154127	357.771	352.835	686.302	620.3	826.003	943.351	0.443649	4.17791e-05	1.00022	4.06636e-29	0.556573	7.25102e-10
NM_005543	chr19	17816513	17821574	-	804	5061	1	INSL3	RLF|RLNL|ley-I-L	insulin like 3	insulin like 3	Hs.37062	3640	ENSG00000248099	11.081	9.79151	47.3917	43.4489	56.3951	66.656	0.443306	0.0410099	2.24294	1.66721e-55	1.79964	4.96464e-36
NM_001265587	chr19	17816513	17821574	-	899	5061	1	INSL3	RLF|RLNL|ley-I-L	insulin like 3	insulin like 3	Hs.37062	3640	ENSG00000248099	11.081	9.79151	47.3917	43.4489	56.3951	66.656	0.443306	0.0410099	2.24294	1.66721e-55	1.79964	4.96464e-36
NM_001289078	chr10	14904611	14954432	-	6189	49821	1	DCLRE1C	A-SCID|DCLREC1C|RS-SCID|SCIDA|SNM1C	DNA cross-link repair 1C	DNA cross-link repair 1C	Hs.655932	64421	ENSG00000152457	110.502	106.855	285.353	244.708	326.101	391.651	0.443234	0.00245394	1.40657	6.5111e-37	0.963335	7.64617e-18
NM_001289077	chr10	14904611	14954432	-	6428	49821	1	DCLRE1C	A-SCID|DCLREC1C|RS-SCID|SCIDA|SNM1C	DNA cross-link repair 1C	DNA cross-link repair 1C	Hs.655932	64421	ENSG00000152457	110.502	106.855	285.353	244.708	326.101	391.651	0.443234	0.00245394	1.40657	6.5111e-37	0.963335	7.64617e-18
NM_001033858	chr10	14904611	14954432	-	6704	49821	1	DCLRE1C	A-SCID|DCLREC1C|RS-SCID|SCIDA|SNM1C	DNA cross-link repair 1C	DNA cross-link repair 1C	Hs.655932	64421	ENSG00000152457	110.502	106.855	285.353	244.708	326.101	391.651	0.443234	0.00245394	1.40657	6.5111e-37	0.963335	7.64617e-18
NR_110297	chr10	14904611	14954432	-	6650	49821	1	DCLRE1C	A-SCID|DCLREC1C|RS-SCID|SCIDA|SNM1C	DNA cross-link repair 1C	DNA cross-link repair 1C	Hs.655932	64421	ENSG00000152457	110.502	106.855	285.353	244.708	326.101	391.651	0.443234	0.00245394	1.40657	6.5111e-37	0.963335	7.64617e-18
NM_001289079	chr10	14904611	14954432	-	6750	49821	1	DCLRE1C	A-SCID|DCLREC1C|RS-SCID|SCIDA|SNM1C	DNA cross-link repair 1C	DNA cross-link repair 1C	Hs.655932	64421	ENSG00000152457	110.502	106.855	285.353	244.708	326.101	391.651	0.443234	0.00245394	1.40657	6.5111e-37	0.963335	7.64617e-18
NM_001033857	chr10	14904611	14954432	-	6382	49821	1	DCLRE1C	A-SCID|DCLREC1C|RS-SCID|SCIDA|SNM1C	DNA cross-link repair 1C	DNA cross-link repair 1C	Hs.655932	64421	ENSG00000152457	110.502	106.855	285.353	244.708	326.101	391.651	0.443234	0.00245394	1.40657	6.5111e-37	0.963335	7.64617e-18
NM_001289076	chr10	14904611	14954432	-	6156	49821	1	DCLRE1C	A-SCID|DCLREC1C|RS-SCID|SCIDA|SNM1C	DNA cross-link repair 1C	DNA cross-link repair 1C	Hs.655932	64421	ENSG00000152457	110.502	106.855	285.353	244.708	326.101	391.651	0.443234	0.00245394	1.40657	6.5111e-37	0.963335	7.64617e-18
NM_022487	chr10	14904611	14954432	-	6241	49821	1	DCLRE1C	A-SCID|DCLREC1C|RS-SCID|SCIDA|SNM1C	DNA cross-link repair 1C	DNA cross-link repair 1C	Hs.655932	64421	ENSG00000152457	110.502	106.855	285.353	244.708	326.101	391.651	0.443234	0.00245394	1.40657	6.5111e-37	0.963335	7.64617e-18
NM_001033855	chr10	14904611	14954432	-	6297	49821	1	DCLRE1C	A-SCID|DCLREC1C|RS-SCID|SCIDA|SNM1C	DNA cross-link repair 1C	DNA cross-link repair 1C	Hs.655932	64421	ENSG00000152457	110.502	106.855	285.353	244.708	326.101	391.651	0.443234	0.00245394	1.40657	6.5111e-37	0.963335	7.64617e-18
NM_001042698	chr17	15976561	15999692	-	1876	23131	1	ZSWIM7	SWS1	zinc finger SWIM-type containing 7	zinc finger SWIM-type containing 7	Hs.593985	125150	ENSG00000214941	62.8947	64.3685	153.71	154.485	182.918	235.242	0.443047	0.00780944	1.39824	6.46941e-31	0.955194	5.58868e-15
NM_001042697	chr17	15976561	15999692	-	2006	23131	1	ZSWIM7	SWS1	zinc finger SWIM-type containing 7	zinc finger SWIM-type containing 7	Hs.593985	125150	ENSG00000214941	62.8947	64.3685	153.71	154.485	182.918	235.242	0.443047	0.00780944	1.39824	6.46941e-31	0.955194	5.58868e-15
NM_001142685	chr11	128965060	129192198	-	10110	227138	1	ARHGAP32	GC-GAP|GRIT|PX-RICS|RICS|p200RhoGAP|p250GAP	Rho GTPase activating protein 32	Rho GTPase activating protein 32	Hs.440379	9743	ENSG00000134909	527.166	538.959	1744.72	1480.69	1971.69	2393.97	0.44254	0.00152702	1.71687	3.36716e-58	1.27433	1.75344e-32
NM_014638	chr1	2476315	2505530	+	4841	29215	2	PLCH2	PLC-L4|PLC-eta2|PLCL4|PLCeta2	phospholipase C eta 2	phospholipase C eta 2	Hs.170156	9651	ENSG00000149527	30.0622	28.9488	73.8458	64.2614	87.9134	98.7914	0.441955	0.00647924	1.3461	1.07161e-29	0.904142	5.6054e-14
NM_001303013	chr1_KI270762v1_alt	27505	56720	+	5810	29215	2	PLCH2	PLC-L4|PLC-eta2|PLCL4|PLCeta2	phospholipase C eta 2	phospholipase C eta 2	Hs.170156	9651	ENSG00000149527	30.0622	28.9488	73.8458	64.2614	87.9134	98.7914	0.441955	0.00647924	1.3461	1.07161e-29	0.904142	5.6054e-14
NM_006382	chr17	15588663	15619704	-	2762	31041	1	CDRT1	C170RF1|C17ORF1|C17ORF1A|FBXW10B|FBXW10P1|HREP|SM25H2	CMT1A duplicated region transcript 1	CMT1A duplicated region transcript 1	Hs.548021	374286	ENSG00000241322	51.7111	52.6187	238.087	206.731	262.502	339.807	0.441673	0.011881	2.21122	9.61507e-71	1.76955	1.31685e-45
NR_125998	chr1	8208672	8215208	+	494	6536	1	LINC01714	-	long intergenic non-protein coding RNA 1714	long intergenic non-protein coding RNA 1714	Hs.516816	102724539	ENSG00000227634	16.211	16.6881	73.4697	67.3726	83.2982	107.453	0.441439	0.0302815	2.21752	7.11013e-59	1.77608	4.61073e-38
NM_001005386	chr2	65227695	65271256	+	3936	43561	1	ACTR2	ARP2	ARP2 actin related protein 2 homolog	ARP2 actin related protein 2 homolog	Hs.643727	10097	ENSG00000138071	140.564	140.998	409.475	361.216	460.729	582.33	0.441239	0.00378412	1.57158	1.42143e-43	1.13034	5.23343e-23
NM_005722	chr2	65227695	65271256	+	3921	43561	1	ACTR2	ARP2	ARP2 actin related protein 2 homolog	ARP2 actin related protein 2 homolog	Hs.643727	10097	ENSG00000138071	140.564	140.998	409.475	361.216	460.729	582.33	0.441239	0.00378412	1.57158	1.42143e-43	1.13034	5.23343e-23
NM_006749	chr8	42416462	42542213	-	3956	125751	1	SLC20A2	GLVR-2|GLVR2|IBGC1|IBGC3|MLVAR|PIT-2|PIT2|RAM1|Ram-1	solute carrier family 20 member 2	solute carrier family 20 member 2	Hs.653173	6575	ENSG00000168575	286.155	302.43	687.932	626.844	810.244	968.332	0.441212	0.000359899	1.27881	8.34679e-39	0.837598	3.15431e-17
NM_024339	chr16	3024031	3027755	+	1419	3724	1	THOC6	WDR58|fSAP35	THO complex 6	THO complex 6	Hs.412304	79228	ENSG00000131652	13.133	13.9635	358.196	308.219	377.431	525.214	0.440894	0.0359643	4.73867	1.5446e-254	4.29778	1.9925e-209
NM_001142350	chr16	3024031	3027755	+	1284	3724	1	THOC6	WDR58|fSAP35	THO complex 6	THO complex 6	Hs.412304	79228	ENSG00000131652	13.133	13.9635	358.196	308.219	377.431	525.214	0.440894	0.0359643	4.73867	1.5446e-254	4.29778	1.9925e-209
NM_001660	chr3	57571363	57597488	-	1739	26125	1	ARF4	ARF2	ADP ribosylation factor 4	ADP ribosylation factor 4	Hs.652183	378	ENSG00000168374	71.7184	73.3086	550.145	473.003	592.205	792.591	0.440538	0.015829	2.93654	3.4259e-118	2.496	1.4052e-85
NM_005348	chr14	102080738	102087175	-	3362	6437	1	HSP90AA1	EL52|HEL-S-65p|HSP86|HSP89A|HSP90A|HSP90N|HSPC1|HSPCA|HSPCAL1|HSPCAL4|HSPN|Hsp103|Hsp89|Hsp90|LAP-2|LAP2	heat shock protein 90 alpha family class A member 1	heat shock protein 90 alpha family class A member 1	Hs.525600	3320	ENSG00000080824	18.2631	14.9853	299.019	267.452	348.277	417.259	0.439941	0.016208	4.208	1.4594e-240	3.76806	5.4239e-193
NM_001308042	chr2	201129729	201163102	+	1547	33373	1	CFLAR	CASH|CASP8AP1|CLARP|Casper|FLAME|FLAME-1|FLAME1|FLIP|I-FLICE|MRIT|c-FLIP|c-FLIPL|c-FLIPR|c-FLIPS	CASP8 and FADD like apoptosis regulator	CASP8 and FADD like apoptosis regulator	Hs.390736	8837	ENSG00000003402	80.2343	79.3538	399.068	325.813	438.779	539.901	0.439111	0.00875205	2.29923	1.35368e-81	1.86012	1.1284e-53
NM_001040183	chr3	98515473	98523066	-	2178	7593	1	CLDND1	C3orf4|GENX-3745	claudin domain containing 1	claudin domain containing 1	Hs.531371	56650	ENSG00000080822	18.4683	19.1573	197.967	153.519	211.397	262.481	0.437482	0.0351636	3.33742	1.4874e-129	2.89994	6.00764e-98
NM_019895	chr3	98515473	98523066	-	2234	7593	1	CLDND1	C3orf4|GENX-3745	claudin domain containing 1	claudin domain containing 1	Hs.531371	56650	ENSG00000080822	18.4683	19.1573	197.967	153.519	211.397	262.481	0.437482	0.0351636	3.33742	1.4874e-129	2.89994	6.00764e-98
NM_001040200	chr3	98515473	98523066	-	1873	7593	1	CLDND1	C3orf4|GENX-3745	claudin domain containing 1	claudin domain containing 1	Hs.531371	56650	ENSG00000080822	18.4683	19.1573	197.967	153.519	211.397	262.481	0.437482	0.0351636	3.33742	1.4874e-129	2.89994	6.00764e-98
NM_001040199	chr3	98515473	98523066	-	2490	7593	1	CLDND1	C3orf4|GENX-3745	claudin domain containing 1	claudin domain containing 1	Hs.531371	56650	ENSG00000080822	18.4683	19.1573	197.967	153.519	211.397	262.481	0.437482	0.0351636	3.33742	1.4874e-129	2.89994	6.00764e-98
NM_001040181	chr3	98515473	98523066	-	2183	7593	1	CLDND1	C3orf4|GENX-3745	claudin domain containing 1	claudin domain containing 1	Hs.531371	56650	ENSG00000080822	18.4683	19.1573	197.967	153.519	211.397	262.481	0.437482	0.0351636	3.33742	1.4874e-129	2.89994	6.00764e-98
NM_001040182	chr3	98515473	98523066	-	2227	7593	1	CLDND1	C3orf4|GENX-3745	claudin domain containing 1	claudin domain containing 1	Hs.531371	56650	ENSG00000080822	18.4683	19.1573	197.967	153.519	211.397	262.481	0.437482	0.0351636	3.33742	1.4874e-129	2.89994	6.00764e-98
NM_001033583	chrX	23703660	23743290	-	1699	39630	1	ACOT9	ACATE2|CGI-16|MT-ACT48|MTACT48	acyl-CoA thioesterase 9	acyl-CoA thioesterase 9	Hs.298885	23597	ENSG00000123130	46.8889	52.6187	127.256	117.366	146.11	184.151	0.437245	0.0155211	1.41329	9.3482e-29	0.976045	2.91453e-14
NM_001037171	chrX	23703660	23743290	-	1726	39630	1	ACOT9	ACATE2|CGI-16|MT-ACT48|MTACT48	acyl-CoA thioesterase 9	acyl-CoA thioesterase 9	Hs.298885	23597	ENSG00000123130	46.8889	52.6187	127.256	117.366	146.11	184.151	0.437245	0.0155211	1.41329	9.3482e-29	0.976045	2.91453e-14
NM_022167	chr17	50346032	50361185	+	3600	15153	1	XYLT2	PXYLT2|SOS|XT-II|XT2|xylT-II	xylosyltransferase 2	xylosyltransferase 2	Hs.463416	64132	ENSG00000015532	25.3426	21.6265	144.307	122.086	158.154	201.223	0.436948	0.0460375	2.61758	3.45179e-75	2.18064	2.0595e-52
NR_110010	chr17	50346032	50361185	+	3404	15153	1	XYLT2	PXYLT2|SOS|XT-II|XT2|xylT-II	xylosyltransferase 2	xylosyltransferase 2	Hs.463416	64132	ENSG00000015532	25.3426	21.6265	144.307	122.086	158.154	201.223	0.436948	0.0460375	2.61758	3.45179e-75	2.18064	2.0595e-52
NR_126093	chrX	41333308	41364472	+	3486	31164	1	DDX3X	CAP-Rf|DBX|DDX14|DDX3|HLP2|MRX102	DEAD-box helicase 3, X-linked	DEAD-box helicase 3, X-linked	Hs.728563	1654	ENSG00000215301	39.6042	41.9758	367.474	326.564	419.305	516.301	0.435931	0.00302528	3.20249	1.8659e-187	2.76656	5.1011e-140
NM_001202518	chr2	201132965	201172688	+	10779	39723	1	CFLAR	CASH|CASP8AP1|CLARP|Casper|FLAME|FLAME-1|FLAME1|FLIP|I-FLICE|MRIT|c-FLIP|c-FLIPL|c-FLIPR|c-FLIPS	CASP8 and FADD like apoptosis regulator	CASP8 and FADD like apoptosis regulator	Hs.390736	8837	ENSG00000003402	89.8789	87.8681	450.848	372.802	499.114	610.197	0.435551	0.00661254	2.32461	1.21117e-88	1.88906	8.3247e-59
NM_001195803	chr19	11089362	11133829	+	4748	44467	1	LDLR	FH|FHC|LDLCQ2	low density lipoprotein receptor	low density lipoprotein receptor	Hs.213289	3949	ENSG00000130164	121.07	125.502	1397.3	1164.43	1502.18	1948.71	0.434659	0.0119849	3.48875	5.6471e-180	3.0541	4.9105e-138
NM_001195798	chr19	11089362	11133829	+	5276	44467	1	LDLR	FH|FHC|LDLCQ2	low density lipoprotein receptor	low density lipoprotein receptor	Hs.213289	3949	ENSG00000130164	121.07	125.502	1397.3	1164.43	1502.18	1948.71	0.434659	0.0119849	3.48875	5.6471e-180	3.0541	4.9105e-138
NM_001195799	chr19	11089362	11133829	+	5159	44467	1	LDLR	FH|FHC|LDLCQ2	low density lipoprotein receptor	low density lipoprotein receptor	Hs.213289	3949	ENSG00000130164	121.07	125.502	1397.3	1164.43	1502.18	1948.71	0.434659	0.0119849	3.48875	5.6471e-180	3.0541	4.9105e-138
NM_001195800	chr19	11089362	11133829	+	4778	44467	1	LDLR	FH|FHC|LDLCQ2	low density lipoprotein receptor	low density lipoprotein receptor	Hs.213289	3949	ENSG00000130164	121.07	125.502	1397.3	1164.43	1502.18	1948.71	0.434659	0.0119849	3.48875	5.6471e-180	3.0541	4.9105e-138
NM_000527	chr19	11089362	11133829	+	5282	44467	1	LDLR	FH|FHC|LDLCQ2	low density lipoprotein receptor	low density lipoprotein receptor	Hs.213289	3949	ENSG00000130164	121.07	125.502	1397.3	1164.43	1502.18	1948.71	0.434659	0.0119849	3.48875	5.6471e-180	3.0541	4.9105e-138
NM_021795	chr1	205619268	205632872	-	3027	13604	1	ELK4	SAP1	ELK4, ETS transcription factor	ELK4, ETS transcription factor	Hs.497520	2005	ENSG00000158711	37.3469	38.57	102.055	82.4992	109.638	138.835	0.434646	0.0436108	1.39291	1.18306e-22	0.958262	2.44053e-11
NM_001206484	chr1	212608628	212620777	+	2034	12149	1	ATF3	-	activating transcription factor 3	activating transcription factor 3	Hs.460	467	ENSG00000162772	22.0593	20.775	80.3653	76.3842	101.984	108.834	0.434469	0.00180316	1.98446	3.09179e-78	1.54999	4.72134e-48
NM_001206488	chr1	212608628	212620777	+	2051	12149	1	ATF3	-	activating transcription factor 3	activating transcription factor 3	Hs.460	467	ENSG00000162772	22.0593	20.775	80.3653	76.3842	101.984	108.834	0.434469	0.00180316	1.98446	3.09179e-78	1.54999	4.72134e-48
NM_001040619	chr1	212608628	212620777	+	2386	12149	1	ATF3	-	activating transcription factor 3	activating transcription factor 3	Hs.460	467	ENSG00000162772	22.0593	20.775	80.3653	76.3842	101.984	108.834	0.434469	0.00180316	1.98446	3.09179e-78	1.54999	4.72134e-48
NM_001674	chr1	212608628	212620777	+	2074	12149	1	ATF3	-	activating transcription factor 3	activating transcription factor 3	Hs.460	467	ENSG00000162772	22.0593	20.775	80.3653	76.3842	101.984	108.834	0.434469	0.00180316	1.98446	3.09179e-78	1.54999	4.72134e-48
NM_001257181	chr8	42416462	42541512	-	3624	125050	1	SLC20A2	GLVR-2|GLVR2|IBGC1|IBGC3|MLVAR|PIT-2|PIT2|RAM1|Ram-1	solute carrier family 20 member 2	solute carrier family 20 member 2	Hs.653173	6575	ENSG00000168575	282.975	300.301	646.684	590.797	759.815	904.563	0.432925	0.000470273	1.19622	2.03324e-34	0.763298	1.23507e-14
NM_001199641	chr9	6215786	6257983	+	2327	42197	1	IL33	C9orf26|DVS27|IL1F11|NF-HEV|NFEHEV	interleukin 33	interleukin 33	Hs.731660	90865	ENSG00000137033	90.8023	105.152	204.863	198.041	233.122	309.68	0.432671	0.0286203	1.15155	1.22175e-17	0.718875	1.2033e-07
NM_001199640	chr9	6215786	6257983	+	2579	42197	1	IL33	C9orf26|DVS27|IL1F11|NF-HEV|NFEHEV	interleukin 33	interleukin 33	Hs.731660	90865	ENSG00000137033	90.8023	105.152	204.863	198.041	233.122	309.68	0.432671	0.0286203	1.15155	1.22175e-17	0.718875	1.2033e-07
NM_001314048	chr9	6215786	6257983	+	2579	42197	1	IL33	C9orf26|DVS27|IL1F11|NF-HEV|NFEHEV	interleukin 33	interleukin 33	Hs.731660	90865	ENSG00000137033	90.8023	105.152	204.863	198.041	233.122	309.68	0.432671	0.0286203	1.15155	1.22175e-17	0.718875	1.2033e-07
NM_033439	chr9	6215786	6257983	+	2705	42197	1	IL33	C9orf26|DVS27|IL1F11|NF-HEV|NFEHEV	interleukin 33	interleukin 33	Hs.731660	90865	ENSG00000137033	90.8023	105.152	204.863	198.041	233.122	309.68	0.432671	0.0286203	1.15155	1.22175e-17	0.718875	1.2033e-07
NM_001314046	chr9	6215786	6257983	+	2687	42197	1	IL33	C9orf26|DVS27|IL1F11|NF-HEV|NFEHEV	interleukin 33	interleukin 33	Hs.731660	90865	ENSG00000137033	90.8023	105.152	204.863	198.041	233.122	309.68	0.432671	0.0286203	1.15155	1.22175e-17	0.718875	1.2033e-07
NM_002541	chr7	44606522	44709070	+	4301	102548	1	OGDH	AKGDH|E1k|OGDC	oxoglutarate dehydrogenase	oxoglutarate dehydrogenase	Hs.488181	4967	ENSG00000105953	228.699	228.014	472.914	454.979	574.645	672.962	0.432195	9.99441e-05	1.13348	3.15589e-36	0.701284	1.6182e-14
NM_001165036	chr7	44606522	44709070	+	4289	102548	1	OGDH	AKGDH|E1k|OGDC	oxoglutarate dehydrogenase	oxoglutarate dehydrogenase	Hs.488181	4967	ENSG00000105953	228.699	228.014	472.914	454.979	574.645	672.962	0.432195	9.99441e-05	1.13348	3.15589e-36	0.701284	1.6182e-14
NR_110051	chr20	53552770	53575308	+	1946	22538	1	LOC101927770	-	uncharacterized LOC101927770	uncharacterized LOC101927770		101927770		56.0204	51.2564	123.996	116.936	139.918	184.402	0.431905	0.0284896	1.27741	1.71346e-21	0.845507	4.16464e-10
NM_001067	chr17	40388521	40417950	-	5752	29429	1	TOP2A	TOP2|TP2A	topoisomerase (DNA) II alpha	topoisomerase (DNA) II alpha	Hs.156346	7153	ENSG00000131747	75.2069	79.3538	211.758	193.428	245.054	299.638	0.431713	0.00305682	1.50026	9.23905e-43	1.06855	3.61581e-22
NM_001288778	chr16	2223488	2235742	+	2119	12254	1	E4F1	E4F	E4F transcription factor 1	E4F transcription factor 1	Hs.513268	1877	ENSG00000167967	23.5983	23.159	132.647	101.917	152.751	161.43	0.431152	0.0277637	2.43389	1.20621e-75	2.00274	1.80871e-51
NM_004424	chr16	2223488	2235742	+	2650	12254	1	E4F1	E4F	E4F transcription factor 1	E4F transcription factor 1	Hs.513268	1877	ENSG00000167967	23.5983	23.159	132.647	101.917	152.751	161.43	0.431152	0.0277637	2.43389	1.20621e-75	2.00274	1.80871e-51
NM_001288776	chr16	2223488	2235742	+	2598	12254	1	E4F1	E4F	E4F transcription factor 1	E4F transcription factor 1	Hs.513268	1877	ENSG00000167967	23.5983	23.159	132.647	101.917	152.751	161.43	0.431152	0.0277637	2.43389	1.20621e-75	2.00274	1.80871e-51
NM_004396	chr17	64498256	64506366	-	3758	8110	1	DDX5	G17P1|HLR1|HUMP68|p68	DEAD-box helicase 5	DEAD-box helicase 5	Hs.279806	1655	ENSG00000108654	19.0839	16.4327	323.091	285.046	390.151	425.544	0.431008	0.00379376	4.20624	0	3.77523	7.5641e-257
NM_007187	chr13	41061561	41084003	+	2332	22442	1	WBP4	FBP21	WW domain binding protein 4	WW domain binding protein 4	Hs.411300	11193	ENSG00000120688	59.8166	56.8759	161.358	148.155	183.594	232.48	0.430988	0.00993835	1.51627	1.37671e-36	1.08529	3.23497e-19
NM_000358	chr5	136028895	136063818	+	2804	34923	1	TGFBI	BIGH3|CDB1|CDG2|CDGG1|CSD|CSD1|CSD2|CSD3|EBMD|LCD1	transforming growth factor beta induced	transforming growth factor beta induced	Hs.369397	7045	ENSG00000120708	82.902	80.8864	228.308	213.275	278.599	314.199	0.430962	0.000131039	1.54005	1.52197e-64	1.10909	6.37185e-34
NM_019604	chr11	122838498	122872639	+	2470	34141	1	CRTAM	CD355	cytotoxic and regulatory T-cell molecule	cytotoxic and regulatory T-cell molecule	Hs.159523	56253	ENSG00000109943	80.3369	76.2035	139.417	130.132	166.596	195.323	0.430514	0.00156662	0.892701	2.0124e-17	0.462187	1.37358e-05
NM_138632	chr22	37746234	37759956	+	1728	13722	1	TRIOBP	DFNB28|HRIHFB2122|TAP68|TARA|dJ37E16.4	TRIO and F-actin binding protein	TRIO and F-actin binding protein	Hs.533030	11078	ENSG00000100106	25.8556	28.0974	171.513	135.711	191.924	219.801	0.430102	0.0215391	2.61619	1.76306e-92	2.18608	8.60139e-65
NM_003390	chr11	9573681	9589766	+	3357	16085	1	WEE1	WEE1A|WEE1hu	WEE1 G2 checkpoint kinase	WEE1 G2 checkpoint kinase	Hs.249441	7465	ENSG00000166483	51.5059	54.3216	165.495	164.677	205.657	237.627	0.429944	0.000690934	1.75056	2.98877e-70	1.32062	2.33543e-40
NM_015651	chr9	120855651	120877328	-	4288	21677	1	PHF19	MTF2L1|PCL3|TDRD19B	PHD finger protein 19	PHD finger protein 19	Hs.460124	26147	ENSG00000119403	37.2443	42.2312	138.163	128.952	162.319	196.202	0.429417	0.00970287	1.85681	6.49377e-55	1.4274	8.00201e-33
NM_174931	chr2	37084451	37099244	+	3905	14793	1	GPATCH11	CCDC75|CENP-Y|CENPY	G-patch domain containing 11	G-patch domain containing 11	Hs.595250	253635	ENSG00000152133	43.2978	43.7638	96.2879	86.1468	113.916	130.676	0.429278	0.00315646	1.17437	8.38576e-27	0.745093	1.74187e-11
NM_001278505	chr2	37084451	37099244	+	3636	14793	1	GPATCH11	CCDC75|CENP-Y|CENPY	G-patch domain containing 11	G-patch domain containing 11	Hs.595250	253635	ENSG00000152133	43.2978	43.7638	96.2879	86.1468	113.916	130.676	0.429278	0.00315646	1.17437	8.38576e-27	0.745093	1.74187e-11
NR_132780	chr3	9388845	9397494	-	1945	8649	1	THUMPD3-AS1	SETD5-AS1	THUMPD3 antisense RNA 1	THUMPD3 antisense RNA 1	Hs.598958	440944	ENSG00000206573	23.9061	20.0939	207.245	183.451	239.651	284.323	0.42923	0.0182591	3.25705	4.2624e-148	2.82782	9.555e-112
NR_027007	chr3	9388845	9397494	-	1871	8649	1	THUMPD3-AS1	SETD5-AS1	THUMPD3 antisense RNA 1	THUMPD3 antisense RNA 1	Hs.598958	440944	ENSG00000206573	23.9061	20.0939	207.245	183.451	239.651	284.323	0.42923	0.0182591	3.25705	4.2624e-148	2.82782	9.555e-112
NM_001314044	chr9	6215149	6257983	+	2692	42834	1	IL33	C9orf26|DVS27|IL1F11|NF-HEV|NFEHEV	interleukin 33	interleukin 33	Hs.731660	90865	ENSG00000137033	92.4439	105.833	205.74	199.114	233.798	310.308	0.429165	0.0277637	1.138	1.20156e-17	0.708836	1.27633e-07
NM_001314047	chr9	6215149	6257983	+	2674	42834	1	IL33	C9orf26|DVS27|IL1F11|NF-HEV|NFEHEV	interleukin 33	interleukin 33	Hs.731660	90865	ENSG00000137033	92.4439	105.833	205.74	199.114	233.798	310.308	0.429165	0.0277637	1.138	1.20156e-17	0.708836	1.27633e-07
NM_139349	chr2	127048023	127107327	-	2314	59304	1	BIN1	AMPH2|AMPHL|SH3P9	bridging integrator 1	bridging integrator 1	Hs.193163	274	ENSG00000136717	89.5711	84.803	185.806	167.037	230.421	241.895	0.428605	0.000351067	1.12318	5.30551e-32	0.694576	6.42932e-13
NM_139347	chr2	127048023	127107327	-	2443	59304	1	BIN1	AMPH2|AMPHL|SH3P9	bridging integrator 1	bridging integrator 1	Hs.193163	274	ENSG00000136717	89.5711	84.803	185.806	167.037	230.421	241.895	0.428605	0.000351067	1.12318	5.30551e-32	0.694576	6.42932e-13
NM_139344	chr2	127048023	127107327	-	2539	59304	1	BIN1	AMPH2|AMPHL|SH3P9	bridging integrator 1	bridging integrator 1	Hs.193163	274	ENSG00000136717	89.5711	84.803	185.806	167.037	230.421	241.895	0.428605	0.000351067	1.12318	5.30551e-32	0.694576	6.42932e-13
NM_139343	chr2	127048023	127107327	-	2668	59304	1	BIN1	AMPH2|AMPHL|SH3P9	bridging integrator 1	bridging integrator 1	Hs.193163	274	ENSG00000136717	89.5711	84.803	185.806	167.037	230.421	241.895	0.428605	0.000351067	1.12318	5.30551e-32	0.694576	6.42932e-13
NM_004305	chr2	127048023	127107327	-	2251	59304	1	BIN1	AMPH2|AMPHL|SH3P9	bridging integrator 1	bridging integrator 1	Hs.193163	274	ENSG00000136717	89.5711	84.803	185.806	167.037	230.421	241.895	0.428605	0.000351067	1.12318	5.30551e-32	0.694576	6.42932e-13
NM_139351	chr2	127048023	127107327	-	2116	59304	1	BIN1	AMPH2|AMPHL|SH3P9	bridging integrator 1	bridging integrator 1	Hs.193163	274	ENSG00000136717	89.5711	84.803	185.806	167.037	230.421	241.895	0.428605	0.000351067	1.12318	5.30551e-32	0.694576	6.42932e-13
NM_139346	chr2	127048023	127107327	-	2380	59304	1	BIN1	AMPH2|AMPHL|SH3P9	bridging integrator 1	bridging integrator 1	Hs.193163	274	ENSG00000136717	89.5711	84.803	185.806	167.037	230.421	241.895	0.428605	0.000351067	1.12318	5.30551e-32	0.694576	6.42932e-13
NM_139348	chr2	127048023	127107327	-	2335	59304	1	BIN1	AMPH2|AMPHL|SH3P9	bridging integrator 1	bridging integrator 1	Hs.193163	274	ENSG00000136717	89.5711	84.803	185.806	167.037	230.421	241.895	0.428605	0.000351067	1.12318	5.30551e-32	0.694576	6.42932e-13
NM_139345	chr2	127048023	127107327	-	2407	59304	1	BIN1	AMPH2|AMPHL|SH3P9	bridging integrator 1	bridging integrator 1	Hs.193163	274	ENSG00000136717	89.5711	84.803	185.806	167.037	230.421	241.895	0.428605	0.000351067	1.12318	5.30551e-32	0.694576	6.42932e-13
NM_139350	chr2	127048023	127107327	-	2206	59304	1	BIN1	AMPH2|AMPHL|SH3P9	bridging integrator 1	bridging integrator 1	Hs.193163	274	ENSG00000136717	89.5711	84.803	185.806	167.037	230.421	241.895	0.428605	0.000351067	1.12318	5.30551e-32	0.694576	6.42932e-13
NM_001290312	chr5	138875230	138935034	+	3112	59804	1	CTNNA1	CAP102|MDPT2	catenin alpha 1	catenin alpha 1	Hs.445981	1495	ENSG00000044115	128.97	131.206	518.927	443.393	592.43	697.063	0.428548	0.001595	1.99287	1.41086e-82	1.56432	3.39578e-51
NM_138797	chr22	37830855	37844346	-	2098	13491	1	ANKRD54	LIAR	ankyrin repeat domain 54	ankyrin repeat domain 54	Hs.135259	129138	ENSG00000100124	23.0853	24.2659	52.2813	49.5639	61.6857	74.9409	0.428414	0.0243735	1.21188	2.12639e-20	0.78347	2.95859e-09
NR_036556	chr22	37830855	37844346	-	2093	13491	1	ANKRD54	LIAR	ankyrin repeat domain 54	ankyrin repeat domain 54	Hs.135259	129138	ENSG00000100124	23.0853	24.2659	52.2813	49.5639	61.6857	74.9409	0.428414	0.0243735	1.21188	2.12639e-20	0.78347	2.95859e-09
NM_201283	chr7	55019032	55156951	+	1571	137919	1	EGFR	ERBB|ERBB1|HER1|NISBD2|PIG61|mENA	epidermal growth factor receptor	epidermal growth factor receptor	Hs.488293	1956	ENSG00000146648	269.124	273.226	682.29	596.912	803.377	909.458	0.427923	0.000232282	1.34344	1.7758e-47	0.915513	1.41745e-22
NM_016038	chr7	66987703	66995601	-	1604	7898	1	SBDS	CGI-97|SDS|SWDS	SBDS ribosome assembly guanine nucleotide exchange factor	SBDS ribosome assembly guanine nucleotide exchange factor	Hs.110445	51119	ENSG00000126524	17.8527	17.199	72.7175	68.1235	83.9736	104.942	0.427845	0.0247339	2.11266	1.5323e-59	1.68481	3.62985e-38
NM_001145104	chr15	67166155	67195195	+	5443	29040	1	SMAD3	HSPC193|HsT17436|JV15-2|LDS1C|LDS3|MADH3	SMAD family member 3	SMAD family member 3	Hs.727986	4088	ENSG00000166949	60.1245	56.2799	174.146	157.811	203.743	241.016	0.427591	0.00297614	1.61725	1.30086e-50	1.18966	8.00093e-28
NM_001256896	chr4	3484544	3494482	+	2263	9938	1	DOK7	C4orf25|CMS10|CMS1B	docking protein 7	docking protein 7	Hs.122110	285489	ENSG00000175920	16.5188	14.6447	215.52	170.577	239.314	276.917	0.426566	0.029411	3.73382	1.4989e-177	3.30726	2.1955e-139
NM_001286842	chr9	120855651	120868911	-	3525	13260	1	PHF19	MTF2L1|PCL3|TDRD19B	PHD finger protein 19	PHD finger protein 19	Hs.460124	26147	ENSG00000119403	19.9047	23.0739	57.4217	52.6751	71.8166	75.3175	0.426023	0.0237635	1.46151	1.33792e-29	1.03549	2.3012e-15
NR_104601	chr9	120855651	120868911	-	3437	13260	1	PHF19	MTF2L1|PCL3|TDRD19B	PHD finger protein 19	PHD finger protein 19	Hs.460124	26147	ENSG00000119403	19.9047	23.0739	57.4217	52.6751	71.8166	75.3175	0.426023	0.0237635	1.46151	1.33792e-29	1.03549	2.3012e-15
NM_001166168	chr9	124258251	124352440	+	2574	94189	1	NEK6	SID6-1512	NIMA related kinase 6	NIMA related kinase 6	Hs.197071	10783	ENSG00000119408	151.645	154.025	378.131	335.897	455.889	498.476	0.425815	0.000112524	1.32756	4.02454e-50	0.901748	1.182e-23
NM_005168	chr2	150468196	150487695	-	2710	19499	1	RND3	ARHE|Rho8|RhoE|memB	Rho family GTPase 3	Rho family GTPase 3	Hs.6838	390	ENSG00000115963	54.6866	48.0209	422.764	349.307	460.954	571.409	0.424889	0.0237635	3.01173	7.4665e-123	2.58684	8.38157e-91
NM_001254738	chr2	150468193	150487695	-	2806	19502	1	RND3	ARHE|Rho8|RhoE|memB	Rho family GTPase 3	Rho family GTPase 3	Hs.6838	390	ENSG00000115963	54.6866	48.0209	422.764	349.307	460.954	571.409	0.424889	0.0237635	3.01173	7.4665e-123	2.58684	8.38157e-91
NM_001166167	chr9	124257606	124352440	+	2579	94834	1	NEK6	SID6-1512	NIMA related kinase 6	NIMA related kinase 6	Hs.197071	10783	ENSG00000119408	152.261	154.45	381.641	338.901	459.153	503.246	0.424766	0.000123053	1.3347	1.86267e-50	0.909935	5.64543e-24
NM_001039671	chr19	38303560	38315805	-	2767	12245	1	YIF1B	FinGER8	Yip1 interacting factor homolog B, membrane trafficking protein	Yip1 interacting factor homolog B, membrane trafficking protein	Hs.280741	90522	ENSG00000167645	27.4972	26.2242	218.529	182.485	239.088	297.127	0.424741	0.0182427	3.00174	1.0718e-128	2.577	5.20929e-95
NM_001145462	chr19	38303560	38315805	-	2737	12245	1	YIF1B	FinGER8	Yip1 interacting factor homolog B, membrane trafficking protein	Yip1 interacting factor homolog B, membrane trafficking protein	Hs.280741	90522	ENSG00000167645	27.4972	26.2242	218.529	182.485	239.088	297.127	0.424741	0.0182427	3.00174	1.0718e-128	2.577	5.20929e-95
NM_001145461	chr19	38303560	38315805	-	2761	12245	1	YIF1B	FinGER8	Yip1 interacting factor homolog B, membrane trafficking protein	Yip1 interacting factor homolog B, membrane trafficking protein	Hs.280741	90522	ENSG00000167645	27.4972	26.2242	218.529	182.485	239.088	297.127	0.424741	0.0182427	3.00174	1.0718e-128	2.577	5.20929e-95
NM_014331	chr4	138164094	138242349	-	9647	78255	1	SLC7A11	CCBR1|xCT	solute carrier family 7 member 11	solute carrier family 7 member 11	Hs.390594	23657	ENSG00000151012	179.142	174.459	1140.16	927.767	1225.95	1538.36	0.424426	0.0131411	2.64907	1.5678e-107	2.22464	4.70199e-76
NM_001145001	chr9	124257917	124352440	+	2797	94523	1	NEK6	SID6-1512	NIMA related kinase 6	NIMA related kinase 6	Hs.197071	10783	ENSG00000119408	151.748	154.11	381.14	338.687	458.365	501.74	0.422774	0.000130307	1.33531	1.03833e-50	0.912532	3.34394e-24
NM_014397	chr9	124257917	124352440	+	2632	94523	1	NEK6	SID6-1512	NIMA related kinase 6	NIMA related kinase 6	Hs.197071	10783	ENSG00000119408	151.748	154.11	381.14	338.687	458.365	501.74	0.422774	0.000130307	1.33531	1.03833e-50	0.912532	3.34394e-24
NM_033120	chr5_KI270792v1_alt	27469	57319	+	1890	29850	2	NKD2	Naked2	naked cuticle homolog 2	naked cuticle homolog 2	Hs.240951	85409	ENSG00000145506	28.831	28.7785	56.9202	53.8551	72.1543	75.5685	0.422588	0.00375372	1.04428	1.35655e-21	0.621689	1.80917e-08
NM_001271082	chr5	1008962	1038812	+	2069	29850	2	NKD2	Naked2	naked cuticle homolog 2	naked cuticle homolog 2	Hs.240951	85409	ENSG00000145506	28.831	28.7785	56.9202	53.8551	72.1543	75.5685	0.422588	0.00375372	1.04428	1.35655e-21	0.621689	1.80917e-08
NM_001099678	chr3	120324729	120349339	-	7682	24610	1	LRRC58	-	leucine rich repeat containing 58	leucine rich repeat containing 58	Hs.518084	116064	ENSG00000163428	54.584	51.5118	115.596	100.63	127.987	160.803	0.422387	0.0238926	1.12693	2.19074e-18	0.704545	5.84678e-08
NR_037713	chr17	35009112	35089329	-	4180	80217	1	RFFL	CARP-2|CARP2|FRING|RIFIFYLIN|RNF189|RNF34L	ring finger and FYVE like domain containing E3 ubiquitin protein ligase	ring finger and FYVE like domain containing E3 ubiquitin protein ligase	Hs.13680	117584	ENSG00000092871	180.681	177.95	299.771	280.54	363.811	410.355	0.421892	8.49427e-05	0.794492	1.58046e-19	0.3726	2.81601e-05
NM_001145463	chr19	38303560	38315966	-	2853	12406	1	YIF1B	FinGER8	Yip1 interacting factor homolog B, membrane trafficking protein	Yip1 interacting factor homolog B, membrane trafficking protein	Hs.280741	90522	ENSG00000167645	27.9076	26.4796	219.281	184.416	240.889	297.755	0.42166	0.017081	2.9906	1.93e-131	2.56894	3.83951e-97
NM_001039672	chr19	38303560	38315966	-	2785	12406	1	YIF1B	FinGER8	Yip1 interacting factor homolog B, membrane trafficking protein	Yip1 interacting factor homolog B, membrane trafficking protein	Hs.280741	90522	ENSG00000167645	27.9076	26.4796	219.281	184.416	240.889	297.755	0.42166	0.017081	2.9906	1.93e-131	2.56894	3.83951e-97
NM_001039673	chr19	38303560	38315966	-	2776	12406	1	YIF1B	FinGER8	Yip1 interacting factor homolog B, membrane trafficking protein	Yip1 interacting factor homolog B, membrane trafficking protein	Hs.280741	90522	ENSG00000167645	27.9076	26.4796	219.281	184.416	240.889	297.755	0.42166	0.017081	2.9906	1.93e-131	2.56894	3.83951e-97
NR_027087	chr1	24200240	24211690	+	1845	11450	1	LOC284632	-	uncharacterized LOC284632	uncharacterized LOC284632	Hs.638906	284632	ENSG00000230023	26.9842	24.5213	61.183	58.8974	74.8558	85.3598	0.42157	0.0146521	1.32121	2.32949e-27	0.899637	2.90183e-13
NM_001145353	chr13	40931919	40982282	-	3521	50363	1	ELF1	-	E74 like ETS transcription factor 1	E74 like ETS transcription factor 1	Hs.135646	1997	ENSG00000120690	115.734	112.9	341.271	296.096	373.379	477.513	0.421463	0.0124732	1.57793	9.84939e-40	1.15647	8.721e-22
NM_014322	chr1	241593150	241640399	-	2631	47249	1	OPN3	ECPN|PPP1R116	opsin 3	opsin 3	Hs.409081	23596	ENSG00000054277	108.142	110.516	238.463	222.501	288.054	326.627	0.421196	0.000187411	1.17549	1.49903e-38	0.754293	1.78605e-16
NM_002802	chr14	90256550	90272622	+	1585	16072	1	PSMC1	P26S4|S4|p56	proteasome 26S subunit, ATPase 1	proteasome 26S subunit, ATPase 1	Hs.356654	5700	ENSG00000100764	30.9856	28.9488	131.393	121.12	145.997	191.306	0.421167	0.0324449	2.17409	2.87125e-61	1.75292	4.06725e-40
NM_001199944	chr19	4360367	4400418	-	2197	40051	1	SH3GL1	CNSA1|EEN|SH3D2B|SH3P8	SH3 domain containing GRB2 like 1, endophilin A2	SH3 domain containing GRB2 like 1, endophilin A2	Hs.97616	6455	ENSG00000141985	75.8225	78.5023	314.19	276.893	359.083	429.184	0.421014	0.00247151	2.03609	3.85014e-84	1.61507	3.09155e-53
NM_001199943	chr19	4360367	4400568	-	2395	40201	1	SH3GL1	CNSA1|EEN|SH3D2B|SH3P8	SH3 domain containing GRB2 like 1, endophilin A2	SH3 domain containing GRB2 like 1, endophilin A2	Hs.97616	6455	ENSG00000141985	76.2329	78.6726	317.951	278.824	362.46	432.95	0.420268	0.00266775	2.04369	3.6733e-84	1.62343	2.13331e-53
NM_003025	chr19	4360367	4400568	-	2539	40201	1	SH3GL1	CNSA1|EEN|SH3D2B|SH3P8	SH3 domain containing GRB2 like 1, endophilin A2	SH3 domain containing GRB2 like 1, endophilin A2	Hs.97616	6455	ENSG00000141985	76.2329	78.6726	317.951	278.824	362.46	432.95	0.420268	0.00266775	2.04369	3.6733e-84	1.62343	2.13331e-53
NM_001301855	chr17	75667116	75708062	+	2826	40946	1	SAP30BP	HCNGP|HTRG|HTRP	SAP30 binding protein	SAP30 binding protein	Hs.655088	29115	ENSG00000161526	99.626	103.875	282.595	251.145	321.599	389.893	0.420036	0.00349229	1.48893	1.14459e-43	1.06889	5.65939e-23
NR_126036	chr17	75667116	75708062	+	2663	40946	1	SAP30BP	HCNGP|HTRG|HTRP	SAP30 binding protein	SAP30 binding protein	Hs.655088	29115	ENSG00000161526	99.626	103.875	282.595	251.145	321.599	389.893	0.420036	0.00349229	1.48893	1.14459e-43	1.06889	5.65939e-23
NM_013260	chr17	75667116	75708062	+	2724	40946	1	SAP30BP	HCNGP|HTRG|HTRP	SAP30 binding protein	SAP30 binding protein	Hs.655088	29115	ENSG00000161526	99.626	103.875	282.595	251.145	321.599	389.893	0.420036	0.00349229	1.48893	1.14459e-43	1.06889	5.65939e-23
NR_126037	chr17	75667116	75708062	+	2611	40946	1	SAP30BP	HCNGP|HTRG|HTRP	SAP30 binding protein	SAP30 binding protein	Hs.655088	29115	ENSG00000161526	99.626	103.875	282.595	251.145	321.599	389.893	0.420036	0.00349229	1.48893	1.14459e-43	1.06889	5.65939e-23
NM_001301839	chr17	75667116	75708062	+	2676	40946	1	SAP30BP	HCNGP|HTRG|HTRP	SAP30 binding protein	SAP30 binding protein	Hs.655088	29115	ENSG00000161526	99.626	103.875	282.595	251.145	321.599	389.893	0.420036	0.00349229	1.48893	1.14459e-43	1.06889	5.65939e-23
NM_001300914	chr19	14514764	14517862	-	2259	3098	1	DNAJB1	HSPF1|Hdj1|Hsp40|RSPH16B|Sis1	DnaJ heat shock protein family (Hsp40) member B1	DnaJ heat shock protein family (Hsp40) member B1	Hs.515210	3337	ENSG00000132002	6.8743	7.74806	84.6281	70.2692	100.183	105.696	0.419162	0.0343562	3.50143	1.6016e-155	3.08226	1.3352e-120
NM_001003941	chr7	44606522	44676596	+	1811	70074	1	OGDH	AKGDH|E1k|OGDC	oxoglutarate dehydrogenase	oxoglutarate dehydrogenase	Hs.488181	4967	ENSG00000105953	159.648	156.834	345.533	325.92	411.2	483.036	0.418602	0.00039871	1.18212	1.66847e-36	0.763523	7.93301e-16
NM_201282	chr7	55019032	55168635	+	2238	149603	1	EGFR	ERBB|ERBB1|HER1|NISBD2|PIG61|mENA	epidermal growth factor receptor	epidermal growth factor receptor	Hs.488293	1956	ENSG00000146648	287.387	291.446	726.798	634.354	849.642	960.549	0.418146	0.000358601	1.32929	1.79933e-46	0.911141	2.36889e-22
NM_001243879	chr3	185914570	185938136	-	4153	23566	1	TRA2B	Htra2-beta|PPP1R156|SFRS10|SRFS10|TRA2-BETA|TRAN2B	transformer 2 beta homolog (Drosophila)	transformer 2 beta homolog (Drosophila)	Hs.533122	6434	ENSG00000136527	49.4539	55.8542	435.678	370.764	501.928	570.404	0.418137	0.0053305	3.03255	2.3046e-168	2.61442	2.8681e-125
NM_004593	chr3	185914570	185938136	-	4287	23566	1	TRA2B	Htra2-beta|PPP1R156|SFRS10|SRFS10|TRA2-BETA|TRAN2B	transformer 2 beta homolog (Drosophila)	transformer 2 beta homolog (Drosophila)	Hs.533122	6434	ENSG00000136527	49.4539	55.8542	435.678	370.764	501.928	570.404	0.418137	0.0053305	3.03255	2.3046e-168	2.61442	2.8681e-125
NM_152760	chr11	65833939	65853701	+	1704	19762	1	SNX32	SNX6B	sorting nexin 32	sorting nexin 32	Hs.591950	254122	ENSG00000172803	50.2747	46.2329	169.005	162.316	204.418	236.622	0.41798	0.00229054	1.87595	2.31403e-73	1.45797	1.18794e-44
NM_001308257	chr18	21650897	21664214	-	1792	13317	1	ABHD3	LABH3	abhydrolase domain containing 3	abhydrolase domain containing 3	Hs.397978	171586	ENSG00000158201	30.883	33.3763	60.8068	65.2269	76.2066	91.7618	0.417693	0.0322015	1.06952	4.75679e-16	0.651831	9.57566e-07
NM_003407	chr19	39406847	39409412	+	1751	2565	1	ZFP36	G0S24|GOS24|NUP475|RNF162A|TIS11|TTP|zfp-36	ZFP36 ring finger protein	ZFP36 ring finger protein	Hs.534052	7538	ENSG00000128016	6.46389	5.96005	228.182	197.934	269.594	296.374	0.416899	0.00315618	5.19434	0	4.77744	0
NM_001278263	chr16	8852942	8868361	-	2707	15419	1	CARHSP1	CRHSP-24|CRHSP24|CSDC1	calcium regulated heat stable protein 1	calcium regulated heat stable protein 1	Hs.632184	23589	ENSG00000153048	32.6273	33.1208	327.73	272.28	363.473	433.954	0.416746	0.00870073	3.2837	2.2305e-183	2.86696	6.7284e-140
NM_201284	chr7	55019032	55171045	+	2864	152013	1	EGFR	ERBB|ERBB1|HER1|NISBD2|PIG61|mENA	epidermal growth factor receptor	epidermal growth factor receptor	Hs.488293	1956	ENSG00000146648	291.593	295.874	734.822	643.902	860.673	970.968	0.41663	0.000317612	1.32496	3.63656e-47	0.908332	1.09527e-22
NM_001303012	chr1_KI270762v1_alt	18649	56720	+	5453	38071	2	PLCH2	PLC-L4|PLC-eta2|PLCL4|PLCeta2	phospholipase C eta 2	phospholipase C eta 2	Hs.170156	9651	ENSG00000149527	39.2964	35.5049	80.3653	68.4454	93.6542	103.938	0.416509	0.0225997	1.0859	8.22428e-18	0.669389	1.49211e-07
NM_004289	chr7	26152227	26187136	+	3709	34909	1	NFE2L3	NRF3	nuclear factor, erythroid 2 like 3	nuclear factor, erythroid 2 like 3	Hs.404741	9603	ENSG00000050344	82.902	86.9315	1068.82	894.081	1167.53	1441.83	0.416378	0.00864283	3.6243	3.7556e-224	3.20792	1.013e-175
NM_001042476	chr16	8852942	8868401	-	3025	15459	1	CARHSP1	CRHSP-24|CRHSP24|CSDC1	calcium regulated heat stable protein 1	calcium regulated heat stable protein 1	Hs.632184	23589	ENSG00000153048	32.7299	33.1208	328.733	273.352	365.161	434.456	0.415776	0.00832085	3.28548	7.335e-186	2.86971	6.7055e-142
NM_015161	chr16	18791667	18801678	-	2408	10011	1	ARL6IP1	AIP1|ARL6IP|ARMER|SPG61	ADP ribosylation factor like GTPase 6 interacting protein 1	ADP ribosylation factor like GTPase 6 interacting protein 1	Hs.634882	23204	ENSG00000170540	24.9322	26.4796	128.133	113.396	151.062	169.59	0.415612	0.00408348	2.32544	1.9122e-104	1.90983	1.1079e-70
NM_001037495	chr12	120496056	120498495	+	735	2439	1	DYNLL1	DLC1|DLC8|DNCL1|DNCLC1|LC8|LC8a|PIN|hdlc1	dynein light chain LC8-type 1	dynein light chain LC8-type 1	Hs.5120	8655	ENSG00000088986	6.36129	7.40749	76.4787	83.6793	100.07	112.851	0.415121	0.0410046	3.6356	1.3832e-163	3.22048	1.9607e-128
NM_003746	chr12	120496056	120498495	+	721	2439	1	DYNLL1	DLC1|DLC8|DNCL1|DNCLC1|LC8|LC8a|PIN|hdlc1	dynein light chain LC8-type 1	dynein light chain LC8-type 1	Hs.5120	8655	ENSG00000088986	6.36129	7.40749	76.4787	83.6793	100.07	112.851	0.415121	0.0410046	3.6356	1.3832e-163	3.22048	1.9607e-128
NR_132781	chr3	9385264	9396623	-	972	11359	1	THUMPD3-AS1	SETD5-AS1	THUMPD3 antisense RNA 1	THUMPD3 antisense RNA 1	Hs.598958	440944	ENSG00000206573	29.5492	25.6282	252.129	225.398	288.955	345.331	0.415078	0.0141764	3.20602	9.8749e-162	2.79094	1.1153e-122
NM_198941	chr20	44496223	44522085	-	1726	25862	1	SERINC3	AIGP1|DIFF33|SBBI99|TDE|TDE1|TMS-1	serine incorporator 3	serine incorporator 3	Hs.272168	10955	ENSG00000132824	56.636	54.7473	95.6611	86.3613	111.777	129.923	0.41503	0.00577741	0.801437	5.49249e-13	0.386407	0.000622231
NM_001282391	chr10	32267716	32378798	-	3943	111082	1	EPC1	Epl1	enhancer of polycomb homolog 1	enhancer of polycomb homolog 1	Hs.167805	80314	ENSG00000120616	262.147	261.816	676.147	597.878	753.961	938.958	0.415008	0.00439721	1.37451	5.09575e-37	0.959506	1.51526e-18
NM_001278264	chr16	8852942	8867428	-	2849	14486	1	CARHSP1	CRHSP-24|CRHSP24|CSDC1	calcium regulated heat stable protein 1	calcium regulated heat stable protein 1	Hs.632184	23589	ENSG00000153048	31.0882	31.0774	303.407	257.153	337.47	406.589	0.414533	0.00793693	3.26439	5.1635e-186	2.84986	7.0998e-142
NM_014501	chr19	55401282	55407957	-	1190	6675	1	UBE2S	E2-EPF|E2EPF|EPF5	ubiquitin conjugating enzyme E2 S	ubiquitin conjugating enzyme E2 S	Hs.396393	27338	ENSG00000108106	14.3642	14.4744	149.447	139.358	173.575	209.383	0.411963	0.00574653	3.41428	3.9164e-216	3.00232	3.5587e-167
NM_013402	chr11	61799625	61817057	-	4419	17432	1	FADS1	D5D|FADS6|FADSD5|LLCDL1|TU12	fatty acid desaturase 1	fatty acid desaturase 1	Hs.503546	3992	ENSG00000149485	32.0117	31.2477	121.99	107.388	135.191	168.962	0.411945	0.023559	1.9479	2.23177e-55	1.53596	9.21024e-35
NM_001973	chr1	205607943	205632872	-	11148	24929	1	ELK4	SAP1	ELK4, ETS transcription factor	ELK4, ETS transcription factor	Hs.497520	2005	ENSG00000158711	64.2285	67.3485	149.948	123.695	161.193	201.349	0.411472	0.0344968	1.14482	2.25695e-18	0.733352	2.7634e-08
NR_120309	chr16	87766331	87779148	-	766	12817	1	LOC102724467	-	uncharacterized LOC102724467	uncharacterized LOC102724467	Hs.587857	102724467		34.5767	36.6969	64.8188	57.9318	75.7563	86.7406	0.411019	0.0157523	0.873214	3.55387e-13	0.462195	0.000146881
NM_001316332	chr17	21284656	21315239	+	2442	30583	1	MAP2K3	MAPKK3|MEK3|MKK3|PRKMK3|SAPKK-2|SAPKK2	mitogen-activated protein kinase kinase 3	mitogen-activated protein kinase kinase 3	Hs.514012	5606	ENSG00000034152	55.7126	52.5336	235.454	187.206	262.502	296.374	0.410949	0.0192397	2.05247	3.69988e-64	1.64152	2.4629e-41
NM_145109	chr17	21284656	21315239	+	2317	30583	1	MAP2K3	MAPKK3|MEK3|MKK3|PRKMK3|SAPKK-2|SAPKK2	mitogen-activated protein kinase kinase 3	mitogen-activated protein kinase kinase 3	Hs.514012	5606	ENSG00000034152	55.7126	52.5336	235.454	187.206	262.502	296.374	0.410949	0.0192397	2.05247	3.69988e-64	1.64152	2.4629e-41
NM_001161330	chr12	108791919	108857583	-	2346	65664	1	SSH1	SSH1L	slingshot protein phosphatase 1	slingshot protein phosphatase 1	Hs.199763	54434	ENSG00000084112	139.23	140.061	368.602	329.031	429.323	494.208	0.410932	0.000707663	1.4094	4.49354e-50	0.99847	1.29118e-25
NM_001278261	chr16	8852942	8868719	-	2972	15777	1	CARHSP1	CRHSP-24|CRHSP24|CSDC1	calcium regulated heat stable protein 1	calcium regulated heat stable protein 1	Hs.632184	23589	ENSG00000153048	32.9351	33.6317	335.629	278.502	370.79	441.988	0.410739	0.0101093	3.29339	1.023e-184	2.88265	1.2773e-141
NM_133370	chr4_GL000257v2_alt	4029	43748	-	6194	39719	2	YTHDC1	YT521|YT521-B	YTH domain containing 1	YTH domain containing 1	Hs.175955	91746	ENSG00000083896	79.1057	85.4841	203.484	180.769	242.803	265.369	0.410526	0.00148778	1.31156	5.99315e-40	0.901038	2.24894e-19
NM_001031732	chr4_GL000257v2_alt	4029	43748	-	6248	39719	2	YTHDC1	YT521|YT521-B	YTH domain containing 1	YTH domain containing 1	Hs.175955	91746	ENSG00000083896	79.1057	85.4841	203.484	180.769	242.803	265.369	0.410526	0.00148778	1.31156	5.99315e-40	0.901038	2.24894e-19
NM_001142406	chr18	12420189	12432237	+	1743	12048	1	PRELID3A	C18orf43|HFL-EDDG1|SLMO1	PRELI domain containing 3A	PRELI domain containing 3A	Hs.514718	10650	ENSG00000141391	23.9061	24.4362	45.7618	45.1654	57.6334	62.639	0.409699	0.0121624	1.00007	1.20583e-17	0.590367	5.70372e-07
NM_001356	chrX	41333308	41350287	+	5501	16979	1	DDX3X	CAP-Rf|DBX|DDX14|DDX3|HLP2|MRX102	DEAD-box helicase 3, X-linked	DEAD-box helicase 3, X-linked	Hs.728563	1654	ENSG00000215301	19.9047	21.4562	225.549	189.673	251.245	297.755	0.409302	0.0142933	3.4141	5.1027e-188	3.0048	9.828e-146
NR_073138	chr14	65083739	65102695	-	855	18956	1	MAX	bHLHd4	MYC associated factor X	MYC associated factor X	Hs.285354	4149	ENSG00000125952	34.5767	36.6117	65.6965	59.6483	80.9343	84.6066	0.409128	0.00739098	0.903402	6.3448e-16	0.494274	1.22834e-05
NM_014316	chr16	8852942	8869012	-	2719	16070	1	CARHSP1	CRHSP-24|CRHSP24|CSDC1	calcium regulated heat stable protein 1	calcium regulated heat stable protein 1	Hs.632184	23589	ENSG00000153048	34.4741	33.8871	341.647	286.548	379.457	451.026	0.409097	0.00839834	3.28608	1.1679e-191	2.87698	5.1265e-147
NM_001278260	chr16	8852942	8869012	-	2833	16070	1	CARHSP1	CRHSP-24|CRHSP24|CSDC1	calcium regulated heat stable protein 1	calcium regulated heat stable protein 1	Hs.632184	23589	ENSG00000153048	34.4741	33.8871	341.647	286.548	379.457	451.026	0.409097	0.00839834	3.28608	1.1679e-191	2.87698	5.1265e-147
NM_016354	chr20	62642445	62672295	+	2775	29850	1	SLCO4A1	OATP-E|OATP1|OATP4A1|OATPE|OATPRP1|POAT|SLC21A12	solute carrier organic anion transporter family member 4A1	solute carrier organic anion transporter family member 4A1	Hs.235782	28231	ENSG00000101187	48.8383	46.6587	182.295	150.837	209.033	230.848	0.408896	0.00951987	1.88828	9.46623e-63	1.47939	7.63368e-39
NM_182762	chr7	20134656	20217390	-	9157	82734	1	MACC1	7A5|SH3BP4L	MACC1, MET transcriptional regulator	MACC1, MET transcriptional regulator	Hs.598388	346389	ENSG00000183742	179.553	188.423	614.713	541.233	681.695	847.447	0.408616	0.00661254	1.73771	1.08383e-56	1.32909	1.52517e-33
NM_022347	chr1	179859030	179877806	-	7073	18776	1	TOR1AIP2	IFRG15|LULL1|NET9	torsin 1A interacting protein 2	torsin 1A interacting protein 2	Hs.571797	163590	ENSG00000169905	43.2978	47.1695	150.826	126.377	165.696	200.596	0.408068	0.027799	1.70077	9.38167e-42	1.2927	1.63086e-24
NM_002354	chr2	47369148	47387028	+	1717	17880	1	EPCAM	DIAR5|EGP-2|EGP314|EGP40|ESA|HNPCC8|KS1/4|KSA|M4S1|MIC18|MK-1|TACSTD1|TROP1	epithelial cell adhesion molecule	epithelial cell adhesion molecule	Hs.542050	4072	ENSG00000119888	67.8196	67.3485	264.04	238.915	301.224	363.658	0.40787	0.00369836	1.98145	2.29509e-80	1.57358	5.49883e-51
NM_001271068	chr14	65083739	65102544	-	909	18805	1	MAX	bHLHd4	MYC associated factor X	MYC associated factor X	Hs.285354	4149	ENSG00000125952	33.9611	36.3563	64.6935	58.0391	78.7956	83.1003	0.40736	0.0106438	0.888878	1.01212e-14	0.481518	3.44991e-05
NM_145114	chr14	65083739	65102544	-	936	18805	1	MAX	bHLHd4	MYC associated factor X	MYC associated factor X	Hs.285354	4149	ENSG00000125952	33.9611	36.3563	64.6935	58.0391	78.7956	83.1003	0.40736	0.0106438	0.888878	1.01212e-14	0.481518	3.44991e-05
NM_004561	chr11	65787034	65797219	+	3021	10185	1	OVOL1	HOVO1	ovo like transcriptional repressor 1	ovo like transcriptional repressor 1	Hs.134434	5017	ENSG00000172818	19.3917	19.4127	200.851	176.048	228.62	269.009	0.406931	0.00549301	3.36442	7.0722e-217	2.95749	1.2001e-167
NM_001145160	chr19	16067507	16103003	+	2629	35496	1	TPM4	HEL-S-108	tropomyosin 4	tropomyosin 4	Hs.631618	7171	ENSG00000167460	92.0335	97.1488	578.229	519.67	639.483	811.797	0.406927	0.00968049	2.62177	8.928e-121	2.21485	2.14743e-86
NM_002130	chr5	43287470	43313512	-	5390	26042	1	HMGCS1	HMGCS	3-hydroxy-3-methylglutaryl-CoA synthase 1	3-hydroxy-3-methylglutaryl-CoA synthase 1	Hs.397729	3157	ENSG00000112972	63.8181	59.6005	234.075	204.049	260.025	318.593	0.406628	0.013972	1.91176	7.83708e-61	1.50514	4.98755e-38
NM_001098272	chr5	43287470	43313512	-	5449	26042	1	HMGCS1	HMGCS	3-hydroxy-3-methylglutaryl-CoA synthase 1	3-hydroxy-3-methylglutaryl-CoA synthase 1	Hs.397729	3157	ENSG00000112972	63.8181	59.6005	234.075	204.049	260.025	318.593	0.406628	0.013972	1.91176	7.83708e-61	1.50514	4.98755e-38
NM_001062	chr11	59852808	59866568	-	1566	13760	1	TCN1	HC|TC-1|TC1|TCI	transcobalamin 1	transcobalamin 1	Hs.2012	6947	ENSG00000134827	31.396	29.0339	51.0276	49.5639	64.0496	68.6644	0.406424	0.0146521	0.820171	3.57686e-12	0.413747	0.000554924
NM_001313951	chr17	8204731	8210249	-	1301	5518	1	AURKB	AIK2|AIM-1|AIM1|ARK2|AurB|IPL1|PPP1R48|STK12|STK5|aurkb-sv1|aurkb-sv2	aurora kinase B	aurora kinase B	Hs.442658	9212	ENSG00000178999	13.646	13.623	63.6905	56.5372	72.9422	85.7364	0.406257	0.0306082	2.22448	1.5773e-69	1.81823	1.04095e-46
NM_001102426	chr2	101007228	101151384	-	4146	144156	1	TBC1D8	AD3|GRAMD8|HBLP1|TBC1D8A|VRP	TBC1 domain family member 8	TBC1 domain family member 8	Hs.442657	11138	ENSG00000204634	315.499	310.093	680.911	604.1	760.603	936.196	0.4061	0.00422825	1.12224	3.00423e-26	0.716145	2.19471e-11
NM_004043	chrY	1595455	1643081	+	1333	47626	2	ASMT	ASMTY|HIOMT|HIOMTY	acetylserotonin O-methyltransferase	acetylserotonin O-methyltransferase	Hs.522572	438	ENSG00000196433	67.717	68.9663	142.05	128.63	160.968	196.453	0.406032	0.00951473	1.06975	3.21684e-21	0.663719	6.04054e-09
NM_032704	chr12	49264999	49273338	+	1643	8339	1	TUBA1C	TUBA6|bcm948	tubulin alpha 1c	tubulin alpha 1c	Hs.652390	84790	ENSG00000167553	22.9827	20.6047	399.445	368.94	458.816	555.592	0.405646	0.00755696	4.22347	0	3.81783	1.0078e-266
NM_001270782	chr10	58385143	58399230	+	5205	14087	1	TFAM	MTDPS15|MTTF1|MTTFA|TCF6|TCF6L1|TCF6L2|TCF6L3	transcription factor A, mitochondrial	transcription factor A, mitochondrial	Hs.594250	7019	ENSG00000108064	32.4221	32.61	73.8458	76.0623	94.6673	103.059	0.405079	0.00465083	1.28935	5.91261e-34	0.884275	1.68148e-16
NR_073073	chr10	58385143	58399230	+	5368	14087	1	TFAM	MTDPS15|MTTF1|MTTFA|TCF6|TCF6L1|TCF6L2|TCF6L3	transcription factor A, mitochondrial	transcription factor A, mitochondrial	Hs.594250	7019	ENSG00000108064	32.4221	32.61	73.8458	76.0623	94.6673	103.059	0.405079	0.00465083	1.28935	5.91261e-34	0.884275	1.68148e-16
NM_003201	chr10	58385143	58399230	+	5301	14087	1	TFAM	MTDPS15|MTTF1|MTTFA|TCF6|TCF6L1|TCF6L2|TCF6L3	transcription factor A, mitochondrial	transcription factor A, mitochondrial	Hs.594250	7019	ENSG00000108064	32.4221	32.61	73.8458	76.0623	94.6673	103.059	0.405079	0.00465083	1.28935	5.91261e-34	0.884275	1.68148e-16
NM_001267036	chr14	23125295	23155458	-	3274	30163	1	SLC7A8	LAT2|LPI-PC1	solute carrier family 7 member 8	solute carrier family 7 member 8	Hs.596643	23428	ENSG00000092068	64.8441	60.0262	102.933	95.9094	114.591	147.999	0.40481	0.0401276	0.754097	9.40538e-09	0.349288	0.00932939
NR_049767	chr14	23125295	23155458	-	3214	30163	1	SLC7A8	LAT2|LPI-PC1	solute carrier family 7 member 8	solute carrier family 7 member 8	Hs.596643	23428	ENSG00000092068	64.8441	60.0262	102.933	95.9094	114.591	147.999	0.40481	0.0401276	0.754097	9.40538e-09	0.349288	0.00932939
NM_001101	chr7	5527148	5530601	-	1811	3453	1	ACTB	BRWS1|PS1TP5BP1	actin beta	actin beta	Hs.520640	60	ENSG00000075624	10.9784	11.4092	294.004	251.145	346.025	371.315	0.404057	0.00226496	4.68731	0	4.28325	0
NM_001127183	chr2	201118546	201172688	+	10650	54142	1	CFLAR	CASH|CASP8AP1|CLARP|Casper|FLAME|FLAME-1|FLAME1|FLIP|I-FLICE|MRIT|c-FLIP|c-FLIPL|c-FLIPR|c-FLIPS	CASP8 and FADD like apoptosis regulator	CASP8 and FADD like apoptosis regulator	Hs.390736	8837	ENSG00000003402	129.893	131.462	643.299	525.356	686.535	853.347	0.403799	0.0197062	2.24134	1.49588e-78	1.83754	4.65692e-53
NM_002608	chr22	39223359	39245055	-	3800	21696	1	PDGFB	IBGC5|PDGF-2|PDGF2|SIS|SSV|c-sis	platelet derived growth factor subunit B	platelet derived growth factor subunit B	Hs.1976	5155	ENSG00000100311	40.425	38.6552	265.669	217.673	290.08	346.46	0.403737	0.019957	2.69211	1.5493e-112	2.28837	1.66831e-81
NM_153695	chr9	96385943	96418387	-	3701	32444	1	ZNF367	AFF29|CDC14B|ZFF29	zinc finger protein 367	zinc finger protein 367	Hs.494557	195828	ENSG00000165244	80.5421	84.4624	163.364	150.301	190.348	222.814	0.403072	0.00307531	1.00798	1.10049e-22	0.604913	5.62242e-09
NM_001178076	chr7	97852117	97872542	-	1770	20425	1	ASNS	ASNSD|TS11	asparagine synthetase (glutamine-hydrolyzing)	asparagine synthetase (glutamine-hydrolyzing)	Hs.489207	440	ENSG00000070669	42.7848	41.7203	138.163	125.626	157.929	189.423	0.402276	0.00882275	1.72249	8.51835e-55	1.32021	1.45301e-32
NM_183356	chr7	97852117	97872542	-	2356	20425	1	ASNS	ASNSD|TS11	asparagine synthetase (glutamine-hydrolyzing)	asparagine synthetase (glutamine-hydrolyzing)	Hs.489207	440	ENSG00000070669	42.7848	41.7203	138.163	125.626	157.929	189.423	0.402276	0.00882275	1.72249	8.51835e-55	1.32021	1.45301e-32
NM_001673	chr7	97852117	97872542	-	2078	20425	1	ASNS	ASNSD|TS11	asparagine synthetase (glutamine-hydrolyzing)	asparagine synthetase (glutamine-hydrolyzing)	Hs.489207	440	ENSG00000070669	42.7848	41.7203	138.163	125.626	157.929	189.423	0.402276	0.00882275	1.72249	8.51835e-55	1.32021	1.45301e-32
NM_001178075	chr7	97852117	97872542	-	2004	20425	1	ASNS	ASNSD|TS11	asparagine synthetase (glutamine-hydrolyzing)	asparagine synthetase (glutamine-hydrolyzing)	Hs.489207	440	ENSG00000070669	42.7848	41.7203	138.163	125.626	157.929	189.423	0.402276	0.00882275	1.72249	8.51835e-55	1.32021	1.45301e-32
NR_132731	chr17	8204731	8210225	-	1039	5494	1	AURKB	AIK2|AIM-1|AIM1|ARK2|AurB|IPL1|PPP1R48|STK12|STK5|aurkb-sv1|aurkb-sv2	aurora kinase B	aurora kinase B	Hs.442658	9212	ENSG00000178999	13.646	13.4527	63.5651	56.3226	72.7171	84.9832	0.401551	0.0332752	2.22467	7.98519e-70	1.82312	3.79868e-47
NM_001313953	chr17	8204731	8210225	-	1079	5494	1	AURKB	AIK2|AIM-1|AIM1|ARK2|AurB|IPL1|PPP1R48|STK12|STK5|aurkb-sv1|aurkb-sv2	aurora kinase B	aurora kinase B	Hs.442658	9212	ENSG00000178999	13.646	13.4527	63.5651	56.3226	72.7171	84.9832	0.401551	0.0332752	2.22467	7.98519e-70	1.82312	3.79868e-47
NM_178862	chr3	31532501	31637622	+	4536	105121	1	STT3B	CDG1X|SIMP|STT3-B	STT3B, catalytic subunit of the oligosaccharyltransferase complex	STT3B, catalytic subunit of the oligosaccharyltransferase complex	Hs.475812	201595	ENSG00000163527	243.371	226.226	749.491	656.346	827.466	1022.94	0.401543	0.00953509	1.66088	1.39459e-50	1.25934	1.76818e-29
NM_006470	chr17	15627966	15682879	-	2900	54913	1	TRIM16	EBBP	tripartite motif containing 16	tripartite motif containing 16	Hs.123534	10626	ENSG00000221926	98.8052	109.835	596.534	513.34	641.171	819.328	0.400788	0.0263609	2.48964	1.22491e-92	2.08885	1.97985e-65
NM_003290	chr19	16076325	16103003	+	2644	26678	1	TPM4	HEL-S-108	tropomyosin 4	tropomyosin 4	Hs.631618	7171	ENSG00000167460	73.1548	77.8212	493.225	436.205	535.585	687.397	0.400314	0.018265	2.70012	2.0773e-117	2.29981	2.30648e-85
NM_001042414	chr13	19702869	19783019	-	2014	80150	1	PSPC1	PSP1	paraspeckle component 1	paraspeckle component 1	Hs.213198	55269	ENSG00000121390	175.243	174.374	471.911	410.887	522.64	637.311	0.399362	0.00664857	1.41314	1.53985e-39	1.01378	8.06079e-21
NM_001142928	chr7	150323207	150338156	+	1962	14949	1	LRRC61	HSPC295	leucine rich repeat containing 61	leucine rich repeat containing 61	Hs.647119	65999	ENSG00000127399	24.8296	26.4796	78.4847	70.591	94.5547	100.925	0.398536	0.0101443	1.61529	6.27939e-48	1.21676	1.33658e-27
NM_023942	chr7	150323207	150338156	+	1792	14949	1	LRRC61	HSPC295	leucine rich repeat containing 61	leucine rich repeat containing 61	Hs.647119	65999	ENSG00000127399	24.8296	26.4796	78.4847	70.591	94.5547	100.925	0.398536	0.0101443	1.61529	6.27939e-48	1.21676	1.33658e-27
NM_017910	chr2	28849821	28870309	-	1843	20488	1	TRMT61B	-	tRNA methyltransferase 61B	tRNA methyltransferase 61B	Hs.468026	55006	ENSG00000171103	45.8628	52.193	95.9118	87.1123	112.678	127.161	0.39644	0.0183349	0.975027	1.19681e-16	0.578587	1.12418e-06
NR_004407	chr1	28648600	28648734	+	134	134	1	RNU11	RNU11-1|U11	RNA, U11 small nuclear	RNA, U11 small nuclear	Hs.640266	26824	ENSG00000270103	1.84683	1.78801	225.173	218.424	252.033	330.518	0.39601	0.0317136	7.00621	0	6.6102	0
NR_110932	chr16	89430918	89454494	+	1815	23576	1	LOC101927817	-	uncharacterized LOC101927817	uncharacterized LOC101927817	Hs.667942	101927817		51.3007	55.173	218.152	199.758	243.366	304.785	0.395764	0.0175249	2.04666	4.45397e-70	1.65089	6.91921e-46
NR_110931	chr16	89430918	89454494	+	1816	23576	1	LOC101927817	-	uncharacterized LOC101927817	uncharacterized LOC101927817	Hs.667942	101927817		51.3007	55.173	218.152	199.758	243.366	304.785	0.395764	0.0175249	2.04666	4.45397e-70	1.65089	6.91921e-46
NM_018475	chr4	55395913	55426175	+	1974	30262	1	TMEM165	CDG2K|FT27|GDT1|TMPT27|TPARL	transmembrane protein 165	transmembrane protein 165	Hs.479766	55858	ENSG00000134851	78.0797	80.3755	305.037	255.866	319.91	415.376	0.395273	0.0420653	1.89606	7.9225e-50	1.50079	1.47766e-31
NR_073070	chr4	55395913	55426175	+	2077	30262	1	TMEM165	CDG2K|FT27|GDT1|TMPT27|TPARL	transmembrane protein 165	transmembrane protein 165	Hs.479766	55858	ENSG00000134851	78.0797	80.3755	305.037	255.866	319.91	415.376	0.395273	0.0420653	1.89606	7.9225e-50	1.50079	1.47766e-31
NM_001271885	chr15	67200675	67255198	-	3082	54523	1	AAGAB	KPPP1|PPKP1|PPKP1A|p34	alpha- and gamma-adaptin binding protein	alpha- and gamma-adaptin binding protein	Hs.254642	79719	ENSG00000103591	121.891	119.712	196.964	182.056	234.586	261.603	0.395043	0.000634249	0.722813	2.40646e-15	0.327771	0.000405536
NM_152617	chr3	196468786	196503768	-	5343	34982	1	RNF168	hRNF168	ring finger protein 168	ring finger protein 168	Hs.250648	165918	ENSG00000163961	80.7473	87.9533	160.229	141.504	178.641	216.538	0.394634	0.0182829	0.911247	7.2179e-15	0.516612	1.29008e-05
NM_001258316	chr3	172750685	172821474	+	4406	70789	1	ECT2	ARHGEF31	epithelial cell transforming 2	epithelial cell transforming 2	Hs.518299	1894	ENSG00000114346	167.035	168.244	470.407	415.715	527.48	632.541	0.394171	0.00411927	1.47397	2.69846e-47	1.0798	7.94075e-26
NM_018098	chr3	172750685	172821474	+	4083	70789	1	ECT2	ARHGEF31	epithelial cell transforming 2	epithelial cell transforming 2	Hs.518299	1894	ENSG00000114346	167.035	168.244	470.407	415.715	527.48	632.541	0.394171	0.00411927	1.47397	2.69846e-47	1.0798	7.94075e-26
NM_001258315	chr3	172750685	172821474	+	4176	70789	1	ECT2	ARHGEF31	epithelial cell transforming 2	epithelial cell transforming 2	Hs.518299	1894	ENSG00000114346	167.035	168.244	470.407	415.715	527.48	632.541	0.394171	0.00411927	1.47397	2.69846e-47	1.0798	7.94075e-26
NM_024666	chr15	67200675	67254736	-	3198	54061	1	AAGAB	KPPP1|PPKP1|PPKP1A|p34	alpha- and gamma-adaptin binding protein	alpha- and gamma-adaptin binding protein	Hs.254642	79719	ENSG00000103591	121.07	119.286	191.197	179.374	229.408	255.452	0.394106	0.00049494	0.696985	8.45919e-15	0.302879	0.000913538
NM_001271886	chr15	67200675	67254736	-	3343	54061	1	AAGAB	KPPP1|PPKP1|PPKP1A|p34	alpha- and gamma-adaptin binding protein	alpha- and gamma-adaptin binding protein	Hs.254642	79719	ENSG00000103591	121.07	119.286	191.197	179.374	229.408	255.452	0.394106	0.00049494	0.696985	8.45919e-15	0.302879	0.000913538
NM_014780	chr6	43037617	43053945	-	5499	16328	1	CUL7	3M1|CUL-7|KIAA0076|dJ20C7.5	cullin 7	cullin 7	Hs.520136	9820	ENSG00000044090	27.7024	30.7368	172.767	150.086	191.361	231.225	0.394014	0.0271146	2.53756	1.25087e-98	2.14355	1.42472e-70
NM_001168370	chr6	43037617	43053945	-	5506	16328	1	CUL7	3M1|CUL-7|KIAA0076|dJ20C7.5	cullin 7	cullin 7	Hs.520136	9820	ENSG00000044090	27.7024	30.7368	172.767	150.086	191.361	231.225	0.394014	0.0271146	2.53756	1.25087e-98	2.14355	1.42472e-70
NM_003879	chr2	201116154	201172688	+	10622	56534	1	CFLAR	CASH|CASP8AP1|CLARP|Casper|FLAME|FLAME-1|FLAME1|FLIP|I-FLICE|MRIT|c-FLIP|c-FLIPL|c-FLIPR|c-FLIPS	CASP8 and FADD like apoptosis regulator	CASP8 and FADD like apoptosis regulator	Hs.390736	8837	ENSG00000003402	137.281	139.38	742.47	600.024	783.003	973.604	0.393816	0.0279914	2.34921	3.04841e-84	1.95539	1.33774e-58
NM_001202519	chr2	201116154	201172688	+	11043	56534	1	CFLAR	CASH|CASP8AP1|CLARP|Casper|FLAME|FLAME-1|FLAME1|FLIP|I-FLICE|MRIT|c-FLIP|c-FLIPL|c-FLIPR|c-FLIPS	CASP8 and FADD like apoptosis regulator	CASP8 and FADD like apoptosis regulator	Hs.390736	8837	ENSG00000003402	137.281	139.38	742.47	600.024	783.003	973.604	0.393816	0.0279914	2.34921	3.04841e-84	1.95539	1.33774e-58
NM_001202517	chr2	201116154	201172688	+	10204	56534	1	CFLAR	CASH|CASP8AP1|CLARP|Casper|FLAME|FLAME-1|FLAME1|FLIP|I-FLICE|MRIT|c-FLIP|c-FLIPL|c-FLIPR|c-FLIPS	CASP8 and FADD like apoptosis regulator	CASP8 and FADD like apoptosis regulator	Hs.390736	8837	ENSG00000003402	137.281	139.38	742.47	600.024	783.003	973.604	0.393816	0.0279914	2.34921	3.04841e-84	1.95539	1.33774e-58
NM_001202516	chr2	201116154	201172688	+	10517	56534	1	CFLAR	CASH|CASP8AP1|CLARP|Casper|FLAME|FLAME-1|FLAME1|FLIP|I-FLICE|MRIT|c-FLIP|c-FLIPL|c-FLIPR|c-FLIPS	CASP8 and FADD like apoptosis regulator	CASP8 and FADD like apoptosis regulator	Hs.390736	8837	ENSG00000003402	137.281	139.38	742.47	600.024	783.003	973.604	0.393816	0.0279914	2.34921	3.04841e-84	1.95539	1.33774e-58
NM_001313858	chr16	18791667	18801370	-	2332	9703	1	ARL6IP1	AIP1|ARL6IP|ARMER|SPG61	ADP ribosylation factor like GTPase 6 interacting protein 1	ADP ribosylation factor like GTPase 6 interacting protein 1	Hs.634882	23204	ENSG00000170540	24.2139	25.5431	96.2879	90.8671	118.756	125.906	0.393696	0.00351412	1.98348	8.61345e-87	1.58978	4.9685e-56
NM_033319	chr1	173799550	173824639	-	2535	25089	1	CENPL	C1orf155|CENP-L|dJ383J4.3	centromere protein L	centromere protein L	Hs.531856	91687	ENSG00000120334	46.1707	53.8107	113.715	106.959	129.337	159.673	0.393546	0.0454913	1.21441	6.77451e-21	0.820862	3.27251e-10
NM_001127181	chr1	173799550	173824639	-	2673	25089	1	CENPL	C1orf155|CENP-L|dJ383J4.3	centromere protein L	centromere protein L	Hs.531856	91687	ENSG00000120334	46.1707	53.8107	113.715	106.959	129.337	159.673	0.393546	0.0454913	1.21441	6.77451e-21	0.820862	3.27251e-10
NM_032833	chr1	204403364	204411817	-	5275	8453	1	PPP1R15B	CREP|MSSGM2	protein phosphatase 1 regulatory subunit 15B	protein phosphatase 1 regulatory subunit 15B	Hs.304376	84919	ENSG00000158615	18.3657	20.6899	98.1686	94.7293	114.704	137.831	0.393194	0.031398	2.37636	3.89417e-84	1.98317	8.09555e-59
NM_033412	chr9	37887597	37904353	-	1403	16756	1	SLC25A51	CG7943|MCART1	solute carrier family 25 member 51	solute carrier family 25 member 51	Hs.634120	92014	ENSG00000122696	36.3209	37.7186	160.48	149.335	184.269	220.931	0.39224	0.00819033	2.13561	4.94401e-89	1.74337	1.35588e-59
NM_001193416	chrX	41334162	41350287	+	4644	16125	1	DDX3X	CAP-Rf|DBX|DDX14|DDX3|HLP2|MRX102	DEAD-box helicase 3, X-linked	DEAD-box helicase 3, X-linked	Hs.728563	1654	ENSG00000215301	17.7501	19.583	191.573	159.956	208.921	250.305	0.391819	0.0353555	3.30413	9.8667e-158	2.91231	1.2393e-122
NM_001193417	chrX	41334162	41350287	+	4599	16125	1	DDX3X	CAP-Rf|DBX|DDX14|DDX3|HLP2|MRX102	DEAD-box helicase 3, X-linked	DEAD-box helicase 3, X-linked	Hs.728563	1654	ENSG00000215301	17.7501	19.583	191.573	159.956	208.921	250.305	0.391819	0.0353555	3.30413	9.8667e-158	2.91231	1.2393e-122
NM_006265	chr8	116845934	116874866	-	3749	28932	1	RAD21	CDLS4|HR21|HRAD21|MCD1|NXP1|SCC1|hHR21	RAD21 cohesin complex component	RAD21 cohesin complex component	Hs.81848	5885	ENSG00000164754	60.5349	58.9193	146.689	135.818	171.099	198.085	0.391776	0.00391357	1.31173	2.13063e-38	0.919959	2.20528e-19
NM_015167	chr17	76718443	76726799	-	1821	8356	1	JMJD6	PSR|PTDSR|PTDSR1	arginine demethylase and lysine hydroxylase	arginine demethylase and lysine hydroxylase	Hs.514505	23210	ENSG00000070495	21.6489	22.0522	101.679	84.323	114.704	128.04	0.391764	0.0295334	2.15833	5.70275e-71	1.76656	8.34104e-48
NM_002756	chr17	21288036	21315239	+	2059	27203	1	MAP2K3	MAPKK3|MEK3|MKK3|PRKMK3|SAPKK-2|SAPKK2	mitogen-activated protein kinase kinase 3	mitogen-activated protein kinase kinase 3	Hs.514012	5606	ENSG00000034152	48.6331	46.5735	184.05	150.086	204.869	231.099	0.39143	0.022451	1.87939	1.35207e-57	1.48796	2.0062e-36
NM_001127196	chr3	129167815	129183967	-	3356	16152	1	CNBP	CNBP1|DM2|PROMM|RNF163|ZCCHC22|ZNF9	CCHC-type zinc finger nucleic acid binding protein	CCHC-type zinc finger nucleic acid binding protein	Hs.518249	7555	ENSG00000169714	47.8123	52.2781	213.764	196.325	244.717	291.102	0.391114	0.00895625	2.10401	1.32864e-85	1.71289	5.34035e-57
NM_001127192	chr3	129167815	129183967	-	3383	16152	1	CNBP	CNBP1|DM2|PROMM|RNF163|ZCCHC22|ZNF9	CCHC-type zinc finger nucleic acid binding protein	CCHC-type zinc finger nucleic acid binding protein	Hs.518249	7555	ENSG00000169714	47.8123	52.2781	213.764	196.325	244.717	291.102	0.391114	0.00895625	2.10401	1.32864e-85	1.71289	5.34035e-57
NM_001127193	chr3	129167815	129183967	-	3380	16152	1	CNBP	CNBP1|DM2|PROMM|RNF163|ZCCHC22|ZNF9	CCHC-type zinc finger nucleic acid binding protein	CCHC-type zinc finger nucleic acid binding protein	Hs.518249	7555	ENSG00000169714	47.8123	52.2781	213.764	196.325	244.717	291.102	0.391114	0.00895625	2.10401	1.32864e-85	1.71289	5.34035e-57
NM_001127195	chr3	129167815	129183967	-	3359	16152	1	CNBP	CNBP1|DM2|PROMM|RNF163|ZCCHC22|ZNF9	CCHC-type zinc finger nucleic acid binding protein	CCHC-type zinc finger nucleic acid binding protein	Hs.518249	7555	ENSG00000169714	47.8123	52.2781	213.764	196.325	244.717	291.102	0.391114	0.00895625	2.10401	1.32864e-85	1.71289	5.34035e-57
NM_003418	chr3	129167815	129183967	-	3377	16152	1	CNBP	CNBP1|DM2|PROMM|RNF163|ZCCHC22|ZNF9	CCHC-type zinc finger nucleic acid binding protein	CCHC-type zinc finger nucleic acid binding protein	Hs.518249	7555	ENSG00000169714	47.8123	52.2781	213.764	196.325	244.717	291.102	0.391114	0.00895625	2.10401	1.32864e-85	1.71289	5.34035e-57
NM_001127194	chr3	129167815	129183967	-	3362	16152	1	CNBP	CNBP1|DM2|PROMM|RNF163|ZCCHC22|ZNF9	CCHC-type zinc finger nucleic acid binding protein	CCHC-type zinc finger nucleic acid binding protein	Hs.518249	7555	ENSG00000169714	47.8123	52.2781	213.764	196.325	244.717	291.102	0.391114	0.00895625	2.10401	1.32864e-85	1.71289	5.34035e-57
NM_173084	chr3	160435503	160449838	-	3875	14335	1	TRIM59	IFT80L|MRF1|RNF104|TRIM57|TSBF1	tripartite motif containing 59	tripartite motif containing 59	Hs.212957	286827	ENSG00000213186	32.7299	31.9288	145.059	124.339	155.79	195.951	0.38984	0.0439764	2.12594	2.88441e-63	1.7361	1.85079e-42
NM_002440	chr1	75796871	75913238	+	3276	116367	1	MSH4	-	mutS homolog 4	mutS homolog 4	Hs.216639	4438	ENSG00000057468	243.371	242.574	967.644	826.709	1022.32	1321.07	0.389728	0.0259887	1.95158	9.20773e-61	1.56186	3.21981e-39
NM_016470	chr20	44195941	44210906	-	2241	14965	1	OSER1	C20orf111|HSPC207|Osr1|Perit1|dJ1183I21.1	oxidative stress responsive serine rich 1	oxidative stress responsive serine rich 1	Hs.75798	51526	ENSG00000132823	35.2949	34.1426	77.4817	81.8555	94.4422	113.729	0.389174	0.0332506	1.26711	6.1191e-25	0.877938	1.5064e-12
NM_001001710	chr9	137243583	137247792	-	1147	4209	1	FAM166A	HSD46	family with sequence similarity 166 member A	family with sequence similarity 166 member A	Hs.522530	401565	ENSG00000188163	6.9769	6.98177	201.854	172.401	233.798	253.192	0.387756	0.00651225	4.80997	0	4.42221	0
NM_002311	chr17	34980498	35003172	+	3102	22674	1	LIG3	LIG2	DNA ligase 3	DNA ligase 3	Hs.100299	3980	ENSG00000005156	42.3744	43.8489	78.6101	77.8861	95.005	108.959	0.387299	0.00970027	0.926316	1.19482e-17	0.539017	8.22373e-07
NM_005628	chr19	46774883	46788585	-	2872	13702	1	SLC1A5	AAAT|ASCT2|ATBO|M7V1|M7VS1|R16|RDRC	solute carrier family 1 member 5	solute carrier family 1 member 5	Hs.631582	6510	ENSG00000105281	38.0651	35.7603	448.466	370.013	470.297	596.263	0.387295	0.0433241	3.5348	7.1921e-176	3.1475	1.5973e-139
NM_018984	chr12	108782690	108857583	-	8534	74893	1	SSH1	SSH1L	slingshot protein phosphatase 1	slingshot protein phosphatase 1	Hs.199763	54434	ENSG00000084112	152.158	155.983	403.331	357.997	456.677	534.754	0.386979	0.00313649	1.36966	3.59662e-44	0.98268	3.3189e-23
NM_005066	chr1	35183600	35193142	-	3072	9542	1	SFPQ	POMP100|PPP1R140|PSF	splicing factor proline and glutamine rich	splicing factor proline and glutamine rich	Hs.355934	6421	ENSG00000116560	19.1865	20.9453	194.958	186.133	231.884	264.364	0.386581	0.00416539	3.31262	2.0185e-242	2.92604	3.0301e-189
NM_002538	chr5	69492292	69558104	+	6437	65812	1	OCLN	BLCPMG|PPP1R115	occludin	occludin	Hs.592605	100506658	ENSG00000197822	111.117	111.964	278.959	237.306	304.489	367.549	0.386338	0.0159494	1.27411	9.7199e-30	0.887773	5.71047e-15
NM_152132	chr14	58244805	58272009	+	976	27204	1	PSMA3	HC8|PSC3	proteasome subunit alpha 3	proteasome subunit alpha 3	Hs.558799	5684	ENSG00000100567	62.1765	61.6439	470.783	399.086	506.543	626.014	0.386226	0.0194465	2.87594	5.4469e-141	2.48972	8.445e-106
NM_002788	chr14	58244805	58272009	+	997	27204	1	PSMA3	HC8|PSC3	proteasome subunit alpha 3	proteasome subunit alpha 3	Hs.558799	5684	ENSG00000100567	62.1765	61.6439	470.783	399.086	506.543	626.014	0.386226	0.0194465	2.87594	5.4469e-141	2.48972	8.445e-106
NR_038123	chr14	58244805	58272009	+	914	27204	1	PSMA3	HC8|PSC3	proteasome subunit alpha 3	proteasome subunit alpha 3	Hs.558799	5684	ENSG00000100567	62.1765	61.6439	470.783	399.086	506.543	626.014	0.386226	0.0194465	2.87594	5.4469e-141	2.48972	8.445e-106
NM_001303048	chr18	3247482	3256237	+	955	8755	1	MYL12A	HEL-S-24|MLC-2B|MLCB|MRCL3|MRLC3|MYL2B	myosin light chain 12A	myosin light chain 12A	Hs.190086	10627	ENSG00000101608	20.7255	20.8602	162.235	132.17	174.026	208.755	0.385224	0.0460185	2.88562	6.3691e-117	2.5004	6.08467e-88
NR_047583	chr1	67307364	67396900	+	3789	89536	1	IL12RB2	-	interleukin 12 receptor subunit beta 2	interleukin 12 receptor subunit beta 2	Hs.479347	3595	ENSG00000081985	205.203	200.258	560.175	521.601	640.158	767.736	0.385132	0.00265562	1.4791	5.73443e-53	1.09397	2.09354e-29
NM_001559	chr1	67307364	67396900	+	4039	89536	1	IL12RB2	-	interleukin 12 receptor subunit beta 2	interleukin 12 receptor subunit beta 2	Hs.479347	3595	ENSG00000081985	205.203	200.258	560.175	521.601	640.158	767.736	0.385132	0.00265562	1.4791	5.73443e-53	1.09397	2.09354e-29
NM_001258216	chr1	67307364	67396900	+	3848	89536	1	IL12RB2	-	interleukin 12 receptor subunit beta 2	interleukin 12 receptor subunit beta 2	Hs.479347	3595	ENSG00000081985	205.203	200.258	560.175	521.601	640.158	767.736	0.385132	0.00265562	1.4791	5.73443e-53	1.09397	2.09354e-29
NM_001258215	chr1	67307364	67396900	+	3781	89536	1	IL12RB2	-	interleukin 12 receptor subunit beta 2	interleukin 12 receptor subunit beta 2	Hs.479347	3595	ENSG00000081985	205.203	200.258	560.175	521.601	640.158	767.736	0.385132	0.00265562	1.4791	5.73443e-53	1.09397	2.09354e-29
NM_001258214	chr1	67307364	67396900	+	4027	89536	1	IL12RB2	-	interleukin 12 receptor subunit beta 2	interleukin 12 receptor subunit beta 2	Hs.479347	3595	ENSG00000081985	205.203	200.258	560.175	521.601	640.158	767.736	0.385132	0.00265562	1.4791	5.73443e-53	1.09397	2.09354e-29
NR_047584	chr1	67307364	67396900	+	4132	89536	1	IL12RB2	-	interleukin 12 receptor subunit beta 2	interleukin 12 receptor subunit beta 2	Hs.479347	3595	ENSG00000081985	205.203	200.258	560.175	521.601	640.158	767.736	0.385132	0.00265562	1.4791	5.73443e-53	1.09397	2.09354e-29
NM_017708	chr19	48600600	48613437	-	2010	12837	1	FAM83E	-	family with sequence similarity 83 member E	family with sequence similarity 83 member E	Hs.165803	54854	ENSG00000105523	30.0622	33.6317	136.032	133.35	155.678	195.198	0.384888	0.0403758	2.14438	1.77479e-67	1.75949	1.08246e-45
NM_006471	chr18	3247530	3256237	+	1229	8707	1	MYL12A	HEL-S-24|MLC-2B|MLCB|MRCL3|MRLC3|MYL2B	myosin light chain 12A	myosin light chain 12A	Hs.190086	10627	ENSG00000101608	20.3151	20.775	161.483	131.956	174.026	207.374	0.384853	0.0428275	2.89784	2.4727e-120	2.51299	1.20767e-90
NM_001303047	chr18	3247530	3256237	+	1312	8707	1	MYL12A	HEL-S-24|MLC-2B|MLCB|MRCL3|MRLC3|MYL2B	myosin light chain 12A	myosin light chain 12A	Hs.190086	10627	ENSG00000101608	20.3151	20.775	161.483	131.956	174.026	207.374	0.384853	0.0428275	2.89784	2.4727e-120	2.51299	1.20767e-90
NM_007215	chr17	64477785	64497066	-	1593	19281	1	POLG2	HP55|MTPOLB|PEOA4|POLB|POLG-BETA|POLGB	DNA polymerase gamma 2, accessory subunit	DNA polymerase gamma 2, accessory subunit	Hs.437009	11232	ENSG00000256525	44.9394	50.3198	150.325	140.967	175.939	202.855	0.384599	0.011739	1.67569	5.77541e-54	1.29109	2.08769e-32
NM_001193425	chr10	14878866	14904305	+	3089	25439	1	SUV39H2	KMT1B	suppressor of variegation 3-9 homolog 2	suppressor of variegation 3-9 homolog 2	Hs.554883	79723	ENSG00000152455	64.6389	61.8993	140.796	123.266	161.981	181.013	0.384316	0.00839699	1.12309	2.26986e-26	0.738772	4.67397e-12
NM_001193427	chr10	14878866	14904305	+	2549	25439	1	SUV39H2	KMT1B	suppressor of variegation 3-9 homolog 2	suppressor of variegation 3-9 homolog 2	Hs.554883	79723	ENSG00000152455	64.6389	61.8993	140.796	123.266	161.981	181.013	0.384316	0.00839699	1.12309	2.26986e-26	0.738772	4.67397e-12
NM_024670	chr10	14878900	14904305	+	3076	25405	1	SUV39H2	KMT1B	suppressor of variegation 3-9 homolog 2	suppressor of variegation 3-9 homolog 2	Hs.554883	79723	ENSG00000152455	64.5363	61.8142	140.044	122.622	161.644	179.507	0.384307	0.00788588	1.11756	2.19794e-26	0.733255	5.2359e-12
NM_001197	chr22	43110748	43129712	+	952	18964	1	BIK	BIP1|BP4|NBK	BCL2 interacting killer	BCL2 interacting killer	Hs.475055	638	ENSG00000100290	34.7819	36.3563	61.3083	57.3954	75.5312	78.5812	0.384204	0.0116142	0.801279	2.09565e-13	0.417076	0.000163775
NM_005228	chr7	55019032	55207338	+	5599	188306	1	EGFR	ERBB|ERBB1|HER1|NISBD2|PIG61|mENA	epidermal growth factor receptor	epidermal growth factor receptor	Hs.488293	1956	ENSG00000146648	352.949	357.177	876.747	768.562	1004.87	1129.76	0.382515	0.0011587	1.2723	1.54571e-44	0.889788	2.7911e-22
NM_001205255	chr5	69504177	69558104	+	5390	53927	1	OCLN	BLCPMG|PPP1R115	occludin	occludin	Hs.592605	100506658	ENSG00000197822	74.6939	79.1835	177.531	154.699	194.738	236.497	0.38181	0.0236342	1.16982	6.47154e-24	0.788009	1.7276e-11
NM_022041	chr16	81314966	81380198	+	4543	65232	1	GAN	GAN1|KLHL16	gigaxonin	gigaxonin	Hs.112569	8139	ENSG00000261609	128.457	136.741	272.941	233.873	302.012	355.373	0.381581	0.0133217	0.993385	1.29444e-19	0.611804	3.14058e-08
NM_001272019	chr10	32267716	32347048	-	3697	79332	1	EPC1	Epl1	enhancer of polycomb homolog 1	enhancer of polycomb homolog 1	Hs.167805	80314	ENSG00000120616	186.632	182.973	544.879	477.079	597.046	729.199	0.381369	0.0106403	1.52615	1.71762e-46	1.14478	1.41663e-26
NM_133373	chr17	45111640	45132533	-	3468	20893	1	PLCD3	PLC-delta-3	phospholipase C delta 3	phospholipase C delta 3	Hs.380094	113026	ENSG00000161714	37.0391	36.2711	173.268	148.692	193.499	223.944	0.381288	0.0155211	2.19335	1.4754e-88	1.81206	1.08811e-60
NM_170665	chr12	110281227	110351092	+	8313	69865	1	ATP2A2	ATP2B|DAR|DD|SERCA2	ATPase sarcoplasmic/endoplasmic reticulum Ca2+ transporting 2	ATPase sarcoplasmic/endoplasmic reticulum Ca2+ transporting 2	Hs.506759	488	ENSG00000174437	157.288	169.521	764.16	656.561	798.425	1045.91	0.380757	0.0444414	2.17833	2.11778e-69	1.79758	1.64035e-47
NM_001681	chr12	110281227	110351092	+	4343	69865	1	ATP2A2	ATP2B|DAR|DD|SERCA2	ATPase sarcoplasmic/endoplasmic reticulum Ca2+ transporting 2	ATPase sarcoplasmic/endoplasmic reticulum Ca2+ transporting 2	Hs.506759	488	ENSG00000174437	157.288	169.521	764.16	656.561	798.425	1045.91	0.380757	0.0444414	2.17833	2.11778e-69	1.79758	1.64035e-47
NM_015915	chr14	50560025	50633066	+	2644	73041	1	ATL1	AD-FSP|FSP1|GBP3|HSN1D|SPG3|SPG3A|atlastin1	atlastin GTPase 1	atlastin GTPase 1	Hs.584905	51062	ENSG00000198513	171.344	176.332	346.286	304.893	398.593	445.001	0.380462	0.00196958	0.963429	1.24445e-24	0.582967	8.36298e-10
NM_181598	chr14	50560025	50633066	+	2629	73041	1	ATL1	AD-FSP|FSP1|GBP3|HSN1D|SPG3|SPG3A|atlastin1	atlastin GTPase 1	atlastin GTPase 1	Hs.584905	51062	ENSG00000198513	171.344	176.332	346.286	304.893	398.593	445.001	0.380462	0.00196958	0.963429	1.24445e-24	0.582967	8.36298e-10
NR_028063	chr2	108449121	108509398	+	6891	60277	1	GCC2	GCC185|RANBP2L4|REN53	GRIP and coiled-coil domain containing 2	GRIP and coiled-coil domain containing 2	Hs.436505	9648	ENSG00000135968	136.665	136.145	309.676	287.621	350.303	424.539	0.380284	0.00611355	1.18904	1.43177e-31	0.808761	3.68415e-15
NM_181453	chr2	108449121	108509398	+	6976	60277	1	GCC2	GCC185|RANBP2L4|REN53	GRIP and coiled-coil domain containing 2	GRIP and coiled-coil domain containing 2	Hs.436505	9648	ENSG00000135968	136.665	136.145	309.676	287.621	350.303	424.539	0.380284	0.00611355	1.18904	1.43177e-31	0.808761	3.68415e-15
NM_024960	chr20	3888839	3923855	+	1711	35016	1	PANK2	C20orf48|HARP|HSS|NBIA1|PKAN	pantothenate kinase 2	pantothenate kinase 2	Hs.114180	80025	ENSG00000125779	88.7503	101.576	270.183	247.605	301.112	370.562	0.3801	0.0286354	1.50231	2.12347e-37	1.12221	2.75048e-21
NM_015190	chr10	73241956	73247331	-	2368	5375	1	DNAJC9	HDJC9|JDD1|SB73	DnaJ heat shock protein family (Hsp40) member C9	DnaJ heat shock protein family (Hsp40) member C9	Hs.408577	23234	ENSG00000213551	14.159	15.411	88.8908	76.8133	100.633	113.98	0.380049	0.0408196	2.54405	1.80347e-96	2.164	5.52632e-70
NM_013975	chr17	34980498	35005069	+	3721	24571	1	LIG3	LIG2	DNA ligase 3	DNA ligase 3	Hs.100299	3980	ENSG00000005156	45.2472	47.3398	87.8878	84.6448	103.785	119.88	0.379793	0.0115298	0.956499	7.07202e-19	0.576706	1.13201e-07
NM_001272004	chr10	32267716	32347218	-	4091	79502	1	EPC1	Epl1	enhancer of polycomb homolog 1	enhancer of polycomb homolog 1	Hs.167805	80314	ENSG00000120616	187.042	183.314	559.172	485.984	610.328	744.388	0.379743	0.0119849	1.55389	1.45429e-47	1.17415	1.46035e-27
NM_025209	chr10	32267716	32347218	-	4160	79502	1	EPC1	Epl1	enhancer of polycomb homolog 1	enhancer of polycomb homolog 1	Hs.167805	80314	ENSG00000120616	187.042	183.314	559.172	485.984	610.328	744.388	0.379743	0.0119849	1.55389	1.45429e-47	1.17415	1.46035e-27
NM_207321	chr10	95194200	95228929	+	1712	34729	1	ACSM6	C10orf129|bA310E22.3	acyl-CoA synthetase medium-chain family member 6	acyl-CoA synthetase medium-chain family member 6	Hs.134229	142827	ENSG00000173124	86.9034	88.1236	148.569	130.561	170.311	191.055	0.379422	0.00631482	0.7304	9.23444e-13	0.350977	0.000736397
NM_153640	chr20	3889816	3923855	+	1762	34039	1	PANK2	C20orf48|HARP|HSS|NBIA1|PKAN	pantothenate kinase 2	pantothenate kinase 2	Hs.114180	80025	ENSG00000125779	86.6982	99.9585	253.257	235.375	284.002	349.599	0.379358	0.0310735	1.44622	2.67015e-34	1.06686	4.19083e-19
NM_001033551	chr17	17843508	17972470	-	5657	128962	1	TOM1L2	-	target of myb1 like 2 membrane trafficking protein	target of myb1 like 2 membrane trafficking protein	Hs.462379	146691	ENSG00000175662	275.485	283.613	485.577	460.236	566.203	659.53	0.379349	0.00106829	0.816308	1.62561e-19	0.436958	1.68636e-06
NM_001288788	chr17	17843508	17972470	-	5453	128962	1	TOM1L2	-	target of myb1 like 2 membrane trafficking protein	target of myb1 like 2 membrane trafficking protein	Hs.462379	146691	ENSG00000175662	275.485	283.613	485.577	460.236	566.203	659.53	0.379349	0.00106829	0.816308	1.62561e-19	0.436958	1.68636e-06
NM_001288787	chr17	17843508	17972470	-	5672	128962	1	TOM1L2	-	target of myb1 like 2 membrane trafficking protein	target of myb1 like 2 membrane trafficking protein	Hs.462379	146691	ENSG00000175662	275.485	283.613	485.577	460.236	566.203	659.53	0.379349	0.00106829	0.816308	1.62561e-19	0.436958	1.68636e-06
NM_001288786	chr17	17843508	17972470	-	5735	128962	1	TOM1L2	-	target of myb1 like 2 membrane trafficking protein	target of myb1 like 2 membrane trafficking protein	Hs.462379	146691	ENSG00000175662	275.485	283.613	485.577	460.236	566.203	659.53	0.379349	0.00106829	0.816308	1.62561e-19	0.436958	1.68636e-06
NM_001288789	chr17	17843508	17972470	-	5450	128962	1	TOM1L2	-	target of myb1 like 2 membrane trafficking protein	target of myb1 like 2 membrane trafficking protein	Hs.462379	146691	ENSG00000175662	275.485	283.613	485.577	460.236	566.203	659.53	0.379349	0.00106829	0.816308	1.62561e-19	0.436958	1.68636e-06
NM_001082968	chr17	17843508	17972470	-	5807	128962	1	TOM1L2	-	target of myb1 like 2 membrane trafficking protein	target of myb1 like 2 membrane trafficking protein	Hs.462379	146691	ENSG00000175662	275.485	283.613	485.577	460.236	566.203	659.53	0.379349	0.00106829	0.816308	1.62561e-19	0.436958	1.68636e-06
NM_017712	chr19	18340587	18369953	+	7094	29366	1	PGPEP1	PAP-I|PGI|PGP|PGP-I|PGPI|Pcp	pyroglutamyl-peptidase I	pyroglutamyl-peptidase I	Hs.131776	54858	ENSG00000130517	79.0031	85.3138	205.615	189.995	228.395	284.449	0.378827	0.0236342	1.32473	8.40677e-31	0.945903	3.38802e-16
NM_001308366	chr19	18340587	18369952	+	7053	29365	1	PGPEP1	PAP-I|PGI|PGP|PGP-I|PGPI|Pcp	pyroglutamyl-peptidase I	pyroglutamyl-peptidase I	Hs.131776	54858	ENSG00000130517	79.0031	85.3138	205.615	189.995	228.395	284.449	0.378827	0.0236342	1.32473	8.40677e-31	0.945903	3.38802e-16
NM_001300927	chr19	18340587	18369953	+	6861	29366	1	PGPEP1	PAP-I|PGI|PGP|PGP-I|PGPI|Pcp	pyroglutamyl-peptidase I	pyroglutamyl-peptidase I	Hs.131776	54858	ENSG00000130517	79.0031	85.3138	205.615	189.995	228.395	284.449	0.378827	0.0236342	1.32473	8.40677e-31	0.945903	3.38802e-16
NR_037193	chr11	62881699	62888883	+	1673	7184	1	SLC3A2	4F2|4F2HC|4T2HC|CD98|CD98HC|MDU1|NACAE	solute carrier family 3 member 2	solute carrier family 3 member 2	Hs.502769	6520	ENSG00000168003	21.6489	20.6047	331.867	319.591	374.054	470.734	0.378636	0.0179066	4.00375	1.9072e-287	3.62511	1.1122e-235
NR_003272	chr13	19674752	19783019	-	1752	108267	1	PSPC1	PSP1	paraspeckle component 1	paraspeckle component 1	Hs.213198	55269	ENSG00000121390	231.366	233.549	649.944	562.153	708.035	860.879	0.377843	0.0115574	1.43773	1.4223e-41	1.05989	4.96483e-23
NR_044998	chr13	19674752	19783019	-	2421	108267	1	PSPC1	PSP1	paraspeckle component 1	paraspeckle component 1	Hs.213198	55269	ENSG00000121390	231.366	233.549	649.944	562.153	708.035	860.879	0.377843	0.0115574	1.43773	1.4223e-41	1.05989	4.96483e-23
NR_034120	chr7	130880992	130913310	-	2227	32318	1	LINC-PINT	LincRNA-Pint|MKLN1-AS1|PINT	long intergenic non-protein coding RNA, p53 induced transcript	long intergenic non-protein coding RNA, p53 induced transcript	Hs.150556	378805	ENSG00000231721	106.808	105.323	2050.38	1672.3	2128.94	2689.71	0.377831	0.0373992	4.18785	3.2079e-269	3.81002	7.5664e-223
NR_110472	chr7	130880992	130913310	-	1629	32318	1	LINC-PINT	LincRNA-Pint|MKLN1-AS1|PINT	long intergenic non-protein coding RNA, p53 induced transcript	long intergenic non-protein coding RNA, p53 induced transcript	Hs.150556	378805	ENSG00000231721	106.808	105.323	2050.38	1672.3	2128.94	2689.71	0.377831	0.0373992	4.18785	3.2079e-269	3.81002	7.5664e-223
NM_031369	chr4	82353314	82373996	-	2199	20682	1	HNRNPD	AUF1|AUF1A|HNRPD|P37|hnRNPD0	heterogeneous nuclear ribonucleoprotein D	heterogeneous nuclear ribonucleoprotein D	Hs.480073	3184	ENSG00000138668	51.9163	53.7256	252.129	240.203	296.271	340.937	0.37764	0.00198522	2.27667	6.1321e-134	1.89903	2.15893e-93
NM_031370	chr4	82353314	82373996	-	2256	20682	1	HNRNPD	AUF1|AUF1A|HNRPD|P37|hnRNPD0	heterogeneous nuclear ribonucleoprotein D	heterogeneous nuclear ribonucleoprotein D	Hs.480073	3184	ENSG00000138668	51.9163	53.7256	252.129	240.203	296.271	340.937	0.37764	0.00198522	2.27667	6.1321e-134	1.89903	2.15893e-93
NM_001003810	chr4	82353314	82373996	-	2052	20682	1	HNRNPD	AUF1|AUF1A|HNRPD|P37|hnRNPD0	heterogeneous nuclear ribonucleoprotein D	heterogeneous nuclear ribonucleoprotein D	Hs.480073	3184	ENSG00000138668	51.9163	53.7256	252.129	240.203	296.271	340.937	0.37764	0.00198522	2.27667	6.1321e-134	1.89903	2.15893e-93
NM_002138	chr4	82353314	82373996	-	2109	20682	1	HNRNPD	AUF1|AUF1A|HNRPD|P37|hnRNPD0	heterogeneous nuclear ribonucleoprotein D	heterogeneous nuclear ribonucleoprotein D	Hs.480073	3184	ENSG00000138668	51.9163	53.7256	252.129	240.203	296.271	340.937	0.37764	0.00198522	2.27667	6.1321e-134	1.89903	2.15893e-93
NM_153638	chr20	3889095	3923855	+	2279	34760	1	PANK2	C20orf48|HARP|HSS|NBIA1|PKAN	pantothenate kinase 2	pantothenate kinase 2	Hs.114180	80025	ENSG00000125779	88.1346	101.491	266.046	244.708	296.609	364.788	0.377557	0.0321131	1.48541	3.45216e-36	1.10785	1.49671e-20
NR_036610	chr6	36594313	36604467	+	3599	10154	1	SRSF3	SFRS3|SRp20	serine and arginine rich splicing factor 3	serine and arginine rich splicing factor 3	Hs.405144	6428	ENSG00000112081	30.37	29.0339	354.811	325.276	406.473	473.245	0.377043	0.00376467	3.57213	3.3472e-301	3.19509	4.8823e-241
NM_003017	chr6	36594313	36604467	+	3143	10154	1	SRSF3	SFRS3|SRp20	serine and arginine rich splicing factor 3	serine and arginine rich splicing factor 3	Hs.405144	6428	ENSG00000112081	30.37	29.0339	354.811	325.276	406.473	473.245	0.377043	0.00376467	3.57213	3.3472e-301	3.19509	4.8823e-241
NR_120439	chr12	52084746	52108319	+	1024	23573	1	OR7E47P	OR7E141	olfactory receptor family 7 subfamily E member 47 pseudogene	olfactory receptor family 7 subfamily E member 47 pseudogene	Hs.524431	26628	ENSG00000257542	40.938	42.146	67.4517	63.8323	76.7694	93.1426	0.376697	0.0390125	0.715237	4.3479e-09	0.33854	0.00653733
NM_021196	chr2	74221434	74315025	-	3448	93591	1	SLC4A5	NBC4|NBCe2	solute carrier family 4 member 5	solute carrier family 4 member 5	Hs.594099	57835	ENSG00000188687	175.859	184.08	503.004	465.815	574.195	678.61	0.376193	0.00299087	1.48294	7.04357e-55	1.10675	5.53182e-31
NM_001205254	chr5	69492763	69558104	+	6207	65341	1	OCLN	BLCPMG|PPP1R115	occludin	occludin	Hs.592605	100506658	ENSG00000197822	109.784	111.112	271.938	230.869	295.709	353.867	0.37558	0.0193329	1.23943	1.23315e-28	0.863855	1.90695e-14
NM_001303050	chr2	27014754	27027219	+	1954	12465	1	MAPRE3	EB3|EBF3|EBF3-S|RP3	microtubule associated protein RP/EB family member 3	microtubule associated protein RP/EB family member 3	Hs.515860	22924	ENSG00000084764	23.5983	26.4796	66.198	62.7595	78.5705	87.9959	0.37527	0.0386521	1.4186	5.42087e-32	1.04333	9.48159e-18
NM_001178077	chr7	97852117	97872165	-	1703	20048	1	ASNS	ASNSD|TS11	asparagine synthetase (glutamine-hydrolyzing)	asparagine synthetase (glutamine-hydrolyzing)	Hs.489207	440	ENSG00000070669	42.0666	41.0392	124.121	111.143	141.269	162.56	0.37519	0.013157	1.55421	6.64615e-48	1.17902	5.75366e-28
NM_133436	chr7	97852117	97872165	-	2333	20048	1	ASNS	ASNSD|TS11	asparagine synthetase (glutamine-hydrolyzing)	asparagine synthetase (glutamine-hydrolyzing)	Hs.489207	440	ENSG00000070669	42.0666	41.0392	124.121	111.143	141.269	162.56	0.37519	0.013157	1.55421	6.64615e-48	1.17902	5.75366e-28
NM_000435	chr19	15159633	15200981	-	8070	41348	1	NOTCH3	CADASIL|CADASIL1|CASIL|IMF2|LMNS	notch 3	notch 3	Hs.8546	4854	ENSG00000074181	69.8716	69.6474	183.424	164.891	205.206	244.782	0.374993	0.0121963	1.37276	3.7171e-38	0.997772	1.30313e-20
NR_073137	chr14	65075124	65102695	-	1958	27571	1	MAX	bHLHd4	MYC associated factor X	MYC associated factor X	Hs.285354	4149	ENSG00000125952	47.9149	52.4484	93.6551	84.1084	110.426	118.876	0.374713	0.0163201	0.877461	1.36553e-15	0.502748	5.9495e-06
NM_001017963	chr14	102080738	102139749	-	3883	59011	1	HSP90AA1	EL52|HEL-S-65p|HSP86|HSP89A|HSP90A|HSP90N|HSPC1|HSPCA|HSPCAL1|HSPCAL4|HSPN|Hsp103|Hsp89|Hsp90|LAP-2|LAP2	heat shock protein 90 alpha family class A member 1	heat shock protein 90 alpha family class A member 1	Hs.525600	3320	ENSG00000080824	151.542	144.744	495.732	447.47	544.928	673.589	0.374278	0.0143381	1.72265	4.17e-58	1.34838	6.09916e-36
NM_006598	chr5_KI270792v1_alt	68883	129739	-	5303	61269	2	SLC12A7	KCC4	solute carrier family 12 member 7	solute carrier family 12 member 7	Hs.172613	10723	ENSG00000113504	63.3051	67.0931	192.576	156.845	209.033	241.518	0.373943	0.0382952	1.47281	9.61816e-35	1.09887	9.23366e-20
NR_110473	chr7	130877562	130913310	-	518	35748	1	LINC-PINT	LincRNA-Pint|MKLN1-AS1|PINT	long intergenic non-protein coding RNA, p53 induced transcript	long intergenic non-protein coding RNA, p53 induced transcript	Hs.150556	378805	ENSG00000231721	119.531	117.668	2226.28	1813.05	2292.28	2921.69	0.373659	0.04558	4.1403	6.9156e-256	3.76664	8.0851e-212
NM_004208	chrX	130129363	130165887	-	2266	36524	1	AIFM1	AIF|CMT2D|CMTX4|COWCK|COXPD6|DFNX5|NADMR|NAMSD|PDCD8	apoptosis inducing factor, mitochondria associated 1	apoptosis inducing factor, mitochondria associated 1	Hs.424932	9131	ENSG00000156709	38.8859	38.6552	64.0666	58.4682	71.704	86.4896	0.373624	0.0480191	0.711796	1.00493e-08	0.338172	0.00773445
NR_132647	chrX	130129363	130165887	-	2326	36524	1	AIFM1	AIF|CMT2D|CMTX4|COWCK|COXPD6|DFNX5|NADMR|NAMSD|PDCD8	apoptosis inducing factor, mitochondria associated 1	apoptosis inducing factor, mitochondria associated 1	Hs.424932	9131	ENSG00000156709	38.8859	38.6552	64.0666	58.4682	71.704	86.4896	0.373624	0.0480191	0.711796	1.00493e-08	0.338172	0.00773445
NM_001130847	chrX	130129363	130165887	-	2469	36524	1	AIFM1	AIF|CMT2D|CMTX4|COWCK|COXPD6|DFNX5|NADMR|NAMSD|PDCD8	apoptosis inducing factor, mitochondria associated 1	apoptosis inducing factor, mitochondria associated 1	Hs.424932	9131	ENSG00000156709	38.8859	38.6552	64.0666	58.4682	71.704	86.4896	0.373624	0.0480191	0.711796	1.00493e-08	0.338172	0.00773445
NM_145812	chrX	130129363	130165887	-	2254	36524	1	AIFM1	AIF|CMT2D|CMTX4|COWCK|COXPD6|DFNX5|NADMR|NAMSD|PDCD8	apoptosis inducing factor, mitochondria associated 1	apoptosis inducing factor, mitochondria associated 1	Hs.424932	9131	ENSG00000156709	38.8859	38.6552	64.0666	58.4682	71.704	86.4896	0.373624	0.0480191	0.711796	1.00493e-08	0.338172	0.00773445
NM_145112	chr14	65075124	65102544	-	2012	27420	1	MAX	bHLHd4	MYC associated factor X	MYC associated factor X	Hs.285354	4149	ENSG00000125952	47.2993	52.193	92.6521	82.4992	108.288	117.37	0.372916	0.021819	0.866801	1.44533e-14	0.493886	1.46701e-05
NM_145113	chr14	65075124	65102544	-	2140	27420	1	MAX	bHLHd4	MYC associated factor X	MYC associated factor X	Hs.285354	4149	ENSG00000125952	47.2993	52.193	92.6521	82.4992	108.288	117.37	0.372916	0.021819	0.866801	1.44533e-14	0.493886	1.46701e-05
NM_002382	chr14	65075124	65102544	-	2039	27420	1	MAX	bHLHd4	MYC associated factor X	MYC associated factor X	Hs.285354	4149	ENSG00000125952	47.2993	52.193	92.6521	82.4992	108.288	117.37	0.372916	0.021819	0.866801	1.44533e-14	0.493886	1.46701e-05
NM_001193426	chr10	14878783	14904305	+	2591	25522	1	SUV39H2	KMT1B	suppressor of variegation 3-9 homolog 2	suppressor of variegation 3-9 homolog 2	Hs.554883	79723	ENSG00000152455	64.8441	61.9845	143.304	125.948	164.12	182.645	0.372045	0.0107357	1.13562	1.87052e-27	0.763574	5.18999e-13
NM_001193424	chr10	14878783	14904305	+	3131	25522	1	SUV39H2	KMT1B	suppressor of variegation 3-9 homolog 2	suppressor of variegation 3-9 homolog 2	Hs.554883	79723	ENSG00000152455	64.8441	61.9845	143.304	125.948	164.12	182.645	0.372045	0.0107357	1.13562	1.87052e-27	0.763574	5.18999e-13
NR_034181	chr10	14878783	14904305	+	2985	25522	1	SUV39H2	KMT1B	suppressor of variegation 3-9 homolog 2	suppressor of variegation 3-9 homolog 2	Hs.554883	79723	ENSG00000152455	64.8441	61.9845	143.304	125.948	164.12	182.645	0.372045	0.0107357	1.13562	1.87052e-27	0.763574	5.18999e-13
NM_001002247	chr17	81891713	81900533	+	862	8820	1	ANAPC11	APC11|Apc11p|HSPC214	anaphase promoting complex subunit 11	anaphase promoting complex subunit 11	Hs.534456	51529	ENSG00000141552	23.0853	23.4996	75.4757	72.2002	86.2249	104.189	0.371256	0.0412213	1.71436	2.21777e-46	1.3431	8.09845e-29
NM_001289415	chr17	81891713	81900533	+	884	8820	1	ANAPC11	APC11|Apc11p|HSPC214	anaphase promoting complex subunit 11	anaphase promoting complex subunit 11	Hs.534456	51529	ENSG00000141552	23.0853	23.4996	75.4757	72.2002	86.2249	104.189	0.371256	0.0412213	1.71436	2.21777e-46	1.3431	8.09845e-29
NM_016476	chr17	81891713	81900533	+	947	8820	1	ANAPC11	APC11|Apc11p|HSPC214	anaphase promoting complex subunit 11	anaphase promoting complex subunit 11	Hs.534456	51529	ENSG00000141552	23.0853	23.4996	75.4757	72.2002	86.2249	104.189	0.371256	0.0412213	1.71436	2.21777e-46	1.3431	8.09845e-29
NM_001289417	chr17	81891713	81900533	+	1009	8820	1	ANAPC11	APC11|Apc11p|HSPC214	anaphase promoting complex subunit 11	anaphase promoting complex subunit 11	Hs.534456	51529	ENSG00000141552	23.0853	23.4996	75.4757	72.2002	86.2249	104.189	0.371256	0.0412213	1.71436	2.21777e-46	1.3431	8.09845e-29
NM_001289419	chr17	81891713	81900533	+	963	8820	1	ANAPC11	APC11|Apc11p|HSPC214	anaphase promoting complex subunit 11	anaphase promoting complex subunit 11	Hs.534456	51529	ENSG00000141552	23.0853	23.4996	75.4757	72.2002	86.2249	104.189	0.371256	0.0412213	1.71436	2.21777e-46	1.3431	8.09845e-29
NM_001289418	chr17	81891713	81900533	+	892	8820	1	ANAPC11	APC11|Apc11p|HSPC214	anaphase promoting complex subunit 11	anaphase promoting complex subunit 11	Hs.534456	51529	ENSG00000141552	23.0853	23.4996	75.4757	72.2002	86.2249	104.189	0.371256	0.0412213	1.71436	2.21777e-46	1.3431	8.09845e-29
NM_001002246	chr17	81891713	81900533	+	917	8820	1	ANAPC11	APC11|Apc11p|HSPC214	anaphase promoting complex subunit 11	anaphase promoting complex subunit 11	Hs.534456	51529	ENSG00000141552	23.0853	23.4996	75.4757	72.2002	86.2249	104.189	0.371256	0.0412213	1.71436	2.21777e-46	1.3431	8.09845e-29
NM_001002244	chr17	81891713	81900533	+	1185	8820	1	ANAPC11	APC11|Apc11p|HSPC214	anaphase promoting complex subunit 11	anaphase promoting complex subunit 11	Hs.534456	51529	ENSG00000141552	23.0853	23.4996	75.4757	72.2002	86.2249	104.189	0.371256	0.0412213	1.71436	2.21777e-46	1.3431	8.09845e-29
NM_001002245	chr17	81891713	81900533	+	854	8820	1	ANAPC11	APC11|Apc11p|HSPC214	anaphase promoting complex subunit 11	anaphase promoting complex subunit 11	Hs.534456	51529	ENSG00000141552	23.0853	23.4996	75.4757	72.2002	86.2249	104.189	0.371256	0.0412213	1.71436	2.21777e-46	1.3431	8.09845e-29
NM_001002248	chr17	81891713	81900533	+	925	8820	1	ANAPC11	APC11|Apc11p|HSPC214	anaphase promoting complex subunit 11	anaphase promoting complex subunit 11	Hs.534456	51529	ENSG00000141552	23.0853	23.4996	75.4757	72.2002	86.2249	104.189	0.371256	0.0412213	1.71436	2.21777e-46	1.3431	8.09845e-29
NR_024872	chr9	37877575	37904353	-	3722	26778	1	SLC25A51	CG7943|MCART1	solute carrier family 25 member 51	solute carrier family 25 member 51	Hs.634120	92014	ENSG00000122696	57.4568	58.4936	238.588	210.486	259.688	318.969	0.370925	0.0237635	2.00205	1.1375e-71	1.63112	7.60874e-48
NR_024873	chr9	37877575	37904353	-	3695	26778	1	SLC25A51	CG7943|MCART1	solute carrier family 25 member 51	solute carrier family 25 member 51	Hs.634120	92014	ENSG00000122696	57.4568	58.4936	238.588	210.486	259.688	318.969	0.370925	0.0237635	2.00205	1.1375e-71	1.63112	7.60874e-48
NM_001271	chr15	92900321	93028007	+	9363	127686	1	CHD2	EEOC	chromodomain helicase DNA binding protein 2	chromodomain helicase DNA binding protein 2	Hs.220864	1106	ENSG00000173575	313.96	306.432	1604.8	1325.67	1683.75	2087.17	0.369532	0.0321574	2.28624	7.80258e-88	1.91671	5.81202e-62
NM_002473	chr22	36281277	36388067	-	7553	106790	1	MYH9	BDPLT6|DFNA17|EPSTS|FTNS|MHA|NMHC-II-A|NMMHC-IIA|NMMHCA	myosin heavy chain 9	myosin heavy chain 9	Hs.474751	4627	ENSG00000100345	232.187	235.252	1299.39	1090.62	1396.71	1677.32	0.369271	0.0165792	2.40052	1.3931e-111	2.03125	4.22531e-80
NM_152732	chr6	43645030	43671011	+	961	25981	1	RSPH9	C6orf206|CILD12|MRPS18AL1	radial spoke head 9 homolog	radial spoke head 9 homolog	Hs.534585	221421	ENSG00000172426	59.9192	58.749	196.212	180.876	219.952	265.117	0.36831	0.0143697	1.71437	3.22483e-59	1.34606	7.72674e-37
NM_001193341	chr6	43645030	43671011	+	1013	25981	1	RSPH9	C6orf206|CILD12|MRPS18AL1	radial spoke head 9 homolog	radial spoke head 9 homolog	Hs.534585	221421	ENSG00000172426	59.9192	58.749	196.212	180.876	219.952	265.117	0.36831	0.0143697	1.71437	3.22483e-59	1.34606	7.72674e-37
NM_001288753	chr3	160399304	160434961	+	5394	35657	1	SMC4	CAP-C|CAPC|SMC-4|SMC4L1	structural maintenance of chromosomes 4	structural maintenance of chromosomes 4	Hs.58992	10051	ENSG00000113810	75.9251	75.352	261.783	233.337	294.133	341.941	0.367493	0.00750899	1.7558	8.32741e-70	1.38831	5.85034e-44
NM_001002800	chr3	160399304	160434961	+	5469	35657	1	SMC4	CAP-C|CAPC|SMC-4|SMC4L1	structural maintenance of chromosomes 4	structural maintenance of chromosomes 4	Hs.58992	10051	ENSG00000113810	75.9251	75.352	261.783	233.337	294.133	341.941	0.367493	0.00750899	1.7558	8.32741e-70	1.38831	5.85034e-44
NM_001730	chr13	73058792	73077542	+	3565	18750	1	KLF5	BTEB2|CKLF|IKLF	Kruppel like factor 5	Kruppel like factor 5	Hs.508234	688	ENSG00000102554	54.584	53.385	536.229	469.57	573.745	719.282	0.367286	0.0267979	3.26446	1.5293e-187	2.89717	8.4286e-148
NR_024206	chr2	87455455	87521511	+	495	66056	1	CYTOR	C2orf59|LINC00152|NCRNA00152	cytoskeleton regulator RNA	cytoskeleton regulator RNA	Hs.652166	112597	ENSG00000222041	46.1707	48.617	186.558	154.592	204.081	233.484	0.366294	0.034244	1.89096	1.78563e-60	1.52467	1.32886e-39
NR_024204	chr2	87455455	87521511	+	805	66056	1	CYTOR	C2orf59|LINC00152|NCRNA00152	cytoskeleton regulator RNA	cytoskeleton regulator RNA	Hs.652166	112597	ENSG00000222041	46.1707	48.617	186.558	154.592	204.081	233.484	0.366294	0.034244	1.89096	1.78563e-60	1.52467	1.32886e-39
NR_024205	chr2	87455455	87521511	+	641	66056	1	CYTOR	C2orf59|LINC00152|NCRNA00152	cytoskeleton regulator RNA	cytoskeleton regulator RNA	Hs.652166	112597	ENSG00000222041	46.1707	48.617	186.558	154.592	204.081	233.484	0.366294	0.034244	1.89096	1.78563e-60	1.52467	1.32886e-39
NM_003128	chr2	54456317	54671446	+	10220	215129	1	SPTBN1	ELF|HEL102|SPTB2|betaSpII	spectrin beta, non-erythrocytic 1	spectrin beta, non-erythrocytic 1	Hs.503178	6711	ENSG00000115306	664.857	654.328	1594.27	1405.28	1766.37	2082.78	0.365734	0.00508444	1.22841	3.00843e-37	0.862679	7.19036e-19
NM_001281301	chr15	69414246	69448427	+	3333	34181	1	KIF23	CHO1|KNSL5|MKLP-1|MKLP1	kinesin family member 23	kinesin family member 23	Hs.270845	9493	ENSG00000137807	72.334	74.5857	161.734	150.408	188.884	211.391	0.36509	0.00367577	1.13056	2.35309e-33	0.765465	7.6845e-16
NM_004856	chr15	69414246	69448427	+	3410	34181	1	KIF23	CHO1|KNSL5|MKLP-1|MKLP1	kinesin family member 23	kinesin family member 23	Hs.270845	9493	ENSG00000137807	72.334	74.5857	161.734	150.408	188.884	211.391	0.36509	0.00367577	1.13056	2.35309e-33	0.765465	7.6845e-16
NM_138555	chr15	69414246	69448427	+	3722	34181	1	KIF23	CHO1|KNSL5|MKLP-1|MKLP1	kinesin family member 23	kinesin family member 23	Hs.270845	9493	ENSG00000137807	72.334	74.5857	161.734	150.408	188.884	211.391	0.36509	0.00367577	1.13056	2.35309e-33	0.765465	7.6845e-16
NM_001144757	chr15	32641669	32697097	+	1243	55433	2	SCG5	7B2|P7B2|SGNE1|SgV	secretogranin V	secretogranin V	Hs.156540	6447	ENSG00000166922	108.347	111.793	196.337	173.903	212.073	262.732	0.36384	0.0331	0.791608	6.03808e-12	0.427768	0.000247602
NM_003020	chr15	32641669	32697097	+	1240	55433	2	SCG5	7B2|P7B2|SGNE1|SgV	secretogranin V	secretogranin V	Hs.156540	6447	ENSG00000166922	108.347	111.793	196.337	173.903	212.073	262.732	0.36384	0.0331	0.791608	6.03808e-12	0.427768	0.000247602
NM_152244	chr17	48107558	48122743	+	2401	15185	1	SNX11	-	sorting nexin 11	sorting nexin 11	Hs.15827	29916	ENSG00000002919	46.5811	45.8072	73.7205	74.4531	86.5626	103.562	0.363765	0.0381727	0.724409	6.53787e-10	0.360644	0.00254594
NM_016538	chr17	81911939	81918182	-	1730	6243	1	SIRT7	SIR2L7	sirtuin 7	sirtuin 7	Hs.514636	51547	ENSG00000187531	13.2356	13.027	79.3623	73.3803	93.4291	102.181	0.363668	0.019957	2.5819	6.4638e-127	2.21824	7.98274e-94
NM_017926	chr14	76151885	76212803	+	12517	60918	1	GPATCH2L	C14orf118	G-patch domain containing 2 like	G-patch domain containing 2 like	Hs.410231	55668	ENSG00000089916	115.427	122.947	222.791	211.344	262.84	293.236	0.363265	0.00249611	0.906762	3.15456e-23	0.543498	3.78569e-09
NM_013323	chr17	48107585	48122743	+	2314	15158	1	SNX11	-	sorting nexin 11	sorting nexin 11	Hs.15827	29916	ENSG00000002919	46.4785	45.6369	73.219	73.3803	85.4369	102.557	0.362953	0.0401276	0.712374	1.45409e-09	0.349421	0.00362091
NM_001303116	chr12	49227926	49273338	+	1813	45412	1	TUBA1C	TUBA6|bcm948	tubulin alpha 1c	tubulin alpha 1c	Hs.652390	84790	ENSG00000167553	113.682	112.304	504.759	467.746	563.951	681.498	0.361798	0.00832085	2.14543	3.0411e-105	1.78363	5.80298e-73
NM_001303117	chr12	49227926	49273338	+	1816	45412	1	TUBA1C	TUBA6|bcm948	tubulin alpha 1c	tubulin alpha 1c	Hs.652390	84790	ENSG00000167553	113.682	112.304	504.759	467.746	563.951	681.498	0.361798	0.00832085	2.14543	3.0411e-105	1.78363	5.80298e-73
NM_001303114	chr12	49227926	49273338	+	1698	45412	1	TUBA1C	TUBA6|bcm948	tubulin alpha 1c	tubulin alpha 1c	Hs.652390	84790	ENSG00000167553	113.682	112.304	504.759	467.746	563.951	681.498	0.361798	0.00832085	2.14543	3.0411e-105	1.78363	5.80298e-73
NM_001303115	chr12	49227926	49273338	+	1931	45412	1	TUBA1C	TUBA6|bcm948	tubulin alpha 1c	tubulin alpha 1c	Hs.652390	84790	ENSG00000167553	113.682	112.304	504.759	467.746	563.951	681.498	0.361798	0.00832085	2.14543	3.0411e-105	1.78363	5.80298e-73
NM_001282770	chr10	24466505	24545316	+	3084	78811	1	KIAA1217	SKT	KIAA1217	KIAA1217	Hs.445885	56243	ENSG00000120549	162.521	164.753	272.189	265.735	311.018	377.466	0.360254	0.0106119	0.755975	9.47253e-14	0.39572	0.000119601
NM_022772	chr11	706120	727727	+	3140	21607	1	EPS8L2	EPS8R2	EPS8 like 2	EPS8 like 2	Hs.55016	64787	ENSG00000177106	62.6895	68.1148	556.038	476.972	609.09	710.118	0.359277	0.0187146	3.01813	1.3452e-180	2.65885	2.9566e-140
NM_001286818	chr13	73054976	73077542	+	2951	22566	1	KLF5	BTEB2|CKLF|IKLF	Kruppel like factor 5	Kruppel like factor 5	Hs.508234	688	ENSG00000102554	65.6649	63.6874	611.704	534.475	652.09	812.927	0.359088	0.0297439	3.18401	3.815e-182	2.82492	1.808e-143
NM_002137	chr7	26189936	26200793	-	3665	10857	1	HNRNPA2B1	HNRNPA2|HNRNPB1|HNRPA2|HNRPA2B1|HNRPB1|IBMPFD2|RNPA2|SNRPB1	heterogeneous nuclear ribonucleoprotein A2/B1	heterogeneous nuclear ribonucleoprotein A2/B1	Hs.487774	3181	ENSG00000122566	28.0102	28.5231	530.461	469.141	589.166	687.272	0.358797	0.00767808	4.18067	0	3.82188	0
NM_031243	chr7	26189936	26200793	-	3701	10857	1	HNRNPA2B1	HNRNPA2|HNRNPB1|HNRPA2|HNRPA2B1|HNRPB1|IBMPFD2|RNPA2|SNRPB1	heterogeneous nuclear ribonucleoprotein A2/B1	heterogeneous nuclear ribonucleoprotein A2/B1	Hs.487774	3181	ENSG00000122566	28.0102	28.5231	530.461	469.141	589.166	687.272	0.358797	0.00767808	4.18067	0	3.82188	0
NM_001123385	chrX	40051246	40097466	-	6422	46220	1	BCOR	ANOP2|MAA2|MCOPS2	BCL6 corepressor	BCL6 corepressor	Hs.659681	54880	ENSG00000183337	42.6822	39.4215	88.7654	79.3881	106.262	108.081	0.358658	0.031491	1.07055	2.12317e-21	0.711896	3.80469e-10
NM_017745	chrX	40051246	40097466	-	6320	46220	1	BCOR	ANOP2|MAA2|MCOPS2	BCL6 corepressor	BCL6 corepressor	Hs.659681	54880	ENSG00000183337	42.6822	39.4215	88.7654	79.3881	106.262	108.081	0.358658	0.031491	1.07055	2.12317e-21	0.711896	3.80469e-10
NM_001276458	chr4	139057717	139084414	-	3055	26697	1	ELF2	EU32|NERF|NERF-1A|NERF-1B|NERF-1a,b|NERF-2	E74 like ETS transcription factor 2	E74 like ETS transcription factor 2	Hs.634040	1998	ENSG00000109381	57.2516	58.3233	160.856	150.945	181.342	217.04	0.358473	0.0172546	1.46864	1.58939e-44	1.11017	7.63367e-26
NM_001276457	chr4	139057717	139084414	-	3004	26697	1	ELF2	EU32|NERF|NERF-1A|NERF-1B|NERF-1a,b|NERF-2	E74 like ETS transcription factor 2	E74 like ETS transcription factor 2	Hs.634040	1998	ENSG00000109381	57.2516	58.3233	160.856	150.945	181.342	217.04	0.358473	0.0172546	1.46864	1.58939e-44	1.11017	7.63367e-26
NM_006874	chr4	139057717	139084414	-	3091	26697	1	ELF2	EU32|NERF|NERF-1A|NERF-1B|NERF-1a,b|NERF-2	E74 like ETS transcription factor 2	E74 like ETS transcription factor 2	Hs.634040	1998	ENSG00000109381	57.2516	58.3233	160.856	150.945	181.342	217.04	0.358473	0.0172546	1.46864	1.58939e-44	1.11017	7.63367e-26
NM_001276459	chr4	139057717	139084414	-	2968	26697	1	ELF2	EU32|NERF|NERF-1A|NERF-1B|NERF-1a,b|NERF-2	E74 like ETS transcription factor 2	E74 like ETS transcription factor 2	Hs.634040	1998	ENSG00000109381	57.2516	58.3233	160.856	150.945	181.342	217.04	0.358473	0.0172546	1.46864	1.58939e-44	1.11017	7.63367e-26
NM_002622	chr5	140245050	140303104	-	1323	58054	1	PFDN1	PDF|PFD1	prefoldin subunit 1	prefoldin subunit 1	Hs.483564	5201	ENSG00000113068	148.156	153.599	324.721	292.127	348.839	439.352	0.358113	0.0333598	1.06757	4.29899e-21	0.709459	5.27208e-10
NM_024672	chr4	82900684	82920131	+	4037	19447	1	THAP9	hTh9	THAP domain containing 9	THAP domain containing 9	Hs.582050	79725	ENSG00000168152	50.2747	46.6587	101.428	92.4764	119.319	127.914	0.357853	0.0182229	1.03601	1.43053e-22	0.678155	2.29159e-10
NM_017599	chr12	95217746	95302790	+	4561	85044	1	VEZT	VEZATIN	vezatin, adherens junctions transmembrane protein	vezatin, adherens junctions transmembrane protein	Hs.24135	55591	ENSG00000028203	193.301	202.982	363.713	339.438	423.92	472.994	0.35745	0.00156467	0.863113	3.65262e-23	0.505663	8.82192e-09
NR_038241	chr12	95217746	95302790	+	4634	85044	1	VEZT	VEZATIN	vezatin, adherens junctions transmembrane protein	vezatin, adherens junctions transmembrane protein	Hs.24135	55591	ENSG00000028203	193.301	202.982	363.713	339.438	423.92	472.994	0.35745	0.00156467	0.863113	3.65262e-23	0.505663	8.82192e-09
NR_038242	chr12	95217746	95302790	+	4569	85044	1	VEZT	VEZATIN	vezatin, adherens junctions transmembrane protein	vezatin, adherens junctions transmembrane protein	Hs.24135	55591	ENSG00000028203	193.301	202.982	363.713	339.438	423.92	472.994	0.35745	0.00156467	0.863113	3.65262e-23	0.505663	8.82192e-09
NM_001301083	chr5	154858249	154876792	+	2197	18543	1	CNOT8	CAF1|CALIF|Caf1b|POP2|hCAF1	CCR4-NOT transcription complex subunit 8	CCR4-NOT transcription complex subunit 8	Hs.26703	9337	ENSG00000155508	42.1692	41.3798	114.593	108.676	128.887	156.158	0.357018	0.033369	1.45353	2.78205e-38	1.09651	3.4381e-22
NM_000964	chr17	40309171	40357643	+	3283	48472	1	RARA	NR1B1|RAR	retinoic acid receptor alpha	retinoic acid receptor alpha	Hs.654583	5914	ENSG00000131759	81.1577	78.332	412.358	359.285	453.638	529.984	0.35641	0.0141764	2.3083	3.554e-114	1.95189	7.77392e-82
NM_005496	chr3	160400559	160434953	+	5278	34394	1	SMC4	CAP-C|CAPC|SMC-4|SMC4L1	structural maintenance of chromosomes 4	structural maintenance of chromosomes 4	Hs.58992	10051	ENSG00000113810	72.1288	72.372	243.603	214.67	269.931	314.074	0.355962	0.0141764	1.69873	1.74152e-62	1.34276	2.33207e-39
NM_003680	chr1	32775239	32818032	-	3116	42793	1	YARS	CMTDIC|TYRRS|YRS|YTS	tyrosyl-tRNA synthetase	tyrosyl-tRNA synthetase	Hs.213264	8565	ENSG00000134684	110.81	107.111	436.556	378.917	460.617	579.442	0.355869	0.0428275	1.93709	1.59814e-63	1.58122	1.3438e-42
NM_001301073	chr5	154858519	154876792	+	2553	18273	1	CNOT8	CAF1|CALIF|Caf1b|POP2|hCAF1	CCR4-NOT transcription complex subunit 8	CCR4-NOT transcription complex subunit 8	Hs.26703	9337	ENSG00000155508	41.3484	40.8689	106.569	97.7331	117.743	142.601	0.354711	0.0428275	1.34596	2.04413e-31	0.991251	1.73431e-17
NM_001301077	chr5	154858519	154876792	+	2465	18273	1	CNOT8	CAF1|CALIF|Caf1b|POP2|hCAF1	CCR4-NOT transcription complex subunit 8	CCR4-NOT transcription complex subunit 8	Hs.26703	9337	ENSG00000155508	41.3484	40.8689	106.569	97.7331	117.743	142.601	0.354711	0.0428275	1.34596	2.04413e-31	0.991251	1.73431e-17
NM_001301075	chr5	154858519	154876792	+	2407	18273	1	CNOT8	CAF1|CALIF|Caf1b|POP2|hCAF1	CCR4-NOT transcription complex subunit 8	CCR4-NOT transcription complex subunit 8	Hs.26703	9337	ENSG00000155508	41.3484	40.8689	106.569	97.7331	117.743	142.601	0.354711	0.0428275	1.34596	2.04413e-31	0.991251	1.73431e-17
NM_001301074	chr5	154858519	154876792	+	2391	18273	1	CNOT8	CAF1|CALIF|Caf1b|POP2|hCAF1	CCR4-NOT transcription complex subunit 8	CCR4-NOT transcription complex subunit 8	Hs.26703	9337	ENSG00000155508	41.3484	40.8689	106.569	97.7331	117.743	142.601	0.354711	0.0428275	1.34596	2.04413e-31	0.991251	1.73431e-17
NM_001301082	chr5	154858517	154876792	+	2077	18275	1	CNOT8	CAF1|CALIF|Caf1b|POP2|hCAF1	CCR4-NOT transcription complex subunit 8	CCR4-NOT transcription complex subunit 8	Hs.26703	9337	ENSG00000155508	41.3484	40.8689	106.569	97.7331	117.743	142.601	0.354711	0.0428275	1.34596	2.04413e-31	0.991251	1.73431e-17
NM_001301086	chr5	154858519	154876792	+	2202	18273	1	CNOT8	CAF1|CALIF|Caf1b|POP2|hCAF1	CCR4-NOT transcription complex subunit 8	CCR4-NOT transcription complex subunit 8	Hs.26703	9337	ENSG00000155508	41.3484	40.8689	106.569	97.7331	117.743	142.601	0.354711	0.0428275	1.34596	2.04413e-31	0.991251	1.73431e-17
NM_004779	chr5	154858519	154876792	+	2601	18273	1	CNOT8	CAF1|CALIF|Caf1b|POP2|hCAF1	CCR4-NOT transcription complex subunit 8	CCR4-NOT transcription complex subunit 8	Hs.26703	9337	ENSG00000155508	41.3484	40.8689	106.569	97.7331	117.743	142.601	0.354711	0.0428275	1.34596	2.04413e-31	0.991251	1.73431e-17
NM_001301080	chr5	154858519	154876792	+	2364	18273	1	CNOT8	CAF1|CALIF|Caf1b|POP2|hCAF1	CCR4-NOT transcription complex subunit 8	CCR4-NOT transcription complex subunit 8	Hs.26703	9337	ENSG00000155508	41.3484	40.8689	106.569	97.7331	117.743	142.601	0.354711	0.0428275	1.34596	2.04413e-31	0.991251	1.73431e-17
NM_001289414	chr17	81890790	81900533	+	858	9743	1	ANAPC11	APC11|Apc11p|HSPC214	anaphase promoting complex subunit 11	anaphase promoting complex subunit 11	Hs.534456	51529	ENSG00000141552	24.2139	24.351	85.7565	80.139	96.9186	114.357	0.35411	0.0397477	1.80472	8.06464e-57	1.45061	5.27786e-37
NM_012244	chr14	23125295	23183660	-	4235	58365	1	SLC7A8	LAT2|LPI-PC1	solute carrier family 7 member 8	solute carrier family 7 member 8	Hs.596643	23428	ENSG00000092068	134.716	134.101	248.368	234.731	271.169	344.703	0.35406	0.0367289	0.87816	1.02943e-14	0.5241	4.91006e-06
NM_001017368	chr17	35009112	35063740	-	4120	54628	1	RFFL	CARP-2|CARP2|FRING|RIFIFYLIN|RNF189|RNF34L	ring finger and FYVE like domain containing E3 ubiquitin protein ligase	ring finger and FYVE like domain containing E3 ubiquitin protein ligase	Hs.13680	117584	ENSG00000092871	110.502	109.239	183.674	173.259	216.575	237.501	0.353794	0.00215683	0.732018	1.07086e-16	0.378224	2.26436e-05
NM_001288720	chr17	42288056	42311942	+	4117	23886	1	STAT5A	MGF|STAT5	signal transducer and activator of transcription 5A	signal transducer and activator of transcription 5A	Hs.437058	6776	ENSG00000126561	40.5276	37.2929	65.3203	64.3687	78.9082	86.113	0.353701	0.0359459	0.76928	1.07721e-11	0.415579	0.000296458
NM_001288719	chr17	42288056	42311942	+	4120	23886	1	STAT5A	MGF|STAT5	signal transducer and activator of transcription 5A	signal transducer and activator of transcription 5A	Hs.437058	6776	ENSG00000126561	40.5276	37.2929	65.3203	64.3687	78.9082	86.113	0.353701	0.0359459	0.76928	1.07721e-11	0.415579	0.000296458
NM_002482	chr1	45583988	45618906	+	3290	34918	1	NASP	FLB7527|HMDRA1|PRO1999	nuclear autoantigenic sperm protein	nuclear autoantigenic sperm protein	Hs.319334	4678	ENSG00000132780	85.1592	80.4606	304.41	283.437	335.332	413.367	0.353432	0.0268293	1.85913	2.27878e-66	1.5057	8.10722e-44
NM_152298	chr1	45583988	45618906	+	2273	34918	1	NASP	FLB7527|HMDRA1|PRO1999	nuclear autoantigenic sperm protein	nuclear autoantigenic sperm protein	Hs.319334	4678	ENSG00000132780	85.1592	80.4606	304.41	283.437	335.332	413.367	0.353432	0.0268293	1.85913	2.27878e-66	1.5057	8.10722e-44
NM_001195193	chr1	45583988	45618906	+	3098	34918	1	NASP	FLB7527|HMDRA1|PRO1999	nuclear autoantigenic sperm protein	nuclear autoantigenic sperm protein	Hs.319334	4678	ENSG00000132780	85.1592	80.4606	304.41	283.437	335.332	413.367	0.353432	0.0268293	1.85913	2.27878e-66	1.5057	8.10722e-44
NM_001243142	chr15	41332694	41381050	+	2447	48356	1	NUSAP1	ANKT|BM037|LNP|NUSAP|PRO0310p1|Q0310|SAPL	nucleolar and spindle associated protein 1	nucleolar and spindle associated protein 1	Hs.615092	51203	ENSG00000137804	108.245	116.987	190.319	180.983	216.463	255.954	0.35248	0.0169255	0.752302	4.01608e-13	0.399823	0.000142588
NM_001243144	chr15	41332694	41381050	+	2264	48356	1	NUSAP1	ANKT|BM037|LNP|NUSAP|PRO0310p1|Q0310|SAPL	nucleolar and spindle associated protein 1	nucleolar and spindle associated protein 1	Hs.615092	51203	ENSG00000137804	108.245	116.987	190.319	180.983	216.463	255.954	0.35248	0.0169255	0.752302	4.01608e-13	0.399823	0.000142588
NM_001301136	chr15	41332694	41381050	+	2450	48356	1	NUSAP1	ANKT|BM037|LNP|NUSAP|PRO0310p1|Q0310|SAPL	nucleolar and spindle associated protein 1	nucleolar and spindle associated protein 1	Hs.615092	51203	ENSG00000137804	108.245	116.987	190.319	180.983	216.463	255.954	0.35248	0.0169255	0.752302	4.01608e-13	0.399823	0.000142588
NM_018454	chr15	41332694	41381050	+	2450	48356	1	NUSAP1	ANKT|BM037|LNP|NUSAP|PRO0310p1|Q0310|SAPL	nucleolar and spindle associated protein 1	nucleolar and spindle associated protein 1	Hs.615092	51203	ENSG00000137804	108.245	116.987	190.319	180.983	216.463	255.954	0.35248	0.0169255	0.752302	4.01608e-13	0.399823	0.000142588
NM_016359	chr15	41332694	41381050	+	2453	48356	1	NUSAP1	ANKT|BM037|LNP|NUSAP|PRO0310p1|Q0310|SAPL	nucleolar and spindle associated protein 1	nucleolar and spindle associated protein 1	Hs.615092	51203	ENSG00000137804	108.245	116.987	190.319	180.983	216.463	255.954	0.35248	0.0169255	0.752302	4.01608e-13	0.399823	0.000142588
NM_001243143	chr15	41332694	41381050	+	2408	48356	1	NUSAP1	ANKT|BM037|LNP|NUSAP|PRO0310p1|Q0310|SAPL	nucleolar and spindle associated protein 1	nucleolar and spindle associated protein 1	Hs.615092	51203	ENSG00000137804	108.245	116.987	190.319	180.983	216.463	255.954	0.35248	0.0169255	0.752302	4.01608e-13	0.399823	0.000142588
NM_001301138	chr15	42158701	42208326	-	4886	49625	1	VPS39	TLP|VAM6|hVam6p	VPS39, HOPS complex subunit	VPS39, HOPS complex subunit	Hs.88025	23339	ENSG00000166887	102.807	105.323	171.764	166.393	202.505	227.459	0.352282	0.00364512	0.731243	9.84157e-16	0.37896	3.93301e-05
NM_015289	chr15	42158701	42208326	-	4853	49625	1	VPS39	TLP|VAM6|hVam6p	VPS39, HOPS complex subunit	VPS39, HOPS complex subunit	Hs.88025	23339	ENSG00000166887	102.807	105.323	171.764	166.393	202.505	227.459	0.352282	0.00364512	0.731243	9.84157e-16	0.37896	3.93301e-05
NM_001166170	chr9	124291971	124352440	+	2581	60469	1	NEK6	SID6-1512	NIMA related kinase 6	NIMA related kinase 6	Hs.197071	10783	ENSG00000119408	91.8283	91.955	258.272	218.424	280.737	324.869	0.352068	0.0264411	1.40428	8.26484e-39	1.05221	3.33392e-22
NM_001166171	chr9	124291971	124352440	+	2746	60469	1	NEK6	SID6-1512	NIMA related kinase 6	NIMA related kinase 6	Hs.197071	10783	ENSG00000119408	91.8283	91.955	258.272	218.424	280.737	324.869	0.352068	0.0264411	1.40428	8.26484e-39	1.05221	3.33392e-22
NM_001301071	chr4	3463306	3501473	+	2544	38167	1	DOK7	C4orf25|CMS10|CMS1B	docking protein 7	docking protein 7	Hs.122110	285489	ENSG00000175920	56.636	51.9376	448.09	364.005	484.368	546.554	0.3519	0.0462097	2.9314	2.1724e-144	2.5795	6.6355e-112
NM_001166169	chr9	124292420	124352440	+	2583	60020	1	NEK6	SID6-1512	NIMA related kinase 6	NIMA related kinase 6	Hs.197071	10783	ENSG00000119408	91.3153	91.359	256.893	217.888	278.824	323.112	0.349042	0.0277637	1.40421	5.11894e-39	1.05517	1.92837e-22
NM_001042572	chr15	92900321	92949233	+	2233	48912	1	CHD2	EEOC	chromodomain helicase DNA binding protein 2	chromodomain helicase DNA binding protein 2	Hs.220864	1106	ENSG00000173575	127.021	123.118	775.945	635.748	810.019	979.88	0.348745	0.0488965	2.5221	1.8597e-107	2.17336	5.64233e-80
NM_001297655	chr1	44739818	44767766	+	2756	27948	1	KIF2C	CT139|KNSL6|MCAK	kinesin family member 2C	kinesin family member 2C	Hs.720061	11004	ENSG00000142945	63.2025	66.7525	158.725	147.941	177.853	211.14	0.348252	0.0238926	1.26527	4.82607e-33	0.917018	8.05471e-18
NM_006845	chr1	44739818	44767766	+	2879	27948	1	KIF2C	CT139|KNSL6|MCAK	kinesin family member 2C	kinesin family member 2C	Hs.720061	11004	ENSG00000142945	63.2025	66.7525	158.725	147.941	177.853	211.14	0.348252	0.0238926	1.26527	4.82607e-33	0.917018	8.05471e-18
NM_001013251	chr11	62880872	62888883	+	1931	8011	1	SLC3A2	4F2|4F2HC|4T2HC|CD98|CD98HC|MDU1|NACAE	solute carrier family 3 member 2	solute carrier family 3 member 2	Hs.502769	6520	ENSG00000168003	23.1879	23.0739	417.122	376.664	455.213	550.947	0.347214	0.01961	4.12601	0	3.77879	3.7844e-298
NM_012382	chr5	40711576	40755970	-	5505	44394	1	TTC33	OSRF	tetratricopeptide repeat domain 33	tetratricopeptide repeat domain 33	Hs.348915	23548	ENSG00000113638	92.1361	94.1687	151.328	146.546	171.099	206.37	0.346099	0.0244842	0.701872	3.39158e-11	0.355773	0.000951801
NM_001127713	chr14	50533082	50633066	+	2813	99984	1	ATL1	AD-FSP|FSP1|GBP3|HSN1D|SPG3|SPG3A|atlastin1	atlastin GTPase 1	atlastin GTPase 1	Hs.584905	51062	ENSG00000198513	228.493	233.293	396.31	352.955	447.109	500.61	0.345764	0.00490198	0.72179	2.8364e-15	0.376026	4.80608e-05
NM_021174	chr8	22605026	22620470	+	3990	15444	1	CCAR2	DBC-1|DBC1|KIAA1967|NET35|p30 DBC|p30DBC	cell cycle and apoptosis regulator 2	cell cycle and apoptosis regulator 2	Hs.744848	57805	ENSG00000158941	31.396	32.2694	192.451	169.933	208.246	249.928	0.343966	0.0404053	2.5306	8.9432e-117	2.18663	2.39488e-87
NM_001288718	chr17	42287867	42311942	+	4399	24075	1	STAT5A	MGF|STAT5	signal transducer and activator of transcription 5A	signal transducer and activator of transcription 5A	Hs.437058	6776	ENSG00000126561	40.8354	37.6334	66.198	64.6905	79.1333	86.2385	0.34361	0.0432405	0.760392	1.41679e-11	0.416781	0.000261482
NM_015318	chr19	7395113	7472485	+	5219	77372	1	ARHGEF18	P114-RhoGEF	Rho/Rac guanine nucleotide exchange factor 18	Rho/Rac guanine nucleotide exchange factor 18	Hs.465761	23370	ENSG00000104880	171.857	183.995	308.548	285.582	336.795	414.623	0.343414	0.0321574	0.76122	2.04422e-12	0.417806	0.000140299
NM_001288634	chr17	28755978	28812435	-	4247	56457	1	FAM222B	C17orf63	family with sequence similarity 222 member B	family with sequence similarity 222 member B	Hs.564533	55731	ENSG00000173065	142.308	150.534	316.948	292.878	352.554	416.757	0.340523	0.0155834	1.07706	1.43218e-27	0.73654	1.83246e-13
NM_181644	chr1	205568984	205602918	+	4087	33934	1	MFSD4A	MFSD4|UNQ3064	major facilitator superfamily domain containing 4A	major facilitator superfamily domain containing 4A	Hs.567714	148808	ENSG00000174514	60.1245	62.6656	116.849	106.316	128.099	153.397	0.340294	0.0473089	0.880276	5.63575e-15	0.539982	2.08923e-06
NM_001297656	chr1	44746362	44767766	+	2997	21404	1	KIF2C	CT139|KNSL6|MCAK	kinesin family member 2C	kinesin family member 2C	Hs.720061	11004	ENSG00000142945	42.3744	44.2746	101.052	95.1584	117.968	129.169	0.339474	0.0171521	1.19709	2.52496e-33	0.857617	1.39789e-17
NM_001297657	chr1	44746362	44767766	+	2684	21404	1	KIF2C	CT139|KNSL6|MCAK	kinesin family member 2C	kinesin family member 2C	Hs.720061	11004	ENSG00000142945	42.3744	44.2746	101.052	95.1584	117.968	129.169	0.339474	0.0171521	1.19709	2.52496e-33	0.857617	1.39789e-17
NM_015453	chr3	9363033	9386791	+	3979	23758	1	THUMPD3	-	THUMP domain containing 3	THUMP domain containing 3	Hs.443081	25917	ENSG00000134077	52.0189	51.8524	286.231	251.682	305.502	372.068	0.338365	0.0426926	2.38853	3.5647e-106	2.05017	2.10762e-78
NM_001114092	chr3	9363033	9386791	+	3774	23758	1	THUMPD3	-	THUMP domain containing 3	THUMP domain containing 3	Hs.443081	25917	ENSG00000134077	52.0189	51.8524	286.231	251.682	305.502	372.068	0.338365	0.0426926	2.38853	3.5647e-106	2.05017	2.10762e-78
NM_001258437	chr5	33440696	33468091	+	2691	27395	1	TARS	ThrRS	threonyl-tRNA synthetase	threonyl-tRNA synthetase	Hs.481860	6897	ENSG00000113407	59.6114	59.941	229.687	217.459	250.457	312.944	0.337468	0.0458111	1.91901	5.10745e-68	1.58154	1.86784e-46
NM_017972	chr14	76154354	76212803	+	12395	58449	1	GPATCH2L	C14orf118	G-patch domain containing 2 like	G-patch domain containing 2 like	Hs.410231	55668	ENSG00000089916	110.912	118.35	208.875	201.045	244.942	270.641	0.337006	0.0062924	0.854098	4.75379e-21	0.517093	1.61556e-08
NR_110314	chr14	76154354	76212803	+	12510	58449	1	GPATCH2L	C14orf118	G-patch domain containing 2 like	G-patch domain containing 2 like	Hs.410231	55668	ENSG00000089916	110.912	118.35	208.875	201.045	244.942	270.641	0.337006	0.0062924	0.854098	4.75379e-21	0.517093	1.61556e-08
NM_015221	chr10	99875577	100009919	-	6399	134342	1	DNMBP	ARHGEF36|TUBA	dynamin binding protein	dynamin binding protein	Hs.500771	23268	ENSG00000107554	297.134	307.624	504.383	468.497	543.239	681.498	0.336328	0.035835	0.700517	7.47435e-11	0.364189	0.000867413
NM_006135	chr1	112619453	112671619	+	2739	52166	1	CAPZA1	CAPPA1|CAPZ|CAZ1	capping actin protein of muscle Z-line alpha subunit 1	capping actin protein of muscle Z-line alpha subunit 1	Hs.744974	829	ENSG00000116489	134.818	130.695	328.232	301.46	360.546	431.569	0.336254	0.0211387	1.26014	5.78216e-36	0.923886	8.94429e-20
NM_001025105	chr5	149495894	149551552	-	2644	55658	1	CSNK1A1	CK1|CK1a|CKIa|HEL-S-77p|HLCDGP1|PRO2975	casein kinase 1 alpha 1	casein kinase 1 alpha 1	Hs.529862	1452	ENSG00000113712	132.664	142.956	555.536	509.156	600.423	738.488	0.33533	0.0351636	1.96323	7.19721e-77	1.6279	4.28801e-53
NM_001271741	chr5	149495894	149551552	-	2524	55658	1	CSNK1A1	CK1|CK1a|CKIa|HEL-S-77p|HLCDGP1|PRO2975	casein kinase 1 alpha 1	casein kinase 1 alpha 1	Hs.529862	1452	ENSG00000113712	132.664	142.956	555.536	509.156	600.423	738.488	0.33533	0.0351636	1.96323	7.19721e-77	1.6279	4.28801e-53
NM_001892	chr5	149495894	149551552	-	2560	55658	1	CSNK1A1	CK1|CK1a|CKIa|HEL-S-77p|HLCDGP1|PRO2975	casein kinase 1 alpha 1	casein kinase 1 alpha 1	Hs.529862	1452	ENSG00000113712	132.664	142.956	555.536	509.156	600.423	738.488	0.33533	0.0351636	1.96323	7.19721e-77	1.6279	4.28801e-53
NM_004492	chr15	59638062	59657538	-	1581	19476	1	GTF2A2	HsT18745|T18745|TF2A2|TFIIA|TFIIA-12|TFIIA-gamma|TFIIAS	general transcription factor IIA subunit 2	general transcription factor IIA subunit 2	Hs.512934	2958	ENSG00000140307	46.2733	45.2112	85.6311	77.9934	95.5678	109.963	0.334983	0.0475019	0.851722	1.68697e-14	0.516739	4.09734e-06
NM_207332	chr8	664200	731239	-	1812	67039	1	ERICH1	HSPC319	glutamate rich 1	glutamate rich 1	Hs.655310	157697	ENSG00000104714	97.1636	94.5945	168.504	143.542	186.408	205.115	0.334949	0.0332752	0.714598	1.61164e-11	0.37965	0.00042128
NM_001276385	chr15	60451095	60479160	-	3882	28065	1	ICE2	BRCC1|NARG2	interactor of little elongation complex ELL subunit 2	interactor of little elongation complex ELL subunit 2	Hs.200943	79664	ENSG00000128915	58.9958	56.6204	151.704	141.397	170.986	196.955	0.333821	0.0232185	1.35405	3.58465e-41	1.02023	8.86654e-24
NM_001172430	chr11	10461131	10507579	+	4297	46448	1	AMPD3	-	adenosine monophosphate deaminase 3	adenosine monophosphate deaminase 3	Hs.501890	272	ENSG00000133805	78.2849	81.9081	159.728	154.056	185.507	208.002	0.332475	0.0107025	0.981169	9.2708e-26	0.648694	6.64144e-12
NR_047676	chr5	33440776	33468091	+	2986	27315	1	TARS	ThrRS	threonyl-tRNA synthetase	threonyl-tRNA synthetase	Hs.481860	6897	ENSG00000113407	59.3036	59.4302	228.308	216.708	249.107	309.555	0.332237	0.0473089	1.91683	2.11385e-69	1.5846	1.12648e-47
NR_047678	chr5	33440776	33468091	+	2674	27315	1	TARS	ThrRS	threonyl-tRNA synthetase	threonyl-tRNA synthetase	Hs.481860	6897	ENSG00000113407	59.3036	59.4302	228.308	216.708	249.107	309.555	0.332237	0.0473089	1.91683	2.11385e-69	1.5846	1.12648e-47
NM_001258438	chr5	33440776	33468091	+	2964	27315	1	TARS	ThrRS	threonyl-tRNA synthetase	threonyl-tRNA synthetase	Hs.481860	6897	ENSG00000113407	59.3036	59.4302	228.308	216.708	249.107	309.555	0.332237	0.0473089	1.91683	2.11385e-69	1.5846	1.12648e-47
NR_047677	chr5	33440776	33468091	+	2704	27315	1	TARS	ThrRS	threonyl-tRNA synthetase	threonyl-tRNA synthetase	Hs.481860	6897	ENSG00000113407	59.3036	59.4302	228.308	216.708	249.107	309.555	0.332237	0.0473089	1.91683	2.11385e-69	1.5846	1.12648e-47
NM_152295	chr5	33440776	33468091	+	2865	27315	1	TARS	ThrRS	threonyl-tRNA synthetase	threonyl-tRNA synthetase	Hs.481860	6897	ENSG00000113407	59.3036	59.4302	228.308	216.708	249.107	309.555	0.332237	0.0473089	1.91683	2.11385e-69	1.5846	1.12648e-47
NM_001161577	chr14	54754788	54793315	+	5569	38527	1	SAMD4A	SAMD4|SMAUG|SMAUG1|SMG|SMGA	sterile alpha motif domain containing 4A	sterile alpha motif domain containing 4A	Hs.98259	23034	ENSG00000020577	69.9742	66.3268	147.692	127.986	169.185	175.741	0.331797	0.0343562	1.02531	2.21421e-22	0.693511	6.8911e-11
NM_012112	chr20	31739101	31801800	+	3661	62699	1	TPX2	C20orf1|C20orf2|DIL-2|DIL2|FLS353|GD:C20orf1|HCA519|HCTP4|REPP86|p100	TPX2, microtubule nucleation factor	TPX2, microtubule nucleation factor	Hs.244580	22974	ENSG00000088325	148.156	155.642	244.732	241.383	281.075	328.635	0.331641	0.0148243	0.688817	8.49803e-13	0.357177	0.000256341
NM_003750	chr10	119035029	119080822	-	5304	45793	1	EIF3A	EIF3|EIF3S10|P167|TIF32|eIF3-p170|eIF3-theta|p180|p185	eukaryotic translation initiation factor 3 subunit A	eukaryotic translation initiation factor 3 subunit A	Hs.523299	8661	ENSG00000107581	112.451	111.879	704.482	623.84	745.744	919.752	0.331398	0.0391464	2.57497	2.8431e-131	2.24357	8.6878e-100
NR_073375	chr3	127598357	127622435	+	3505	24078	1	MCM2	BM28|CCNL1|CDCL1|D3S3194|DFNA70|MITOTIN|cdc19	minichromosome maintenance complex component 2	minichromosome maintenance complex component 2	Hs.477481	4171	ENSG00000073111	43.7082	44.3598	103.184	102.346	122.246	135.32	0.331359	0.0187146	1.23302	2.59844e-36	0.901663	7.34778e-20
NM_004526	chr3	127598357	127622435	+	3486	24078	1	MCM2	BM28|CCNL1|CDCL1|D3S3194|DFNA70|MITOTIN|cdc19	minichromosome maintenance complex component 2	minichromosome maintenance complex component 2	Hs.477481	4171	ENSG00000073111	43.7082	44.3598	103.184	102.346	122.246	135.32	0.331359	0.0187146	1.23302	2.59844e-36	0.901663	7.34778e-20
NM_001284214	chr2	229763837	229922009	-	10018	158172	1	TRIP12	TRIP-12|ULF	thyroid hormone receptor interactor 12	thyroid hormone receptor interactor 12	Hs.572642	9320	ENSG00000153827	345.049	345.853	797.259	691.534	863.15	1001.6	0.331253	0.0178868	1.11628	2.77888e-30	0.785028	1.71095e-15
NM_001284216	chr2	229763837	229922009	-	9064	158172	1	TRIP12	TRIP-12|ULF	thyroid hormone receptor interactor 12	thyroid hormone receptor interactor 12	Hs.572642	9320	ENSG00000153827	345.049	345.853	797.259	691.534	863.15	1001.6	0.331253	0.0178868	1.11628	2.77888e-30	0.785028	1.71095e-15
NM_004238	chr2	229763837	229922009	-	9874	158172	1	TRIP12	TRIP-12|ULF	thyroid hormone receptor interactor 12	thyroid hormone receptor interactor 12	Hs.572642	9320	ENSG00000153827	345.049	345.853	797.259	691.534	863.15	1001.6	0.331253	0.0178868	1.11628	2.77888e-30	0.785028	1.71095e-15
NM_018062	chr2	58159243	58241380	-	1716	82137	1	FANCL	FAAP43|PHF9|POG	Fanconi anemia complementation group L	Fanconi anemia complementation group L	Hs.631890	55120	ENSG00000115392	245.012	234.996	412.985	392.434	472.211	536.637	0.330659	0.00563509	0.755733	1.19889e-17	0.425074	1.90073e-06
NM_001114636	chr2	58159243	58241380	-	1731	82137	1	FANCL	FAAP43|PHF9|POG	Fanconi anemia complementation group L	Fanconi anemia complementation group L	Hs.631890	55120	ENSG00000115392	245.012	234.996	412.985	392.434	472.211	536.637	0.330659	0.00563509	0.755733	1.19889e-17	0.425074	1.90073e-06
NM_020870	chr4	169094256	169271098	-	5264	176842	1	SH3RF1	POSH|RNF142|SH3MD2	SH3 domain containing ring finger 1	SH3 domain containing ring finger 1	Hs.301804	57630	ENSG00000154447	378.702	391.49	796.005	712.347	879.134	1008.63	0.329975	0.00933333	0.977514	1.31889e-26	0.647539	2.60957e-12
NM_198546	chr1	16398643	16437424	-	2014	38781	1	SPATA21	spergen-2|spergen2	spermatogenesis associated 21	spermatogenesis associated 21	Hs.705501	374955	ENSG00000187144	80.2343	78.5023	131.268	127.235	148.361	175.364	0.329396	0.032665	0.711601	7.97287e-12	0.382205	0.000293779
NM_001114090	chr2	232878686	232928151	-	2811	49465	1	NGEF	ARHGEF27|EPHEXIN	neuronal guanine nucleotide exchange factor	neuronal guanine nucleotide exchange factor	Hs.97316	25791	ENSG00000066248	77.1563	79.0983	139.668	119.618	154.552	169.464	0.329139	0.0401276	0.737122	4.85641e-12	0.407983	0.000161388
NM_001271742	chr5	149495894	149550331	-	2083	54437	1	CSNK1A1	CK1|CK1a|CKIa|HEL-S-77p|HLCDGP1|PRO2975	casein kinase 1 alpha 1	casein kinase 1 alpha 1	Hs.529862	1452	ENSG00000113712	129.073	139.891	526.073	485.662	567.553	699.323	0.329036	0.0431052	1.91869	1.28801e-72	1.58966	4.31397e-50
NM_014452	chr6	47231527	47309947	-	3641	78420	1	TNFRSF21	BM-018|CD358|DR6	TNF receptor superfamily member 21	TNF receptor superfamily member 21	Hs.443577	27242	ENSG00000146072	166.625	169.691	574.719	500.574	608.077	736.856	0.328371	0.0400055	1.68273	1.83043e-57	1.35436	1.59645e-37
NM_001284243	chr10	84424939	84518521	+	5887	93582	1	CCSER2	FAM190B|Gcap14|KIAA1128|bA486O22.1	coiled-coil serine rich protein 2	coiled-coil serine rich protein 2	Hs.461988	54462	ENSG00000107771	201.92	212.093	334.626	325.813	386.661	437.971	0.325876	0.00662923	0.678478	1.46273e-14	0.352601	7.93261e-05
NM_001142274	chr2	121337776	121649476	-	7890	311700	1	CLASP1	MAST1	cytoplasmic linker associated protein 1	cytoplasmic linker associated protein 1	Hs.469840	23332	ENSG00000074054	659.009	647.602	1119.47	1049	1263.88	1442.83	0.325705	0.00389173	0.734833	3.97122e-18	0.409127	1.7073e-06
NM_015282	chr2	121337776	121649476	-	8091	311700	1	CLASP1	MAST1	cytoplasmic linker associated protein 1	cytoplasmic linker associated protein 1	Hs.469840	23332	ENSG00000074054	659.009	647.602	1119.47	1049	1263.88	1442.83	0.325705	0.00389173	0.734833	3.97122e-18	0.409127	1.7073e-06
NM_001142273	chr2	121337776	121649476	-	7914	311700	1	CLASP1	MAST1	cytoplasmic linker associated protein 1	cytoplasmic linker associated protein 1	Hs.469840	23332	ENSG00000074054	659.009	647.602	1119.47	1049	1263.88	1442.83	0.325705	0.00389173	0.734833	3.97122e-18	0.409127	1.7073e-06
NM_001207051	chr2	121337776	121649476	-	7908	311700	1	CLASP1	MAST1	cytoplasmic linker associated protein 1	cytoplasmic linker associated protein 1	Hs.469840	23332	ENSG00000074054	659.009	647.602	1119.47	1049	1263.88	1442.83	0.325705	0.00389173	0.734833	3.97122e-18	0.409127	1.7073e-06
NM_001039141	chr22	37696988	37776556	+	10144	79568	1	TRIOBP	DFNB28|HRIHFB2122|TAP68|TARA|dJ37E16.4	TRIO and F-actin binding protein	TRIO and F-actin binding protein	Hs.533030	11078	ENSG00000100106	155.749	161.688	517.924	460.343	550.444	669.823	0.324154	0.0413423	1.6257	1.44926e-54	1.30154	2.75483e-35
NM_001297742	chr11	13387996	13440279	-	2557	52283	1	BTBD10	GMRP-1|GMRP1	BTB domain containing 10	BTB domain containing 10	Hs.332382	84280	ENSG00000148925	112.041	103.79	186.182	165.32	203.968	234.112	0.324017	0.0444547	0.705207	3.53117e-11	0.381191	0.000420124
NM_001304479	chr6	85505497	85594156	-	3493	88659	1	SNX14	RGS-PX2|SCAR20	sorting nexin 14	sorting nexin 14	Hs.485871	57231	ENSG00000135317	208.281	219.245	538.736	468.711	577.122	676.727	0.321848	0.0342097	1.23604	5.10646e-34	0.914193	4.81334e-19
NM_153816	chr6	85505497	85594156	-	3748	88659	1	SNX14	RGS-PX2|SCAR20	sorting nexin 14	sorting nexin 14	Hs.485871	57231	ENSG00000135317	208.281	219.245	538.736	468.711	577.122	676.727	0.321848	0.0342097	1.23604	5.10646e-34	0.914193	4.81334e-19
NM_020468	chr6	85505497	85594156	-	3589	88659	1	SNX14	RGS-PX2|SCAR20	sorting nexin 14	sorting nexin 14	Hs.485871	57231	ENSG00000135317	208.281	219.245	538.736	468.711	577.122	676.727	0.321848	0.0342097	1.23604	5.10646e-34	0.914193	4.81334e-19
NM_001297614	chr6	85505497	85594156	-	3721	88659	1	SNX14	RGS-PX2|SCAR20	sorting nexin 14	sorting nexin 14	Hs.485871	57231	ENSG00000135317	208.281	219.245	538.736	468.711	577.122	676.727	0.321848	0.0342097	1.23604	5.10646e-34	0.914193	4.81334e-19
NM_001284242	chr10	84425182	84518521	+	5737	93339	1	CCSER2	FAM190B|Gcap14|KIAA1128|bA486O22.1	coiled-coil serine rich protein 2	coiled-coil serine rich protein 2	Hs.461988	54462	ENSG00000107771	201.612	211.411	332.118	323.131	382.159	432.699	0.320067	0.00811408	0.664727	4.33363e-14	0.34466	0.00011184
NM_001306080	chr13	75636288	75859871	+	7193	223583	1	LMO7	FBX20|FBXO20|LOMP	LIM domain 7	LIM domain 7	Hs.207631	4008	ENSG00000136153	484.176	494.088	951.846	847.521	1029.97	1206.96	0.319969	0.0187146	0.876935	2.89614e-20	0.556965	6.25436e-09
NR_110524	chr3	23945260	23980618	+	5364	35358	1	NR1D2	BD73|EAR-1R|RVR	nuclear receptor subfamily 1 group D member 2	nuclear receptor subfamily 1 group D member 2	Hs.37288	9975	ENSG00000174738	96.548	107.366	211.006	202.976	236.837	276.792	0.316263	0.0476689	1.0167	2.61347e-22	0.70044	3.29904e-11
NM_005126	chr3	23945260	23980618	+	5257	35358	1	NR1D2	BD73|EAR-1R|RVR	nuclear receptor subfamily 1 group D member 2	nuclear receptor subfamily 1 group D member 2	Hs.37288	9975	ENSG00000174738	96.548	107.366	211.006	202.976	236.837	276.792	0.316263	0.0476689	1.0167	2.61347e-22	0.70044	3.29904e-11
NM_018122	chr1	173824659	173858544	+	3347	33885	1	DARS2	ASPRS|LBSL|MT-ASPRS	aspartyl-tRNA synthetase 2, mitochondrial	aspartyl-tRNA synthetase 2, mitochondrial	Hs.647707	55157	ENSG00000117593	88.3398	88.5493	520.682	478.689	554.271	685.891	0.315996	0.0497623	2.49228	4.8751e-127	2.17628	5.368e-97
NM_001025390	chr11	10455934	10507579	+	4472	51645	1	AMPD3	-	adenosine monophosphate deaminase 3	adenosine monophosphate deaminase 3	Hs.501890	272	ENSG00000133805	91.6231	91.6996	176.528	167.037	199.578	226.078	0.314983	0.0174156	0.899606	3.31817e-22	0.584623	4.34726e-10
NM_004661	chr5	138187648	138213343	-	3154	25695	1	CDC23	ANAPC8|APC8|CUT23	cell division cycle 23	cell division cycle 23	Hs.73625	8697	ENSG00000094880	60.8427	65.4754	100.551	98.806	121.008	125.78	0.314971	0.0329061	0.652263	5.80287e-11	0.337292	0.000864036
NR_023386	chr1	16467436	16492701	-	5367	25265	1	CROCCP3	CROCCL2|dJ798A10.2	ciliary rootlet coiled-coil, rootletin pseudogene 3	ciliary rootlet coiled-coil, rootletin pseudogene 3	Hs.597881	114819	ENSG00000080947	38.6807	39.9323	86.5087	81.1046	100.858	106.574	0.314788	0.0373992	1.08548	5.07803e-27	0.770687	3.88463e-14
NM_001282657	chr11	9460965	9528524	+	2853	67559	1	ZNF143	SBF|STAF|pHZ-1	zinc finger protein 143	zinc finger protein 143	Hs.523471	7702	ENSG00000166478	252.4	254.494	535.602	483.409	577.347	683.757	0.313104	0.0278507	0.99842	6.3492e-25	0.685315	2.44984e-12
NM_001282656	chr11	9460965	9528524	+	2943	67559	1	ZNF143	SBF|STAF|pHZ-1	zinc finger protein 143	zinc finger protein 143	Hs.523471	7702	ENSG00000166478	252.4	254.494	535.602	483.409	577.347	683.757	0.313104	0.0278507	0.99842	6.3492e-25	0.685315	2.44984e-12
NM_003442	chr11	9460965	9528524	+	2946	67559	1	ZNF143	SBF|STAF|pHZ-1	zinc finger protein 143	zinc finger protein 143	Hs.523471	7702	ENSG00000166478	252.4	254.494	535.602	483.409	577.347	683.757	0.313104	0.0278507	0.99842	6.3492e-25	0.685315	2.44984e-12
NM_002266	chr17	68035732	68046854	+	1979	11122	1	KPNA2	IPOA1|QIP2|RCH1|SRP1-alpha|SRP1alpha	karyopherin subunit alpha 2	karyopherin subunit alpha 2	Hs.594238	3838	ENSG00000182481	30.2674	30.5665	181.292	169.075	198.79	234.363	0.311302	0.0465298	2.51552	1.6642e-135	2.20422	3.7031e-104
NM_031296	chr4	139453807	139475915	+	3867	22108	1	RAB33B	SMC2	RAB33B, member RAS oncogene family	RAB33B, member RAS oncogene family	Hs.591679	83452	ENSG00000172007	55.097	54.0661	91.0222	82.0701	104.01	109.587	0.31112	0.0477174	0.654027	2.37366e-10	0.342907	0.00108763
NM_133478	chr2	74216242	74343407	-	6347	127165	1	SLC4A5	NBC4|NBCe2	solute carrier family 4 member 5	solute carrier family 4 member 5	Hs.594099	57835	ENSG00000188687	247.885	255.601	643.8	595.84	702.519	829.747	0.311095	0.0219004	1.28923	1.95245e-43	0.978132	2.10558e-25
NM_006304	chr7	96688767	96709891	-	497	21124	1	SEM1	DSS1|ECD|SHFD1|SHFM1|SHSF1|Shfdg1	SEM1, 26S proteasome complex subunit	SEM1, 26S proteasome complex subunit	Hs.489201	7979	ENSG00000127922	45.1446	45.4666	77.8578	78.7444	92.1909	101.302	0.310853	0.0497623	0.779405	5.58268e-14	0.468553	7.82322e-06
NM_001284215	chr2	229763837	229880128	-	9843	116291	1	TRIP12	TRIP-12|ULF	thyroid hormone receptor interactor 12	thyroid hormone receptor interactor 12	Hs.572642	9320	ENSG00000153827	243.884	248.023	568.575	492.313	604.7	702.084	0.307175	0.0409526	1.09344	3.66292e-28	0.786263	4.68354e-15
NM_001025389	chr11	10455119	10507579	+	4333	52460	1	AMPD3	-	adenosine monophosphate deaminase 3	adenosine monophosphate deaminase 3	Hs.501890	272	ENSG00000133805	92.9569	93.4024	182.295	171.113	204.981	229.593	0.304439	0.0206345	0.906041	3.32438e-23	0.601602	6.72079e-11
NM_001284301	chr7	36389803	36453791	+	4678	63988	1	ANLN	FSGS8|Scraps|scra	anillin actin binding protein	anillin actin binding protein	Hs.62180	54443	ENSG00000011426	148.362	144.829	315.067	275.713	339.046	384.998	0.300177	0.0443445	0.988446	9.13996e-24	0.688269	4.15684e-12
NM_001284302	chr7	36389803	36453791	+	4675	63988	1	ANLN	FSGS8|Scraps|scra	anillin actin binding protein	anillin actin binding protein	Hs.62180	54443	ENSG00000011426	148.362	144.829	315.067	275.713	339.046	384.998	0.300177	0.0443445	0.988446	9.13996e-24	0.688269	4.15684e-12
NM_018685	chr7	36389803	36453791	+	4789	63988	1	ANLN	FSGS8|Scraps|scra	anillin actin binding protein	anillin actin binding protein	Hs.62180	54443	ENSG00000011426	148.362	144.829	315.067	275.713	339.046	384.998	0.300177	0.0443445	0.988446	9.13996e-24	0.688269	4.15684e-12
NM_006690	chr20	35226736	35277001	+	4332	50265	1	MMP24	MMP-24|MMP25|MT-MMP 5|MT-MMP5|MT5-MMP|MT5MMP|MTMMP5	matrix metallopeptidase 24	matrix metallopeptidase 24	Hs.715494	10893	ENSG00000125966	111.323	108.388	229.938	219.712	255.523	295.621	0.298999	0.0332752	1.01069	8.60662e-27	0.711688	8.11517e-14
NM_001256550	chr14	67241295	67336061	+	5375	94766	1	MPP5	PALS1	membrane palmitoylated protein 5	membrane palmitoylated protein 5	Hs.652312	64398	ENSG00000072415	216.284	218.734	369.48	328.495	406.698	447.135	0.297921	0.0219208	0.65776	2.78843e-13	0.359839	7.96803e-05
NM_022474	chr14	67241295	67336061	+	5607	94766	1	MPP5	PALS1	membrane palmitoylated protein 5	membrane palmitoylated protein 5	Hs.652312	64398	ENSG00000072415	216.284	218.734	369.48	328.495	406.698	447.135	0.297921	0.0219208	0.65776	2.78843e-13	0.359839	7.96803e-05
NM_213662	chr17	42313325	42388387	-	4814	75062	1	STAT3	ADMIO|ADMIO1|APRF|HIES	signal transducer and activator of transcription 3	signal transducer and activator of transcription 3	Hs.463059	6774	ENSG00000168610	188.684	194.383	308.798	283.008	333.193	391.274	0.297364	0.0421311	0.603012	5.17628e-10	0.305648	0.00198003
NM_139276	chr17	42313325	42388495	-	4972	75170	1	STAT3	ADMIO|ADMIO1|APRF|HIES	signal transducer and activator of transcription 3	signal transducer and activator of transcription 3	Hs.463059	6774	ENSG00000168610	188.787	194.723	309.801	283.866	334.093	391.902	0.295897	0.0431052	0.604407	4.43232e-10	0.30851	0.0017599
NM_003150	chr17	42313325	42388495	-	4947	75170	1	STAT3	ADMIO|ADMIO1|APRF|HIES	signal transducer and activator of transcription 3	signal transducer and activator of transcription 3	Hs.463059	6774	ENSG00000168610	188.787	194.723	309.801	283.866	334.093	391.902	0.295897	0.0431052	0.604407	4.43232e-10	0.30851	0.0017599
NM_005358	chr13	75620434	75859871	+	7237	239437	1	LMO7	FBX20|FBXO20|LOMP	LIM domain 7	LIM domain 7	Hs.207631	4008	ENSG00000136153	515.264	529.167	1004.25	899.123	1072.63	1253.28	0.295166	0.0344968	0.838855	4.23055e-19	0.543689	9.28876e-09
NM_015589	chr14	54567612	54793315	+	6832	225703	1	SAMD4A	SAMD4|SMAUG|SMAUG1|SMG|SMGA	sterile alpha motif domain containing 4A	sterile alpha motif domain containing 4A	Hs.98259	23034	ENSG00000020577	491.153	472.547	819.451	748.608	918.419	996.073	0.295069	0.010871	0.675341	5.36608e-16	0.380272	6.35392e-06
NM_001161576	chr14	54567612	54793315	+	6568	225703	1	SAMD4A	SAMD4|SMAUG|SMAUG1|SMG|SMGA	sterile alpha motif domain containing 4A	sterile alpha motif domain containing 4A	Hs.98259	23034	ENSG00000020577	491.153	472.547	819.451	748.608	918.419	996.073	0.295069	0.010871	0.675341	5.36608e-16	0.380272	6.35392e-06
NM_001297741	chr11	13387996	13463297	-	2367	75301	1	BTBD10	GMRP-1|GMRP1	BTB domain containing 10	BTB domain containing 10	Hs.332382	84280	ENSG00000148925	161.802	158.026	266.672	248.678	293.57	335.665	0.293911	0.0300285	0.660377	7.00072e-13	0.366467	8.38427e-05
NM_032320	chr11	13387996	13463297	-	2525	75301	1	BTBD10	GMRP-1|GMRP1	BTB domain containing 10	BTB domain containing 10	Hs.332382	84280	ENSG00000148925	161.802	158.026	266.672	248.678	293.57	335.665	0.293911	0.0300285	0.660377	7.00072e-13	0.366467	8.38427e-05
NM_001497	chr9	33110641	33167358	-	4198	56717	1	B4GALT1	B4GAL-T1|CDG2D|GGTB2|GT1|GTB|beta4Gal-T1	beta-1,4-galactosyltransferase 1	beta-1,4-galactosyltransferase 1	Hs.272011	2683	ENSG00000086062	119.838	122.692	281.467	259.835	312.593	347.088	0.291866	0.0222483	1.12833	7.90094e-38	0.836461	3.22968e-21
NM_015335	chr12	115958576	116277186	-	9377	318610	1	MED13L	MRFACD|PROSIT240|THRAP2|TRAP240L	mediator complex subunit 13 like	mediator complex subunit 13 like	Hs.603766	23389	ENSG00000123066	742.937	747.39	1328.72	1246.29	1419.11	1717.87	0.289534	0.0471177	0.756821	2.77812e-15	0.467286	1.35888e-06
NM_014948	chr20	3107573	3159910	-	4344	52337	1	UBOX5	RNF37|UBCE7IP5|UIP5|hUIP5	U-box domain containing 5	U-box domain containing 5	Hs.654646	22888	ENSG00000185019	128.97	125.161	214.642	200.079	237.4	267.251	0.289306	0.0343562	0.674073	2.36907e-13	0.384767	3.59039e-05
NM_001267584	chr20	3107573	3159910	-	4339	52337	1	UBOX5	RNF37|UBCE7IP5|UIP5|hUIP5	U-box domain containing 5	U-box domain containing 5	Hs.654646	22888	ENSG00000185019	128.97	125.161	214.642	200.079	237.4	267.251	0.289306	0.0343562	0.674073	2.36907e-13	0.384767	3.59039e-05
NM_199415	chr20	3107573	3159910	-	4182	52337	1	UBOX5	RNF37|UBCE7IP5|UIP5|hUIP5	U-box domain containing 5	U-box domain containing 5	Hs.654646	22888	ENSG00000185019	128.97	125.161	214.642	200.079	237.4	267.251	0.289306	0.0343562	0.674073	2.36907e-13	0.384767	3.59039e-05
NM_018182	chr17	28755978	28842839	-	4212	86861	1	FAM222B	C17orf63	family with sequence similarity 222 member B	family with sequence similarity 222 member B	Hs.564533	55731	ENSG00000173065	221.824	229.462	403.08	379.453	435.852	513.791	0.284422	0.0480191	0.756968	1.07733e-15	0.472546	7.11411e-07
NM_001288638	chr17	28755978	28842839	-	4148	86861	1	FAM222B	C17orf63	family with sequence similarity 222 member B	family with sequence similarity 222 member B	Hs.564533	55731	ENSG00000173065	221.824	229.462	403.08	379.453	435.852	513.791	0.284422	0.0480191	0.756968	1.07733e-15	0.472546	7.11411e-07
NM_001288635	chr17	28755978	28842839	-	4226	86861	1	FAM222B	C17orf63	family with sequence similarity 222 member B	family with sequence similarity 222 member B	Hs.564533	55731	ENSG00000173065	221.824	229.462	403.08	379.453	435.852	513.791	0.284422	0.0480191	0.756968	1.07733e-15	0.472546	7.11411e-07
NM_001288640	chr17	28755978	28842839	-	4066	86861	1	FAM222B	C17orf63	family with sequence similarity 222 member B	family with sequence similarity 222 member B	Hs.564533	55731	ENSG00000173065	221.824	229.462	403.08	379.453	435.852	513.791	0.284422	0.0480191	0.756968	1.07733e-15	0.472546	7.11411e-07
NM_001288639	chr17	28755978	28842839	-	4100	86861	1	FAM222B	C17orf63	family with sequence similarity 222 member B	family with sequence similarity 222 member B	Hs.564533	55731	ENSG00000173065	221.824	229.462	403.08	379.453	435.852	513.791	0.284422	0.0480191	0.756968	1.07733e-15	0.472546	7.11411e-07
NM_001077498	chr17	28755978	28842839	-	4178	86861	1	FAM222B	C17orf63	family with sequence similarity 222 member B	family with sequence similarity 222 member B	Hs.564533	55731	ENSG00000173065	221.824	229.462	403.08	379.453	435.852	513.791	0.284422	0.0480191	0.756968	1.07733e-15	0.472546	7.11411e-07
NM_001288631	chr17	28755978	28842839	-	4349	86861	1	FAM222B	C17orf63	family with sequence similarity 222 member B	family with sequence similarity 222 member B	Hs.564533	55731	ENSG00000173065	221.824	229.462	403.08	379.453	435.852	513.791	0.284422	0.0480191	0.756968	1.07733e-15	0.472546	7.11411e-07
NM_001288636	chr17	28755978	28842839	-	4250	86861	1	FAM222B	C17orf63	family with sequence similarity 222 member B	family with sequence similarity 222 member B	Hs.564533	55731	ENSG00000173065	221.824	229.462	403.08	379.453	435.852	513.791	0.284422	0.0480191	0.756968	1.07733e-15	0.472546	7.11411e-07
NM_001288632	chr17	28755978	28842839	-	4260	86861	1	FAM222B	C17orf63	family with sequence similarity 222 member B	family with sequence similarity 222 member B	Hs.564533	55731	ENSG00000173065	221.824	229.462	403.08	379.453	435.852	513.791	0.284422	0.0480191	0.756968	1.07733e-15	0.472546	7.11411e-07
NM_001288637	chr17	28755978	28842839	-	4216	86861	1	FAM222B	C17orf63	family with sequence similarity 222 member B	family with sequence similarity 222 member B	Hs.564533	55731	ENSG00000173065	221.824	229.462	403.08	379.453	435.852	513.791	0.284422	0.0480191	0.756968	1.07733e-15	0.472546	7.11411e-07
NM_001288633	chr17	28755978	28842839	-	4254	86861	1	FAM222B	C17orf63	family with sequence similarity 222 member B	family with sequence similarity 222 member B	Hs.564533	55731	ENSG00000173065	221.824	229.462	403.08	379.453	435.852	513.791	0.284422	0.0480191	0.756968	1.07733e-15	0.472546	7.11411e-07
NM_012334	chr5	16661907	16936276	-	11429	274369	1	MYO10	-	myosin X	myosin X	Hs.481720	4651	ENSG00000145555	613.351	621.803	1139.03	1089.44	1228.76	1466.05	0.278916	0.0466535	0.808855	1.70231e-18	0.529939	1.16205e-08
NM_018489	chr1	155335261	155562533	-	11773	227272	1	ASH1L	ASH1|ASH1L1|KMT2H	ASH1 like histone lysine methyltransferase	ASH1 like histone lysine methyltransferase	Hs.491060	55870	ENSG00000116539	560.204	572.079	1008.52	913.714	1074.1	1244.37	0.276342	0.0441649	0.717858	2.42824e-15	0.441516	1.41828e-06
NM_001424	chr16	10528422	10580716	-	5214	52294	1	EMP2	XMP	epithelial membrane protein 2	epithelial membrane protein 2	Hs.531561	2013	ENSG00000213853	103.525	106.259	223.418	202.654	170.199	180.385	-0.273744	0.0497753	0.426449	3.28784e-06	0.700193	2.5255e-14
NM_001003398	chr12	32107251	32378207	+	3284	270956	1	BICD1	BICD	BICD cargo adaptor 1	BICD cargo adaptor 1	Hs.505202	636	ENSG00000151746	561.127	556.243	933.542	853.851	706.234	764.096	-0.2746	0.0172209	0.0811702	0.339516	0.35577	1.38212e-05
NM_001714	chr12	32107251	32378207	+	3588	270956	1	BICD1	BICD	BICD cargo adaptor 1	BICD cargo adaptor 1	Hs.505202	636	ENSG00000151746	561.127	556.243	933.542	853.851	706.234	764.096	-0.2746	0.0172209	0.0811702	0.339516	0.35577	1.38212e-05
NM_024665	chr3	177020754	177197260	-	6549	176506	1	TBL1XR1	C21|DC42|IRA1|MRD41|TBLR1	transducin beta like 1 X-linked receptor 1	transducin beta like 1 X-linked receptor 1	Hs.714201	79718	ENSG00000177565	400.453	418.651	686.929	676.944	531.308	584.966	-0.283083	0.0132995	0.131488	0.116715	0.414571	4.40641e-07
NM_172214	chr12	121243588	121298308	-	2966	54720	1	CAMKK2	CAMKK|CAMKKB	calcium/calmodulin dependent protein kinase kinase 2	calcium/calmodulin dependent protein kinase kinase 2	Hs.297343	10645	ENSG00000110931	93.9829	91.5293	192.451	166.393	132.602	149.882	-0.338249	0.0319394	0.290943	0.00717	0.629192	4.60217e-09
NM_172215	chr12	121243588	121298308	-	2837	54720	1	CAMKK2	CAMKK|CAMKKB	calcium/calmodulin dependent protein kinase kinase 2	calcium/calmodulin dependent protein kinase kinase 2	Hs.297343	10645	ENSG00000110931	93.9829	91.5293	192.451	166.393	132.602	149.882	-0.338249	0.0319394	0.290943	0.00717	0.629192	4.60217e-09
NM_001308304	chr7	151086422	151123638	+	2202	37216	1	AGAP3	AGAP-3|CENTG3|CRAG|MRIP-1|cnt-g3	ArfGAP with GTPase domain, ankyrin repeat and PH domain 3	ArfGAP with GTPase domain, ankyrin repeat and PH domain 3	Hs.647075	116988	ENSG00000133612	68.3326	68.8811	209	180.983	149.261	156.158	-0.344253	0.0170365	0.84017	1.16309e-16	1.18442	9.19887e-32
NM_001042535	chr7	151086422	151123638	+	2361	37216	1	AGAP3	AGAP-3|CENTG3|CRAG|MRIP-1|cnt-g3	ArfGAP with GTPase domain, ankyrin repeat and PH domain 3	ArfGAP with GTPase domain, ankyrin repeat and PH domain 3	Hs.647075	116988	ENSG00000133612	68.3326	68.8811	209	180.983	149.261	156.158	-0.344253	0.0170365	0.84017	1.16309e-16	1.18442	9.19887e-32
NM_031946	chr7	151086422	151144436	+	3548	58014	1	AGAP3	AGAP-3|CENTG3|CRAG|MRIP-1|cnt-g3	ArfGAP with GTPase domain, ankyrin repeat and PH domain 3	ArfGAP with GTPase domain, ankyrin repeat and PH domain 3	Hs.647075	116988	ENSG00000133612	95.8298	96.4676	309.676	267.345	219.052	231.978	-0.347228	0.010482	0.915456	7.04778e-21	1.26268	1.438e-38
NM_001281300	chr7	151085831	151144436	+	2767	58605	1	AGAP3	AGAP-3|CENTG3|CRAG|MRIP-1|cnt-g3	ArfGAP with GTPase domain, ankyrin repeat and PH domain 3	ArfGAP with GTPase domain, ankyrin repeat and PH domain 3	Hs.647075	116988	ENSG00000133612	96.6506	97.0636	313.061	269.598	220.515	234.739	-0.34787	0.010871	0.918217	8.60288e-21	1.26609	2.22899e-38
NM_007105	chr11	2887345	2903945	-	2298	16602	2	SLC22A18AS	BWR1B|BWSCR1B|ORCTL2S|SLC22A1LS|p27-BWR1B	solute carrier family 22 member 18 antisense	solute carrier family 22 member 18 antisense	Hs.300076	5003	ENSG00000254827	45.7602	43.0826	78.234	70.591	55.9449	60.3795	-0.348153	0.04558	0.073907	0.54779	0.42206	0.000288004
NM_001302862	chr11	2887345	2903945	-	1903	16602	2	SLC22A18AS	BWR1B|BWSCR1B|ORCTL2S|SLC22A1LS|p27-BWR1B	solute carrier family 22 member 18 antisense	solute carrier family 22 member 18 antisense	Hs.300076	5003	ENSG00000254827	45.7602	43.0826	78.234	70.591	55.9449	60.3795	-0.348153	0.04558	0.073907	0.54779	0.42206	0.000288004
NM_001102	chr14	68874123	68979366	-	3724	105243	1	ACTN1	BDPLT15	actinin alpha 1	actinin alpha 1	Hs.235750	87	ENSG00000072110	187.145	190.381	380.262	346.84	276.122	288.34	-0.357469	0.00106829	0.266154	0.00201532	0.623623	3.56312e-13
NM_001130004	chr14	68874123	68979366	-	3790	105243	1	ACTN1	BDPLT15	actinin alpha 1	actinin alpha 1	Hs.235750	87	ENSG00000072110	187.145	190.381	380.262	346.84	276.122	288.34	-0.357469	0.00106829	0.266154	0.00201532	0.623623	3.56312e-13
NM_001130005	chr14	68874123	68979366	-	3709	105243	1	ACTN1	BDPLT15	actinin alpha 1	actinin alpha 1	Hs.235750	87	ENSG00000072110	187.145	190.381	380.262	346.84	276.122	288.34	-0.357469	0.00106829	0.266154	0.00201532	0.623623	3.56312e-13
NM_000175	chr19	34365127	34402413	+	4193	37286	1	GPI	AMF|GNPI|NLK|PGI|PHI|SA-36|SA36	glucose-6-phosphate isomerase	glucose-6-phosphate isomerase	Hs.466471	2821	ENSG00000105220	86.493	81.4824	221.788	193.642	145.322	177.373	-0.359037	0.0443445	0.624712	1.25365e-07	0.983749	9.8423e-17
NM_001289790	chr19	34365127	34402413	+	4109	37286	1	GPI	AMF|GNPI|NLK|PGI|PHI|SA-36|SA36	glucose-6-phosphate isomerase	glucose-6-phosphate isomerase	Hs.466471	2821	ENSG00000105220	86.493	81.4824	221.788	193.642	145.322	177.373	-0.359037	0.0443445	0.624712	1.25365e-07	0.983749	9.8423e-17
NR_038411	chr17	58328938	58353727	+	2277	24789	1	TSPOAP1-AS1	BZRAP1-AS1	TSPOAP1 antisense RNA 1	TSPOAP1 antisense RNA 1	Hs.718477	100506779	ENSG00000265148	55.097	54.4067	607.191	517.095	387.674	485.672	-0.359176	0.042809	2.678	2.9543e-118	3.03718	1.0297e-151
NR_038412	chr17	58328938	58353727	+	2268	24789	1	TSPOAP1-AS1	BZRAP1-AS1	TSPOAP1 antisense RNA 1	TSPOAP1 antisense RNA 1	Hs.718477	100506779	ENSG00000265148	55.097	54.4067	607.191	517.095	387.674	485.672	-0.359176	0.042809	2.678	2.9543e-118	3.03718	1.0297e-151
NM_001136139	chr19	1609290	1650287	-	4077	40997	1	TCF3	AGM8|E2A|E47|ITF1|TCF-3|VDIR|bHLHb21	transcription factor 3	transcription factor 3	Hs.371282	6929	ENSG00000071564	54.1736	55.8542	242.6	208.018	160.856	188.545	-0.360666	0.0274629	1.35074	4.83811e-34	1.71141	7.33937e-54
NR_038413	chr17	58329605	58353727	+	2200	24122	1	TSPOAP1-AS1	BZRAP1-AS1	TSPOAP1 antisense RNA 1	TSPOAP1 antisense RNA 1	Hs.718477	100506779	ENSG00000265148	53.6606	53.1296	602.05	511.624	384.072	479.898	-0.360995	0.0407255	2.69867	2.0151e-120	3.05967	2.0879e-154
NM_005686	chr1	204073118	204127743	+	4072	54625	1	SOX13	ICA12|Sox-13	SRY-box 13	SRY-box 13	Hs.201671	9580	ENSG00000143842	109.784	106.685	190.821	174.225	136.091	146.116	-0.364041	0.00310661	0.0678444	0.494036	0.431885	4.41138e-06
NM_004631	chr1	53242370	53328149	-	7776	85779	1	LRP8	APOER2|HSZ75190|LRP-8|MCI1	LDL receptor related protein 8	LDL receptor related protein 8	Hs.280387	7804	ENSG00000157193	139.948	145.595	425.146	361.43	286.253	320.601	-0.366929	0.00955831	0.772229	4.7105e-14	1.13916	6.93347e-29
NM_033300	chr1	53242370	53328149	-	7266	85779	1	LRP8	APOER2|HSZ75190|LRP-8|MCI1	LDL receptor related protein 8	LDL receptor related protein 8	Hs.280387	7804	ENSG00000157193	139.948	145.595	425.146	361.43	286.253	320.601	-0.366929	0.00955831	0.772229	4.7105e-14	1.13916	6.93347e-29
NM_001018054	chr1	53242370	53328149	-	7599	85779	1	LRP8	APOER2|HSZ75190|LRP-8|MCI1	LDL receptor related protein 8	LDL receptor related protein 8	Hs.280387	7804	ENSG00000157193	139.948	145.595	425.146	361.43	286.253	320.601	-0.366929	0.00955831	0.772229	4.7105e-14	1.13916	6.93347e-29
NM_017522	chr1	53242370	53328149	-	6987	85779	1	LRP8	APOER2|HSZ75190|LRP-8|MCI1	LDL receptor related protein 8	LDL receptor related protein 8	Hs.280387	7804	ENSG00000157193	139.948	145.595	425.146	361.43	286.253	320.601	-0.366929	0.00955831	0.772229	4.7105e-14	1.13916	6.93347e-29
NM_175630	chr2	25281452	25342590	-	1774	61138	1	DNMT3A	DNMT3A2|M.HsaIIIA|TBRS	DNA methyltransferase 3 alpha	DNA methyltransferase 3 alpha	Hs.515840	1788	ENSG00000119772	98.9078	100.555	193.579	166.071	129.45	147.873	-0.368191	0.0169391	0.159631	0.154107	0.527822	1.39671e-06
NM_003200	chr19	1609290	1652329	-	4450	43039	1	TCF3	AGM8|E2A|E47|ITF1|TCF-3|VDIR|bHLHb21	transcription factor 3	transcription factor 3	Hs.371282	6929	ENSG00000071564	57.2516	59.4302	254.887	220.248	170.311	195.825	-0.369325	0.0149054	1.3339	7.04734e-36	1.70323	1.0824e-57
NM_001031714	chr14	104689606	104719610	+	4652	30004	1	INF2	C14orf151|C14orf173|CMTDIE|FSGS5|pp9484	inverted formin, FH2 and WH2 domain containing	inverted formin, FH2 and WH2 domain containing	Hs.24956	64423	ENSG00000203485	40.938	39.0809	398.943	321.629	265.203	288.968	-0.370386	0.0277637	2.47689	8.6973e-106	2.84727	2.2386e-139
NM_022489	chr14	104689606	104719610	+	4709	30004	1	INF2	C14orf151|C14orf173|CMTDIE|FSGS5|pp9484	inverted formin, FH2 and WH2 domain containing	inverted formin, FH2 and WH2 domain containing	Hs.24956	64423	ENSG00000203485	40.938	39.0809	398.943	321.629	265.203	288.968	-0.370386	0.0277637	2.47689	8.6973e-106	2.84727	2.2386e-139
NM_033046	chr2	74425861	74440583	-	2620	14722	1	RTKN	-	rhotekin	rhotekin	Hs.192854	6242	ENSG00000114993	26.6764	30.5665	108.825	99.4496	79.6961	80.4642	-0.370552	0.0412213	1.17108	2.33578e-22	1.54163	8.37482e-38
NM_001015056	chr2	74425861	74440583	-	2193	14722	1	RTKN	-	rhotekin	rhotekin	Hs.192854	6242	ENSG00000114993	26.6764	30.5665	108.825	99.4496	79.6961	80.4642	-0.370552	0.0412213	1.17108	2.33578e-22	1.54163	8.37482e-38
NM_001015055	chr2	74425861	74441933	-	2190	16072	1	RTKN	-	rhotekin	rhotekin	Hs.192854	6242	ENSG00000114993	30.7804	33.6317	141.548	132.385	105.023	105.57	-0.371133	0.0122874	1.39577	4.19894e-40	1.7669	1.64187e-63
NM_002300	chr12	21635342	21657855	-	1315	22513	1	LDHB	HEL-S-281|LDH-B|LDH-H|LDHBD|TRG-5	lactate dehydrogenase B	lactate dehydrogenase B	Hs.446149	3945	ENSG00000111716	46.9915	42.9975	131.142	108.569	89.6019	94.2724	-0.373806	0.0482922	0.716408	8.46269e-09	1.09021	2.14724e-18
NM_001315537	chr12	21635342	21657855	-	1315	22513	1	LDHB	HEL-S-281|LDH-B|LDH-H|LDHBD|TRG-5	lactate dehydrogenase B	lactate dehydrogenase B	Hs.446149	3945	ENSG00000111716	46.9915	42.9975	131.142	108.569	89.6019	94.2724	-0.373806	0.0482922	0.716408	8.46269e-09	1.09021	2.14724e-18
NM_001174097	chr12	21635342	21657794	-	1537	22452	1	LDHB	HEL-S-281|LDH-B|LDH-H|LDHBD|TRG-5	lactate dehydrogenase B	lactate dehydrogenase B	Hs.446149	3945	ENSG00000111716	46.6837	42.8272	128.259	105.994	87.0129	92.3894	-0.376244	0.0474422	0.688405	3.5529e-08	1.06465	1.76861e-17
NM_024627	chr22	19846138	19854848	-	6634	8710	1	C22orf29	BOP	chromosome 22 open reading frame 29	chromosome 22 open reading frame 29	Hs.105642	79680	ENSG00000215012	20.5203	20.2642	138.539	121.657	93.0914	105.821	-0.380801	0.0178408	1.97027	9.76487e-70	2.35107	9.5388e-99
NM_001018006	chr15	63042639	63071914	+	1787	29275	1	TPM1	C15orf13|CMD1Y|CMH3|HEL-S-265|HTM-alpha|LVNC9|TMSA	tropomyosin 1 (alpha)	tropomyosin 1 (alpha)	Hs.133892	7168	ENSG00000140416	61.6635	61.3885	150.575	138.929	103.11	117.997	-0.382872	0.005605	0.529584	2.43598e-07	0.912456	5.819e-19
NM_001018007	chr15	63042639	63071914	+	1787	29275	1	TPM1	C15orf13|CMD1Y|CMH3|HEL-S-265|HTM-alpha|LVNC9|TMSA	tropomyosin 1 (alpha)	tropomyosin 1 (alpha)	Hs.133892	7168	ENSG00000140416	61.6635	61.3885	150.575	138.929	103.11	117.997	-0.382872	0.005605	0.529584	2.43598e-07	0.912456	5.819e-19
NM_001018020	chr15	63042639	63071914	+	1787	29275	1	TPM1	C15orf13|CMD1Y|CMH3|HEL-S-265|HTM-alpha|LVNC9|TMSA	tropomyosin 1 (alpha)	tropomyosin 1 (alpha)	Hs.133892	7168	ENSG00000140416	61.6635	61.3885	150.575	138.929	103.11	117.997	-0.382872	0.005605	0.529584	2.43598e-07	0.912456	5.819e-19
NM_001018004	chr15	63042639	63071914	+	1787	29275	1	TPM1	C15orf13|CMD1Y|CMH3|HEL-S-265|HTM-alpha|LVNC9|TMSA	tropomyosin 1 (alpha)	tropomyosin 1 (alpha)	Hs.133892	7168	ENSG00000140416	61.6635	61.3885	150.575	138.929	103.11	117.997	-0.382872	0.005605	0.529584	2.43598e-07	0.912456	5.819e-19
NM_018986	chr4	8199333	8241103	+	4259	41770	1	SH3TC1	-	SH3 domain and tetratricopeptide repeats 1	SH3 domain and tetratricopeptide repeats 1	Hs.479116	54436	ENSG00000125089	60.8427	57.0462	121.488	103.312	85.8872	84.6066	-0.389226	0.0248962	0.219074	0.0736054	0.608301	4.28201e-07
NM_016463	chr5	139648716	139683095	+	1446	34379	1	CXXC5	CF5|HSPC195|RINF|WID	CXXC finger protein 5	CXXC finger protein 5	Hs.189119	51523	ENSG00000171604	59.5088	57.7273	242.6	204.585	155.227	182.519	-0.398439	0.0145222	1.21008	8.08748e-26	1.60852	1.18542e-44
NM_019903	chr10	110005968	110135565	+	4184	129597	1	ADD3	ADDL|CPSQ3	adducin 3	adducin 3	Hs.501012	120	ENSG00000148700	303.085	303.452	661.98	613.648	438.554	525.841	-0.398461	0.00151039	0.352276	0.000315751	0.750737	1.43977e-14
NM_024599	chr17	76470893	76501427	-	3604	30534	1	RHBDF2	RHBDL5|RHBDL6|TEC|TOC|TOCG|iRhom2	rhomboid 5 homolog 2	rhomboid 5 homolog 2	Hs.464157	79651	ENSG00000129667	52.2241	48.8724	130.515	127.557	94.217	100.423	-0.400327	0.00245394	0.630388	4.09478e-10	1.03071	1.34765e-24
NM_198576	chr1	1020123	1056119	+	7325	35996	1	AGRN	CMS8|CMSPPD	agrin	agrin	Hs.273330	375790	ENSG00000188157	40.3224	41.1243	370.107	321.951	253.834	267	-0.401849	0.00112117	2.36263	4.3196e-137	2.76448	2.913e-187
NM_001305275	chr1	1020123	1056119	+	7393	35996	1	AGRN	CMS8|CMSPPD	agrin	agrin	Hs.273330	375790	ENSG00000188157	40.3224	41.1243	370.107	321.951	253.834	267	-0.401849	0.00112117	2.36263	4.3196e-137	2.76448	2.913e-187
NM_016824	chr10	110007953	110135565	+	4443	127612	1	ADD3	ADDL|CPSQ3	adducin 3	adducin 3	Hs.501012	120	ENSG00000148700	298.981	299.705	624.493	573.847	411.088	491.07	-0.404366	0.00120793	0.274895	0.0052607	0.679261	3.78458e-12
NM_001121	chr10	110007953	110135565	+	4347	127612	1	ADD3	ADDL|CPSQ3	adducin 3	adducin 3	Hs.501012	120	ENSG00000148700	298.981	299.705	624.493	573.847	411.088	491.07	-0.404366	0.00120793	0.274895	0.0052607	0.679261	3.78458e-12
NM_025240	chr15	73684281	73714518	+	2746	30237	1	CD276	4Ig-B7-H3|B7-H3|B7H3|B7RP-2	CD276 molecule	CD276 molecule	Hs.744915	80381	ENSG00000103855	52.5319	50.6604	116.473	106.423	78.0076	89.5023	-0.406089	0.00636073	0.382914	0.000535841	0.789003	8.7037e-13
NM_001024736	chr15	73684281	73714518	+	3400	30237	1	CD276	4Ig-B7-H3|B7-H3|B7H3|B7RP-2	CD276 molecule	CD276 molecule	Hs.744915	80381	ENSG00000103855	52.5319	50.6604	116.473	106.423	78.0076	89.5023	-0.406089	0.00636073	0.382914	0.000535841	0.789003	8.7037e-13
NR_003562	chr17	43800799	43833179	-	2813	32380	1	MPP3	DLG3	membrane palmitoylated protein 3	membrane palmitoylated protein 3	Hs.396566	4356	ENSG00000161647	55.61	62.0696	136.533	116.615	93.2039	96.6574	-0.406351	0.0150995	0.376251	0.00165385	0.782602	4.93751e-11
NM_001932	chr17	43800799	43833179	-	2834	32380	1	MPP3	DLG3	membrane palmitoylated protein 3	membrane palmitoylated protein 3	Hs.396566	4356	ENSG00000161647	55.61	62.0696	136.533	116.615	93.2039	96.6574	-0.406351	0.0150995	0.376251	0.00165385	0.782602	4.93751e-11
NM_032714	chr14	104689606	104704808	+	1702	15202	1	INF2	C14orf151|C14orf173|CMTDIE|FSGS5|pp9484	inverted formin, FH2 and WH2 domain containing	inverted formin, FH2 and WH2 domain containing	Hs.24956	64423	ENSG00000203485	20.8281	20.5196	277.58	211.773	171.437	194.947	-0.409276	0.040193	2.83169	1.8343e-103	3.24097	3.9914e-135
NM_170732	chr11	27654895	27720779	-	4124	65884	1	BDNF	ANON2|BULN2	brain derived neurotrophic factor	brain derived neurotrophic factor	Hs.502182	627	ENSG00000176697	124.969	132.143	225.424	199.543	156.128	160.552	-0.415892	0.000840066	-0.0131569	0.904817	0.402735	4.58576e-05
NM_001143805	chr11	27654895	27720779	-	3826	65884	1	BDNF	ANON2|BULN2	brain derived neurotrophic factor	brain derived neurotrophic factor	Hs.502182	627	ENSG00000176697	124.969	132.143	225.424	199.543	156.128	160.552	-0.415892	0.000840066	-0.0131569	0.904817	0.402735	4.58576e-05
NM_001143806	chr11	27654895	27720779	-	4041	65884	1	BDNF	ANON2|BULN2	brain derived neurotrophic factor	brain derived neurotrophic factor	Hs.502182	627	ENSG00000176697	124.969	132.143	225.424	199.543	156.128	160.552	-0.415892	0.000840066	-0.0131569	0.904817	0.402735	4.58576e-05
NM_001316902	chr19	35704487	35717038	+	1167	12551	1	ZBTB32	FAXF|FAZF|Rog|TZFP|ZNF538	zinc finger and BTB domain containing 32	zinc finger and BTB domain containing 32	Hs.99430	27033	ENSG00000011590	26.8816	25.0322	54.162	53.8551	37.2591	43.4331	-0.415971	0.0335292	0.319961	0.0172226	0.735932	3.0827e-08
NM_001316903	chr19	35704487	35717038	+	1093	12551	1	ZBTB32	FAXF|FAZF|Rog|TZFP|ZNF538	zinc finger and BTB domain containing 32	zinc finger and BTB domain containing 32	Hs.99430	27033	ENSG00000011590	26.8816	25.0322	54.162	53.8551	37.2591	43.4331	-0.415971	0.0335292	0.319961	0.0172226	0.735932	3.0827e-08
NM_014383	chr19	35704487	35717038	+	2107	12551	1	ZBTB32	FAXF|FAZF|Rog|TZFP|ZNF538	zinc finger and BTB domain containing 32	zinc finger and BTB domain containing 32	Hs.99430	27033	ENSG00000011590	26.8816	25.0322	54.162	53.8551	37.2591	43.4331	-0.415971	0.0335292	0.319961	0.0172226	0.735932	3.0827e-08
NM_170731	chr11	27654895	27722058	-	4337	67163	1	BDNF	ANON2|BULN2	brain derived neurotrophic factor	brain derived neurotrophic factor	Hs.502182	627	ENSG00000176697	125.892	133.42	227.054	200.616	156.916	161.681	-0.41634	0.000876534	-0.01677	0.879172	0.39957	5.63767e-05
NM_170734	chr11	27654895	27699667	-	3976	44772	1	BDNF	ANON2|BULN2	brain derived neurotrophic factor	brain derived neurotrophic factor	Hs.502182	627	ENSG00000176697	83.6202	88.2938	173.644	153.841	116.505	127.161	-0.419218	0.00145788	0.188313	0.0716267	0.607531	3.15111e-09
NM_001143812	chr11	27654895	27700900	-	3915	46005	1	BDNF	ANON2|BULN2	brain derived neurotrophic factor	brain derived neurotrophic factor	Hs.502182	627	ENSG00000176697	85.6722	90.4224	187.686	164.569	125.06	136.701	-0.420967	0.00156757	0.256969	0.0140409	0.677936	5.82386e-11
NM_001143808	chr11	27654895	27701053	-	3763	46158	1	BDNF	ANON2|BULN2	brain derived neurotrophic factor	brain derived neurotrophic factor	Hs.502182	627	ENSG00000176697	86.2878	90.763	188.815	166.179	125.623	137.705	-0.423618	0.001251	0.257709	0.012999	0.681327	3.27814e-11
NM_001143810	chr11	27654895	27701053	-	4056	46158	1	BDNF	ANON2|BULN2	brain derived neurotrophic factor	brain derived neurotrophic factor	Hs.502182	627	ENSG00000176697	86.2878	90.763	188.815	166.179	125.623	137.705	-0.423618	0.001251	0.257709	0.012999	0.681327	3.27814e-11
NM_001143809	chr11	27654895	27701053	-	3773	46158	1	BDNF	ANON2|BULN2	brain derived neurotrophic factor	brain derived neurotrophic factor	Hs.502182	627	ENSG00000176697	86.2878	90.763	188.815	166.179	125.623	137.705	-0.423618	0.001251	0.257709	0.012999	0.681327	3.27814e-11
NM_001143811	chr11	27654895	27701053	-	4173	46158	1	BDNF	ANON2|BULN2	brain derived neurotrophic factor	brain derived neurotrophic factor	Hs.502182	627	ENSG00000176697	86.2878	90.763	188.815	166.179	125.623	137.705	-0.423618	0.001251	0.257709	0.012999	0.681327	3.27814e-11
NM_203434	chr9	129175552	129178261	-	2709	2709	1	IER5L	bA247A12.2	immediate early response 5 like	immediate early response 5 like	Hs.529857	389792	ENSG00000188483	5.02747	5.10861	63.8158	56.108	41.424	47.5755	-0.423807	0.0390492	2.8185	1.35124e-95	3.24231	4.259e-126
NM_001143807	chr11	27654895	27719747	-	3927	64852	1	BDNF	ANON2|BULN2	brain derived neurotrophic factor	brain derived neurotrophic factor	Hs.502182	627	ENSG00000176697	124.148	130.695	224.421	198.899	154.214	159.422	-0.424336	0.000514144	-0.0144112	0.895092	0.409924	2.89669e-05
NM_152328	chr14	104724197	104747311	+	1755	23114	1	ADSSL1	MPD5	adenylosuccinate synthase like 1	adenylosuccinate synthase like 1	Hs.592327	122622	ENSG00000185100	28.7284	30.3111	110.706	90.5453	75.1935	73.6856	-0.424628	0.0256703	1.0215	5.04806e-15	1.44613	1.12777e-28
NM_002646	chr1	204422630	204490346	-	7605	67716	1	PIK3C2B	C2-PI3K	phosphatidylinositol-4-phosphate 3-kinase catalytic subunit type 2 beta	phosphatidylinositol-4-phosphate 3-kinase catalytic subunit type 2 beta	Hs.497487	5287	ENSG00000133056	142.206	146.447	247.741	233.337	171.549	185.03	-0.425207	4.46874e-05	-0.0098377	0.92021	0.415369	1.85522e-06
NM_001143814	chr11	27654895	27700488	-	4122	45593	1	BDNF	ANON2|BULN2	brain derived neurotrophic factor	brain derived neurotrophic factor	Hs.502182	627	ENSG00000176697	85.3644	89.9967	184.803	163.067	122.696	134.944	-0.425971	0.00118794	0.239985	0.0212628	0.665956	9.84339e-11
NM_001143813	chr11	27654895	27700488	-	3997	45593	1	BDNF	ANON2|BULN2	brain derived neurotrophic factor	brain derived neurotrophic factor	Hs.502182	627	ENSG00000176697	85.3644	89.9967	184.803	163.067	122.696	134.944	-0.425971	0.00118794	0.239985	0.0212628	0.665956	9.84339e-11
NM_001709	chr11	27654895	27700488	-	4015	45593	1	BDNF	ANON2|BULN2	brain derived neurotrophic factor	brain derived neurotrophic factor	Hs.502182	627	ENSG00000176697	85.3644	89.9967	184.803	163.067	122.696	134.944	-0.425971	0.00118794	0.239985	0.0212628	0.665956	9.84339e-11
NM_153712	chr2	112482166	112532645	+	5162	50479	1	TTL	-	tubulin tyrosine ligase	tubulin tyrosine ligase	Hs.358997	150465	ENSG00000114999	90.3919	98.6813	162.862	145.473	107.275	121.136	-0.426288	0.0025791	-0.042786	0.716708	0.383502	0.000447705
NM_170733	chr11	27654895	27701633	-	4027	46738	1	BDNF	ANON2|BULN2	brain derived neurotrophic factor	brain derived neurotrophic factor	Hs.502182	627	ENSG00000176697	88.1346	92.2104	196.212	172.508	130.576	141.973	-0.428535	0.000863162	0.280911	0.0060332	0.709445	2.7855e-12
NM_182826	chr8	27634060	27676769	+	1710	42709	1	SCARA3	APC7|CSR|CSR1|MSLR1|MSRL1	scavenger receptor class A member 3	scavenger receptor class A member 3	Hs.128856	51435	ENSG00000168077	77.9771	77.4806	191.573	170.684	132.377	134.944	-0.42992	0.00048754	0.4683	1.8796e-06	0.89822	5.30161e-20
NM_016240	chr8	27634060	27673020	+	3630	38960	1	SCARA3	APC7|CSR|CSR1|MSLR1|MSRL1	scavenger receptor class A member 3	scavenger receptor class A member 3	Hs.128856	51435	ENSG00000168077	70.8976	71.3503	168.379	151.803	115.83	119.127	-0.438266	0.000296321	0.410105	2.67396e-05	0.848371	3.04175e-18
NM_001127198	chr17	78112918	78128780	-	2890	15862	1	TMC6	EV1|EVER1|EVIN1|LAK-4P	transmembrane channel like 6	transmembrane channel like 6	Hs.632227	11322	ENSG00000141524	22.9827	23.2442	161.608	146.975	102.322	124.148	-0.441294	0.0046097	1.97558	4.17152e-66	2.41688	2.63824e-98
NM_001253876	chr2	106093303	106138881	-	2235	45578	1	UXS1	SDR6E1|UGD	UDP-glucuronate decarboxylase 1	UDP-glucuronate decarboxylase 1	Hs.469561	80146	ENSG00000115652	69.5638	72.2017	117.226	106.101	84.3113	78.2046	-0.448473	0.00337128	-0.114821	0.343212	0.333651	0.00462876
NM_001289395	chr6	35497874	35512902	-	1966	15028	1	TULP1	LCA15|RP14|TUBL1	tubby like protein 1	tubby like protein 1	Hs.485208	7287	ENSG00000112041	26.8816	27.2459	42.126	42.1615	30.28	31.1312	-0.449758	0.0100212	-0.131692	0.319271	0.318065	0.0139536
NM_003322	chr6	35497874	35512902	-	2125	15028	1	TULP1	LCA15|RP14|TUBL1	tubby like protein 1	tubby like protein 1	Hs.485208	7287	ENSG00000112041	26.8816	27.2459	42.126	42.1615	30.28	31.1312	-0.449758	0.0100212	-0.131692	0.319271	0.318065	0.0139536
NM_000366	chr15	63042639	63066093	+	1287	23454	1	TPM1	C15orf13|CMD1Y|CMH3|HEL-S-265|HTM-alpha|LVNC9|TMSA	tropomyosin 1 (alpha)	tropomyosin 1 (alpha)	Hs.133892	7168	ENSG00000140416	51.4033	51.4267	132.521	121.979	87.5757	97.7872	-0.450857	0.000418061	0.534668	1.65179e-07	0.985524	4.08194e-22
NM_001018005	chr15	63042639	63066093	+	1239	23454	1	TPM1	C15orf13|CMD1Y|CMH3|HEL-S-265|HTM-alpha|LVNC9|TMSA	tropomyosin 1 (alpha)	tropomyosin 1 (alpha)	Hs.133892	7168	ENSG00000140416	51.4033	51.4267	132.521	121.979	87.5757	97.7872	-0.450857	0.000418061	0.534668	1.65179e-07	0.985524	4.08194e-22
NM_001301244	chr15	63042639	63066093	+	1239	23454	1	TPM1	C15orf13|CMD1Y|CMH3|HEL-S-265|HTM-alpha|LVNC9|TMSA	tropomyosin 1 (alpha)	tropomyosin 1 (alpha)	Hs.133892	7168	ENSG00000140416	51.4033	51.4267	132.521	121.979	87.5757	97.7872	-0.450857	0.000418061	0.534668	1.65179e-07	0.985524	4.08194e-22
NM_001170820	chr11_KI270903v1_alt	206156	209175	-	3363	10601	2	IFITM10	DSPA3	interferon induced transmembrane protein 10	interferon induced transmembrane protein 10	Hs.121575	402778	ENSG00000244242	49.1461	40.954	206.618	180.554	131.926	149.129	-0.455302	0.010482	1.32523	3.55608e-25	1.78053	1.96957e-44
NM_007267	chr17	78112918	78132407	-	2788	19489	1	TMC6	EV1|EVER1|EVIN1|LAK-4P	transmembrane channel like 6	transmembrane channel like 6	Hs.632227	11322	ENSG00000141524	29.0362	27.9271	185.806	173.366	118.081	142.35	-0.458898	0.00153693	1.87587	2.78772e-64	2.33476	6.9775e-99
NM_178507	chr11	120211039	120229941	+	1861	18902	1	OAF	NS5ATP13TP2	out at first homolog	out at first homolog	Hs.445081	220323	ENSG00000184232	28.1128	26.7351	61.5591	52.5678	38.835	43.4331	-0.464959	0.0142461	0.269342	0.0504697	0.734301	6.03208e-08
NM_001004358	chr4	1011972	1026898	+	3097	14926	1	FGFRL1	FGFR5|FHFR	fibroblast growth factor receptor-like 1	fibroblast growth factor receptor-like 1	Hs.193326	53834	ENSG00000127418	14.7746	16.9436	67.7025	56.7517	42.7748	46.3202	-0.474106	0.0258819	1.17548	7.95507e-16	1.64958	8.29941e-30
NM_001004356	chr4	1011822	1026898	+	3214	15076	1	FGFRL1	FGFR5|FHFR	fibroblast growth factor receptor-like 1	fibroblast growth factor receptor-like 1	Hs.193326	53834	ENSG00000127418	14.8772	16.9436	67.9532	56.9663	42.8873	46.3202	-0.477621	0.0223127	1.17266	5.469e-16	1.65029	2.65787e-30
NR_040071	chr17	78107401	78111799	-	3188	4398	1	TNRC6C-AS1	-	TNRC6C antisense RNA 1	TNRC6C antisense RNA 1	Hs.635442	100131096	ENSG00000204282	7.79771	6.81148	63.9412	53.6406	40.0732	43.4331	-0.485634	0.029701	2.19998	3.83489e-48	2.68562	3.96663e-71
NM_021923	chr4	1012464	1026898	+	3087	14434	1	FGFRL1	FGFR5|FHFR	fibroblast growth factor receptor-like 1	fibroblast growth factor receptor-like 1	Hs.193326	53834	ENSG00000127418	14.3642	16.0921	65.5711	54.8207	41.1988	44.1862	-0.487386	0.0176055	1.17278	4.15582e-16	1.66016	6.78863e-31
NM_015366	chr22	44676808	44737681	+	2016	60873	1	PRR5	FLJ20185k|PP610|PROTOR-1|PROTOR1	proline rich 5	proline rich 5	Hs.102336	55615	ENSG00000186654	103.525	110.346	170.259	170.148	117.743	122.642	-0.495103	7.60317e-06	-0.145405	0.132011	0.349698	0.000227952
NM_001017530	chr22	44676808	44737681	+	1899	60873	1	PRR5	FLJ20185k|PP610|PROTOR-1|PROTOR1	proline rich 5	proline rich 5	Hs.102336	55615	ENSG00000186654	103.525	110.346	170.259	170.148	117.743	122.642	-0.495103	7.60317e-06	-0.145405	0.132011	0.349698	0.000227952
NM_001198721	chr22	44676808	44737681	+	2555	60873	1	PRR5	FLJ20185k|PP610|PROTOR-1|PROTOR1	proline rich 5	proline rich 5	Hs.102336	55615	ENSG00000186654	103.525	110.346	170.259	170.148	117.743	122.642	-0.495103	7.60317e-06	-0.145405	0.132011	0.349698	0.000227952
NM_005654	chr5	93583337	93594609	+	3725	11272	1	NR2F1	BBOAS|BBSOAS|COUP-TFI|EAR-3|EAR3|ERBAL3|NR2F2|SVP44|TCFCOUP1|TFCOUP1	nuclear receptor subfamily 2 group F member 1	nuclear receptor subfamily 2 group F member 1	Hs.519445	7025	ENSG00000175745	18.2631	17.6247	50.15	41.7324	28.8167	35.9013	-0.500046	0.0381727	0.533152	0.00106112	1.0332	1.93275e-10
NM_001008704	chr6	34246380	34249108	-	874	2728	1	C6orf1	LBH	chromosome 6 open reading frame 1	chromosome 6 open reading frame 1	Hs.381300	221491	ENSG00000186577	5.02747	5.36404	77.9832	66.9434	46.7145	55.2328	-0.501321	0.0101443	2.97803	6.1455e-101	3.47935	2.3359e-137
NM_001287396	chr6	34246380	34249108	-	1126	2728	1	C6orf1	LBH	chromosome 6 open reading frame 1	chromosome 6 open reading frame 1	Hs.381300	221491	ENSG00000186577	5.02747	5.36404	77.9832	66.9434	46.7145	55.2328	-0.501321	0.0101443	2.97803	6.1455e-101	3.47935	2.3359e-137
NM_001008703	chr6	34246380	34249108	-	934	2728	1	C6orf1	LBH	chromosome 6 open reading frame 1	chromosome 6 open reading frame 1	Hs.381300	221491	ENSG00000186577	5.02747	5.36404	77.9832	66.9434	46.7145	55.2328	-0.501321	0.0101443	2.97803	6.1455e-101	3.47935	2.3359e-137
NM_178508	chr6	34246380	34249108	-	1186	2728	1	C6orf1	LBH	chromosome 6 open reading frame 1	chromosome 6 open reading frame 1	Hs.381300	221491	ENSG00000186577	5.02747	5.36404	77.9832	66.9434	46.7145	55.2328	-0.501321	0.0101443	2.97803	6.1455e-101	3.47935	2.3359e-137
NM_001287397	chr6	34246380	34249108	-	1160	2728	1	C6orf1	LBH	chromosome 6 open reading frame 1	chromosome 6 open reading frame 1	Hs.381300	221491	ENSG00000186577	5.02747	5.36404	77.9832	66.9434	46.7145	55.2328	-0.501321	0.0101443	2.97803	6.1455e-101	3.47935	2.3359e-137
NM_001287398	chr6	34246380	34249108	-	908	2728	1	C6orf1	LBH	chromosome 6 open reading frame 1	chromosome 6 open reading frame 1	Hs.381300	221491	ENSG00000186577	5.02747	5.36404	77.9832	66.9434	46.7145	55.2328	-0.501321	0.0101443	2.97803	6.1455e-101	3.47935	2.3359e-137
NM_022134	chr2	241776825	241804287	+	1369	16343	2	GAL3ST2	GAL3ST-2|GP3ST	galactose-3-O-sulfotransferase 2	galactose-3-O-sulfotransferase 2	Hs.632556	64090	ENSG00000154252	60.4323	59.0045	134.903	115.542	83.2982	92.3894	-0.504076	0.000349704	0.241416	0.036156	0.745492	5.06557e-11
NM_001304521	chr7	128392277	128409987	-	2408	17710	1	IMPDH1	IMPD|IMPD1|IMPDH-I|LCA11|RP10|sWSS2608	inosine monophosphate dehydrogenase 1	inosine monophosphate dehydrogenase 1	Hs.654401	3614	ENSG00000106348	30.2674	31.2477	59.9292	51.7095	35.458	42.4288	-0.513481	0.00674999	0.0237969	0.879346	0.537278	0.00014055
NM_001300868	chr11	66362521	66372476	-	2715	9955	1	SLC29A2	DER12|ENT2|HNP36	solute carrier family 29 member 2	solute carrier family 29 member 2	Hs.569017	3177	ENSG00000174669	18.7761	18.7316	68.204	59.1119	40.2983	48.4542	-0.514769	0.00664588	0.92581	3.29612e-11	1.44058	4.79839e-25
NM_001300869	chr11	66362521	66372476	-	2546	9955	1	SLC29A2	DER12|ENT2|HNP36	solute carrier family 29 member 2	solute carrier family 29 member 2	Hs.569017	3177	ENSG00000174669	18.7761	18.7316	68.204	59.1119	40.2983	48.4542	-0.514769	0.00664588	0.92581	3.29612e-11	1.44058	4.79839e-25
NM_213605	chr8	144798876	144809144	+	2334	10268	1	ZNF517	-	zinc finger protein 517	zinc finger protein 517	Hs.521942	340385	ENSG00000197363	14.2616	12.6864	25.3257	23.7091	16.0968	18.0762	-0.514808	0.043106	0.0269274	0.887411	0.541735	0.00159391
NM_001102605	chr7	128392277	128409982	-	2580	17705	1	IMPDH1	IMPD|IMPD1|IMPDH-I|LCA11|RP10|sWSS2608	inosine monophosphate dehydrogenase 1	inosine monophosphate dehydrogenase 1	Hs.654401	3614	ENSG00000106348	30.2674	31.2477	59.9292	51.7095	35.458	42.3033	-0.515743	0.00617871	0.0215343	0.890749	0.537278	0.000133578
NM_000883	chr7	128392277	128409982	-	2610	17705	1	IMPDH1	IMPD|IMPD1|IMPDH-I|LCA11|RP10|sWSS2608	inosine monophosphate dehydrogenase 1	inosine monophosphate dehydrogenase 1	Hs.654401	3614	ENSG00000106348	30.2674	31.2477	59.9292	51.7095	35.458	42.3033	-0.515743	0.00617871	0.0215343	0.890749	0.537278	0.000133578
NM_183243	chr7	128392277	128409982	-	2502	17705	1	IMPDH1	IMPD|IMPD1|IMPDH-I|LCA11|RP10|sWSS2608	inosine monophosphate dehydrogenase 1	inosine monophosphate dehydrogenase 1	Hs.654401	3614	ENSG00000106348	30.2674	31.2477	59.9292	51.7095	35.458	42.3033	-0.515743	0.00617871	0.0215343	0.890749	0.537278	0.000133578
NM_001142576	chr7	128392277	128409982	-	2511	17705	1	IMPDH1	IMPD|IMPD1|IMPDH-I|LCA11|RP10|sWSS2608	inosine monophosphate dehydrogenase 1	inosine monophosphate dehydrogenase 1	Hs.654401	3614	ENSG00000106348	30.2674	31.2477	59.9292	51.7095	35.458	42.3033	-0.515743	0.00617871	0.0215343	0.890749	0.537278	0.000133578
NM_006887	chr2	43222402	43226606	-	3692	4204	1	ZFP36L2	BRF2|ERF-2|ERF2|RNF162C|TIS11D	ZFP36 ring finger protein like 2	ZFP36 ring finger protein like 2	Hs.503093	678	ENSG00000152518	11.6966	12.6012	62.9382	48.8129	35.0078	42.6799	-0.517775	0.0410698	1.35996	6.83412e-16	1.87773	5.12025e-29
NM_001142574	chr7	128392277	128405970	-	2365	13693	1	IMPDH1	IMPD|IMPD1|IMPDH-I|LCA11|RP10|sWSS2608	inosine monophosphate dehydrogenase 1	inosine monophosphate dehydrogenase 1	Hs.654401	3614	ENSG00000106348	23.1879	24.5213	51.5291	43.6634	30.1675	35.9013	-0.52067	0.0120981	0.153216	0.325155	0.673886	7.09916e-06
NM_001142575	chr7	128392277	128405970	-	2305	13693	1	IMPDH1	IMPD|IMPD1|IMPDH-I|LCA11|RP10|sWSS2608	inosine monophosphate dehydrogenase 1	inosine monophosphate dehydrogenase 1	Hs.654401	3614	ENSG00000106348	23.1879	24.5213	51.5291	43.6634	30.1675	35.9013	-0.52067	0.0120981	0.153216	0.325155	0.673886	7.09916e-06
NM_001142573	chr7	128392277	128405970	-	2380	13693	1	IMPDH1	IMPD|IMPD1|IMPDH-I|LCA11|RP10|sWSS2608	inosine monophosphate dehydrogenase 1	inosine monophosphate dehydrogenase 1	Hs.654401	3614	ENSG00000106348	23.1879	24.5213	51.5291	43.6634	30.1675	35.9013	-0.52067	0.0120981	0.153216	0.325155	0.673886	7.09916e-06
NM_005860	chr19	676389	683392	+	2510	7003	1	FSTL3	FLRG|FSRP	follistatin like 3	follistatin like 3	Hs.529038	10272	ENSG00000070404	9.23413	9.36579	42.2514	37.6557	27.5785	27.2398	-0.534571	0.00798992	1.24628	2.48426e-17	1.78085	5.13497e-34
NM_001532	chr11	66362521	66371820	-	2514	9299	1	SLC29A2	DER12|ENT2|HNP36	solute carrier family 29 member 2	solute carrier family 29 member 2	Hs.569017	3177	ENSG00000174669	17.5448	17.2841	63.5651	55.1425	36.5837	44.9394	-0.53678	0.00674999	0.909711	4.40827e-10	1.44649	3.05408e-23
NR_125343	chr11	66362521	66371820	-	2474	9299	1	SLC29A2	DER12|ENT2|HNP36	solute carrier family 29 member 2	solute carrier family 29 member 2	Hs.569017	3177	ENSG00000174669	17.5448	17.2841	63.5651	55.1425	36.5837	44.9394	-0.53678	0.00674999	0.909711	4.40827e-10	1.44649	3.05408e-23
NM_000214	chr20	10637684	10674046	-	5986	36362	1	JAG1	AGS|AGS1|AHD|AWS|CD339|HJ1|JAGL1	jagged 1	jagged 1	Hs.224012	182	ENSG00000101384	81.5682	76.9697	317.073	278.609	186.746	221.182	-0.540341	4.20927e-05	1.04685	8.86868e-22	1.58719	1.8079e-48
NM_001077500	chr19	51012744	51020175	-	3006	7431	1	KLK10	NES1|PRSSL1	kallikrein related peptidase 10	kallikrein related peptidase 10	Hs.275464	5655	ENSG00000129451	19.1865	19.8384	111.082	102.132	62.5862	82.5982	-0.551037	0.00323817	1.57699	4.21898e-29	2.12802	5.68136e-52
NM_025216	chr2	218880533	218893929	+	2374	13396	1	WNT10A	OODD|SSPS|STHAG4	Wnt family member 10A	Wnt family member 10A	Hs.121540	80326	ENSG00000135925	23.0853	24.0956	74.3473	69.6255	43.3376	53.7265	-0.564474	0.00111232	0.723458	8.82507e-08	1.28793	1.47233e-21
NM_145888	chr19	51012744	51019698	-	2967	6954	1	KLK10	NES1|PRSSL1	kallikrein related peptidase 10	kallikrein related peptidase 10	Hs.275464	5655	ENSG00000129451	18.2631	18.6464	103.81	95.373	58.3087	74.6898	-0.578759	0.000859605	1.53141	1.43122e-29	2.11017	4.79073e-55
NM_002776	chr19	51012744	51020026	-	3105	7282	1	KLK10	NES1|PRSSL1	kallikrein related peptidase 10	kallikrein related peptidase 10	Hs.275464	5655	ENSG00000129451	18.7761	19.4127	109.076	99.2351	60.4475	78.4557	-0.580868	0.0011254	1.54472	6.53908e-29	2.12559	1.22577e-53
NM_001540	chr7	76302558	76304297	+	896	1739	1	HSPB1	CMT2F|HEL-S-102|HMN2B|HS.76067|HSP27|HSP28|Hsp25|SRP27	heat shock protein family B (small) member 1	heat shock protein family B (small) member 1	Hs.520973	3315	ENSG00000106211	2.87284	3.57603	47.8932	45.1654	26.4528	35.5247	-0.583653	0.0428275	2.94636	2.33111e-54	3.53001	1.76313e-77
NM_001042573	chr17	79074937	79088603	+	4493	13666	1	ENGASE	-	endo-beta-N-acetylglucosaminidase	endo-beta-N-acetylglucosaminidase	Hs.29288	64772	ENSG00000167280	17.6474	17.5396	39.2424	32.9353	23.9764	23.3484	-0.598911	0.00381411	0.114675	0.488634	0.713586	5.58516e-06
NM_032429	chr10	100997107	101007836	+	2847	10729	1	LZTS2	LAPSER1	leucine zipper tumor suppressor 2	leucine zipper tumor suppressor 2	Hs.523221	84445	ENSG00000107816	13.646	13.5378	48.144	37.9775	27.3533	29.1228	-0.599637	0.00596381	0.740401	4.68273e-06	1.34004	1.16859e-16
NR_125905	chr4	182138660	182144515	-	3345	5855	1	LOC90768	-	uncharacterized LOC90768	uncharacterized LOC90768	Hs.175465	90768		9.74714	10.0469	34.8542	25.5329	19.1361	20.3357	-0.603454	0.0361905	0.681353	0.000480202	1.28481	4.17828e-11
NR_027107	chr4	182138660	182144515	-	5298	5855	1	LOC90768	-	uncharacterized LOC90768	uncharacterized LOC90768	Hs.175465	90768		9.74714	10.0469	34.8542	25.5329	19.1361	20.3357	-0.603454	0.0361905	0.681353	0.000480202	1.28481	4.17828e-11
NM_181333	chr22	44702198	44737681	+	1877	35483	1	PRR5	FLJ20185k|PP610|PROTOR-1|PROTOR1	proline rich 5	proline rich 5	Hs.102336	55615	ENSG00000186654	55.61	59.4302	126.754	120.584	77.7825	83.7279	-0.608106	1.27103e-07	0.174872	0.0918531	0.782978	1.16362e-14
NM_145159	chr14	105140981	105168824	-	5720	27843	1	JAG2	HJ2|SER2	jagged 2	jagged 2	Hs.433445	3714	ENSG00000184916	25.4452	29.3745	67.4517	64.1541	41.7617	43.4331	-0.619984	9.53242e-05	0.322247	0.014873	0.942231	6.05863e-13
NM_002226	chr14	105140981	105168824	-	5834	27843	1	JAG2	HJ2|SER2	jagged 2	jagged 2	Hs.433445	3714	ENSG00000184916	25.4452	29.3745	67.4517	64.1541	41.7617	43.4331	-0.619984	9.53242e-05	0.322247	0.014873	0.942231	6.05863e-13
NM_005472	chr11	74454841	74467555	-	3069	12714	1	KCNE3	HOKPP|HYPP|MiRP2	potassium voltage-gated channel subfamily E regulatory subunit 3	potassium voltage-gated channel subfamily E regulatory subunit 3	Hs.523899	10008	ENSG00000175538	31.9091	34.9088	97.7924	90.6526	52.2302	68.5389	-0.63851	0.000394283	0.535705	0.000217935	1.17422	4.35575e-16
NM_032129	chr1	966497	975104	+	2399	8607	1	PLEKHN1	-	pleckstrin homology domain containing N1	pleckstrin homology domain containing N1	Hs.528691	84069	ENSG00000187583	11.3888	10.0469	30.3407	28.6441	20.0366	17.323	-0.647945	0.0117782	0.490635	0.00882013	1.13858	8.66808e-10
NM_001160184	chr1	966497	975104	+	2294	8607	1	PLEKHN1	-	pleckstrin homology domain containing N1	pleckstrin homology domain containing N1	Hs.528691	84069	ENSG00000187583	11.3888	10.0469	30.3407	28.6441	20.0366	17.323	-0.647945	0.0117782	0.490635	0.00882013	1.13858	8.66808e-10
NR_027251	chr2	43227211	43228855	+	1644	1644	1	LINC01126	-	long intergenic non-protein coding RNA 1126	long intergenic non-protein coding RNA 1126	Hs.194480	100129726	ENSG00000279873	4.20666	4.00175	32.8482	23.1727	17.5602	16.9464	-0.686911	0.0321574	1.75911	5.29255e-16	2.44602	1.22049e-29
NM_001085437	chr2	240886048	240896156	-	2524	10108	1	C2orf54	-	chromosome 2 open reading frame 54	chromosome 2 open reading frame 54	Hs.193745	79919	ENSG00000172478	12.3122	13.2824	31.9706	29.7169	18.6858	19.0804	-0.699884	0.00025333	0.247624	0.118576	0.947508	9.74112e-10
NM_001167601	chr2	241809065	241817413	+	2035	8348	2	NEU4	-	neuraminidase 4	neuraminidase 4	Hs.551747	129807	ENSG00000204099	8.61852	8.5995	31.2184	26.1766	16.9973	17.6996	-0.717311	0.00104271	0.6968	5.03967e-05	1.41411	1.67171e-16
NM_001167600	chr2	241809065	241817413	+	2032	8348	2	NEU4	-	neuraminidase 4	neuraminidase 4	Hs.551747	129807	ENSG00000204099	8.61852	8.5995	31.2184	26.1766	16.9973	17.6996	-0.717311	0.00104271	0.6968	5.03967e-05	1.41411	1.67171e-16
NM_000050	chr9	130444707	130501274	+	1847	56567	1	ASS1	ASS|CTLN1	argininosuccinate synthase 1	argininosuccinate synthase 1	Hs.160786	445	ENSG00000130707	86.1852	91.359	478.18	399.086	249.67	278.173	-0.725293	1.31934e-09	1.25665	6.46462e-32	1.98194	1.2393e-77
NM_054012	chr9	130444707	130501274	+	1785	56567	1	ASS1	ASS|CTLN1	argininosuccinate synthase 1	argininosuccinate synthase 1	Hs.160786	445	ENSG00000130707	86.1852	91.359	478.18	399.086	249.67	278.173	-0.725293	1.31934e-09	1.25665	6.46462e-32	1.98194	1.2393e-77
NM_139277	chr19	50976479	50983815	-	1920	7336	1	KLK7	PRSS6|SCCE|hK7	kallikrein related peptidase 7	kallikrein related peptidase 7	Hs.151254	5650	ENSG00000169035	14.0564	13.027	36.7349	29.5023	16.7722	21.2144	-0.796446	0.000833392	0.170247	0.38755	0.966693	2.94985e-07
NM_005046	chr19	50976479	50984064	-	2090	7585	1	KLK7	PRSS6|SCCE|hK7	kallikrein related peptidase 7	kallikrein related peptidase 7	Hs.151254	5650	ENSG00000169035	14.2616	13.2824	39.7439	31.6479	17.335	23.3484	-0.806652	0.00141517	0.243708	0.231084	1.05036	1.00379e-07
NM_001243126	chr19	50976479	50984064	-	1942	7585	1	KLK7	PRSS6|SCCE|hK7	kallikrein related peptidase 7	kallikrein related peptidase 7	Hs.151254	5650	ENSG00000169035	14.2616	13.2824	39.7439	31.6479	17.335	23.3484	-0.806652	0.00141517	0.243708	0.231084	1.05036	1.00379e-07
NM_001207053	chr19	50976479	50984064	-	1959	7585	1	KLK7	PRSS6|SCCE|hK7	kallikrein related peptidase 7	kallikrein related peptidase 7	Hs.151254	5650	ENSG00000169035	14.2616	13.2824	39.7439	31.6479	17.335	23.3484	-0.806652	0.00141517	0.243708	0.231084	1.05036	1.00379e-07
NM_001290332	chr11	1834310	1837521	+	1573	3211	1	SYT8	-	synaptotagmin 8	synaptotagmin 8	Hs.161031	90019	ENSG00000149043	7.1821	5.53433	20.3107	17.4868	11.0314	10.4189	-0.806987	0.011743	0.441447	0.0608438	1.24843	6.85436e-08
NM_001290333	chr11	1834310	1837521	+	1570	3211	1	SYT8	-	synaptotagmin 8	synaptotagmin 8	Hs.161031	90019	ENSG00000149043	7.1821	5.53433	20.3107	17.4868	11.0314	10.4189	-0.806987	0.011743	0.441447	0.0608438	1.24843	6.85436e-08
NM_138567	chr11	1834310	1837521	+	1557	3211	1	SYT8	-	synaptotagmin 8	synaptotagmin 8	Hs.161031	90019	ENSG00000149043	7.1821	5.53433	20.3107	17.4868	11.0314	10.4189	-0.806987	0.011743	0.441447	0.0608438	1.24843	6.85436e-08
NM_001290334	chr11	1834310	1837521	+	1554	3211	1	SYT8	-	synaptotagmin 8	synaptotagmin 8	Hs.161031	90019	ENSG00000149043	7.1821	5.53433	20.3107	17.4868	11.0314	10.4189	-0.806987	0.011743	0.441447	0.0608438	1.24843	6.85436e-08
NM_001135113	chr19	46148243	46161304	+	611	13061	1	IGFL2	UNQ645|VPRI645	IGF like family member 2	IGF like family member 2	Hs.99376	147920	ENSG00000204866	29.857	30.6517	113.966	100.093	56.958	63.0156	-0.828139	5.14318e-11	0.672292	5.02487e-09	1.50043	1.81123e-39
NM_001002915	chr19	46147782	46161304	+	899	13522	1	IGFL2	UNQ645|VPRI645	IGF like family member 2	IGF like family member 2	Hs.99376	147920	ENSG00000204866	31.2934	32.2694	122.867	112.538	63.4867	67.9112	-0.833893	2.49996e-13	0.733124	2.97883e-12	1.56702	3.85907e-51
NM_005170	chr11	2268498	2270952	-	1848	2454	1	ASCL2	ASH2|HASH2|MASH2|bHLHa45	achaete-scute family bHLH transcription factor 2	achaete-scute family bHLH transcription factor 2	Hs.152475	430	ENSG00000183734	4.51446	5.10861	42.2514	31.6479	21.1622	19.206	-0.859703	0.00081847	1.75744	3.22696e-18	2.61714	7.50914e-39
NM_005564	chr9	128149430	128153455	+	844	4025	1	LCN2	24p3|MSFI|NGAL|p25	lipocalin 2	lipocalin 2	Hs.204238	3934	ENSG00000148346	6.05349	6.98177	31.2184	25.5329	14.6335	15.8167	-0.889816	0.000139526	0.909567	1.90586e-06	1.79938	3.35746e-21
NM_002607	chr7	497260	519844	-	2806	22584	1	PDGFA	PDGF-A|PDGF1	platelet derived growth factor subunit A	platelet derived growth factor subunit A	Hs.535898	5154	ENSG00000197461	35.5001	31.418	73.3443	68.8745	36.9214	38.663	-0.904545	8.5632e-11	-0.138784	0.29506	0.765761	1.9464e-09
NM_033023	chr7	497260	519844	-	2737	22584	1	PDGFA	PDGF-A|PDGF1	platelet derived growth factor subunit A	platelet derived growth factor subunit A	Hs.535898	5154	ENSG00000197461	35.5001	31.418	73.3443	68.8745	36.9214	38.663	-0.904545	8.5632e-11	-0.138784	0.29506	0.765761	1.9464e-09
NM_001909	chr11	1752752	1763992	-	2122	11240	1	CTSD	CLN10|CPSD|HEL-S-130P	cathepsin D	cathepsin D	Hs.654447	1509	ENSG00000117984	18.0579	21.4562	106.193	81.4264	50.6543	46.1947	-0.941697	1.16159e-06	0.982071	4.35214e-09	1.92377	6.81739e-31
NM_001003693	chr6	31706907	31710595	+	897	3688	7	LY6G6F	C6orf21|G6f|LY6G6D|NG32	lymphocyte antigen 6 complex, locus G6F	lymphocyte antigen 6 complex, locus G6F	Hs.591794	259215	ENSG00000204424	5.84828	7.91835	23.8212	23.3873	11.1439	13.3061	-0.944779	0.00081239	0.512577	0.0232882	1.45736	6.40099e-11
NR_126400	chr11_KI270721v1_random	46272	48651	+	722	2376	2	LINC01219	-	long intergenic non-protein coding RNA 1219	long intergenic non-protein coding RNA 1219	Hs.17666	104355220	ENSG00000232987	1.64162	1.9583	8.14937	10.5136	4.61517	4.26799	-1.06502	0.01763	0.991706	0.00189442	2.05673	9.42768e-11
NM_001177880	chr11	67022719	67050863	+	3601	28144	1	SYT12	SYT11|sytXII	synaptotagmin 12	synaptotagmin 12	Hs.287636	91683	ENSG00000173227	57.3542	57.3867	237.209	211.666	97.4814	111.595	-1.09593	4.56437e-24	0.549765	1.14525e-07	1.6457	5.07935e-58
NM_177963	chr11	67023345	67050863	+	3510	27518	1	SYT12	SYT11|sytXII	synaptotagmin 12	synaptotagmin 12	Hs.287636	91683	ENSG00000173227	56.636	56.5353	222.039	199.114	90.2773	103.436	-1.11415	9.75326e-25	0.459495	1.0421e-05	1.57364	7.43876e-53
NM_001127213	chr8_KI270817v1_alt	8773	12698	+	1170	3925	2	LY6E	RIG-E|RIGE|SCA-2|SCA2|TSA-1	lymphocyte antigen 6 complex, locus E	lymphocyte antigen 6 complex, locus E	Hs.521903	4061	ENSG00000160932	4.41186	4.51261	16.9256	16.6286	7.4293	6.52751	-1.25539	1.28532e-06	0.334346	0.147998	1.58974	1.62416e-12
NM_002346	chr8_KI270817v1_alt	8773	12698	+	1175	3925	2	LY6E	RIG-E|RIGE|SCA-2|SCA2|TSA-1	lymphocyte antigen 6 complex, locus E	lymphocyte antigen 6 complex, locus E	Hs.521903	4061	ENSG00000160932	4.41186	4.51261	16.9256	16.6286	7.4293	6.52751	-1.25539	1.28532e-06	0.334346	0.147998	1.58974	1.62416e-12
NM_005553	chr11	71548420	71549607	+	1187	1187	1	KRTAP5-9	KRN1|KRTAP5-1|KRTAP5.9	keratin associated protein 5-9	keratin associated protein 5-9	Hs.709220	3846	ENSG00000254997	0.513007	1.27715	1.88062	1.07281	0.337695	0.251058	-2.30859	0.0492871	-1.9124	0.0145606	0.396191	0.639113
NR_107045	chr18	112256	112339	-	83	83	1	MIR8078	hsa-mir-8078	microRNA 8078	microRNA 8078		102466878	ENSG00000277521	0.410406	1.10687	1.25375	1.50194	0.22513	0.125529	-2.96016	0.00931202	-2.41599	0.0038379	0.544168	0.541906
NR_036228	chr2	219906502	219906565	-	63	63	1	MIR4268	-	microRNA 4268	microRNA 4268		100422959	ENSG00000266518	0	0.170287	1.12837	0.107281	0	0	-11.6868	0.00156662	-9.16196	0.00150435	2.52484	0.332247

## Sheet: Raw data
Gene ID (cmd=analyzeRNA.pl rna hg38 -count genes -d Input-Tpr-0h-1_S1_TD/ Input-Tpr-2h-1_S2_TD/ IP-Tpr-0h-1_S3_TD/ IP-Tpr-0h-2_S4_TD/ IP-Tpr-2h-1_S5_TD/ IP-Tpr-2h-2_S6_TD/)	chr	start	end	strand	mRNA Length(avg)	Gene Length(avg)	Copies in Genome	Symbol	Alias	Description	type	Unigene	GeneID	Ensembl	Input-Tpr-0h-1_S1_TD/ genes (Total: 48732254.5) normFactor 0.21	Input-Tpr-2h-1_S2_TD/ genes (Total: 58724370.0) normFactor 0.17	IP-Tpr-0h-1_S3_TD/ genes (Total: 39880381.5) normFactor 0.25	IP-Tpr-0h-2_S4_TD/ genes (Total: 46606504.5) normFactor 0.21	IP-Tpr-2h-1_S5_TD/ genes (Total: 44418720.5) normFactor 0.23	IP-Tpr-2h-2_S6_TD/ genes (Total: 39831399.0) normFactor 0.25	2h_0h_Log2Fold	2h_0h_padj	2h_In_Log2Fold	2h_In_padj	0h_In_Log2Fold	0h_In_padj
NM_000499	chr15	74719542	74725536	-	2607	5994	1	CYP1A1	AHH|AHRR|CP11|CYP1|CYPIA1|P1-450|P450-C|P450DX	cytochrome P450 family 1 subfamily A member 1	cytochrome P450 family 1 subfamily A member 1	Hs.72912	1543	ENSG00000140465	10.1575	8.08864	26.7049	26.4984	453.525	567.015	4.2652	9.4253e-209	5.48771	0	1.22251	3.38936e-18
NR_003284	chr3	156809271	156812021	-	2750	2750	1	PA2G4P4	PA2G4L1	proliferation-associated 2G4 pseudogene 4	proliferation-associated 2G4 pseudogene 4	Hs.745109	647033		6.66909	6.13033	19.9346	14.2684	65.8506	71.8026	2.01861	7.26978e-26	3.11177	1.55555e-65	1.09316	3.77143e-09
NM_001184718	chr3	156676664	156706768	+	3682	30104	1	TIPARP	ARTD14|PARP7|pART14	TCDD inducible poly(ADP-ribose) polymerase	TCDD inducible poly(ADP-ribose) polymerase	Hs.744050	25976	ENSG00000163659	69.1534	67.604	243.227	221.536	816.998	1036.37	1.99979	3.92074e-70	3.44262	9.9697e-214	1.44283	2.57978e-38
NM_001184717	chr3	156674926	156706768	+	4117	31842	1	TIPARP	ARTD14|PARP7|pART14	TCDD inducible poly(ADP-ribose) polymerase	TCDD inducible poly(ADP-ribose) polymerase	Hs.744050	25976	ENSG00000163659	72.4366	71.8611	273.693	246.21	913.016	1151.98	1.99427	8.99738e-71	3.52131	1.333e-227	1.52703	1.45408e-43
NM_015508	chr3	156674416	156706768	+	4032	32352	1	TIPARP	ARTD14|PARP7|pART14	TCDD inducible poly(ADP-ribose) polymerase	TCDD inducible poly(ADP-ribose) polymerase	Hs.744050	25976	ENSG00000163659	73.2574	73.0531	288.613	256.831	950.275	1189.76	1.97685	8.99738e-71	3.55297	2.6815e-235	1.57612	4.78128e-47
NM_025048	chr6	47019886	47042363	-	1438	22477	1	ADGRF1	GPR110|KPG_012|PGR19|hGPCR36	adhesion G protein-coupled receptor F1	adhesion G protein-coupled receptor F1	Hs.733762	266977	ENSG00000153292	50.1721	49.809	112.587	91.94	322.612	420.899	1.86701	8.91779e-41	2.57631	1.49293e-81	0.709298	2.50299e-07
NM_153840	chr6	46997703	47042363	-	5467	44660	1	ADGRF1	GPR110|KPG_012|PGR19|hGPCR36	adhesion G protein-coupled receptor F1	adhesion G protein-coupled receptor F1	Hs.733762	266977	ENSG00000153292	102.396	95.3608	167.877	151.588	478.289	613.586	1.77718	1.84105e-47	2.14687	9.50464e-73	0.369689	0.00260066
NM_001964	chr5	138465492	138469315	+	3135	3823	1	EGR1	AT225|G0S30|KROX-24|NGFI-A|TIS8|ZIF-268|ZNF225	early growth response 1	early growth response 1	Hs.326035	1958	ENSG00000120738	13.646	14.219	159.728	108.354	353.229	490.944	1.66073	2.34511e-18	4.60172	9.9485e-151	2.94099	4.38824e-62
NM_001242505	chr9	72149351	72252224	+	2074	102873	1	GDA	CYPIN|GUANASE|NEDASIN	guanine deaminase	guanine deaminase	Hs.494163	9615	ENSG00000119125	239.677	247.427	1209.24	1015.63	3041.51	3844.83	1.63521	1.52189e-42	3.50376	1.5986e-203	1.86855	1.57015e-58
NM_004293	chr9	72149351	72252224	+	5455	102873	1	GDA	CYPIN|GUANASE|NEDASIN	guanine deaminase	guanine deaminase	Hs.494163	9615	ENSG00000119125	239.677	247.427	1209.24	1015.63	3041.51	3844.83	1.63521	1.52189e-42	3.50376	1.5986e-203	1.86855	1.57015e-58
NM_001242506	chr9	72149351	72252224	+	5496	102873	1	GDA	CYPIN|GUANASE|NEDASIN	guanine deaminase	guanine deaminase	Hs.494163	9615	ENSG00000119125	239.677	247.427	1209.24	1015.63	3041.51	3844.83	1.63521	1.52189e-42	3.50376	1.5986e-203	1.86855	1.57015e-58
NM_000104	chr2	38067603	38076181	-	5153	8578	1	CYP1B1	CP1B|CYPIB1|GLC3A|P4501B1	cytochrome P450 family 1 subfamily B member 1	cytochrome P450 family 1 subfamily B member 1	Hs.154654	1545	ENSG00000138061	21.9567	20.6047	95.9118	84.0012	264.19	282.692	1.61175	1.94499e-51	3.3689	1.4227e-232	1.75714	7.03184e-64
NM_001242507	chr9	72114595	72252224	+	5362	137629	1	GDA	CYPIN|GUANASE|NEDASIN	guanine deaminase	guanine deaminase	Hs.494163	9615	ENSG00000119125	333.147	342.532	1353.3	1130.53	3313.02	4189.16	1.6	2.74284e-40	3.15521	1.6091e-163	1.55521	1.90805e-40
NR_027954	chr3	156673171	156675713	-	2542	2542	1	TIPARP-AS1	-	TIPARP antisense RNA 1	TIPARP antisense RNA 1	Hs.12813	100287227		5.23267	5.8749	36.7349	26.4984	84.7616	89.2512	1.47077	2.84479e-15	3.65566	6.3598e-101	2.18489	1.21057e-36
NM_001142444	chr15	74630558	74696045	-	3853	65487	1	EDC3	LSM16|MRT50|YJDC|YJEFN2	enhancer of mRNA decapping 3	enhancer of mRNA decapping 3	Hs.96852	80153	ENSG00000179151	165.907	175.651	367.599	356.924	877.67	1114.82	1.46292	2.47225e-38	2.22666	4.30585e-93	0.763738	5.91629e-12
NM_025083	chr15	74630558	74696045	-	3764	65487	1	EDC3	LSM16|MRT50|YJDC|YJEFN2	enhancer of mRNA decapping 3	enhancer of mRNA decapping 3	Hs.96852	80153	ENSG00000179151	165.907	175.651	367.599	356.924	877.67	1114.82	1.46292	2.47225e-38	2.22666	4.30585e-93	0.763738	5.91629e-12
NM_001142443	chr15	74630558	74696045	-	4068	65487	1	EDC3	LSM16|MRT50|YJDC|YJEFN2	enhancer of mRNA decapping 3	enhancer of mRNA decapping 3	Hs.96852	80153	ENSG00000179151	165.907	175.651	367.599	356.924	877.67	1114.82	1.46292	2.47225e-38	2.22666	4.30585e-93	0.763738	5.91629e-12
NM_001136053	chr3	127573064	127590759	-	1945	17695	1	TPRA1	GPR175|TMEM227|TPRA40	transmembrane protein adipocyte associated 1	transmembrane protein adipocyte associated 1	Hs.6418	131601	ENSG00000163870	39.399	36.186	123.62	109.534	290.643	336.418	1.43355	6.65233e-37	2.7362	3.7135e-140	1.30265	1.62711e-32
NR_073377	chr3	127573064	127590759	-	1884	17695	1	TPRA1	GPR175|TMEM227|TPRA40	transmembrane protein adipocyte associated 1	transmembrane protein adipocyte associated 1	Hs.6418	131601	ENSG00000163870	39.399	36.186	123.62	109.534	290.643	336.418	1.43355	6.65233e-37	2.7362	3.7135e-140	1.30265	1.62711e-32
NM_001142646	chr3	127573064	127590759	-	1781	17695	1	TPRA1	GPR175|TMEM227|TPRA40	transmembrane protein adipocyte associated 1	transmembrane protein adipocyte associated 1	Hs.6418	131601	ENSG00000163870	39.399	36.186	123.62	109.534	290.643	336.418	1.43355	6.65233e-37	2.7362	3.7135e-140	1.30265	1.62711e-32
NR_102711	chr3	195147871	195152856	+	834	4985	1	XXYLT1-AS2	-	XXYLT1 antisense RNA 2	XXYLT1 antisense RNA 2	Hs.658170	101410543	ENSG00000230266	10.0549	10.0469	27.9586	23.1727	65.2878	69.9197	1.41134	1.34934e-20	2.43524	9.52574e-66	1.02389	1.56484e-12
NR_102710	chr3	195147871	195152856	+	849	4985	1	XXYLT1-AS2	-	XXYLT1 antisense RNA 2	XXYLT1 antisense RNA 2	Hs.658170	101410543	ENSG00000230266	10.0549	10.0469	27.9586	23.1727	65.2878	69.9197	1.41134	1.34934e-20	2.43524	9.52574e-66	1.02389	1.56484e-12
NM_006022	chr13	44432143	44436924	-	3213	4781	1	TSC22D1	Ptg-2|TGFB1I4|TSC22	TSC22 domain family member 1	TSC22 domain family member 1	Hs.436383	8848	ENSG00000102804	10.2601	12.8567	160.355	127.343	329.703	411.987	1.37232	3.61626e-17	4.68676	8.8783e-213	3.31445	9.0948e-107
NM_001243797	chr13	44432143	44437254	-	2871	5111	1	TSC22D1	Ptg-2|TGFB1I4|TSC22	TSC22 domain family member 1	TSC22 domain family member 1	Hs.436383	8848	ENSG00000102804	10.8758	13.7081	166.999	131.312	336.795	425.544	1.35957	3.93196e-16	4.63741	1.376e-199	3.27785	4.47e-100
NM_005130	chr4	15935570	15938740	-	1357	3170	1	FGFBP1	FGF-BP|FGF-BP1|FGFBP|FGFBP-1|HBP17	fibroblast growth factor binding protein 1	fibroblast growth factor binding protein 1	Hs.1690	9982	ENSG00000137440	5.64308	7.15206	19.6839	18.5596	43.4501	52.5967	1.33325	2.31078e-11	2.59167	1.2541e-46	1.25842	7.34172e-12
NM_003323	chr19	48880965	48898739	-	1759	17774	1	TULP2	CT65|TUBL2	tubby like protein 2	tubby like protein 2	Hs.104636	7288	ENSG00000104804	43.9134	41.4649	317.951	304.571	660.983	860.628	1.29255	1.24139e-25	3.83721	2.0183e-238	2.54466	2.7976e-105
NR_125845	chr6	113969701	114340729	+	2006	371028	1	LOC101927768	-	uncharacterized LOC101927768	uncharacterized LOC101927768	Hs.129280	101927768	ENSG00000228624	773.718	772.252	1376.24	1230.09	2712.37	3419.92	1.23894	3.08222e-28	1.67022	8.09304e-55	0.431277	8.21966e-05
NM_000463	chr2	233760273	233773299	+	2356	13026	1	UGT1A1	BILIQTL1|GNT1|HUG-BR1|UDPGT|UDPGT 1-1|UGT1|UGT1A	UDP glucuronosyltransferase family 1 member A1	UDP glucuronosyltransferase family 1 member A1	Hs.554822	54658	ENSG00000241635	34.1663	30.9922	153.208	127.021	284.902	372.57	1.23505	1.28564e-16	3.01636	4.148e-106	1.78131	1.27709e-37
NM_000852	chr11	67583595	67586653	+	957	3058	1	GSTP1	DFN7|FAEES3|GST3|GSTP|HEL-S-22|PI	glutathione S-transferase pi 1	glutathione S-transferase pi 1	Hs.523836	2950	ENSG00000084207	3.79625	4.42746	44.132	39.3722	88.5888	106.072	1.22657	3.70031e-15	4.24871	1.5468e-192	3.02214	9.86545e-98
NM_001165252	chr17	41059241	41060092	-	851	851	2	KRTAP2-3	KAP2.3|KRTAP2.3	keratin associated protein 2-3	keratin associated protein 2-3	Hs.406714	730755	ENSG00000212724	0.71821	1.70287	9.27774	8.90434	19.0235	22.7208	1.20383	0.0245456	3.79334	6.8918e-25	2.58951	3.38027e-12
NM_019093	chr2	233729127	233773299	+	2344	44172	1	UGT1A3	UDPGT|UDPGT 1-3|UGT-1C|UGT1-03|UGT1.3|UGT1A3S|UGT1C	UDP glucuronosyltransferase family 1 member A3	UDP glucuronosyltransferase family 1 member A3	Hs.554822	54659	ENSG00000243135	89.1607	87.8681	224.797	190.853	413.452	517.054	1.16792	2.27223e-20	2.07647	3.81582e-69	0.908551	4.16921e-14
NR_036488	chr17	72403322	72592804	-	2256	189482	1	LINC00673	HI-LNC75|HILNC75|LUCAIR1|SLNCR|SLNCR1	long intergenic non-protein coding RNA 673	long intergenic non-protein coding RNA 673	Hs.157726	100499467		442.725	445.471	1467.26	1305.93	2719.35	3368.95	1.1394	2.65046e-25	2.45974	4.0487e-125	1.32034	9.77984e-37
NM_001199880	chr8	22687661	22692389	-	3909	4728	1	EGR3	EGR-3|PILOT	early growth response 3	early growth response 3	Hs.534313	1960	ENSG00000179388	5.64308	5.61947	9.52849	8.79706	20.2617	19.8336	1.13845	2.89621e-07	1.51894	3.89904e-15	0.38049	0.0572802
NM_000147	chr1	23845081	23868369	-	2117	23288	1	FUCA1	FUCA	fucosidase, alpha-L- 1, tissue	fucosidase, alpha-L- 1, tissue	Hs.370858	2517	ENSG00000179163	57.0464	63.7725	148.193	136.14	272.633	347.59	1.12923	1.86609e-17	2.04227	1.37409e-61	0.913047	3.45262e-13
NM_007120	chr2	233718792	233773299	+	2373	54507	1	UGT1A4	HUG-BR2|UDPGT|UDPGT 1-4|UGT-1D|UGT1-04|UGT1.4|UGT1A4S|UGT1D	UDP glucuronosyltransferase family 1 member A4	UDP glucuronosyltransferase family 1 member A4	Hs.554822	54657	ENSG00000244474	107.116	108.558	245.233	213.704	443.282	547.056	1.11484	6.06233e-21	1.88181	3.5304e-64	0.766969	1.27939e-11
NM_002306	chr14	55129217	55145430	+	999	16213	1	LGALS3	CBP35|GAL3|GALBP|GALIG|L31|LGALS2|MAC2	galectin 3	galectin 3	Hs.531081	3958	ENSG00000131981	38.0651	40.7837	415.618	334.181	729.535	877.197	1.10618	1.40476e-17	4.03223	1.0578e-248	2.92606	2.6846e-131
NM_001177388	chr14	55129217	55145430	+	726	16213	1	LGALS3	CBP35|GAL3|GALBP|GALIG|L31|LGALS2|MAC2	galectin 3	galectin 3	Hs.531081	3958	ENSG00000131981	38.0651	40.7837	415.618	334.181	729.535	877.197	1.10618	1.40476e-17	4.03223	1.0578e-248	2.92606	2.6846e-131
NM_001242412	chr5	304176	438290	+	5605	134114	1	AHRR	AHH|AHHR|bHLHe77	aryl-hydrocarbon receptor repressor	aryl-hydrocarbon receptor repressor	Hs.50823	57491	ENSG00000063438	233.829	244.958	890.663	773.819	1620.15	1945.7	1.10493	3.21707e-24	2.5801	5.3432e-140	1.47516	2.15682e-46
NM_020731	chr5	304176	438290	+	5659	134114	1	AHRR	AHH|AHHR|bHLHe77	aryl-hydrocarbon receptor repressor	aryl-hydrocarbon receptor repressor	Hs.50823	57491	ENSG00000063438	233.829	244.958	890.663	773.819	1620.15	1945.7	1.10493	3.21707e-24	2.5801	5.3432e-140	1.47516	2.15682e-46
NM_019078	chr2	233712992	233773299	+	2344	60307	1	UGT1A5	UDPGT|UDPGT 1-5|UGT1E	UDP glucuronosyltransferase family 1 member A5	UDP glucuronosyltransferase family 1 member A5	Hs.554822	54579	ENSG00000240224	118.197	118.775	266.171	237.413	481.103	594.255	1.09945	1.25636e-21	1.86473	9.37814e-67	0.76528	3.47671e-12
NM_153690	chr3	194685893	194689037	+	3144	3144	1	FAM43A	-	family with sequence similarity 43 member A	family with sequence similarity 43 member A	Hs.435080	131583	ENSG00000185112	5.64308	4.17203	35.7319	31.5407	64.8375	78.2046	1.09387	2.40495e-07	3.54785	7.49972e-84	2.45398	1.41858e-40
NM_001199881	chr8	22687661	22692580	-	3903	4919	1	EGR3	EGR-3|PILOT	early growth response 3	early growth response 3	Hs.534313	1960	ENSG00000179388	5.84828	5.78976	10.1554	9.22618	20.5994	20.2102	1.08326	1.09137e-06	1.49713	6.02928e-15	0.413869	0.0365854
NM_014330	chr19	48872392	48876062	+	2382	3670	1	PPP1R15A	GADD34	protein phosphatase 1 regulatory subunit 15A	protein phosphatase 1 regulatory subunit 15A	Hs.631593	23645	ENSG00000087074	11.3888	9.1955	271.562	237.628	478.74	591.744	1.07713	3.57777e-13	5.38293	0	4.3058	1.7554e-224
NM_004430	chr8	22687661	22693302	-	4333	5641	1	EGR3	EGR-3|PILOT	early growth response 3	early growth response 3	Hs.534313	1960	ENSG00000179388	6.46389	6.38576	11.033	10.8354	23.7512	22.0931	1.0771	5.9589e-07	1.52314	3.94672e-16	0.44604	0.0204593
NM_001243798	chr13	44432143	44474301	-	2876	42158	1	TSC22D1	Ptg-2|TGFB1I4|TSC22	TSC22 domain family member 1	TSC22 domain family member 1	Hs.436383	8848	ENSG00000102804	93.0595	88.6344	229.561	196.003	400.282	493.078	1.07536	8.28831e-18	1.98038	3.16234e-65	0.905027	1.8187e-14
NM_178496	chr3	192796816	192918161	-	3366	121345	1	MB21D2	C3orf59	Mab-21 domain containing 2	Mab-21 domain containing 2	Hs.151443	151963	ENSG00000180611	272.304	273.481	547.011	511.409	987.984	1229.43	1.07123	8.67331e-23	1.70504	6.21468e-62	0.633803	1.31357e-09
NM_003992	chr15	74608372	74630201	+	1845	21829	1	CLK3	PHCLK3|PHCLK3/152	CDC like kinase 3	CDC like kinase 3	Hs.511790	1198	ENSG00000179335	37.0391	34.994	194.958	155.021	343.887	386.128	1.06867	2.01935e-16	3.02556	2.3307e-140	1.95689	3.1739e-59
NM_001036645	chr1	70354810	70368022	+	898	13212	1	HHLA3	-	HERV-H LTR-associating 3	HERV-H LTR-associating 3	Hs.142245	11147	ENSG00000197568	29.9596	29.8854	55.0396	61.5794	109.076	135.069	1.06825	4.83696e-13	1.71109	1.01289e-36	0.642847	2.92721e-06
NM_001036646	chr1	70354810	70368022	+	797	13212	1	HHLA3	-	HERV-H LTR-associating 3	HERV-H LTR-associating 3	Hs.142245	11147	ENSG00000197568	29.9596	29.8854	55.0396	61.5794	109.076	135.069	1.06825	4.83696e-13	1.71109	1.01289e-36	0.642847	2.92721e-06
NR_027404	chr1	70354810	70368022	+	849	13212	1	HHLA3	-	HERV-H LTR-associating 3	HERV-H LTR-associating 3	Hs.142245	11147	ENSG00000197568	29.9596	29.8854	55.0396	61.5794	109.076	135.069	1.06825	4.83696e-13	1.71109	1.01289e-36	0.642847	2.92721e-06
NM_001031693	chr1	70354810	70368022	+	801	13212	1	HHLA3	-	HERV-H LTR-associating 3	HERV-H LTR-associating 3	Hs.142245	11147	ENSG00000197568	29.9596	29.8854	55.0396	61.5794	109.076	135.069	1.06825	4.83696e-13	1.71109	1.01289e-36	0.642847	2.92721e-06
NM_001130028	chr15	74614994	74630201	+	2695	15207	1	CLK3	PHCLK3|PHCLK3/152	CDC like kinase 3	CDC like kinase 3	Hs.511790	1198	ENSG00000179335	29.7544	26.5648	184.427	141.933	320.36	356.879	1.06174	3.01277e-13	3.27239	3.5873e-135	2.21064	3.69143e-62
NM_001195194	chr11	128935371	128937834	-	598	2463	1	TP53AIP1	P53AIP1	tumor protein p53 regulated apoptosis inducing protein 1	tumor protein p53 regulated apoptosis inducing protein 1	Hs.160953	63970	ENSG00000120471	4.00146	3.15031	29.4631	20.7053	48.9658	54.6052	1.0553	3.00898e-05	3.54045	2.17262e-64	2.48515	3.4231e-32
NM_032947	chr5	150777946	150796736	+	2333	18790	1	SMIM3	C5orf62|MST150|NID67	small integral membrane protein 3	small integral membrane protein 3	Hs.29444	85027	ENSG00000256235	54.8918	50.5753	169.632	141.075	284.902	357.883	1.05421	7.60706e-14	2.28978	7.7288e-71	1.23557	2.43823e-21
NM_199001	chr9	137224635	137226311	+	1296	1676	1	CYSRT1	C9orf169	cysteine rich tail 1	cysteine rich tail 1	Hs.495540	375791	ENSG00000197191	2.77024	1.9583	8.77625	7.83152	15.4214	18.7038	1.04427	0.00307901	2.53385	2.4185e-21	1.48958	3.35156e-08
NM_001243186	chr6	37170146	37175428	+	2708	5282	1	PIM1	PIM	Pim-1 proto-oncogene, serine/threonine kinase	Pim-1 proto-oncogene, serine/threonine kinase	Hs.81170	5292	ENSG00000137193	12.3122	12.6012	67.9532	64.9051	117.743	154.275	1.03689	3.92799e-12	3.13038	8.1949e-119	2.09349	1.31752e-53
NM_002648	chr6	37170146	37175428	+	2708	5282	1	PIM1	PIM	Pim-1 proto-oncogene, serine/threonine kinase	Pim-1 proto-oncogene, serine/threonine kinase	Hs.81170	5292	ENSG00000137193	12.3122	12.6012	67.9532	64.9051	117.743	154.275	1.03689	3.92799e-12	3.13038	8.1949e-119	2.09349	1.31752e-53
NM_004214	chr11	65883740	65888539	-	1428	4799	1	FIBP	FGFIBP|FIBP-1|TROFAS	FGF1 intracellular binding protein	FGF1 intracellular binding protein	Hs.7768	9158	ENSG00000172500	12.107	14.3893	40.2454	36.1538	77.67	76.4472	1.0215	1.17185e-10	2.22748	6.72298e-55	1.20598	8.12106e-17
NM_198897	chr11	65883740	65888539	-	1449	4799	1	FIBP	FGFIBP|FIBP-1|TROFAS	FGF1 intracellular binding protein	FGF1 intracellular binding protein	Hs.7768	9158	ENSG00000172500	12.107	14.3893	40.2454	36.1538	77.67	76.4472	1.0215	1.17185e-10	2.22748	6.72298e-55	1.20598	8.12106e-17
NM_000691	chr17	19737985	19748433	-	1777	10448	1	ALDH3A1	ALDH3|ALDHIII	aldehyde dehydrogenase 3 family member A1	aldehyde dehydrogenase 3 family member A1	Hs.531682	218	ENSG00000108602	19.1865	18.3059	137.411	103.419	218.714	265.996	1.01627	2.29602e-10	3.37539	9.1913e-123	2.35913	2.05917e-60
NM_001072	chr2	233692866	233773305	+	2483	80439	1	UGT1A6	GNT1|HLUGP|HLUGP1|UDPGT|UDPGT 1-6|UGT1|UGT1A6S|UGT1F	UDP glucuronosyltransferase family 1 member A6	UDP glucuronosyltransferase family 1 member A6	Hs.554822	54578	ENSG00000167165	165.291	175.651	443.702	389.216	744.393	923.518	1.00685	2.86114e-17	1.97317	2.02578e-71	0.96633	6.49159e-18
NM_004063	chr8	94127166	94208587	-	3697	81421	1	CDH17	CDH16|HPT-1|HPT1	cadherin 17	cadherin 17	Hs.591853	1015	ENSG00000079112	174.217	169.776	308.172	274.103	522.19	642.709	1.00547	3.46825e-18	1.44246	7.18954e-41	0.436987	7.02137e-05
NM_001185156	chr1	206897443	206904139	+	1978	6696	1	IL24	C49A|FISP|IL10B|MDA7|MOB5|ST16	interleukin 24	interleukin 24	Hs.58831	11009	ENSG00000162892	14.672	13.027	25.5765	21.1344	42.5496	50.5882	1.00214	1.79531e-07	1.43274	1.3736e-17	0.430603	0.0123648
NM_006850	chr1	206897443	206904139	+	1975	6696	1	IL24	C49A|FISP|IL10B|MDA7|MOB5|ST16	interleukin 24	interleukin 24	Hs.58831	11009	ENSG00000162892	14.672	13.027	25.5765	21.1344	42.5496	50.5882	1.00214	1.79531e-07	1.43274	1.3736e-17	0.430603	0.0123648
NM_001185157	chr1	206897443	206904139	+	1819	6696	1	IL24	C49A|FISP|IL10B|MDA7|MOB5|ST16	interleukin 24	interleukin 24	Hs.58831	11009	ENSG00000162892	14.672	13.027	25.5765	21.1344	42.5496	50.5882	1.00214	1.79531e-07	1.43274	1.3736e-17	0.430603	0.0123648
NM_001185158	chr1	206897443	206904139	+	1620	6696	1	IL24	C49A|FISP|IL10B|MDA7|MOB5|ST16	interleukin 24	interleukin 24	Hs.58831	11009	ENSG00000162892	14.672	13.027	25.5765	21.1344	42.5496	50.5882	1.00214	1.79531e-07	1.43274	1.3736e-17	0.430603	0.0123648
NM_205862	chr2	233691675	233773299	+	1690	81624	1	UGT1A6	GNT1|HLUGP|HLUGP1|UDPGT|UDPGT 1-6|UGT1|UGT1A6S|UGT1F	UDP glucuronosyltransferase family 1 member A6	UDP glucuronosyltransferase family 1 member A6	Hs.554822	54578	ENSG00000167165	168.779	178.887	479.183	426.228	808.893	996.701	1.00085	3.92192e-18	2.05955	1.3049e-82	1.05871	1.42359e-22
NM_173558	chr6	37005647	37029069	+	3044	23422	1	FGD2	ZFYVE4	FYVE, RhoGEF and PH domain containing 2	FYVE, RhoGEF and PH domain containing 2	Hs.509664	221472	ENSG00000146192	46.2733	46.0626	76.8548	74.4531	133.953	167.33	0.997424	1.6439e-14	1.38864	4.58765e-31	0.391216	0.00141953
NR_003225	chr14	55136983	55145430	+	1955	8447	1	LGALS3	CBP35|GAL3|GALBP|GALIG|L31|LGALS2|MAC2	galectin 3	galectin 3	Hs.531081	3958	ENSG00000131981	18.0579	19.2424	135.53	100.415	209.146	258.967	0.995401	4.03222e-09	3.33241	2.0742e-110	2.33701	9.64772e-55
NM_001144663	chr8	94127166	94217303	-	3698	90137	1	CDH17	CDH16|HPT-1|HPT1	cadherin 17	cadherin 17	Hs.591853	1015	ENSG00000079112	199.355	196.511	335.378	305.108	574.307	696.687	0.99377	4.30667e-20	1.36587	3.04588e-41	0.372102	0.000338532
NR_037642	chr1	180269663	180274681	-	2656	5018	1	LHX4-AS1	-	LHX4 antisense RNA 1	LHX4 antisense RNA 1	Hs.496545	100527964	ENSG00000230124	8.82372	6.89663	27.2064	21.8854	46.602	50.4627	0.992023	7.85204e-06	2.31108	3.53105e-35	1.31905	3.21843e-12
NM_019077	chr2	233681938	233773299	+	2332	91361	1	UGT1A7	UDPGT|UDPGT 1-7|UGT-1G|UGT1-07|UGT1.7|UGT1G	UDP glucuronosyltransferase family 1 member A7	UDP glucuronosyltransferase family 1 member A7	Hs.554822	54577	ENSG00000244122	190.12	203.152	516.043	458.412	860.786	1059.47	0.983678	1.84023e-17	1.97058	2.15458e-75	0.986902	1.1199e-19
NM_001254759	chr11	126406182	126414641	+	1870	8459	1	ST3GAL4	CGS23|NANTA3|SAT3|SIAT4|SIAT4C|ST3GalIV|STZ	ST3 beta-galactoside alpha-2,3-sialyltransferase 4	ST3 beta-galactoside alpha-2,3-sialyltransferase 4	Hs.591947	6484	ENSG00000110080	13.133	12.7715	37.3617	29.395	61.0103	69.9197	0.97957	2.59524e-08	2.02162	4.65452e-39	1.04205	3.10611e-11
NR_046652	chr3	23804024	23806905	-	777	2881	1	UBE2E1-AS1	-	UBE2E1 antisense RNA 1	UBE2E1 antisense RNA 1	Hs.695913	100874092	ENSG00000223791	4.10406	6.55605	10.6569	10.299	18.6858	22.2187	0.969712	0.00839834	1.62429	1.35417e-09	0.654582	0.0173094
NM_021027	chr2	233671898	233773305	+	2375	101407	1	UGT1A9	HLUGP4|LUGP4|UDPGT|UDPGT 1-9|UGT-1I|UGT1-09|UGT1-9|UGT1.9|UGT1A9S|UGT1AI|UGT1I	UDP glucuronosyltransferase family 1 member A9	UDP glucuronosyltransferase family 1 member A9	Hs.554822	54600	ENSG00000241119	210.743	220.777	526.324	470.321	875.419	1067.37	0.968142	3.48828e-18	1.85365	7.03837e-72	0.885512	3.30683e-17
NM_005117	chr11	69698238	69704338	-	2136	6100	1	FGF19	-	fibroblast growth factor 19	fibroblast growth factor 19	Hs.249200	9965	ENSG00000162344	14.4668	14.9001	31.093	35.0809	56.3951	72.8069	0.966767	1.80075e-07	1.81933	1.58442e-29	0.852566	1.81631e-07
NM_001130448	chr15	40769961	40772449	+	2488	2488	1	C15orf62	-	chromosome 15 open reading frame 62	chromosome 15 open reading frame 62	Hs.631715	643338	ENSG00000188277	6.66909	6.81148	63.0636	51.3877	96.2432	126.533	0.965694	5.22728e-08	3.72828	8.0484e-129	2.76259	4.53179e-71
NM_001143819	chr12	113221438	113298584	+	5365	77146	1	TPCN1	TPC1	two pore segment channel 1	two pore segment channel 1	Hs.524763	53373	ENSG00000186815	152.774	155.813	492.849	435.883	804.165	1002.98	0.965234	1.95129e-16	2.23252	3.04685e-94	1.26728	4.9007e-31
NM_017901	chr12	113221438	113298584	+	5272	77146	1	TPCN1	TPC1	two pore segment channel 1	two pore segment channel 1	Hs.524763	53373	ENSG00000186815	152.774	155.813	492.849	435.883	804.165	1002.98	0.965234	1.95129e-16	2.23252	3.04685e-94	1.26728	4.9007e-31
[truncated: 1,246 more rows]
