# Supplementary material for: Nucleoporin TPR is an integral component of the TREX-2 mRNA export pathway
Source: Nat Commun. 2020 Sep 11;11:4577. doi: 10.1038/s41467-020-18266-2 (PMC7486939; doi:10.1038/s41467-020-18266-2)
Supplement: Supplementary file 8 — Supplementary Data 5 [file 41467_2020_18266_MOESM8_ESM.xlsx]

## Sheet: Sheet1
gene	symbol	ensembl	uniprot	alias	Anabolic t_0h auxin vs. 0h untreated_log2FoldChange	Anabolic t, 0.5h auxin vs. 0.5h untreated_log2FoldChange	Anabolic t, 1h auxin vs. 1h untreated_log2FoldChange	Anabolic t, 2h auxin vs. 2h untreated_log2FoldChange		Anabolic t0, auxin vs. untreatedpadj	Anabolic t0.5, auxin vs. untreatedpadj	Anabolic t1, auxin vs. untreatedpadj	Anabolic t2, auxin vs. untreatedpadj		Anabolic untreated, t0.5 vs. t0_log2FoldChange	Anabolic untreated, t1 vs. t0_log2FoldChange	Anabolic untreated, t2 vs. t0_log2FoldChange	Anabolic auxin, t0.5 vs. t0_log2FoldChange	Anabolic auxin, t1 vs. t0_log2FoldChange	Anabolic auxin, t2 vs. t0_log2FoldChange		Anabolic untreated, t0.5 vs. t0padj	Anabolic untreated, t1 vs. t0padj	Anabolic untreated, t2 vs. t0padj	Anabolic auxin, t0.5 vs. t0padj	Anabolic auxin, t1 vs. t0padj	Anabolic auxin, t2 vs. t0padj			41_CTCTCG_S41_R1_001_t0_untreated_1	42_TGACAC_S42_R1_001_t0_untreated_2	43_AAGACA_S43_R1_001_t0_untreated_3	44_ACAGAT_S44_R1_001_t0_auxin_1	45_TAGGCT_S45_R1_001_t0_auxin_2	46_CTCCAT_S46_R1_001_t0_auxin_3	47_GCATGG_S47_R1_001_t0.5_untreated_1	48_AATAGC_S48_R1_001_t0.5_untreated_2	49_GTGCCA_S49_R1_001_t0.5_untreated_3	50_TCGAGG_S50_R1_001_t0.5_auxin_1	51_CACTAA_S51_R1_001_t0.5_auxin_2	52_GGTATA_S52_R1_001_t0.5_auxin_3	53_CGCCTG_S53_R1_001_t1_untreated_1	54_AATGAA_S54_R1_001_t1_untreated_2	55_ACAACG_S55_R1_001_t1_untreated_3	56_ATATCC_S56_R1_001_t1_auxin_1	57_AGTACT_S57_R1_001_t1_auxin_2	58_ATAAGA_S58_R1_001_t1_auxin_3	59_GGTGAG_S59_R1_001_t2_untreated_1	60_TTCCGC_S60_R1_001_t2_untreated_2
FOS	FOS	ENSG00000170345	P01100	AP-1	0.153028	1.40909	1.58053	2.90476		0.999572	3.2877e-07	3.38832e-14	9.41568e-29		5.02544	6.35975	4.33828	5.4977	7.07778	6.54475		4.31078e-07	4.59293e-11	2.5935e-06	2.46762e-16	3.50431e-27	9.64013e-24		FOS	0	1.44447	0	1.4867	2.41558	0	22.3359	31.7283	37.0752	100.746	74.3172	80.8894	62.8951	98.6316	67.9372	223.952	337.344	213.096	16.7584	20.9644
AQP3	AQP3	ENSG00000165272	Q92482	AQP-3	0.391798	0.717216	1.62715	1.90466		0.999572	0.147087	5.38666e-10	5.91947e-13		0.852035	1.60614	1.9653	1.10809	2.93557	3.51238		0.0678003	4.78582e-05	3.40491e-07	0.00753374	5.6205e-20	2.12573e-28		AQP3	8.57554	6.50013	9.18225	14.1236	8.85711	12.4859	18.7622	8.92358	16.1196	19.9954	29.7269	28.3973	26.955	28.0826	19.9815	95.9796	98.818	84.2663	33.5169	29.6995
EGR1	EGR1	ENSG00000120738	P18146	AT225	1.08654	0.520848	0.675747	1.73257		0.00205207	3.66847e-05	1.00132e-21	5.94967e-152		3.72859	5.33667	4.55671	3.09971	4.86568	5.14737		3.99695e-148	0	9.51476e-226	1.02896e-147	0	0		EGR1	55.3512	50.5566	42.2384	72.1048	130.441	138.385	554.824	687.116	759.235	1020.54	917.817	946.578	1989.68	2116.47	1990.96	3260.4	3353	3219.94	1174.08	1283.19
IER3	IER3	ENSG00000137331	A0A1U9X7X2	DIF-2	0.510175	0.167833	0.54015	1.53757		0.999572	0.14371	1.7059e-11	7.31952e-246		4.38229	5.58468	5.15771	4.01841	5.59936	6.16724		0	0	0	0	0	0		IER3	113.041	102.558	128.552	173.2	170.701	151.911	2459.63	2379.62	2352.66	3050.84	2441.32	2596.2	5527.78	5841.18	5149.64	8420.02	7443.16	8365.86	4080.19	4018.17
JUN	JUN	ENSG00000177606	P05412	AP-1	0.220651	1.41623	1.22551	1.5123		0.999572	5.23869e-10	4.12823e-17	1.06911e-26		3.18412	5.30924	5.1112	4.26797	6.20129	6.28048		1.07057e-14	6.21414e-43	5.17784e-40	6.92345e-33	1.71248e-71	3.88828e-73		JUN	3.11838	4.33342	5.50935	3.71674	7.24673	6.24294	37.5243	53.5415	36.2692	114.589	111.476	124.776	164.725	175.345	211.005	396.522	521.35	429.434	143.925	164.221
DUSP6	DUSP6	ENSG00000139318	A0A024RBC1	HH19	0.386042	0.732477	0.750798	1.37959		0.999572	3.66124e-13	7.1206e-20	8.69142e-124		3.0993	4.67096	4.4331	3.44291	5.03872	5.42648		1.12179e-143	0	0	1.1041e-238	0	0		DUSP6	72.5023	72.9459	75.2945	87.7152	91.7919	116.535	670.971	556.237	677.831	1123.59	1035.8	1024.89	1834.94	2055.51	1771.16	3076.19	3393.89	3173.76	1653.17	1560.1
GDF15	GDF15	ENSG00000130513	Q99988	GDF-15	0.837326	0.228266	0.247144	1.33379		2.50793e-06	0.00473129	0.0970865	1.02692e-81		4.5685	6.1521	5.61721	3.9387	5.54648	6.10132		0	0	0	2.46585e-278	0	0		GDF15	150.462	150.947	152.425	231.925	298.726	300.702	3664.88	3796.49	3403.66	4320.55	4125.53	4295.74	10524.4	11262.5	10726.1	14141	10492.9	14246.7	6572.27	8225.03
SLC45A4	SLC45A4	ENSG00000022567	Q5BKX6	SLC45A4	0.362661	-0.340536	0.744255	1.28628		0.999572	NA	NA	0.00115201		1.45951	1.82831	3.30346	0.0874224	2.15692	3.92672		0.0649628	0.00892445	6.95985e-07	0.939642	0.000316022	2.70692e-12		SLC45A4	0	3.61118	1.83645	4.46009	2.41558	4.16196	2.68031	6.94056	7.25384	6.15243	1.85793	3.4421	8.98501	6.84942	6.39409	19.3898	11.3584	21.0666	22.6732	19.2173
HBEGF	HBEGF	ENSG00000113070	Q99075	DTR	0.516539	0.474576	0.442528	1.1859		0.999572	0.25934	0.143289	2.8765e-06		3.35338	4.9582	4.65992	2.80706	4.37953	4.87338		3.69643e-09	2.34339e-20	2.4328e-18	3.26954e-10	1.76497e-26	1.08311e-32		HBEGF	1.55919	3.61118	0.918225	1.4867	7.24673	6.24294	29.4834	21.8132	24.1795	30.7622	37.1586	40.4447	78.8684	81.5081	70.335	115.369	101.09	106.953	69.9912	63.7667
MMP15	MMP15	ENSG00000102996	A0A024R6U8	MMP-15	-0.192692	0.100851	0.818793	1.0575		0.999572	0.918283	NA	0.00766162		1.50245	2.19339	3.44476	2.57893	4.29703	5.5853		0.0412175	0.000682024	2.70802e-08	0.0131679	1.6192e-06	2.67959e-10		MMP15	1.55919	4.33342	0	0	0	3.12147	8.93437	4.95755	5.64187	12.3049	8.36068	0.860525	8.98501	12.329	10.3904	24.2373	32.9393	17.8256	22.6732	32.3201
MUC5AC	MUC5AC	ENSG00000215182	P98088	MUC5	0.0823957	0.721924	0.465117	1.05063		0.999572	0.183185	0.372322	0.00406418		1.88562	2.93718	3.30762	2.51147	3.32307	4.29712		0.00168875	3.46783e-08	2.59841e-10	2.02009e-05	3.36985e-10	9.45378e-17		MUC5AC	4.67757	0.722237	3.6729	2.23005	4.02596	4.16196	15.1884	5.94906	13.7017	22.3026	16.7214	24.0947	23.96	28.0826	21.5801	46.5355	24.9885	39.7024	26.6164	31.4466
CYR61	CYR61	NA	NA	NA	0.377624	0.0554904	0.420609	1.05009		0.999572	0.890676	0.0868857	4.27618e-08		5.40486	6.82223	6.66545	4.49745	6.30039	6.79626		1.83777e-16	3.26674e-26	1.79871e-25	4.65281e-21	4.58036e-42	6.35681e-49		CYR61	1.55919	0	2.75468	1.4867	4.02596	4.16196	88.4502	66.4311	76.5683	99.9771	58.5248	81.7499	253.577	167.811	201.414	245.281	333.937	269.814	169.556	242.837
DDIT4	DDIT4	ENSG00000168209	A0A024QZQ6	Dig2	0.573209	0.764807	0.991251	1.01846		0.999572	0.0166841	8.69052e-09	5.01587e-09		2.88725	4.48039	4.96957	2.78855	4.61767	5.11495		1.55785e-12	5.03417e-32	1.15851e-39	2.10528e-17	3.43327e-51	1.25298e-62		DDIT4	7.79595	1.44447	4.59113	6.69014	5.63634	15.6073	36.6309	39.6604	32.2393	73.8292	52.951	61.9578	107.82	106.851	111.897	249.159	204.451	222.819	134.068	155.486
KLF6	KLF6	ENSG00000067082	D3GC14	BCD1	0.165669	0.101223	0.587585	1.01775		0.999572	0.69108	1.25606e-06	2.72227e-28		4.30309	6.00871	6.14974	4.17738	6.37976	6.94819		1.807e-43	1.64334e-87	7.44537e-92	2.78458e-44	7.29962e-107	1.21174e-126		KLF6	2.33878	7.9446	10.1005	5.20344	7.24673	12.4859	150.097	150.709	121.703	159.963	158.853	134.242	488.185	443.157	442.791	678.643	775.778	640.91	486.981	499.651
PTGS2	PTGS2	ENSG00000073756	P35354	COX-2	-0.10698	0.571009	0.820973	0.97059		0.999572	0.457333	NA	0.0680662		2.07567	3.32599	3.55891	4.2217	5.87291	6.20775		0.0366169	0.000231695	6.3343e-05	0.000242745	6.01728e-08	7.25581e-09		PTGS2	0.779595	0	1.83645	0	0	0	4.46718	5.94906	3.22393	6.15243	14.8634	3.4421	5.99001	12.329	14.3867	17.4508	22.7168	38.0819	5.91475	19.2173
FUCA1	FUCA1	ENSG00000179163	P04066	FUCA	0.491503	0.324509	0.329529	0.900858		0.999572	0.42789	0.24055	3.56512e-06		2.28756	4.19737	4.23206	1.95502	3.86985	4.48908		1.32042e-10	5.21665e-39	9.27699e-40	8.65537e-09	5.40129e-38	5.09227e-51		FUCA1	5.45716	9.38908	5.50935	12.6369	8.85711	12.4859	40.2046	26.7707	37.8812	58.4481	37.1586	37.8631	143.76	132.879	122.287	165.783	201.044	145.845	134.068	151.992
NFKBIZ	NFKBIZ	ENSG00000144802	Q9BYH8	IKBZ	0.434141	-0.459381	0.425756	0.898056		0.999572	0.0911868	0.0534268	6.32094e-08		5.61884	6.5535	6.71248	4.0714	5.92563	6.56429		3.2661e-18	4.79637e-25	1.57135e-26	5.69346e-19	2.80976e-41	1.36903e-50		NFKBIZ	1.55919	0	2.75468	2.23005	4.02596	4.16196	86.6633	85.2698	94.2999	66.9077	55.7379	68.842	156.738	174.66	176.637	258.854	196.5	239.835	222.789	175.577
TNS4	TNS4	ENSG00000131746	Q6PJP3	CTEN	-0.26429	0.722157	0.32933	0.888297		0.999572	0.105759	0.362491	0.000512881		1.21462	3.20359	3.26099	2.38589	3.94525	4.5883		0.00267783	2.8932e-22	3.97871e-23	3.68954e-08	4.14586e-24	1.57667e-32		TNS4	8.57554	5.77789	8.26403	5.94679	5.63634	5.20245	21.4425	14.8726	16.9256	26.1478	35.3007	31.8394	66.8884	71.2339	75.1306	96.949	80.6446	97.2303	74.9201	72.5018
ID1	ID1	ENSG00000125968	P41134	ID	0.316165	0.498219	0.861415	0.848291		0.999572	0.00170845	2.15576e-13	1.72922e-14		2.26126	3.46864	4.22561	2.43314	4.02084	4.75422		7.95004e-37	1.55162e-93	8.55806e-141	1.44433e-48	2.13191e-141	6.35069e-198		ID1	42.0981	37.5563	33.0561	26.0172	58.779	62.4294	189.409	181.446	178.928	259.94	263.826	257.297	411.314	482.884	372.456	796.921	736.024	817.545	714.698	608.841
SCP2	SCP2	ENSG00000116171	P22307	NLTP	-0.0159594	-0.424338	-0.0399451	0.840728		0.999572	0.55605	NA	0.120887		1.24383	1.11377	1.66952	0.737672	1.06461	2.82072		0.0666319	0.0706029	0.00494462	0.423019	0.11669	3.88324e-06		SCP2	7.01635	2.16671	2.75468	3.71674	4.83115	3.12147	7.14749	14.8726	8.05982	7.69054	6.50275	6.02368	4.99167	8.90424	12.7882	12.6034	5.6792	7.29227	19.7158	12.2292
TRAPPC12	TRAPPC12	ENSG00000171853	Q8WVT3	CGI-87	0.460908	-0.641946	0.209458	0.83953		0.999572	NA	NA	0.156456		2.87809	3.77577	3.81312	-0.3671	2.0495	2.98056		0.0125169	0.000523531	0.000372492	0.78934	0.00968569	8.286e-05		TRAPPC12	0	0	0.918225	2.23005	2.41558	2.08098	2.68031	3.96604	5.64187	3.07622	0	1.72105	7.98667	6.16448	9.59114	8.72541	13.6301	8.91278	5.91475	6.11461
NECTIN2	NECTIN2	ENSG00000130202	Q92692	CD112	0.187462	-0.139765	-0.0284886	0.824015		0.999572	0.863179	NA	0.0806284		1.33819	2.19612	2.36584	0.82589	1.81354	3.02717		0.0312089	4.87299e-05	8.82133e-06	0.275766	0.000973541	5.76786e-09		NECTIN2	3.11838	7.9446	0	6.69014	3.22077	5.20245	15.1884	7.93207	8.05982	13.0739	6.50275	7.74473	16.9717	18.4934	21.5801	18.4203	21.5809	16.2051	25.6306	13.9763
PRKCZ	PRKCZ	ENSG00000067606	Q05513	PKC-ZETA	0.191501	-0.756691	0.256575	0.820109		0.999572	NA	NA	0.125458		2.60722	3.91385	4.40252	0.39019	3.30919	4.50252		0.0148574	9.6678e-05	9.42792e-06	0.769847	4.55166e-05	1.1097e-08		PRKCZ	0	0.722237	0.918225	1.4867	1.61038	1.04049	5.36062	4.95755	4.83589	3.84527	0.928965	0.860525	14.975	10.2741	13.5874	11.6339	17.0376	21.8768	28.5879	7.86164
HSPA14	HSPA14	ENSG00000187522	B0YIZ1	HSP70-4	0.305226	-0.32473	-0.132006	0.813532		0.999572	0.70652	0.867958	0.0626165		1.16659	2.37395	2.55212	-0.0837667	1.69079	2.99491		0.0463359	1.8014e-06	1.88165e-07	0.936953	0.00255483	1.43028e-08		HSPA14	4.67757	5.77789	2.75468	8.17684	3.22077	8.32392	3.57375	18.8387	9.67178	7.69054	0	10.3263	25.9567	22.6031	25.5764	24.2373	20.4451	21.0666	24.6448	21.8379
IL33	IL33	ENSG00000137033	O95760	C9orf26	0.257863	0.838168	0.68194	0.803481		0.999572	0.127826	0.105453	0.0539259		3.42197	5.12473	5.26639	3.21314	4.77841	5.01851		0.000812016	1.6704e-07	4.8806e-08	7.54214e-06	2.33106e-13	8.86718e-15		IL33	0	1.44447	0	2.23005	0.805192	2.08098	7.14749	11.8981	9.67178	17.6882	18.5793	20.6526	20.965	45.2062	27.1749	44.5966	71.5579	55.0972	30.5595	25.332
LRP5	LRP5	ENSG00000162337	O75197	BMND1	0.328322	-1.13236	0.457953	0.788888		0.999572	0.122691	NA	0.141		4.4576	4.7396	5.36595	0.510042	3.10516	4.06798		3.87305e-05	4.11094e-06	1.85666e-07	0.67535	3.42235e-05	2.3097e-08		LRP5	0	0	0	2.23005	1.61038	1.04049	7.14749	11.8981	6.44786	3.07622	1.85793	2.58158	10.9817	10.9591	8.79187	16.4813	17.0376	17.0153	16.7584	8.73516
SLC2A1	SLC2A1	ENSG00000117394	P11166	CSE	0.107633	0.0660081	0.738789	0.777662		0.999572	0.807956	1.38002e-12	5.06226e-17		2.31365	3.94777	4.46166	2.302	4.62145	5.16857		1.71106e-36	6.5776e-119	3.12371e-153	1.55163e-31	6.82339e-141	1.21027e-175		SLC2A1	24.947	30.3339	22.0374	17.8404	22.5454	46.822	122.401	133.854	137.823	151.504	138.416	123.055	407.32	402.061	414.017	705.789	659.923	704.109	595.418	589.623
OVOL1	OVOL1	ENSG00000172818	O14753	HOVO1	-0.0554042	0.217194	0.613183	0.768724		0.999572	0.606493	0.0331121	0.0015357		1.69438	2.60856	3.18326	2.03136	3.383	4.09645		2.12791e-07	1.00983e-18	3.6692e-28	6.13098e-09	7.08722e-27	2.26071e-39		OVOL1	10.1347	15.167	9.18225	7.43349	8.85711	17.6883	36.6309	50.567	29.8213	39.9908	55.7379	41.3052	61.8967	77.3984	78.3276	127.973	127.214	96.42	125.195	85.6046
SLC6A6	SLC6A6	ENSG00000131389	A0A087WY96	TAUT	0.257737	0.214364	0.777885	0.753005		0.999572	0.709102	0.0202249	0.00657773		1.80198	2.89039	3.8851	1.67264	3.4001	4.29645		3.7312e-05	1.03721e-13	7.4992e-25	0.000398952	6.83116e-18	1.65908e-28		SLC6A6	6.23676	7.22237	3.6729	6.69014	6.44153	10.4049	15.1884	30.7368	18.5376	35.3765	13.9345	25.8158	48.9184	52.7405	34.3682	91.1321	101.09	64.0099	110.409	77.7429
EPHA2	EPHA2	ENSG00000142627	A0A024QZA8	ARCC2	0.0715506	-0.306904	0.0856395	0.730606		0.999572	0.387623	0.907885	1.40751e-05		3.46609	5.61477	5.29958	3.0506	5.61046	5.95086		1.59837e-20	1.72555e-56	1.73217e-50	5.20746e-13	1.59216e-46	2.60307e-52		EPHA2	5.45716	5.05566	4.59113	3.71674	4.02596	9.36441	48.2456	64.4481	67.7025	56.91	50.1641	37.0026	225.624	278.086	295.727	253.037	400.951	210.666	227.718	224.494
ODF2	ODF2	ENSG00000136811	Q5BJF6	CT134	0.211485	-0.108747	0.159139	0.725722		0.999572	0.910998	NA	0.181671		0.273311	0.550232	1.27173	-0.190285	0.490322	1.89243		0.689479	0.307534	0.0122382	0.857066	0.472092	0.00186701		ODF2	9.35513	5.77789	3.6729	8.17684	4.83115	11.4454	4.46718	10.9066	8.05982	1.53811	12.0765	7.74473	9.98334	9.58918	8.79187	12.6034	6.81504	14.5845	16.7584	11.3557
AIFM1	AIFM1	ENSG00000156709	E9PMA0	AIF	0.357225	0.128585	0.114678	0.717759		0.999572	NA	NA	NA		0.510573	0.215158	0.831997	0.0194006	-0.157316	1.36554		0.567351	0.781845	0.260149	0.99416	0.852382	0.0536762		AIFM1	1.55919	3.61118	4.59113	3.71674	8.05192	4.16196	2.68031	4.95755	6.44786	4.61433	6.50275	5.16315	3.99334	3.42471	3.99631	5.81694	3.40752	4.86152	6.90054	5.2411
STAMBPL1	STAMBPL1	ENSG00000138134	Q96FJ0	ALMalpha	0.06889	0.313994	0.678963	0.712631		0.999572	0.706073	0.182971	0.0930638		1.76173	3.26499	4.40878	1.91836	3.9074	4.9427		0.0343591	9.01725e-06	9.47293e-10	0.0272362	2.65801e-08	6.95577e-13		STAMBPL1	2.33878	0.722237	0.918225	2.9734	0.805192	1.04049	9.8278	2.97453	3.22393	3.84527	4.64482	13.7684	22.9617	8.2193	16.7845	26.1762	35.211	29.9793	48.3038	27.9525
MLF1	MLF1	ENSG00000178053	A0A140VKD2	MLF1	0.0761054	-0.567524	-0.0625203	0.705883		0.999572	NA	NA	NA		2.30971	2.79368	2.90885	0.759426	2.11036	3.53883		0.0470488	0.00854296	0.00562049	0.616202	0.0474721	0.000558251		MLF1	0	1.44447	0	0	0.805192	2.08098	3.57375	2.97453	4.83589	0.769054	2.78689	1.72105	6.98834	5.47953	3.99631	4.84745	2.27168	7.29227	7.88633	5.2411
ZFP36	ZFP36	ENSG00000128016	M0QY76	G0S24	0.014002	0.296886	0.582708	0.70516		0.999572	0.507066	0.0305509	0.00129288		2.85202	4.74216	4.84167	3.09738	5.29613	5.50332		1.22068e-10	7.16526e-31	2.05967e-32	1.91265e-11	2.47768e-35	4.55543e-38		ZFP36	5.45716	1.44447	5.50935	6.69014	1.61038	4.16196	17.8687	35.6943	40.2991	43.067	43.6614	30.9789	95.8401	127.399	125.484	178.386	230.575	139.363	121.252	133.648
UBA6	UBA6	ENSG00000033178	A0A024RDB0	E1-L2	-0.0439574	-0.219408	0.0989039	0.694326		0.999572	0.722575	0.898994	0.0626165		0.350444	1.17712	1.69936	0.172079	1.36545	2.53756		0.417977	0.000564882	2.42616e-07	0.79321	0.000503195	5.79291e-12		UBA6	14.8123	18.7782	7.3458	9.66354	16.1038	14.5669	12.5081	24.7877	16.9256	10.7668	13.9345	20.6526	29.95	32.8772	32.7697	32.9627	39.7544	32.4101	45.3464	55.905
LDLR	LDLR	ENSG00000130164	A0A024R7D5	FH	0.56659	-0.0015384	0.514803	0.691518		0.999572	0.996785	7.34508e-05	8.84983e-09		2.26745	4.14907	4.59605	1.63629	4.04198	4.66572		4.91949e-28	1.64258e-105	2.72283e-130	7.55632e-15	4.9717e-103	4.1472e-137		LDLR	20.2695	26.0005	17.4463	23.7872	39.4544	39.5386	107.212	116.998	93.4939	126.125	81.7489	107.566	385.357	393.841	386.043	537.098	616.761	536.387	570.773	471.699
AC015813.2	AC015813.2	NA	NA	NA	0.194596	-0.338114	0.503457	0.689004		0.999572	0.513099	0.219612	0.058249		2.53518	3.06307	3.37862	1.83971	3.32762	3.82002		6.3449e-08	2.97228e-12	6.01746e-15	0.000410086	3.67915e-14	1.68346e-18		AC015813.2	3.89797	5.05566	3.6729	4.46009	4.83115	7.28343	35.7375	16.8557	25.7914	23.0716	13.9345	23.2342	43.9267	37.6718	32.7697	63.0169	47.7053	60.7689	44.3606	54.158
GPATCH11	GPATCH11	ENSG00000152133	Q8N954	CCDC75	-0.268897	-0.723154	0.263777	0.680611		0.999572	NA	NA	0.15908		1.96715	2.47596	3.61522	3.15927	5.13486	6.65156		0.0118476	0.000441548	1.21877e-07	0.00749665	1.79639e-06	8.76105e-10		GPATCH11	0	2.88895	1.83645	0	0	0	8.04093	7.93207	5.64187	3.84527	3.71586	2.58158	7.98667	6.84942	15.9852	9.6949	13.6301	18.6358	23.659	20.0909
SORL1	SORL1	ENSG00000137642	A0A024R3H2	C11orf32	0.281822	0.00017811	0.224189	0.677577		0.999572	0.999748	0.672387	0.014086		1.44539	2.8634	3.66998	0.999005	2.66149	3.9258		0.000826054	6.41208e-15	1.06726e-24	0.0680779	8.16851e-11	3.18995e-23		SORL1	5.45716	5.77789	7.3458	2.23005	15.2986	8.32392	15.1884	22.8047	14.5077	21.5335	14.8634	15.4895	40.9317	51.3706	46.3572	63.0169	64.7428	41.3229	76.8917	85.6046
SAT1	SAT1	ENSG00000130066	P21673	DC21	0.216106	0.360635	0.5885	0.670397		0.999572	0.352188	0.026092	0.00639817		2.01433	3.1037	3.56935	2.11957	3.46277	3.99928		1.73539e-09	2.53176e-24	1.81347e-32	2.63596e-10	7.69606e-30	1.32343e-39		SAT1	11.6939	10.1113	5.50935	8.17684	12.8831	13.5264	41.0981	28.7538	45.135	64.6006	44.5903	41.3052	76.8717	91.7822	77.5284	128.942	139.708	118.297	109.423	98.7073
MYO1D	MYO1D	ENSG00000176658	J3QRN6	PPP1R108	0.0692554	-0.151391	0.830313	0.669161		0.999572	0.862811	NA	0.211886		1.17279	1.48268	2.31311	0.816358	2.54975	3.00576		0.088856	0.0145838	6.93002e-05	0.34797	2.4577e-05	3.77597e-07		MYO1D	3.89797	1.44447	5.50935	4.46009	3.22077	4.16196	10.7212	7.93207	6.44786	3.84527	13.9345	4.30263	4.99167	15.7537	9.59114	20.3593	29.5318	25.1178	25.6306	11.3557
FOSL1	FOSL1	ENSG00000175592	E9PPX2	FRA	0.0797876	0.0954792	0.606787	0.66437		0.999572	0.910998	0.0800126	0.0276166		3.16427	5.31251	5.99225	2.91788	5.63211	6.34041		0.000235247	7.5238e-11	1.38972e-13	0.000433503	2.21094e-14	4.25126e-18		FOSL1	1.55919	0.722237	0	1.4867	0	2.08098	16.0819	6.94056	8.05982	13.0739	13.0055	7.74473	48.9184	53.4255	37.5653	76.5897	74.9654	75.3535	65.0622	90.8456
MTCL1	MTCL1	ENSG00000168502	Q9Y4B5	CCDC165	-0.150858	-0.0485163	0.404367	0.664298		0.999572	0.961845	0.476035	0.129936		2.61233	3.83651	4.46317	3.57439	5.38451	6.25234		0.00142465	3.4715e-07	1.8014e-09	0.00226085	6.5209e-07	6.80011e-09		MTCL1	1.55919	0	1.83645	0	0.805192	0	8.04093	7.93207	8.8658	7.69054	10.2186	6.02368	16.9717	17.8085	23.9778	29.0847	27.2601	29.1691	30.5595	29.6995
GDA	GDA	ENSG00000119125	Q9Y2T3	CYPIN	-0.745946	-0.383407	0.888591	0.65886		0.999572	0.423591	0.000674466	0.00081055		1.10409	2.04521	3.58905	1.71416	4.0527	5.29583		0.000472809	3.27694e-14	1.34193e-45	0.000134214	3.44934e-28	1.75922e-48		GDA	14.0327	13.0003	11.9369	4.46009	8.05192	6.24294	30.3768	25.7792	29.0154	17.6882	16.7214	29.2579	57.9034	54.1104	52.7512	95.9796	119.263	111.005	161.67	167.715
LMBRD1	LMBRD1	ENSG00000168216	Q9NUN5	C6orf209	-0.156691	-0.568871	-0.113474	0.654668		0.999572	NA	NA	0.266995		0.759364	1.39363	2.06526	0.183082	1.55001	3.34113		0.366485	0.04456	0.00201372	0.901319	0.07589	3.75124e-05		LMBRD1	4.67757	0.722237	2.75468	2.23005	1.61038	2.08098	7.14749	3.96604	3.22393	2.30716	4.64482	0	11.98	4.10965	7.19335	9.6949	5.6792	4.05126	15.7727	10.4822
SERP2	SERP2	ENSG00000151778	Q8N6R1	C13orf21	-0.0571501	0.234569	0.268085	0.634541		0.999572	NA	NA	0.279653		1.37202	1.97788	3.2477	1.96264	2.836	4.29009		0.17608	0.0256	0.000165604	0.122964	0.00571718	1.8354e-05		SERP2	0	1.44447	1.83645	0.743349	1.61038	0	2.68031	3.96604	3.22393	0.769054	6.50275	6.02368	10.9817	2.73977	2.39778	2.90847	17.0376	5.67177	9.85791	10.4822
CDKN2AIP	CDKN2AIP	ENSG00000168564	B3KTW3	CARF	0.769662	-0.526955	0.480326	0.627291		0.999572	0.208082	0.111419	0.00535276		4.96324	5.96569	6.82254	2.43273	4.52593	5.50951		1.39525e-09	7.10656e-14	8.35689e-18	2.21253e-07	1.89412e-27	1.04357e-40		CDKN2AIP	1.55919	0.722237	0	6.69014	0.805192	6.24294	50.9259	28.7538	36.2692	23.0716	28.7979	26.6763	83.8601	78.7683	71.1343	131.851	95.4105	109.384	125.195	156.359
IER2	IER2	ENSG00000160888	A0A024R7H1	ETR101	0.354076	0.413592	0.473815	0.626807		0.999572	0.000339604	1.78965e-07	3.75371e-22		3.31984	4.75836	4.92682	3.36358	4.8668	5.18524		1.30559e-153	0	0	7.20324e-173	0	0		IER2	48.3349	54.89	60.6029	62.4413	74.0776	78.0367	536.955	518.559	588.367	762.133	680.931	754.681	1472.54	1552.08	1429.08	1929.29	2234.2	2081.54	1670.92	1625.61
TMEM30A	TMEM30A	ENSG00000112697	Q9NV96	C6orf67	0.139361	0.402215	0.854436	0.617203		0.999572	0.347236	0.00389911	0.0156252		0.47974	1.16322	2.33326	0.740471	1.95011	2.80369		0.123756	6.26711e-06	1.54444e-22	0.0600099	7.47935e-11	5.91098e-22		TMEM30A	19.4899	20.9449	21.1192	26.7606	28.9869	12.4859	28.59	29.7453	28.2094	53.0647	27.8689	35.2815	48.9184	39.0417	51.952	93.0711	102.226	78.5945	113.366	92.5927
KIAA0355	KIAA0355	ENSG00000166398	O15063	KIAA0355	-0.235255	-0.609267	-0.609428	0.617156		0.999572	NA	NA	NA		1.3167	2.5149	1.94438	1.36877	2.41847	4.06235		0.136476	0.000899137	0.0109355	0.370846	0.0399656	0.000445883		KIAA0355	2.33878	0.722237	1.83645	1.4867	0	0	5.36062	3.96604	4.02991	1.53811	0	4.30263	11.98	10.9591	8.79187	3.87796	4.54336	4.86152	10.8437	3.49406
F3	F3	ENSG00000117525	P13726	CD142	0.341187	0.310659	0.133809	0.615081		0.999572	0.474826	0.774842	0.0130762		2.25392	3.89456	4.15667	2.07477	3.52304	4.28365		1.43244e-08	1.66474e-27	1.60846e-31	4.28829e-08	1.65456e-25	1.05109e-37		F3	5.45716	5.77789	5.50935	10.4069	4.83115	9.36441	29.4834	33.7113	21.7615	37.6837	33.4427	35.2815	95.8401	76.0285	92.7143	88.2236	103.361	101.282	110.409	105.695
FBRS	FBRS	ENSG00000156860	B3KTZ7	FBS	0.786577	0.0982115	-0.353376	0.611888		0.999572	0.917131	NA	0.131639		1.60108	3.4387	4.07626	0.264055	1.41987	3.26733		0.0199004	5.29335e-09	1.78315e-12	0.778132	0.0141513	8.68527e-10		FBRS	3.11838	1.44447	1.83645	5.94679	6.44153	7.28343	5.36062	9.91509	6.44786	9.99771	10.2186	3.4421	27.9534	33.5621	16.7845	26.1762	4.54336	22.6871	49.2895	37.5612
CTNNA1	CTNNA1	ENSG00000044115	G3XAM7	CAP102	0.213424	-0.709137	0.542314	0.603398		0.999572	0.170145	0.186381	0.0649093		2.30063	3.17588	3.93029	1.12617	3.4432	4.21111		1.6517e-06	5.74963e-13	7.8752e-20	0.0512172	3.68773e-16	4.77873e-24		CTNNA1	4.67757	2.16671	6.42758	5.94679	3.22077	8.32392	16.9753	24.7877	25.7914	9.99771	16.7214	12.0474	57.9034	36.9869	31.1712	70.7728	73.8296	51.8562	85.7638	55.0315
BANP	BANP	ENSG00000172530	B3KM38	BEND1	0.00251185	-0.228366	0.0668318	0.601968		0.999572	0.759018	0.936983	0.173344		2.31781	3.7445	3.84737	1.96101	3.7558	4.47211		0.00034436	1.35712e-10	2.61629e-11	0.0120895	4.17276e-09	1.06856e-12		BANP	3.11838	0.722237	2.75468	2.9734	2.41558	1.04049	8.04093	9.91509	17.7316	6.15243	17.6503	6.02368	40.9317	29.4525	28.7734	27.1457	38.6185	38.8921	39.4316	24.4584
PDLIM5	PDLIM5	ENSG00000163110	Q96HC4	ENH	-0.189021	-0.180755	0.360825	0.598658		0.999572	0.655047	0.23539	0.00610981		2.00417	2.90172	3.7203	2.06589	3.53974	4.58897		2.57417e-12	5.00369e-28	5.35651e-47	2.69643e-09	1.10135e-29	2.93504e-50		PDLIM5	19.4899	9.38908	9.18225	10.4069	11.2727	10.4049	64.3274	51.5585	41.9111	52.2957	32.5138	52.492	110.815	91.7822	91.9151	113.43	144.252	128.83	180.4	179.071
BCL3	BCL3	ENSG00000069399	P20749	BCL4	0.0582101	0.372509	0.166824	0.594287		0.999572	0.633862	NA	0.241225		1.24462	1.67567	2.91883	1.57001	1.77949	3.44308		0.0760422	0.00621793	4.85906e-07	0.0891783	0.0183482	1.20538e-06		BCL3	3.89797	0.722237	3.6729	0.743349	1.61038	7.28343	8.04093	3.96604	8.05982	10.7668	16.7214	1.72105	9.98334	8.2193	9.59114	11.6339	9.08672	12.964	20.7016	22.7114
SPRY4	SPRY4	ENSG00000187678	Q9C004	HH17	0.00201945	0.635369	0.0529767	0.586462		0.999572	0.394729	0.958098	0.225781		0.672575	2.97778	3.28756	1.55978	3.05204	3.99394		0.377143	2.37725e-07	6.37324e-09	0.0554054	1.90346e-06	1.46876e-10		SPRY4	1.55919	2.88895	3.6729	1.4867	0.805192	6.24294	3.57375	4.95755	4.83589	9.22865	3.71586	12.0474	14.975	23.288	30.3719	20.3593	24.9885	27.5486	30.5595	18.3438
SLC25A24	SLC25A24	ENSG00000085491	Q6NUK1	APC1	0.164995	0.0609762	0.63083	0.583868		0.999572	0.936006	0.0696369	0.0535279		0.602715	1.67463	2.5032	0.46409	2.16815	2.89311		0.101786	1.9834e-08	1.59485e-18	0.435633	5.32071e-08	8.73143e-14		SLC25A24	11.6939	15.167	13.7734	9.66354	12.0779	27.0527	25.0162	20.8217	16.9256	11.5358	15.7924	38.7236	46.9217	35.617	50.3535	70.7728	71.5579	76.1637	70.9769	76.8694
FRMD8	FRMD8	ENSG00000126391	Q9BZ67	FKSG44	0.136192	-0.0798943	0.392465	0.579153		0.999572	0.927609	0.488226	0.160761		1.29385	2.39324	2.92534	0.95483	2.65593	3.31883		0.0138906	1.29498e-07	3.6261e-11	0.196351	7.78908e-07	2.48187e-10		FRMD8	5.45716	4.33342	6.42758	9.66354	4.83115	4.16196	20.549	8.92358	11.2837	17.6882	2.78689	17.2105	42.9284	19.1784	27.9741	29.0847	65.8787	34.0306	52.2469	44.5493
ESYT1	ESYT1	ENSG00000139641	A0A024RB16	FAM62A	-0.268226	0.118549	-0.645308	0.575043		0.999572	0.903573	NA	0.327725		0.155052	1.58253	1.51829	0.794594	0.969104	2.74213		0.836866	0.00234428	0.00345281	0.437686	0.206099	7.52676e-05		ESYT1	6.23676	5.77789	3.6729	2.23005	4.83115	4.16196	9.8278	3.96604	4.02991	9.99771	6.50275	3.4421	21.9634	14.3838	13.5874	2.90847	10.2226	9.72303	10.8437	14.8498
OSBPL10	OSBPL10	ENSG00000144645	Q9BXB5	ORP10	0.10191	-0.687483	0.400354	0.570015		0.999572	NA	NA	0.33082		3.91377	4.63955	5.6523	1.27037	3.70052	4.83124		0.000351796	8.85167e-06	8.1352e-08	0.314792	0.000107717	2.51497e-07		OSBPL10	0	0	0	0	2.41558	0	8.04093	5.94906	3.22393	1.53811	1.85793	4.30263	7.98667	11.644	8.79187	21.3288	15.9018	8.91278	22.6732	29.6995
RBMS2	RBMS2	ENSG00000076067	Q15434	SCR3	0.463199	0.163928	0.325277	0.568427		0.999572	0.777905	0.384805	0.0220185		1.61366	3.64296	4.31048	1.12819	3.32883	4.22884		0.000163573	1.08176e-23	1.76932e-33	0.0087481	1.36223e-24	8.14903e-40		RBMS2	5.45716	5.77789	6.42758	8.17684	11.2727	9.36441	15.1884	20.8217	20.1495	26.1478	15.7924	21.5131	84.8584	57.5351	90.3165	100.827	101.09	96.42	129.139	106.569
ID3	ID3	ENSG00000117318	Q02535	HEIR-1	-0.107352	0.230535	0.393049	0.563369		0.999572	0.610009	0.157859	0.00406418		2.19872	3.69274	4.61548	2.5845	4.24785	5.32726		1.7152e-10	2.49846e-32	2.61819e-51	4.15316e-11	2.67404e-32	5.19422e-51		ID3	5.45716	6.50013	11.0187	8.17684	4.83115	7.28343	31.2703	40.6519	35.4632	39.9908	26.94	60.2368	106.822	100.001	95.9114	139.607	147.659	120.728	217.86	176.45
ERRFI1	ERRFI1	ENSG00000116285	B3KTV8	GENE-33	0.211109	-0.272031	0.644143	0.56298		0.999572	0.358574	4.38192e-07	1.24988e-05		3.14785	4.74434	5.31855	2.58444	5.11988	5.60701		6.77021e-35	6.87706e-85	2.48423e-107	1.0967e-21	7.91945e-93	4.95765e-111		ERRFI1	16.3715	8.66684	9.18225	11.8936	19.3246	10.4049	112.573	94.1934	107.196	113.051	65.0275	79.1683	329.45	326.717	295.727	524.494	465.694	519.372	460.364	448.987
FAM171A1	FAM171A1	ENSG00000148468	B3KMX9	APCN	0.27061	-0.0208027	-0.416931	0.560511		0.999572	NA	NA	0.37324		2.19914	3.00291	3.25205	1.14739	1.10614	3.03967		0.0292452	0.00107127	0.000325579	0.309355	0.21002	0.000147373		FAM171A1	1.55919	0	0.918225	1.4867	2.41558	2.08098	2.68031	9.91509	2.41795	4.61433	3.71586	6.02368	9.98334	8.2193	7.99261	4.84745	2.27168	6.48202	13.8011	6.11461
BLZF1	BLZF1	ENSG00000117475	Q9H2G9	GOLGIN-45	-0.170024	-0.477997	-0.151189	0.555307		0.999572	NA	NA	0.298767		1.64837	3.14704	3.45349	1.6309	3.61319	4.8318		0.0402273	7.22219e-06	5.48892e-07	0.178648	0.000149782	2.32677e-07		BLZF1	0.779595	2.16671	1.83645	2.23005	0	0	5.36062	8.92358	3.22393	4.61433	0	5.16315	19.9667	8.2193	22.3793	14.5424	12.4942	15.3948	18.73	19.2173
SEZ6L2	SEZ6L2	ENSG00000174938	Q6UXD5	BSRPA	-0.290858	0.0547728	-0.0464399	0.554181		0.999572	0.959388	NA	NA		0.0755988	-0.02475	-0.499666	0.626252	0.354416	1.16771		0.935847	0.975587	0.489397	0.600078	0.698426	0.152557		SEZ6L2	8.57554	5.05566	4.59113	3.71674	4.02596	5.20245	4.46718	5.94906	8.8658	4.61433	6.50275	9.46578	4.99167	2.73977	10.3904	5.81694	3.40752	7.29227	3.94316	6.11461
PPIH	PPIH	ENSG00000171960	O43447	CYP-20	-0.430322	-0.108305	-0.160088	0.550421		0.999572	0.900293	NA	0.255966		0.290847	1.12848	1.62584	0.803729	1.53139	2.90711		0.616007	0.0105465	0.000136098	0.332522	0.0119943	3.60157e-07		PPIH	8.57554	5.05566	14.6916	4.46009	4.02596	9.36441	16.9753	11.8981	5.64187	9.99771	5.57379	15.4895	26.955	17.1235	18.383	29.0847	6.81504	16.2051	33.5169	20.0909
NFS1	NFS1	ENSG00000244005	Q53FP3	HUSSY-08	0.233623	-0.476345	-0.403497	0.550135		0.999572	NA	NA	NA		1.25678	2.57792	2.79896	-0.527171	0.556576	2.73998		0.230931	0.00428545	0.00163518	0.739088	0.602749	0.00324674		NFS1	0	2.16671	0.918225	4.46009	0.805192	1.04049	3.57375	2.97453	2.41795	2.30716	0.928965	0.860525	4.99167	15.7537	2.39778	0	3.40752	6.48202	10.8437	7.86164
CYB5R3	CYB5R3	ENSG00000100243	P00387	B5R	0.13236	0.242775	-0.193634	0.546115		0.999572	0.772941	NA	0.296777		0.0707958	1.32975	1.99492	0.180754	0.799949	2.45305		0.9353	0.0133884	0.000111482	0.849754	0.181493	4.2646e-06		CYB5R3	3.11838	8.66684	3.6729	5.94679	7.24673	5.20245	3.57375	2.97453	9.67178	8.4596	6.50275	6.02368	15.9733	17.1235	7.99261	11.6339	13.6301	8.10253	21.6874	25.332
LGALS3	LGALS3	ENSG00000131981	A0A024R693	CBP35	-0.330151	-0.321777	0.377687	0.516482		0.999572	0.268395	0.072554	0.00227372		1.50258	2.83763	3.40469	1.5579	3.6196	4.32067		1.3213e-12	2.00825e-50	1.21026e-73	4.99687e-10	5.62183e-62	2.20433e-88		LGALS3	31.1838	24.556	31.2197	26.0172	12.8831	28.0932	80.4093	76.3462	90.27	62.2934	60.3827	74.0052	187.687	199.318	237.381	297.634	258.971	268.194	294.751	277.778
SLC7A5	SLC7A5	ENSG00000103257	Q01650	4F2LC	0.088041	-0.534968	0.271417	0.507474		0.999572	0.0360394	0.345013	0.0049742		1.25994	1.73796	2.39641	0.616962	1.9315	2.81862		2.02096e-12	1.35208e-25	7.29627e-50	0.0216895	5.0983e-21	7.79632e-45		SLC7A5	47.5553	41.8897	41.3201	39.3975	55.5582	45.7815	104.532	115.015	97.5238	79.2126	57.5958	78.3078	153.743	136.988	150.261	186.142	149.931	200.943	224.76	245.458
FRMD3	FRMD3	ENSG00000172159	A2A2Y4	4.1O	0.12692	-1.14263	0.555609	0.503071		0.999572	0.0947329	NA	0.375737		4.91392	4.64831	5.592	1.82732	3.9453	4.67394		5.13964e-06	4.69434e-06	4.90197e-08	0.112705	2.0903e-05	2.87007e-07		FRMD3	0	0	0	0.743349	0.805192	1.04049	13.4015	5.94906	16.1196	3.07622	1.85793	6.8842	13.9767	8.2193	7.99261	22.2983	13.6301	18.6358	19.7158	12.2292
SPATS2L	SPATS2L	ENSG00000196141	A0A024R3V0	DNAPTP6	0.0620174	0.104307	0.245641	0.498752		0.999572	0.914953	0.734096	0.296158		0.434896	1.85108	2.55746	0.471328	2.06847	3.01437		0.513736	0.000256465	1.6682e-07	0.614323	0.000687571	2.58704e-07		SPATS2L	9.35513	2.88895	3.6729	1.4867	3.22077	13.5264	8.93437	2.97453	9.67178	9.22865	1.85793	12.9079	22.9617	26.0278	11.1897	27.1457	21.5809	27.5486	37.4601	40.1817
ROCK2	ROCK2	ENSG00000134318	O75116	ROCK-II	-0.0178232	-0.0920728	0.634102	0.495579		0.999572	0.842513	0.013223	0.0124012		2.22318	3.38836	4.22322	2.16047	4.10945	4.77332		1.05497e-11	3.28419e-29	5.36564e-46	5.03981e-11	2.33666e-44	8.51325e-60		ROCK2	11.6939	12.278	5.50935	8.17684	12.8831	8.32392	66.1143	33.7113	45.135	43.8361	51.0931	41.3052	131.78	78.7683	119.09	165.783	184.006	178.256	205.045	192.173
KLF10	KLF10	ENSG00000155090	Q13118	EGR-alpha	-0.33521	-0.00788839	0.314732	0.495503		0.999572	0.9925	0.371726	0.0765097		1.20434	3.01284	3.4085	1.67976	3.834	4.40973		0.000865945	4.25133e-24	4.25255e-31	0.000169055	1.72936e-25	1.35436e-33		KLF10	10.1347	7.9446	11.0187	5.94679	5.63634	9.36441	20.549	26.7707	20.9555	25.3788	23.2241	18.9316	82.8617	76.7135	79.9261	88.2236	116.991	100.471	118.295	90.8456
PER2	PER2	ENSG00000132326	O15055	FASPS	-0.481194	-0.719946	-0.0500903	0.493845		0.999572	0.319152	NA	0.373895		1.94869	2.9296	3.57047	3.50953	5.38269	6.72561		0.00578686	3.43677e-06	7.1559e-09	0.00260706	6.17185e-07	6.16382e-10		PER2	2.33878	1.44447	2.75468	0	0	0	10.7212	9.91509	7.25384	1.53811	6.50275	6.02368	23.96	19.1784	12.7882	18.4203	20.4451	14.5845	41.4032	13.1027
ANXA3	ANXA3	ENSG00000138772	P12429	ANX3	-0.274255	-0.56041	0.188172	0.485385		0.999572	0.462668	NA	0.420446		0.214987	0.426648	1.30337	-0.0675624	1.21441	2.42966		0.768618	0.460935	0.0156735	0.959233	0.0764939	0.0001383		ANXA3	7.79595	4.33342	8.26403	1.4867	3.22077	10.4049	6.25406	13.8811	4.02991	4.61433	4.64482	4.30263	9.98334	9.58918	7.99261	8.72541	14.7659	11.3435	11.8295	10.4822
RNGTT	RNGTT	ENSG00000111880	O60942	CAP1A	0.0621868	-1.25165	0.187441	0.484181		0.999572	0.0277683	0.786682	0.221342		2.89123	3.57678	4.39127	1.1914	3.6139	4.71912		1.77523e-06	2.62953e-10	2.69236e-15	0.149315	1.14362e-09	3.9232e-16		RNGTT	2.33878	0.722237	3.6729	3.71674	1.61038	2.08098	24.1228	15.8641	14.5077	5.38338	5.57379	7.74473	35.94	23.288	29.5727	43.6271	35.211	25.9281	61.119	45.4228
AREG	AREG	ENSG00000109321	P15514	AR	0.111494	-0.432984	-0.00799657	0.481691		0.999572	0.0153114	0.97863	4.69966e-05		4.33628	5.94046	5.819	3.79116	5.82851	6.20192		3.81329e-77	2.33468e-149	3.80237e-143	8.46523e-58	1.49236e-142	6.76075e-161		AREG	12.4735	15.167	10.1005	11.1502	12.0779	19.7693	246.588	251.843	302.243	214.566	175.574	200.502	762.727	839.054	833.63	830.853	825.755	780.273	698.926	715.409
INPP5E	INPP5E	ENSG00000148384	Q9NRR6	CORS1	0.527296	-0.183288	-0.192426	0.48126		0.999572	0.712782	0.786682	0.397471		0.282742	0.574423	0.0327169	-0.513575	-0.266138	0.0451678		0.461881	0.0696962	0.930077	0.396027	0.5702	0.917256		INPP5E	14.8123	28.8895	22.9556	30.4773	41.87	30.1742	30.3768	24.7877	26.5974	22.3026	23.2241	25.8158	36.9384	29.4525	34.3682	25.2068	43.1619	17.8256	22.6732	29.6995
ZFR	ZFR	ENSG00000056097	Q05D65	SPG71	0.299741	0.233056	-0.0287639	0.478068		0.999572	0.762199	0.976899	0.277691		2.56233	4.03484	4.91648	1.95312	3.06759	4.53309		0.00176583	8.37127e-08	3.66776e-11	0.0128658	2.61081e-06	6.37933e-13		ZFR	0.779595	0.722237	1.83645	0.743349	0.805192	6.24294	3.57375	13.8811	7.25384	12.3049	6.50275	11.1868	24.9584	27.3977	15.9852	20.3593	19.3093	26.7383	46.3322	35.8142
FAM214A	FAM214A	ENSG00000047346	Q32MH5	KIAA1370	-0.0532625	-0.175949	-0.332081	0.471841		0.999572	NA	NA	NA		1.76643	2.3625	3.14195	1.81378	1.80696	4.19826		0.0932448	0.0121401	0.000710712	0.217693	0.123137	0.000276317		FAM214A	0	0	2.75468	0	1.61038	0	4.46718	2.97453	3.22393	3.07622	4.64482	0.860525	6.98834	3.42471	6.39409	0.96949	3.40752	4.05126	14.7869	5.2411
PRKD2	PRKD2	ENSG00000105287	Q9BZL6	HSPC187	0.842764	-0.830308	-0.0636099	0.471305		0.999572	NA	NA	0.449203		2.9767	3.89939	4.38365	-1.33727	0.934618	2.19225		0.00869526	0.000292076	4.32604e-05	0.245608	0.223969	0.00181448		PRKD2	0	0	0.918225	4.46009	6.44153	1.04049	2.68031	8.92358	2.41795	1.53811	1.85793	0.860525	12.9783	7.53436	6.39409	9.6949	5.6792	8.91278	16.7584	11.3557
MYOF	MYOF	ENSG00000138119	Q9NZM1	FER1L3	-0.317103	0.16836	0.486007	0.466953		0.999572	0.770318	0.146228	0.0794269		1.26958	2.85105	4.00831	1.94222	3.87223	4.97968		0.000987198	9.90915e-19	1.01438e-37	3.7229e-05	4.7979e-22	1.50399e-36		MYOF	7.01635	8.66684	10.1005	2.9734	6.44153	9.36441	22.3359	21.8132	19.3436	16.9192	18.5793	37.0026	66.8884	51.3706	73.532	104.705	88.5955	85.8868	154.769	111.81
TBK1	TBK1	ENSG00000183735	Q9UHD2	FTDALS4	0.00811478	-0.0798023	-0.152686	0.466709		0.999572	NA	NA	0.329966		2.30964	3.84174	4.90978	2.11793	3.53865	5.3736		0.0124323	6.14125e-06	5.34728e-09	0.0524133	9.30468e-05	1.47863e-09		TBK1	0.779595	1.44447	0	0.743349	1.61038	0	2.68031	5.94906	7.25384	2.30716	6.50275	6.02368	13.9767	16.4386	16.7845	14.5424	10.2226	15.3948	41.4032	23.5849
PTEN	PTEN	ENSG00000171862	F6KD01	10q23del	0.105788	-0.0880932	-0.523752	0.464096		0.999572	0.910998	0.310079	0.244924		1.19762	2.48096	3.11078	0.912233	1.61987	3.44097		0.0126742	9.05442e-10	3.0609e-15	0.150542	0.000770621	7.81098e-15		PTEN	7.01635	3.61118	7.3458	5.20344	9.6623	5.20245	8.04093	16.8557	16.9256	14.612	13.9345	10.3263	25.9567	39.7266	35.9668	21.3288	18.1734	24.3076	51.2611	60.2726
JUNB	JUNB	ENSG00000171223	P17275	AP-1	0.0345125	0.2554	0.234233	0.463775		0.999572	0.291201	0.170605	0.0156696		2.12692	3.80084	4.05018	2.35959	4.0131	4.50003		4.12838e-25	1.13834e-88	6.87564e-101	3.88415e-27	3.32007e-84	2.09363e-105		JUNB	27.2858	23.8338	29.3832	23.7872	20.935	39.5386	110.786	117.99	125.733	133.815	169.072	123.916	369.384	385.622	377.251	452.752	458.879	433.485	435.72	365.13
JMJD6	JMJD6	ENSG00000070495	Q6NYC1	PSR	0.529526	-0.552339	0.337332	0.462824		0.999572	0.416847	0.607407	0.375737		3.60294	4.44762	4.8941	1.1053	3.09151	3.64576		0.000486079	5.3261e-06	4.21893e-07	0.199747	6.83672e-07	2.36948e-09		JMJD6	1.55919	0	0	1.4867	4.02596	3.12147	12.5081	8.92358	10.4778	6.92149	7.43172	5.16315	8.98501	25.3428	22.3793	26.1762	32.9393	21.8768	20.7016	29.6995
POLA1	POLA1	ENSG00000101868	A6NMQ1	NSX	0.0058074	-1.08277	0.174949	0.458826		0.999572	NA	NA	0.466507		2.01096	2.55846	2.92477	0.232453	2.80038	3.51947		0.0201349	0.00102856	0.000132938	0.875627	0.00131697	3.18078e-05		POLA1	2.33878	0.722237	0.918225	2.9734	0	1.04049	5.36062	9.91509	4.02991	2.30716	1.85793	0.860525	12.9783	7.53436	7.99261	10.6644	14.7659	9.72303	13.8011	6.98813
NEDD4L	NEDD4L	ENSG00000049759	A0A024R2A4	NEDD4-2	-0.33516	0.157178	0.423393	0.457653		0.999572	0.736505	0.232762	0.117387		2.45182	3.47805	4.38809	3.21927	4.543	5.4654		1.55804e-09	2.05846e-20	8.32604e-33	3.08564e-10	2.06467e-21	6.39802e-31		NEDD4L	7.01635	5.77789	2.75468	4.46009	4.02596	1.04049	29.4834	35.6943	27.4034	33.8384	42.7324	27.5368	61.8967	65.7544	59.9446	71.7423	102.226	88.3175	130.124	132.774
EHD4	EHD4	ENSG00000103966	A0A024R9N6	PAST4	-0.514061	-0.0766752	0.303636	0.455276		0.999572	0.942581	0.637265	0.35682		0.77681	2.37859	3.01622	1.98755	4.10914	4.87058		0.24559	6.63511e-06	4.02806e-09	0.0462843	4.18858e-07	1.07179e-09		EHD4	4.67757	2.88895	2.75468	0.743349	0.805192	2.08098	4.46718	2.97453	10.4778	5.38338	2.78689	8.60525	16.9717	22.6031	17.5837	18.4203	28.396	29.9793	35.4885	27.9525
NFIX	NFIX	ENSG00000008441	B4DHW2	CTF	-0.194142	0.139846	-0.384022	0.454763		0.999572	0.879384	NA	NA		0.721077	0.889441	1.41478	1.34217	0.435076	2.5275		0.357067	0.181127	0.0276461	0.251742	0.667554	0.00344426		NFIX	2.33878	2.88895	5.50935	0.743349	6.44153	0	5.36062	7.93207	4.83589	5.38338	12.0765	3.4421	5.99001	5.47953	8.79187	2.90847	3.40752	4.05126	15.7727	7.86164
ENTPD2	ENTPD2	ENSG00000054179	Q9Y5L3	CD39L1	-0.243668	0.566314	0.0698894	0.452782		0.999572	0.258469	NA	0.400868		-0.652258	-0.568542	-0.137548	0.258481	-0.188208	0.707558		0.102432	0.108531	0.703686	0.720289	0.721326	0.129549		ENTPD2	24.1674	20.9449	39.4837	12.6369	24.9609	32.2552	14.295	15.8641	22.5675	27.686	38.0876	17.2105	13.9767	17.8085	23.9778	25.2068	13.6301	21.0666	28.5879	19.2173
NCOA3	NCOA3	ENSG00000124151	Q59EE8	ACTR	0.360188	0.184236	0.0814572	0.447095		0.999572	0.779052	0.912239	0.223844		2.21848	3.64764	4.64804	1.67175	2.97199	4.36491		9.47957e-05	7.06191e-13	9.88058e-21	0.00474224	1.15401e-09	2.00636e-20		NCOA3	5.45716	0.722237	1.83645	5.20344	5.63634	3.12147	17.8687	12.8896	10.4778	19.2264	10.2186	18.071	29.95	38.3567	42.3609	49.444	36.3469	34.0306	78.8633	74.2488
ARCN1	ARCN1	ENSG00000095139	P48444	COPD	0.00855188	-0.656307	-0.193081	0.444205		0.999572	0.251107	0.787427	0.284302		1.54259	2.29967	2.98568	0.772821	2.0437	3.4734		0.001084	3.52987e-08	1.53638e-13	0.260604	2.83078e-05	4.30026e-14		ARCN1	9.35513	3.61118	3.6729	5.94679	4.83115	6.24294	17.8687	15.8641	16.9256	10.7668	9.28965	9.46578	32.945	20.5483	33.569	26.1762	24.9885	21.8768	46.3322	45.4228
SMAP1	SMAP1	ENSG00000112305	Q8IYB5	SMAP-1	-0.0655647	-0.0725588	-0.00840071	0.4432		0.999572	0.937201	NA	0.39524		2.11413	3.09607	3.60748	2.13126	3.18328	4.22921		0.00241887	7.5197e-07	4.14775e-09	0.0202791	3.1274e-05	1.29408e-08		SMAP1	1.55919	0.722237	3.6729	2.23005	1.61038	1.04049	9.8278	8.92358	8.8658	12.3049	5.57379	7.74473	19.9667	18.4934	16.7845	18.4203	29.5318	8.10253	30.5595	20.9644
TRMT44	TRMT44	ENSG00000155275	Q8IYL2	C4orf23	0.0371966	-1.08884	0.00889548	0.442807		0.999572	NA	NA	NA		3.40899	3.77999	4.88316	0.0179731	3.13197	4.84078		0.00295144	0.000403385	6.01282e-06	0.999498	0.0107821	7.50876e-05		TRMT44	0	0	0	0.743349	0	0	3.57375	3.96604	3.22393	0	0	0.860525	4.99167	2.05483	7.19335	7.75592	3.40752	3.24101	8.87212	9.60867
MTO1	MTO1	ENSG00000135297	Q9Y2Z2	CGI-02	0.11004	-0.840409	0.0733275	0.442399		0.999572	0.251838	NA	0.365986		2.67459	3.4177	4.24938	1.04635	3.06561	4.27575		0.000453213	1.16165e-06	7.51163e-10	0.332053	6.94793e-05	9.96242e-09		MTO1	1.55919	0.722237	1.83645	2.9734	2.41558	0	12.5081	7.93207	10.4778	1.53811	11.1476	0.860525	22.9617	16.4386	13.5874	17.4508	27.2601	12.964	34.5027	36.6877
DYRK4	DYRK4	ENSG00000010219	D3JEN2	DYRK4	-0.248472	-1.24884	0.235212	0.441178		0.999572	0.0927751	NA	0.457097		0.583175	0.0829456	1.50254	-0.840951	0.98788	2.48932		0.376066	0.892207	0.00440189	0.45608	0.185569	0.000248789		DYRK4	7.79595	5.77789	3.6729	4.46009	3.22077	5.20245	4.46718	10.9066	11.2837	3.84527	0	2.58158	7.98667	8.2193	2.39778	11.6339	10.2226	4.86152	16.7584	19.2173
TRA2B	TRA2B	ENSG00000136527	P62995	Htra2-beta	0.233228	-0.292046	0.0579662	0.440771		0.999572	0.182622	0.831943	0.000107599		3.87035	5.02975	5.39514	3.28601	4.79957	5.55214		4.10135e-62	5.488e-109	6.29366e-126	2.45753e-43	3.87097e-97	4.57058e-130		TRA2B	17.1511	13.0003	7.3458	14.1236	20.1298	12.4859	183.154	214.166	182.958	149.966	132.842	188.455	415.307	436.993	437.196	439.179	414.581	493.444	554.014	547.694
ANKRD11	ANKRD11	ENSG00000167522	Q6UB99	ANCO-1	-0.0661591	-0.334013	0.375611	0.439054		0.999572	0.151073	0.0534268	4.21549e-05		3.4559	4.60646	5.64582	3.22477	5.10774	6.20117		6.48391e-48	5.48326e-89	3.66237e-135	2.70642e-39	1.50234e-104	6.35954e-155		ANKRD11	14.8123	16.6114	12.8552	13.3803	9.6623	19.7693	188.515	164.591	152.331	125.356	110.547	162.639	467.22	319.868	338.887	486.684	483.868	503.977	834.965	711.915
PCF11	PCF11	ENSG00000165494	O94913	PCF11	0.591819	-0.323535	0.552634	0.437458		0.999572	0.534613	0.137784	0.292959		3.37261	4.41523	4.80061	1.8085	3.83641	4.08384		5.34208e-08	4.87256e-14	1.19844e-16	0.00106374	3.40422e-17	2.18805e-19		PCF11	2.33878	2.16671	0.918225	3.71674	5.63634	5.20245	18.7622	23.7962	25.7914	19.9954	17.6503	15.4895	46.9217	59.5899	34.3682	68.8338	79.5088	72.9227	55.2043	51.5374
SCML1	SCML1	ENSG00000047634	A0A024RBY0	SCML1	0.00294955	-0.0474741	0.554285	0.436689		0.999572	NA	NA	0.46565		3.21061	4.47044	4.93237	3.06889	5.15987	5.43962		0.00366839	2.69668e-05	3.17182e-06	0.0119749	3.28424e-06	6.40124e-07		SCML1	0	0	0.918225	0	0.805192	0	4.46718	3.96604	8.05982	6.92149	2.78689	6.02368	12.9783	14.3838	13.5874	20.3593	27.2601	23.4973	26.6164	7.86164
VRK3	VRK3	ENSG00000105053	Q8IV63	VRK3	0.184256	-0.114251	-0.0190494	0.435477		0.999572	NA	NA	NA		1.6671	2.58457	3.26431	0.663302	1.72172	3.10219		0.115901	0.00627738	0.000462781	0.611714	0.0524085	0.00020703		VRK3	0	0.722237	1.83645	2.23005	1.61038	1.04049	2.68031	3.96604	3.22393	2.30716	2.78689	3.4421	3.99334	4.79459	10.3904	2.90847	6.81504	8.91278	18.73	6.98813
MKLN1	MKLN1	ENSG00000128585	B4DG30	TWA2	0.18045	-0.340073	0.250004	0.434944		0.999572	0.494238	0.592475	0.180158		1.90621	3.0818	3.85132	1.2532	3.08362	4.03508		1.37646e-06	2.76865e-18	7.48445e-29	0.0101373	4.4875e-16	1.92974e-27		MKLN1	9.35513	4.33342	6.42758	7.43349	9.6623	7.28343	24.1228	20.8217	32.2393	24.6097	17.6503	17.2105	63.8934	52.0556	61.5431	72.7118	56.792	85.0765	116.323	81.237
EZR	EZR	ENSG00000092820	P15311	CVIL	-0.170155	-0.199467	-0.133679	0.434396		0.999572	0.633862	0.731424	0.0495408		0.939454	2.79478	3.0857	0.940389	2.86509	3.74509		0.000430703	9.86061e-38	3.03582e-46	0.00464432	1.56195e-29	8.87908e-51		EZR	18.7103	23.1116	22.0374	16.3537	16.1038	23.9313	33.9506	46.6009	43.523	34.6074	39.9455	32.7	158.735	129.454	163.049	119.247	152.202	138.553	196.172	158.106
SRGAP2B	SRGAP2B	ENSG00000196369	A0A286YEY3	SRGAP2L	-0.0312975	0.0665891	-0.111255	0.433323		0.999572	0.952238	NA	NA		3.20581	4.59428	3.83574	3.80358	4.86344	5.02345		0.00454173	2.37354e-05	0.000247557	0.00331539	3.22964e-05	1.21904e-05		SRGAP2B	0.779595	0	0	0	0	0	5.36062	5.94906	4.83589	8.4596	0	8.60525	18.9684	16.4386	7.99261	7.75592	11.3584	18.6358	8.87212	5.2411
CCNL1	CCNL1	ENSG00000163660	Q9UK58	ANIA6A	0.700983	-0.0695732	0.300655	0.431205		0.999572	0.783584	0.102566	0.000126781		3.51392	4.83746	5.2258	2.63031	4.33355	4.84676		2.75672e-56	7.1915e-112	3.94814e-131	9.89711e-39	2.07305e-112	4.17091e-140		CCNL1	22.6082	14.4447	8.26403	20.0704	28.1817	36.4171	207.277	179.463	157.166	176.882	155.137	185.013	447.254	421.924	489.148	574.908	471.373	639.289	585.56	614.955
GGPS1	GGPS1	ENSG00000152904	A0A024R3W4	GGPPS	0.191992	0.130354	0.264514	0.430532		0.999572	NA	NA	0.49179		1.11397	2.25362	2.98416	0.682358	2.05663	2.89925		0.236846	0.0044711	0.00011258	0.566849	0.0111736	0.000194006		GGPS1	0	1.44447	2.75468	0.743349	4.02596	2.08098	3.57375	2.97453	3.22393	6.92149	0.928965	3.4421	7.98667	9.58918	4.79557	6.78643	14.7659	10.5333	14.7869	10.4822
SERPINE2	SERPINE2	ENSG00000135919	A0A024R498	GDN	0.30253	-0.150352	0.672815	0.429829		0.999572	0.859684	NA	0.481652		1.90192	2.15407	2.70043	1.01163	2.47674	2.58932		0.010161	0.00134062	3.688e-05	0.257385	0.000138417	5.43016e-05		SERPINE2	2.33878	2.16671	1.83645	2.9734	5.63634	2.08098	6.25406	7.93207	12.0897	4.61433	6.50275	12.0474	16.9717	8.2193	7.19335	15.5118	30.6677	20.2563	12.8153	11.3557
HIVEP2	HIVEP2	ENSG00000010818	P31629	HIV-EP2	-0.0716185	-0.138593	0.0429597	0.42971		0.999572	0.879507	NA	0.437234		1.86717	3.22636	3.53306	1.83531	3.43837	4.20941		0.014549	1.82041e-06	1.08699e-07	0.0594645	1.05833e-05	3.65553e-08		HIVEP2	0.779595	0	4.59113	1.4867	1.61038	1.04049	7.14749	4.95755	8.05982	5.38338	3.71586	8.60525	20.965	13.6988	19.1823	15.5118	23.8526	17.0153	26.6164	20.9644
GSTP1	GSTP1	ENSG00000084207	P09211	DFN7	0.0631963	0.113475	0.206858	0.42915		0.999572	0.606339	0.480064	0.0015357		0.110854	0.361582	1.01541	0.163055	0.518954	1.38613		0.464391	0.00375826	1.02379e-17	0.50695	0.00261877	1.32143e-17		GSTP1	236.997	197.893	203.846	199.217	213.376	262.203	246.588	242.92	204.719	213.028	261.039	278.81	317.47	258.908	250.169	335.444	241.934	381.629	439.663	410.552
VPS37B	VPS37B	ENSG00000139722	A0A024RBU0	VPS37B	-0.265408	-0.26636	-0.0463244	0.427949		0.999572	NA	0.962954	0.367216		0.897225	2.90269	3.2974	1.13675	3.44725	4.39385		0.171285	2.20301e-08	9.48514e-11	0.230385	4.28156e-07	4.03724e-11		VPS37B	2.33878	3.61118	3.6729	2.9734	0.805192	2.08098	3.57375	7.93207	7.25384	6.15243	0.928965	6.8842	31.9467	26.7127	19.1823	26.1762	24.9885	23.4973	35.4885	39.3082
ARPC3	ARPC3	ENSG00000111229	O15145	ARC21	0.0634023	-0.239745	-0.0139834	0.427215		0.999572	0.668672	0.984393	0.220927		0.77384	2.09568	2.55222	0.415967	1.98545	2.92012		0.0396496	9.06533e-12	2.01824e-17	0.43523	9.18279e-09	1.96195e-18		ARPC3	9.35513	9.38908	19.2827	11.1502	15.2986	13.5264	14.295	27.7623	22.5675	17.6882	17.6503	18.071	59.9001	52.0556	50.3535	59.1389	43.1619	57.5279	69.9912	65.5137
LIPG	LIPG	ENSG00000101670	B4DTR8	EDL	-0.00772056	-0.682416	0.311363	0.424036		0.999572	0.365218	NA	0.463619		2.52568	3.12103	4.37358	1.51861	3.50782	4.79873		0.00294807	6.31599e-05	1.17605e-08	0.184808	7.1786e-05	2.68026e-08		LIPG	1.55919	0	1.83645	0.743349	2.41558	0	5.36062	11.8981	6.44786	5.38338	1.85793	4.30263	12.9783	12.329	10.3904	11.6339	21.5809	17.0153	39.4316	28.826
MYL12A	MYL12A	ENSG00000101608	P19105	HEL-S-24	0.00820554	-0.235852	-0.0333268	0.421993		0.999572	0.591816	0.96261	0.176747		0.687836	1.66389	2.04634	0.427607	1.61912	2.48986		0.0189801	1.60072e-11	2.72548e-17	0.326153	7.91419e-08	1.04715e-17		MYL12A	21.8286	25.2783	27.5468	21.5571	17.7142	37.4576	43.7784	26.7707	49.1649	29.2241	35.3007	37.0026	74.8751	67.8092	95.9114	74.6508	69.2862	88.3175	125.195	94.3397
GSN	GSN	ENSG00000148180	P06396	ADF	-0.164433	-1.01545	0.0693025	0.4213		0.999572	0.113227	NA	0.516724		0.469101	0.34993	0.217771	-0.55728	0.695951	1.08365		0.414402	0.484625	0.676824	0.547065	0.266048	0.0690557		GSN	12.4735	4.33342	11.9369	8.17684	11.2727	4.16196	10.7212	11.8981	16.9256	6.92149	3.71586	5.16315	13.9767	13.0139	9.59114	14.5424	14.7659	10.5333	14.7869	6.11461
USP32	USP32	ENSG00000170832	Q8NFA0	NY-REN-60	-0.025885	-0.333245	-0.196228	0.419999		0.999572	0.598045	0.786682	0.478078		3.18478	4.07605	3.54951	2.93437	3.95204	4.23069		1.73479e-05	4.19449e-09	2.50446e-07	0.00165108	1.50479e-06	1.77189e-07		USP32	0.779595	2.16671	0.918225	0	1.61038	2.08098	10.7212	16.8557	16.9256	11.5358	9.28965	12.9079	26.955	29.4525	26.3756	17.4508	27.2601	25.1178	25.6306	16.5968
AGAP4	AGAP4	ENSG00000188234	Q96P64	AGAP-4	0.0281086	-0.827559	-0.599595	0.418842		0.999572	NA	NA	0.485782		1.93778	3.27156	3.5362	0.105513	1.71425	3.62242		0.0333594	6.11738e-05	1.0759e-05	0.946383	0.0711307	4.9822e-05		AGAP4	3.11838	0	0	0	0	5.20245	4.46718	3.96604	6.44786	2.30716	0	2.58158	13.9767	18.4934	6.39409	6.78643	6.81504	4.05126	14.7869	18.3438
ZNF823	ZNF823	ENSG00000197933	P16415	HSZFP36	0.256163	0.571672	-0.232393	0.416423		0.999572	0.38192	NA	0.446961		0.046911	1.14743	1.66277	0.358688	0.393816	1.78564		0.947839	0.0116348	0.000146441	0.685067	0.530174	0.00123464		ZNF823	9.35513	5.77789	6.42758	17.097	5.63634	5.20245	8.04093	8.92358	5.64187	15.3811	10.2186	11.1868	11.98	16.4386	19.9815	18.4203	12.4942	7.29227	22.6732	19.2173
EREG	EREG	ENSG00000124882	O14944	EPR	0.223853	0.0937562	0.636317	0.415262		0.999572	0.542669	9.80644e-15	2.49651e-06		3.9717	5.28393	5.88613	3.82421	5.68718	6.0635		1.27606e-157	3.74368e-288	0	5.77852e-158	0	0		EREG	32.743	40.4453	41.3201	52.0344	33.8181	50.984	637.02	565.16	617.382	664.463	579.674	700.468	1491.51	1512.35	1511.4	2214.32	2567	2312.46	2522.64	2019.57
QSOX1	QSOX1	ENSG00000116260	A0A140VKE5	Q6	-0.153603	-0.415413	0.435643	0.415172		0.999572	0.470897	0.437546	0.354752		1.35364	1.40347	2.44214	1.09668	2.18996	3.13715		0.00332575	0.00088183	8.54662e-10	0.069151	2.53485e-06	2.50782e-12		QSOX1	4.67757	6.50013	11.0187	5.20344	8.05192	5.20245	20.549	10.9066	24.9854	13.0739	15.7924	12.0474	18.9684	17.8085	22.3793	29.0847	27.2601	31.5998	51.2611	33.1936
EMC3	EMC3	ENSG00000125037	Q9P0I2	POB	0.139651	-0.675776	-0.330239	0.414806		0.999572	NA	NA	0.448288		2.58225	3.46834	4.36414	0.958683	2.26207	4.22456		0.00549668	5.22221e-05	2.60756e-07	0.41454	0.00689223	1.06094e-07		EMC3	1.55919	0	0.918225	1.4867	0	3.12147	7.14749	3.96604	8.05982	3.07622	2.78689	3.4421	12.9783	12.329	11.1897	5.81694	12.4942	6.48202	22.6732	17.4703
ITPRIP	ITPRIP	ENSG00000148841	Q8IWB1	DANGER	0.133901	0.404498	0.206035	0.410985		0.999572	0.584782	0.761594	0.365125		2.91403	4.84633	5.41535	2.46989	4.13686	4.91302		0.00387632	5.23329e-07	1.56476e-08	0.00381331	1.52507e-08	8.56165e-12		ITPRIP	0	0	1.83645	2.23005	1.61038	0	8.93437	3.96604	6.44786	6.92149	13.0055	8.60525	25.9567	24.6579	25.5764	31.9932	35.211	25.1178	34.5027	38.4347
UGT1A1,UGT1A10,UGT1A3,UGT1A4,UGT1A5,UGT1A6,UGT1A7,UGT1A8,UGT1A9	UGT1A1,UGT1A10,UGT1A3,UGT1A4,UGT1A5,UGT1A6,UGT1A7,UGT1A8,UGT1A9	NA	NA	NA	0.31154	-0.44474	0.223739	0.409618		0.999572	0.580271	NA	0.488192		0.94305	1.90045	2.52828	-0.267371	1.64226	2.4414		0.178169	0.00121146	8.82361e-06	0.808593	0.0112896	8.05667e-05		UGT1A1,UGT1A10,UGT1A3,UGT1A4,UGT1A5,UGT1A6,UGT1A7,UGT1A8,UGT1A9	5.45716	0.722237	4.59113	3.71674	5.63634	7.28343	4.46718	5.94906	10.4778	6.15243	1.85793	5.16315	10.9817	19.1784	11.1897	14.5424	29.5318	10.5333	32.5311	16.5968
TOP1	TOP1	ENSG00000198900	P11387	TOPI	0.37148	-0.378514	0.436038	0.40951		0.999572	0.246117	0.0874857	0.0627621		1.63413	2.70035	3.57765	0.815512	2.7366	3.57512		9.35667e-11	4.00704e-32	9.39617e-58	0.00669375	5.06511e-33	1.35466e-56		TOP1	17.9307	18.0559	23.8739	20.8138	24.1558	37.4576	66.1143	68.4141	53.1948	49.2195	46.4482	46.4684	129.783	145.208	115.893	152.21	189.685	200.132	257.291	274.284
BCL10	BCL10	ENSG00000142867	A2TDT2	CARMEN	0.420569	0.101505	0.134592	0.406816		0.999572	0.896108	0.867205	0.343154		0.667151	1.82548	2.56289	0.19517	1.40259	2.41942		0.184874	7.00024e-06	5.30035e-11	0.78934	0.00146714	6.85082e-09		BCL10	7.79595	11.5558	1.83645	8.92019	14.4935	10.4049	12.5081	11.8981	11.2837	13.843	10.2186	14.6289	20.965	23.973	35.1675	31.0237	42.0261	19.4461	48.3038	38.4347
PROSER2	PROSER2	ENSG00000148426	Q86WR7	C10orf47	0.686727	0.181336	0.451933	0.404897		0.999572	0.784204	0.321603	0.171263		2.41444	4.16132	5.59718	1.29032	3.357	4.6775		5.94254e-05	1.73201e-14	9.44404e-26	0.0209135	3.67776e-15	2.31043e-29		PROSER2	1.55919	1.44447	3.6729	5.94679	5.63634	6.24294	14.295	8.92358	15.3137	13.0739	15.7924	16.35	34.9417	45.2062	51.1527	59.1389	43.1619	88.3175	110.409	138.016
BCL2L12	BCL2L12	ENSG00000126453	Q9HB09	BCL2L12	-0.187405	-0.325374	0.0500115	0.404789		0.999572	0.49087	0.946006	0.260189		0.325365	1.25212	1.71298	0.194793	1.53044	2.37562		0.317259	8.15942e-07	3.25183e-12	0.721892	2.88476e-06	4.13675e-14		BCL2L12	24.1674	23.1116	19.2827	20.8138	16.909	19.7693	26.8031	25.7792	31.4333	24.6097	18.5793	22.3737	48.9184	56.8502	54.3498	57.1999	64.7428	46.9946	79.8491	62.0196
TMEM120A	TMEM120A	ENSG00000189077	A0A087X266	NET29	-0.298068	-0.114585	-0.259617	0.400538		0.999572	NA	NA	0.539026		-0.676641	0.481777	0.972988	-0.29266	0.497204	2.10181		0.394945	0.438661	0.10387	0.826787	0.574658	0.00657628		TMEM120A	6.23676	2.16671	8.26403	2.23005	7.24673	1.04049	2.68031	4.95755	2.41795	2.30716	4.64482	1.72105	5.99001	8.90424	7.99261	5.81694	6.81504	3.24101	14.7869	7.86164
MPRIP	MPRIP	ENSG00000133030	Q6WCQ1	M-RIP	-0.230563	0.00074257	0.222847	0.397434		0.999572	0.998595	0.547453	0.0535849		1.3937	2.70251	3.73613	1.69539	3.24395	4.44813		6.34334e-07	1.549e-28	3.98933e-56	2.42292e-07	1.06934e-29	1.30805e-56		MPRIP	22.6082	7.9446	17.4463	10.4069	11.2727	17.6883	50.9259	35.6943	39.4931	38.4527	39.9455	48.1894	106.822	113.015	93.5136	144.454	104.497	122.348	206.03	207.897
NMU	NMU	ENSG00000109255	A0A0B4J202	NMU	-0.127398	0.0807118	0.229259	0.396966		0.999572	0.915091	NA	0.474182		0.011051	0.236336	0.74444	0.267735	0.741492	1.39765		0.985635	0.58255	0.0681902	0.72613	0.141564	0.00324039		NMU	10.1347	14.4447	18.3645	14.1236	9.6623	14.5669	15.1884	17.8472	10.4778	11.5358	17.6503	17.2105	22.9617	19.1784	8.79187	32.9627	18.1734	13.7743	18.73	33.1936
MYO1B	MYO1B	ENSG00000128641	B0I1S9	MMI-alpha	0.20402	-0.420973	-0.0300453	0.394189		0.999572	0.478139	0.968962	0.21885		1.27293	2.74991	3.73321	0.489034	2.39977	3.83715		0.00185507	1.28161e-15	4.26607e-29	0.42857	1.78504e-09	8.67552e-24		MYO1B	10.1347	7.9446	4.59113	12.6369	12.0779	3.12147	16.9753	25.7792	15.3137	17.6882	5.57379	17.2105	51.9134	59.5899	48.7549	49.444	60.1995	48.6152	131.11	86.4781
SRSF7	SRSF7	ENSG00000115875	Q16629	9G8	-0.210669	-0.560387	-0.126827	0.393529		0.999572	0.00155896	0.601545	0.00533772		2.34676	3.34983	3.52619	2.02799	3.47019	4.1765		7.68126e-48	5.98055e-105	4.04e-116	1.76524e-26	1.41442e-84	1.69107e-122		SRSF7	41.3185	41.8897	34.8926	23.7872	38.6492	39.5386	189.409	206.234	215.197	137.661	138.416	135.963	374.375	394.526	453.181	380.04	349.839	390.542	438.677	491.789
SENP1	SENP1	ENSG00000079387	Q6N001	SuPr-2	0.161887	-0.138745	-0.0464558	0.389727		0.999572	NA	NA	0.469258		2.01625	3.25218	4.19625	1.23005	2.57678	4.05222		0.0200797	2.94381e-05	4.10867e-08	0.23935	0.000981303	6.6973e-08		SENP1	0	1.44447	1.83645	0.743349	0.805192	4.16196	5.36062	3.96604	6.44786	2.30716	4.64482	6.8842	9.98334	13.6988	14.3867	7.75592	11.3584	17.0153	29.5737	20.9644
REEP3	REEP3	ENSG00000165476	Q6NUK4	C10orf74	0.211303	-0.632521	0.00490222	0.386805		0.999572	0.319152	NA	0.439687		1.93381	2.29157	3.19969	0.726089	1.85005	3.18341		0.000810056	1.28735e-05	2.56803e-10	0.395997	0.00190477	1.47792e-08		REEP3	3.11838	2.88895	3.6729	2.23005	8.85711	2.08098	11.6147	15.8641	12.0897	8.4596	8.36068	6.02368	20.965	16.4386	13.5874	14.5424	21.5809	15.3948	35.4885	34.0671
AGPS	AGPS	ENSG00000018510	O00116	ADAP-S	0.0299257	-0.352739	-0.338833	0.385791		0.999572	0.641999	NA	0.514497		1.6864	2.30694	2.63117	1.17057	1.68741	3.03837		0.0129625	0.000135362	8.92634e-06	0.260154	0.0342956	5.34262e-05		AGPS	2.33878	5.05566	0	1.4867	0	7.28343	12.5081	4.95755	9.67178	3.84527	6.50275	9.46578	15.9733	11.644	15.186	9.6949	14.7659	4.86152	19.7158	17.4703
KDM4C	KDM4C	ENSG00000107077	Q9H3R0	GASC1	0.00294955	-0.277194	0.206215	0.383972		0.999572	NA	NA	0.501038		3.03933	3.78701	5.15374	2.51907	4.05614	5.52467		0.00618796	0.000307517	1.42506e-06	0.05225	0.000339578	1.18165e-06		KDM4C	0	0	0.918225	0	0.805192	0	4.46718	6.94056	3.22393	3.07622	7.43172	0	4.99167	10.2741	8.79187	10.6644	7.95088	12.964	25.6306	13.9763
STAG1	STAG1	ENSG00000118007	Q4LE48	MRD47	-0.218727	-0.53444	-0.0808327	0.383598		0.999572	0.409745	0.920312	0.368483		1.2733	2.35445	2.9681	0.998246	2.61694	3.76467		0.00939727	2.0513e-08	3.53343e-13	0.175368	7.8992e-07	1.60574e-13		STAG1	3.89797	6.50013	6.42758	3.71674	4.02596	5.20245	7.14749	19.8302	15.3137	5.38338	9.28965	12.0474	25.9567	34.932	27.9741	29.0847	20.4451	33.2204	48.3038	41.0552
ITGB4	ITGB4	ENSG00000132470	A0A024R8T0	CD104	-0.108654	-0.326757	-0.216696	0.381859		0.999572	0.638064	NA	0.522181		1.07818	1.46321	1.99874	0.863787	1.30872	2.67005		0.0641394	0.00426002	5.45992e-05	0.322741	0.0460305	1.17385e-05		ITGB4	6.23676	5.77789	4.59113	4.46009	3.22077	7.28343	16.0819	9.91509	10.4778	4.61433	11.1476	12.0474	24.9584	8.90424	15.186	15.5118	10.2226	12.1538	15.7727	34.9406
FLOT1	FLOT1	ENSG00000137312	O75955	FLOT1	0.126852	0.439002	-0.172567	0.381434		0.999572	0.527323	NA	0.493618		0.754615	1.83042	2.11077	1.08079	1.34863	2.35062		0.223659	0.000305467	2.12679e-05	0.154683	0.0243175	3.0962e-05		FLOT1	3.11838	3.61118	8.26403	4.46009	4.83115	8.32392	4.46718	14.8726	6.44786	18.4573	12.0765	6.8842	22.9617	15.7537	15.9852	20.3593	15.9018	9.72303	21.6874	19.2173
HOXB2	HOXB2	ENSG00000173917	P14652	HOX2	0.0714436	-0.38739	0.0626909	0.381255		0.999572	0.606493	NA	0.457097		4.7552	5.09047	6.19633	3.05204	3.96486	5.40807		5.99837e-06	4.28322e-07	1.22499e-09	0.00996956	0.000133442	1.55593e-07		HOXB2	0	0	0	0	0	2.08098	7.14749	15.8641	10.4778	6.92149	14.8634	1.72105	6.98834	15.7537	18.383	17.4508	13.6301	13.7743	34.5027	23.5849
SPRED1	SPRED1	ENSG00000166068	Q7Z699	LGSS	-0.0861619	-0.61876	0.0340524	0.381248		0.999572	0.276472	0.969251	0.376896		2.55103	3.51277	4.05368	2.04679	3.76209	4.68266		6.45575e-06	1.47629e-11	2.42695e-15	0.00469369	3.88824e-10	2.00565e-15		SPRED1	1.55919	3.61118	2.75468	1.4867	3.22077	2.08098	16.0819	19.8302	16.1196	10.7668	9.28965	11.1868	38.935	28.0826	35.1675	34.9017	35.211	34.8409	56.1901	55.905
FURIN	FURIN	ENSG00000140564	A0A024RC70	FUR	0.0239777	-0.563113	-0.234864	0.379514		0.999572	0.435139	NA	0.438914		1.44355	2.39824	3.38493	0.652437	1.96747	3.74925		0.025107	1.88926e-05	3.97001e-10	0.507124	0.0030746	1.68112e-09		FURIN	0.779595	6.50013	1.83645	5.20344	3.22077	1.04049	6.25406	9.91509	11.2837	5.38338	7.43172	3.4421	24.9584	10.9591	19.1823	10.6644	24.9885	7.29227	45.3464	39.3082
SLC12A7	SLC12A7	ENSG00000113504	Q9Y666	KCC4	-0.189881	-0.287318	0.441262	0.37947		0.999572	0.733406	NA	0.433684		0.805642	1.49813	3.2548	0.828885	2.57879	4.0957		0.228712	0.00690199	2.35635e-10	0.403546	0.000150402	2.83448e-10		SLC12A7	6.23676	1.44447	2.75468	4.46009	0.805192	2.08098	5.36062	9.91509	4.02991	8.4596	3.71586	1.72105	11.98	8.90424	10.3904	17.4508	14.7659	17.8256	32.5311	40.1817
B2M	B2M	ENSG00000166710	P61769	IMD43	0.0366681	-0.775571	-0.127058	0.377922		0.999572	0.191819	0.858204	0.37324		1.37502	2.7001	3.00954	0.395216	2.47645	3.35128		0.00284949	6.7895e-12	8.4183e-15	0.61589	2.69173e-07	6.92072e-13		B2M	3.11838	9.38908	5.50935	5.94679	9.6623	3.12147	13.4015	19.8302	16.1196	5.38338	7.43172	12.9079	49.9167	32.1923	43.1601	31.9932	34.0752	45.3741	45.3464	48.0434
TFAP2A	TFAP2A	ENSG00000137203	P05549	AP-2	0.203637	-0.0292547	0.66371	0.376989		0.999572	0.967788	0.0549704	0.214802		3.49284	4.29467	5.68338	2.95058	4.53556	5.56548		7.24849e-09	7.66812e-14	1.10679e-23	1.6538e-07	1.26587e-18	7.13752e-28		TFAP2A	2.33878	2.16671	0.918225	0.743349	5.63634	2.08098	33.9506	20.8217	20.1495	29.9931	23.2241	19.7921	34.9417	52.0556	42.3609	73.6813	82.9163	66.4407	130.124	94.3397
DR1	DR1	ENSG00000117505	Q01658	NC2	0.708242	-1.00632	0.179938	0.376078		0.999572	0.0734188	0.779556	0.280801		2.46553	3.39966	4.33233	0.116064	2.44444	3.5605		1.14636e-06	3.09619e-13	2.10324e-21	0.880879	4.69374e-09	8.61472e-19		DR1	0.779595	5.77789	3.6729	6.69014	8.05192	10.4049	28.59	12.8896	20.1495	13.0739	5.57379	7.74473	44.925	42.4664	31.9705	60.1084	46.5694	33.2204	88.7212	74.2488
DENND5A	DENND5A	ENSG00000184014	Q6IQ26	EIEE49	0.0833208	-0.240574	-0.0792077	0.373723		0.999572	NA	NA	0.4995		2.49912	4.14033	4.90608	1.3647	3.27149	4.60146		0.01658	2.55017e-05	5.14048e-07	0.251146	0.000288719	1.65259e-07		DENND5A	0	0	1.83645	1.4867	1.61038	0	3.57375	2.97453	7.25384	3.07622	7.43172	0	12.9783	11.644	20.7808	9.6949	20.4451	12.1538	29.5737	21.8379
CAPZA2	CAPZA2	ENSG00000198898	A4D0V4	CAPPA2	0.233036	-0.383237	-0.182261	0.372587		0.999572	0.505568	0.79357	0.38121		1.75293	2.57563	3.34832	0.956006	1.97879	3.39522		0.000226561	1.20803e-09	3.87998e-16	0.131687	3.25267e-05	4.07402e-14		CAPZA2	4.67757	5.77789	4.59113	5.20344	4.83115	10.4049	16.9753	18.8387	17.7316	11.5358	18.5793	9.46578	24.9584	36.3019	32.7697	22.2983	29.5318	29.1691	71.9627	43.6758
VPS26B	VPS26B	ENSG00000151502	A0A024R3L9	Pep8b	0.113447	-0.460303	-0.308293	0.372447		0.999572	NA	NA	NA		2.55934	2.16128	2.42858	1.26547	0.504627	2.42892		0.0137498	0.0232345	0.00997415	NA	0.677656	0.0234339		VPS26B	0.779595	0.722237	0.918225	2.23005	1.61038	0	8.04093	4.95755	5.64187	0.769054	6.50275	4.30263	3.99334	2.05483	7.99261	0.96949	0	4.86152	6.90054	4.36758
DDIT3	DDIT3	ENSG00000175197	P35638	AltDDIT3	0.0341808	-0.467776	-0.00483239	0.368291		0.999572	0.370383	0.993862	0.325242		4.63842	6.1787	6.15185	3.74495	5.78998	6.16531		2.02986e-06	8.29711e-11	5.49107e-11	3.95281e-05	5.83198e-12	1.34497e-13		DDIT3	0.779595	0	0.918225	2.23005	0	0	32.1637	25.7792	14.5077	17.6882	14.8634	17.2105	75.8734	69.1791	64.7402	55.261	68.1504	85.0765	75.9059	69.0078
LIF	LIF	ENSG00000128342	P15018	CDF	-0.162765	0.345669	0.601793	0.363938		0.999572	0.38192	0.00243349	0.155587		4.363	6.10818	6.25365	5.33041	7.34155	7.23274		1.19945e-12	9.1216e-25	3.19417e-26	1.76115e-10	1.34563e-19	2.14624e-19		LIF	0	2.88895	1.83645	1.4867	0.805192	0	55.3931	26.7707	41.9111	67.6768	45.5193	47.3289	145.757	142.468	131.878	222.983	238.526	194.461	142.94	140.636
ABCC3	ABCC3	ENSG00000108846	O15438	ABC31	0.31398	-0.108862	0.0461978	0.363257		0.999572	NA	NA	NA		1.78574	2.79935	3.34871	0.0994961	1.37921	2.44864		0.126213	0.00832615	0.0014614	0.951469	0.151325	0.00672781		ABCC3	0	0	1.83645	0	1.61038	5.20245	2.68031	2.97453	2.41795	1.53811	3.71586	1.72105	4.99167	4.10965	7.99261	7.75592	6.81504	4.05126	2.95737	7.86164
TPR	TPR	ENSG00000047410	P12270	TPR	-0.249754	-1.90145	0.097337	0.3614		0.999572	0.000829612	0.911946	0.449614		2.62833	2.94896	3.88781	0.955927	3.72643	4.93919		1.89346e-06	1.24213e-08	1.16824e-14	0.372496	5.71069e-07	1.10334e-11		TPR	0.779595	3.61118	4.59113	2.23005	0	3.12147	24.1228	18.8387	16.9256	3.07622	3.71586	4.30263	18.9684	31.5073	23.1786	26.1762	44.2977	12.964	43.3748	39.3082
PDP1	PDP1	ENSG00000164951	Q9P0J1	PDH	-0.248624	0.115672	0.543233	0.360775		0.999572	0.77912	0.0143512	0.0755843		2.07219	3.53557	4.48697	2.55549	4.47102	5.21587		4.5267e-13	2.77312e-42	1.9312e-69	1.3372e-13	4.40933e-45	2.18967e-61		PDP1	16.3715	8.66684	9.18225	5.20344	8.85711	13.5264	52.7128	40.6519	54.0008	68.4458	42.7324	49.0499	159.733	126.714	125.484	201.654	188.549	221.199	265.178	259.434
CCNB1IP1	CCNB1IP1	ENSG00000100814	Q9NPC3	C14orf18	-0.722122	-0.819677	-0.245981	0.359725		0.999572	0.270787	0.721	0.449166		0.936148	2.63154	3.17576	1.64638	4.17251	5.46211		0.114363	3.56139e-08	9.61978e-12	0.147151	3.22417e-06	5.9252e-10		CCNB1IP1	3.89797	2.16671	6.42758	1.4867	0.805192	0	10.7212	5.94906	7.25384	2.30716	5.57379	2.58158	19.9667	25.3428	33.569	21.3288	18.1734	23.4973	32.5311	41.0552
RTF1	RTF1	ENSG00000137815	Q92541	GTL7	-0.171874	-0.735644	0.0664492	0.359279		0.999572	0.309048	NA	0.449614		1.24071	2.0578	3.30892	0.607067	2.49147	4.06783		0.0356581	5.44532e-05	9.34436e-12	0.527723	6.14363e-05	5.58343e-12		RTF1	4.67757	5.05566	1.83645	4.46009	3.22077	1.04049	4.46718	13.8811	11.2837	3.07622	3.71586	7.74473	11.98	20.5483	19.1823	14.5424	20.4451	21.0666	51.2611	45.4228
ATP6AP2	ATP6AP2	ENSG00000182220	O75787	APT6M8-9	-0.319417	0.302282	0.00906684	0.358042		0.999572	0.690931	NA	0.583589		0.0408261	0.408881	0.976045	0.935345	0.936433	2.01191		0.958131	0.484571	0.080409	0.326401	0.205955	0.00328341		ATP6AP2	6.23676	7.22237	6.42758	2.9734	5.63634	5.20245	3.57375	9.91509	7.25384	7.69054	9.28965	10.3263	6.98834	5.47953	14.3867	15.5118	7.95088	4.05126	19.7158	6.98813
SYNJ2	SYNJ2	ENSG00000078269	A0A1W2PR85	INPP5H	-0.0237125	-0.0248614	0.236748	0.35702		0.999572	0.97849	0.665231	0.258183		1.69409	2.81239	4.0068	1.71621	3.13021	4.40555		9.12442e-05	1.43622e-13	1.03185e-27	0.00183647	9.08243e-12	4.81718e-23		SYNJ2	8.57554	5.77789	2.75468	4.46009	7.24673	5.20245	27.6965	18.8387	12.8957	29.2241	9.28965	18.9316	45.9234	34.932	48.7549	67.8643	39.7544	49.4254	94.6359	99.5808
GPATCH2L	GPATCH2L	ENSG00000089916	A0A024R6E4	C14orf118	1.05778	-0.62649	0.643828	0.355611		0.999572	0.211603	0.0976082	0.341235		4.76978	5.24596	6.21127	1.37978	3.29802	3.87941		1.37514e-06	3.12692e-08	5.46627e-11	0.020583	1.22023e-12	2.37903e-17		GPATCH2L	0	0.722237	0.918225	2.9734	1.61038	14.5669	26.8031	35.6943	16.1196	13.843	16.7214	17.2105	45.9234	26.7127	36.766	53.322	59.0636	71.3022	70.9769	69.0078
PGGT1B	PGGT1B	ENSG00000164219	P53609	BGGI	-0.232744	-0.548784	0.173696	0.355588		0.999572	0.266334	0.743749	0.266708		3.31689	4.56112	5.24577	3.32206	5.37144	6.23595		1.42351e-09	1.34138e-18	1.31397e-24	8.51702e-06	2.99024e-15	2.48366e-20		PGGT1B	3.11838	2.16671	1.83645	1.4867	1.61038	1.04049	30.3768	28.7538	23.3735	17.6882	26.011	10.3263	77.8701	45.8911	73.532	85.3152	74.9654	65.6305	121.252	109.189
PDHA1	PDHA1	ENSG00000131828	A0A024RBX9	PDHA	0.286001	-0.480363	0.00673904	0.354444		0.999572	0.488375	NA	0.519717		0.231654	0.575376	1.50776	-0.747214	0.218825	1.56015		0.708656	0.234981	0.000856847	0.314905	0.701981	0.00141505		PDHA1	13.2531	9.38908	5.50935	10.4069	12.8831	14.5669	9.8278	10.9066	12.8957	6.92149	2.78689	12.0474	21.9634	5.47953	16.7845	16.4813	13.6301	13.7743	19.7158	37.5612
ARFIP1	ARFIP1	ENSG00000164144	B4E273	HSU52521	0.0756462	-0.0603971	0.300589	0.352706		0.999572	0.956939	NA	0.576161		1.6982	2.11587	2.88279	1.35899	2.34319	3.11047		0.0290622	0.00234604	1.91719e-05	0.195603	0.00357514	6.14413e-05		ARFIP1	1.55919	1.44447	2.75468	2.9734	1.61038	2.08098	3.57375	6.94056	9.67178	8.4596	0.928965	9.46578	9.98334	10.9591	6.39409	16.4813	11.3584	11.3435	19.7158	15.7233
UIMC1	UIMC1	ENSG00000087206	A0A024R7R0	RAP80	0.260541	-0.497582	0.127658	0.35058		0.999572	0.456866	0.857766	0.441432		2.97829	4.388	4.91116	1.50387	3.66466	4.42267		4.72801e-05	1.16273e-10	2.92566e-13	0.0511921	6.01413e-10	2.85569e-14		UIMC1	0.779595	1.44447	1.83645	5.94679	1.61038	0	6.25406	17.8472	15.3137	6.92149	6.50275	12.0474	39.9334	37.6718	27.9741	44.5966	34.0752	38.8921	67.0338	46.2963
DUSP8	DUSP8	ENSG00000184545	Q13202	C11orf81	-0.0498714	-0.254252	-0.0399713	0.350038		0.999572	0.766073	0.965822	0.470954		2.65022	5.0559	5.32599	2.55951	5.25884	5.97707		0.00283722	1.21701e-09	9.45692e-11	0.0281487	2.83637e-07	3.58665e-09		DUSP8	0.779595	0	1.83645	0	0.805192	1.04049	4.46718	6.94056	9.67178	5.38338	10.2186	0.860525	44.925	36.9869	34.3682	36.8406	23.8526	50.2357	28.5879	65.5137
USP4	USP4	ENSG00000114316	Q13107	UNP	-0.221523	-0.455134	-0.217946	0.345584		0.999572	0.532463	0.764942	0.499984		2.08437	3.39826	3.96954	2.21273	3.80985	5.07562		0.00164823	8.46234e-09	7.3811e-12	0.0269828	4.91741e-06	5.34781e-10		USP4	2.33878	2.16671	1.83645	0	2.41558	1.04049	13.4015	9.91509	7.25384	11.5358	5.57379	2.58158	31.9467	26.7127	18.383	24.2373	22.7168	16.2051	50.2753	35.8142
DNAJC25	DNAJC25	ENSG00000059769	Q9H1X3	bA16L21.2.1	-0.02619	-1.61017	-0.185259	0.343468		0.999572	NA	NA	0.499661		2.94666	4.0697	5.33405	0.505589	4.30634	6.26817		0.00446658	3.11348e-05	5.01232e-08	0.745904	0.0001405	3.64808e-08		DNAJC25	0	1.44447	0	0	0.805192	0	8.93437	5.94906	4.83589	0.769054	0.928965	0	10.9817	12.329	19.9815	12.6034	6.81504	15.3948	43.3748	23.5849
HLA-B	HLA-B	ENSG00000234745	E5FQ95	AS	0.067186	0.293087	0.0375537	0.343283		0.999572	0.702316	NA	0.5837		-0.394686	0.2506	0.658295	-0.112014	0.226105	1.02794		0.527098	0.616765	0.171703	0.914733	0.736931	0.0853374		HLA-B	11.6939	7.9446	7.3458	9.66354	7.24673	12.4859	9.8278	4.95755	5.64187	10.7668	5.57379	10.3263	12.9783	11.644	7.99261	16.4813	3.40752	13.7743	15.7727	15.7233
SMAD7	SMAD7	ENSG00000101665	O15105	CRCS3	0.260415	0.0705782	0.135501	0.342814		0.999572	0.9148	0.787427	0.147575		3.649	5.62187	6.58927	2.99219	5.02957	6.1983		6.94696e-08	3.12586e-18	9.42591e-25	1.78502e-07	5.93977e-22	3.6776e-33		SMAD7	3.11838	0.722237	0	2.9734	2.41558	2.08098	18.7622	23.7962	22.5675	28.455	14.8634	24.9552	80.8651	69.1791	107.101	106.644	80.6446	98.0406	160.684	163.347
USP5	USP5	ENSG00000111667	A0A140VJZ1	ISOT	-0.452211	0.00204624	-0.42848	0.342496		0.999572	0.998162	NA	0.52126		-0.217164	0.291729	0.489177	0.334405	0.160177	1.44201		0.620324	0.3958	0.148682	0.704171	0.804081	0.00964075		USP5	23.3878	18.7782	17.4463	13.3803	12.8831	14.5669	19.6556	13.8811	17.7316	13.843	27.8689	10.3263	20.965	21.2332	31.1712	5.81694	7.95088	30.7896	26.6164	21.8379
SPATA5	SPATA5	ENSG00000145375	Q8NB90	AFG2	0.580725	0.705645	0.213872	0.341728		0.999572	0.311673	NA	0.577685		0.384715	1.41159	1.91077	0.324076	0.787319	1.39227		0.626406	0.0180152	0.000951038	0.729828	0.20678	0.0179372		SPATA5	3.11838	6.50013	2.75468	2.9734	8.85711	14.5669	8.04093	2.97453	5.64187	7.69054	9.28965	15.4895	8.98501	19.1784	6.39409	20.3593	13.6301	11.3435	20.7016	11.3557
RHOU	RHOU	ENSG00000116574	A0A024R3Q7	ARHU	0.471626	-0.12921	0.149486	0.341682		0.999572	0.885767	NA	0.492005		3.18661	4.44182	5.4947	1.30903	2.93391	4.16516		0.00191108	5.10785e-06	1.62028e-08	0.128201	5.97224e-06	2.89495e-11		RHOU	0.779595	0.722237	0	2.23005	0	6.24294	10.7212	2.97453	9.67178	9.22865	4.64482	6.8842	19.9667	17.1235	20.7808	29.0847	23.8526	14.5845	58.1617	36.6877
TXNDC12	TXNDC12	ENSG00000117862	O95881	AG1	0.0524595	-0.554361	-0.233432	0.340652		0.999572	0.407488	NA	0.551028		1.54905	2.27521	2.6764	0.77603	1.84856	2.99144		0.00760289	9.36607e-06	9.73941e-08	0.378321	0.00298487	4.16622e-07		TXNDC12	5.45716	3.61118	2.75468	2.9734	4.83115	5.20245	9.8278	17.8472	9.67178	8.4596	3.71586	10.3263	26.955	19.1784	15.9852	14.5424	14.7659	19.4461	38.4458	25.332
DCTN2	DCTN2	ENSG00000175203	Q13561	DCTN50	0.582197	-0.319072	0.0903113	0.340471		0.999572	NA	NA	0.506167		0.609099	2.5908	3.19739	-0.90695	1.68241	2.57013		0.386857	8.40054e-07	4.26533e-10	0.301638	0.00254713	1.3654e-06		DCTN2	4.67757	2.88895	1.83645	6.69014	7.24673	6.24294	4.46718	3.96604	6.44786	0.769054	2.78689	6.8842	18.9684	23.973	18.383	14.5424	26.1243	26.7383	29.5737	31.4466
APOLD1,DDX47	APOLD1,DDX47	NA	NA	NA	-0.0440994	0.188493	-0.200901	0.339813		0.999572	0.77118	0.721	0.328688		1.38077	3.16503	3.92844	1.78107	3.11237	4.47355		0.00257633	1.34809e-16	9.60052e-26	0.00253724	2.65236e-10	6.98556e-21		APOLD1,DDX47	8.57554	5.77789	1.83645	7.43349	0	7.28343	9.8278	13.8811	20.9555	20.7645	21.3662	10.3263	45.9234	56.1652	54.3498	35.8711	56.792	42.1331	90.6928	99.5808
ITGA3	ITGA3	ENSG00000005884	A0A140VJM0	CD49C	-0.146877	-0.0197186	-0.409544	0.339572		0.999572	0.977455	0.472363	0.482492		0.0398864	0.291505	0.355831	0.185406	-0.0670043	0.914554		0.923027	0.299119	0.208913	0.765408	0.885655	0.0190492		ITGA3	23.3878	33.9451	29.3832	23.0438	24.9609	30.1742	30.3768	26.7707	32.2393	25.3788	28.7979	34.421	42.9284	33.5621	31.1712	28.1152	11.3584	33.2204	44.3606	36.6877
IRF1	IRF1	ENSG00000125347	P10914	IRF-1	-0.238245	-0.355937	0.207138	0.339057		0.999572	0.496011	0.617139	0.218639		2.93436	4.83398	5.443	3.08719	5.61019	6.34899		2.22915e-08	2.9897e-23	1.43176e-29	5.88232e-06	8.17574e-20	2.86849e-25		IRF1	0.779595	2.16671	5.50935	2.23005	2.41558	0	17.8687	21.8132	29.0154	19.2264	13.0055	19.7921	68.8851	106.166	82.3239	101.796	105.633	98.0406	146.883	120.545
CHD2	CHD2	ENSG00000173575	O14647	EEOC	0.121503	-0.703245	0.07132	0.336072		0.999572	0.0212905	0.867958	0.0685485		3.60598	4.93684	5.96705	2.48827	4.62813	5.92623		7.01432e-22	9.12124e-43	8.01049e-63	2.09133e-11	3.09521e-43	2.39037e-71		CHD2	10.1347	4.33342	0	2.23005	12.8831	5.20245	75.0487	63.4566	60.4486	43.067	39.0165	37.0026	150.748	147.947	201.414	165.783	184.006	179.876	331.226	310.098
CCDC58	CCDC58	ENSG00000160124	Q4VC31	CCDC58	0.0561111	-0.988877	-0.258457	0.334621		0.999572	0.0664539	0.696081	0.458137		2.03944	2.60677	3.53956	0.785864	2.15691	3.79419		7.84253e-06	5.38492e-10	3.23718e-18	0.321374	0.000132948	1.22281e-12		CCDC58	9.35513	2.16671	5.50935	5.20344	4.02596	9.36441	22.3359	21.8132	28.2094	18.4573	3.71586	9.46578	40.9317	30.1374	37.5653	44.5966	14.7659	25.9281	88.7212	77.7429
CEMIP	CEMIP	ENSG00000103888	Q8WUJ3	CCSP1	0.248554	-0.143153	0.452879	0.33403		0.999572	0.668672	0.0300322	0.396579		3.7376	4.90317	5.60261	3.27	5.0686	5.66168		1.53158e-18	8.28411e-33	4.93194e-43	5.89404e-24	8.8926e-61	9.70726e-76		CEMIP	4.67757	8.66684	4.59113	8.17684	5.63634	10.4049	111.68	65.4396	87.0461	89.2103	80.82	68.842	178.702	237.675	179.834	292.786	271.466	271.435	411.075	338.051
CARD14	CARD14	ENSG00000141527	Q9BXL6	BIMP2	0.159004	-0.0529106	0.260148	0.33281		0.999572	NA	NA	0.55081		1.59689	3.54286	4.15825	0.94725	3.3447	3.96957		0.0795547	9.15561e-06	1.21582e-07	0.386205	1.00801e-05	8.70023e-08		CARD14	0	2.88895	0	0.743349	1.61038	3.12147	4.46718	3.96604	3.22393	3.84527	1.85793	5.16315	22.9617	8.90424	15.9852	27.1457	10.2226	24.3076	31.5453	20.0909
ATXN7L1	ATXN7L1	ENSG00000146776	Q9BTQ8	ATXN7L4	-0.0655445	-0.914238	0.0463872	0.332274		0.999572	0.210258	NA	0.56131		3.33331	4.12267	4.83035	3.17164	5.30489	6.35651		0.00142558	2.76509e-05	7.69286e-07	0.00769656	1.01422e-06	4.95355e-09		ATXN7L1	0.779595	0.722237	0	0	0	0	12.5081	8.92358	4.83589	2.30716	4.64482	3.4421	13.9767	12.329	19.1823	15.5118	12.4942	19.4461	30.5595	14.8498
THADA	THADA	ENSG00000115970	Q6YHU6	ARMC13	-0.517015	-1.04706	0.0577702	0.328181		0.999572	0.0195168	0.933811	0.335767		2.88732	3.78581	4.42901	2.91965	5.04534	5.97212		3.1827e-10	1.72335e-18	1.97605e-25	0.000150613	1.73556e-13	1.21285e-18		THADA	3.11838	2.88895	5.50935	1.4867	2.41558	0	26.8031	30.7368	32.2393	15.3811	14.8634	9.46578	59.9001	47.261	61.5431	67.8643	54.5203	54.2869	101.536	76.8694
PLSCR1	PLSCR1	ENSG00000188313	O15162	MMTRA1B	-0.116014	-0.0305232	-0.191626	0.326578		0.999572	0.969573	0.793897	0.493175		-0.115988	0.628017	0.903562	-0.0139275	0.512654	1.40724		0.778415	0.0400849	0.00245788	0.993171	0.27237	0.00105974		PLSCR1	20.2695	20.2226	21.1192	15.6103	14.4935	27.0527	16.0819	19.8302	20.9555	13.0739	22.2952	20.6526	39.9334	27.3977	29.5727	19.3898	18.1734	42.1331	33.5169	34.9406
VRK2	VRK2	ENSG00000028116	Q86Y07	VRK2	0.0964799	-0.642947	0.162017	0.326403		0.999572	0.355531	0.827461	0.466239		2.1127	3.22961	4.22992	1.05637	3.21834	4.36529		0.00121692	3.28318e-08	1.20664e-13	0.217355	1.18554e-07	1.37415e-13		VRK2	3.89797	1.44447	0.918225	2.23005	2.41558	3.12147	7.14749	8.92358	14.5077	4.61433	5.57379	6.8842	24.9584	17.1235	26.3756	28.1152	30.6677	21.0666	52.2469	38.4347
SLMAP	SLMAP	ENSG00000163681	Q14BN4	SLAP	-0.155195	-1.24831	0.109108	0.325893		0.999572	0.0771832	0.900694	0.488589		2.53015	3.51066	4.36989	1.49583	4.35605	5.43147		0.000418034	9.13525e-08	1.21203e-11	0.192268	1.10925e-06	7.06772e-10		SLMAP	0	0	5.50935	0.743349	0	2.08098	14.295	12.8896	6.44786	1.53811	0.928965	6.8842	13.9767	28.0826	23.1786	23.2678	30.6677	20.2563	47.318	41.0552
TES	TES	ENSG00000135269	A4D0U5	TESS	-0.0230697	-1.17909	0.468996	0.323766		0.999572	0.0287463	0.23369	0.32727		1.90535	3.11352	3.96085	0.569044	3.69069	4.34118		5.44712e-06	6.79663e-17	1.38243e-27	0.429754	1.22285e-16	6.467e-23		TES	6.23676	5.05566	5.50935	5.20344	3.22077	8.32392	25.0162	16.8557	23.3735	6.15243	4.64482	13.7684	50.915	54.1104	47.1564	88.2236	82.9163	52.6664	80.8349	96.9603
AHDC1	AHDC1	ENSG00000126705	Q5TGY3	MRD25	-0.255967	0.31665	0.18512	0.323743		0.999572	0.633059	0.785435	0.481608		2.00159	3.47086	4.05184	3.10293	4.40975	5.11884		0.000981449	9.7523e-11	1.51128e-14	0.000121822	1.17389e-09	8.26255e-13		AHDC1	2.33878	3.61118	1.83645	0.743349	0.805192	3.12147	6.25406	18.8387	10.4778	10.7668	13.0055	22.3737	40.9317	23.288	35.1675	31.9932	36.3469	46.9946	47.318	41.9288
PHF20L1	PHF20L1	ENSG00000129292	A0A0A0MQS0	CGI-72	-0.48394	-0.33529	-0.0235397	0.323661		0.999572	0.65344	0.980953	0.475621		1.22351	2.4821	3.56267	1.83634	3.4942	4.96669		0.0274322	1.28951e-07	3.42677e-15	0.0289319	2.69638e-07	5.33548e-14		PHF20L1	3.11838	7.22237	2.75468	2.23005	1.61038	2.08098	7.14749	11.8981	13.7017	2.30716	7.43172	14.6289	26.955	29.4525	23.1786	34.9017	21.5809	21.8768	83.7922	41.0552
USP37	USP37	ENSG00000135913	A0A024R416	USP37	0.00476554	-0.0870983	-0.280118	0.322754		0.999572	0.918022	0.642051	0.425909		2.15412	3.85938	4.38901	1.98307	3.42462	4.64113		0.000311788	3.10636e-13	4.12383e-17	0.00931819	6.00704e-08	4.49778e-14		USP37	2.33878	1.44447	3.6729	2.23005	4.02596	1.04049	10.7212	13.8811	11.2837	18.4573	7.43172	6.8842	44.925	40.4116	32.7697	18.4203	46.5694	28.3588	61.119	56.7785
CWC25	CWC25	ENSG00000273559	Q9NXE8	CCDC49	0.278612	-0.0705515	0.220136	0.321962		0.999572	0.87008	0.552505	0.277838		0.516025	1.22325	1.64757	0.143449	1.15851	1.68159		0.0287	9.43672e-10	2.62098e-17	0.720279	2.53485e-06	2.44973e-12		CWC25	43.6573	43.3342	36.729	39.3975	54.753	61.3889	76.8355	57.5075	45.135	60.7553	59.4538	49.9105	84.8584	104.796	100.707	109.552	128.35	108.574	131.11	134.521
PJA1	PJA1	ENSG00000181191	Q8NG27	PRAJA1	-0.103307	-0.533073	-0.778417	0.321521		0.999572	0.479444	NA	NA		-0.344591	0.0648065	-0.542582	-0.885545	-1.47975	0.202461		0.611683	0.908785	0.352105	0.412054	0.0810456	0.782255		PJA1	17.1511	5.77789	6.42758	8.92019	12.0779	5.20245	8.04093	6.94056	8.05982	3.07622	5.57379	5.16315	12.9783	10.9591	7.19335	4.84745	2.27168	1.62051	5.91475	6.11461
MLPH	MLPH	ENSG00000115648	A0A024R4D3	SLAC2-A	0.06529	-1.41273	0.0454357	0.320601		0.999572	0.026726	0.96261	0.505257		2.18491	3.14161	3.77635	0.194547	3.02632	3.95706		0.000168828	2.1648e-09	2.07464e-13	0.854884	1.80294e-07	2.24496e-12		MLPH	0	2.88895	6.42758	3.71674	2.41558	4.16196	16.0819	7.93207	19.3436	5.38338	2.78689	3.4421	36.9384	26.7127	23.1786	27.1457	38.6185	25.1178	36.4743	42.8023
FUNDC2	FUNDC2	ENSG00000165775	Q9BWH2	DC44	-0.367402	-0.974043	0.422458	0.319155		0.999572	0.131121	NA	0.629787		2.28471	1.28101	2.35984	2.24217	3.25821	3.96953		0.00113415	0.058754	0.000234518	0.0571018	0.000861148	3.33716e-05		FUNDC2	2.33878	2.16671	2.75468	1.4867	0	1.04049	12.5081	16.8557	9.67178	4.61433	3.71586	7.74473	2.995	9.58918	5.59483	9.6949	18.1734	6.48202	13.8011	18.3438
AC027796.3,SHPK	AC027796.3,SHPK	NA	NA	NA	0.110345	-0.362754	-0.109587	0.318638		0.999572	0.655195	0.906108	0.607217		0.405581	0.529999	0.325969	-0.230491	0.23863	0.618771		0.383703	0.180173	0.432115	0.812522	0.720093	0.302429		AC027796.3,SHPK	16.3715	18.0559	14.6916	24.5305	18.5194	10.4049	13.4015	26.7707	25.7914	26.1478	14.8634	4.30263	11.98	26.7127	31.9705	28.1152	10.2226	25.1178	27.6021	13.1027
ANLN	ANLN	ENSG00000011426	Q9NQW6	FSGS8	0.167465	-0.536267	0.0263329	0.318089		0.999572	0.235811	0.973631	0.303272		1.34581	2.14957	3.14801	0.504801	1.9229	3.22699		0.000192736	1.58456e-11	9.86248e-25	0.317611	1.92833e-08	3.22353e-23		ANLN	12.4735	3.61118	19.2827	14.1236	16.1038	10.4049	27.6965	32.7198	28.2094	16.1501	21.3662	21.5131	54.9084	37.6718	63.1416	45.566	69.2862	45.3741	110.409	105.695
KRT18	KRT18	ENSG00000111057	A0A024RAY2	CK-18	-0.0972133	-0.0334948	0.1547	0.317923		0.999572	0.88347	0.331921	0.00406418		1.11763	2.47035	2.79295	1.18364	2.73012	3.21543		9.69302e-20	6.37253e-105	1.35564e-134	4.12143e-26	2.27165e-154	3.87872e-212		KRT18	164.494	146.614	175.381	157.59	154.597	141.507	365.416	292.495	397.349	348.382	353.936	332.163	866.554	967.138	864.801	964.643	1081.32	982.836	1131.69	1032.5
MRPL58	MRPL58	ENSG00000167862	Q14197	DS-1	0.0821565	-0.389265	-0.110802	0.317752		0.999572	NA	NA	0.545923		1.2797	2.78754	4.03085	0.487555	2.37577	4.14187		0.0741631	3.5764e-06	4.13034e-12	0.664508	0.000773724	6.20306e-10		MRPL58	0.779595	2.88895	2.75468	2.23005	3.22077	2.08098	4.46718	5.94906	6.44786	2.30716	2.78689	6.02368	12.9783	21.2332	14.3867	12.6034	20.4451	11.3435	36.4743	36.6877
SASH1	SASH1	ENSG00000111961	O94885	CAPOK	-0.52966	-0.366994	-0.0575756	0.317687		0.999572	0.644826	NA	0.503815		1.33238	2.88066	3.84073	2.97975	4.93229	6.32858		0.0402855	1.35032e-07	4.31923e-13	0.0132923	6.2349e-06	7.94136e-09		SASH1	3.89797	2.88895	0.918225	0	0.805192	0	5.36062	10.9066	5.64187	6.92149	3.71586	4.30263	22.9617	19.1784	22.3793	24.2373	13.6301	22.6871	48.3038	34.9406
ID2	ID2	ENSG00000115738	Q02363	GIG8	0.180899	0.219326	0.208515	0.316593		0.999572	0.119514	0.0884435	3.58621e-06		3.72978	5.03902	5.84854	3.76401	5.06563	5.98104		8.14892e-168	0	0	4.24185e-166	0	0		ID2	42.8777	47.6676	39.4837	41.6275	57.1686	52.0245	601.283	529.466	625.442	620.627	701.369	731.446	1517.47	1421.94	1417.09	1681.1	1577.68	1798.76	2503.91	2544.55
ZYX	ZYX	ENSG00000159840	Q15942	ESP-2	-0.0165824	-0.655246	0.425224	0.315095		0.999572	NA	NA	0.607422		1.39548	1.84442	2.93764	0.501623	2.56155	3.38529		0.0587369	0.00461443	2.43932e-06	0.669518	0.00052426	2.15541e-06		ZYX	1.55919	2.88895	2.75468	2.23005	0.805192	4.16196	9.8278	4.95755	5.64187	3.84527	4.64482	1.72105	9.98334	10.9591	7.19335	17.4508	10.2226	17.8256	10.8437	21.8379
IPO8	IPO8	ENSG00000133704	O15397	RANBP8	0.0947981	-0.530706	-0.0463859	0.314646		0.999572	0.401035	NA	0.622082		0.693886	1.2152	1.03068	-0.0722318	1.01368	1.32643		0.191709	0.00711445	0.0242722	0.9442	0.0788421	0.0173671		IPO8	8.57554	7.22237	9.18225	12.6369	7.24673	7.28343	10.7212	14.8726	15.3137	11.5358	7.43172	6.8842	19.9667	12.329	27.1749	15.5118	27.2601	14.5845	25.6306	11.3557
RIOK3	RIOK3	ENSG00000101782	B0YJ89	SUDD	-0.0720069	-0.47511	0.0407482	0.314385		0.999572	0.478191	0.958271	0.399094		2.07854	3.88814	4.39046	1.69471	4.11614	4.91196		0.00020428	3.10156e-15	1.75983e-19	0.0176452	1.90005e-13	5.40382e-19		RIOK3	3.11838	4.33342	0.918225	2.9734	2.41558	2.08098	6.25406	22.8047	12.0897	11.5358	8.36068	6.8842	51.9134	50.6857	40.7623	51.383	47.7053	49.4254	68.0196	68.1342
GNAI3	GNAI3	ENSG00000065135	P08754	87U6	0.414207	0.124217	0.246066	0.313953		0.999572	0.799824	0.507636	0.266995		1.90026	3.48296	3.98327	1.47879	3.1928	3.75592		1.60642e-07	1.64596e-27	2.53024e-36	8.63066e-05	2.07315e-24	1.42762e-33		GNAI3	4.67757	10.8336	6.42758	8.92019	8.05192	17.6883	25.9097	28.7538	31.4333	33.0693	28.7979	32.7	76.8717	84.2478	97.5099	114.4	93.1388	105.333	132.096	116.178
TMEM8A	TMEM8A	NA	NA	NA	0.504183	0.15909	-0.310903	0.313925		0.999572	NA	NA	NA		0.481846	1.30145	1.7473	-0.229196	-0.356764	1.278		0.600803	0.0693471	0.0122462	0.848559	0.667554	0.0697097		TMEM8A	2.33878	2.88895	2.75468	4.46009	4.83115	7.28343	4.46718	2.97453	4.02991	3.07622	7.43172	3.4421	10.9817	3.42471	7.19335	2.90847	5.6792	4.05126	7.88633	14.8498
PSMC5	PSMC5	ENSG00000087191	P62195	S8	0.0549447	-0.450225	0.157484	0.313255		0.999572	0.456363	0.828896	0.464903		0.451553	1.12141	2.12609	-0.137843	1.25272	2.39572		0.302994	0.00152603	1.41816e-10	0.851713	0.00332212	2.0717e-09		PSMC5	13.2531	9.38908	11.9369	8.17684	16.909	11.4454	14.295	21.8132	12.0897	12.3049	11.1476	9.46578	29.95	20.5483	26.3756	24.2373	26.1243	37.2716	42.389	57.652
KCMF1	KCMF1	ENSG00000176407	Q9P0J7	DEBT91	-0.18452	-0.397197	-0.0831684	0.312353		0.999572	0.434681	0.896367	0.305136		1.33432	2.77547	3.62346	1.14694	2.93539	4.20188		0.000279209	4.5923e-19	5.02547e-33	0.0198772	3.80208e-15	3.7922e-31		KCMF1	11.6939	5.77789	10.1005	8.17684	7.24673	7.28343	27.6965	20.8217	21.7615	18.4573	18.5793	14.6289	73.8767	54.1104	65.5394	55.261	62.4712	63.1997	118.295	124.039
OXSR1	OXSR1	ENSG00000172939	A0A024R2M7	OSR1	-0.552637	-0.210271	-0.00886686	0.312044		0.999572	0.788668	0.993862	0.46163		1.13592	2.62621	3.7074	2.21833	3.9803	5.39863		0.0469756	3.46181e-08	7.13006e-16	0.0112567	5.54501e-08	5.35579e-14		OXSR1	2.33878	7.9446	1.83645	1.4867	1.61038	1.04049	8.93437	4.95755	14.5077	6.15243	6.50275	11.1868	39.9334	20.5483	23.9778	34.9017	19.3093	28.3588	69.9912	55.905
TUFT1	TUFT1	ENSG00000143367	Q9NNX1	TUFT1	-0.215661	-0.630896	0.224493	0.309773		0.999572	0.346602	0.709041	0.368514		2.22751	3.99601	5.02626	2.16912	4.99219	6.07295		0.000357181	7.0172e-13	4.10497e-20	0.0168433	3.66336e-11	3.90993e-16		TUFT1	0	2.88895	3.6729	0.743349	0.805192	2.08098	12.5081	13.8811	8.05982	6.15243	4.64482	8.60525	51.9134	27.3977	39.9631	39.7491	47.7053	55.0972	79.8491	82.1105
PPIB	PPIB	ENSG00000166794	P23284	B	0.0267245	-0.0162085	0.0582335	0.308875		0.999572	0.988362	NA	0.549923		0.551745	1.23477	2.09883	0.48274	1.28191	2.41599		0.321318	0.00605976	8.48615e-07	0.538951	0.0165917	1.3957e-06		PPIB	5.45716	9.38908	5.50935	5.20344	8.85711	7.28343	11.6147	3.96604	14.5077	5.38338	12.0765	12.9079	18.9684	13.6988	17.5837	16.4813	17.0376	19.4461	30.5595	29.6995
MECP2	MECP2	ENSG00000169057	A0A140VKC4	AUTSX3	0.61502	-0.247761	0.619039	0.307717		0.999572	0.713601	0.137784	0.476567		4.46003	5.34214	6.24575	1.9568	3.86909	4.37003		2.84133e-05	2.2312e-07	1.65043e-09	0.00370786	3.42931e-12	1.88153e-15		MECP2	0.779595	0	0	1.4867	4.02596	3.12147	7.14749	16.8557	20.1495	16.1501	7.43172	12.0474	30.9484	26.7127	24.7771	46.5355	47.7053	44.5639	52.2469	43.6758
PPP4R3B	PPP4R3B	ENSG00000275052	Q5MIZ7	FLFL2	0.0204116	0.0168044	0.35007	0.307557		0.999572	0.978559	0.435237	0.422836		0.190764	0.479413	0.945409	0.189461	0.860791	1.26233		0.550303	0.0634806	0.000131691	0.658303	0.00205407	3.60606e-06		PPP4R3B	37.4205	42.612	30.3014	33.4507	37.844	42.6601	35.7375	46.6009	45.135	33.8384	53.88	42.1657	40.9317	44.5212	69.5357	71.7423	73.8296	61.5792	88.7212	57.652
MAGOHB	MAGOHB	ENSG00000111196	F5H6P7	MGN2	0.261074	-0.270451	-0.194762	0.307232		0.999572	0.530355	0.743589	0.496191		0.796552	1.12323	1.31992	0.211012	0.597486	1.37669		0.0130284	8.36785e-05	2.5815e-06	0.692516	0.0938121	3.6288e-05		MAGOHB	23.3878	23.1116	21.1192	29.734	29.7921	23.9313	36.6309	45.6094	37.0752	40.7599	21.3662	34.421	44.925	41.0965	63.1416	46.5355	34.0752	46.1844	52.2469	41.0552
C3orf52	C3orf52	ENSG00000114529	Q5BVD1	TTMP	0.261285	0.00883844	-0.349729	0.306635		0.999572	NA	NA	0.646329		1.76495	3.70573	3.7202	0.737893	2.06237	3.09294		0.0799321	4.48043e-05	3.14005e-05	0.541458	0.0127609	9.31026e-05		C3orf52	1.55919	0	0.918225	0	3.22077	3.12147	2.68031	3.96604	4.02991	6.15243	2.78689	1.72105	21.9634	10.9591	11.1897	8.72541	6.81504	12.964	26.6164	11.3557
TXNDC11	TXNDC11	ENSG00000153066	Q6PKC3	EFP1	-0.231885	-1.37029	-0.208632	0.306048		0.999572	NA	NA	0.647244		1.72667	2.45251	2.55557	0.68578	3.37187	4.28491		0.0356212	0.000790935	0.000389727	0.660872	0.00277859	0.000104567		TXNDC11	1.55919	3.61118	0	0	1.61038	0	9.8278	4.95755	5.64187	2.30716	0.928965	0	15.9733	5.47953	13.5874	9.6949	7.95088	8.91278	18.73	6.98813
ZBED6,ZC3H11A	ZBED6,ZC3H11A	NA	NA	NA	0.0334434	-0.388336	0.138358	0.304391		0.999572	0.481317	0.79118	0.29918		2.14887	3.76068	4.84465	1.63465	3.83995	5.09016		1.12795e-06	1.32441e-21	3.80749e-36	0.00253724	8.72724e-19	5.26348e-33		ZBED6,ZC3H11A	3.89797	3.61118	6.42758	4.46009	4.83115	5.20245	25.0162	19.8302	19.3436	12.3049	24.1531	11.1868	78.8684	63.6996	55.9483	77.5592	69.2862	73.733	132.096	157.233
MIER3	MIER3	ENSG00000155545	Q7Z3K6	MIER3	-0.0837572	-0.152211	0.394384	0.304339		0.999572	0.858555	0.486712	0.525237		0.781696	2.27686	2.91343	0.761546	2.95735	3.42825		0.203268	4.68071e-06	1.64242e-09	0.331071	1.98961e-08	3.92277e-11		MIER3	1.55919	3.61118	10.1005	2.23005	3.22077	8.32392	4.46718	12.8896	8.8658	9.22865	4.64482	8.60525	38.935	15.0687	22.3793	30.0542	36.3469	41.3229	46.3322	34.0671
KRT8	KRT8	ENSG00000170421	Q7L4M3	CARD2	0.0695531	0.270454	0.0392024	0.303921		0.999572	0.0275995	0.896161	0.0104648		0.615325	1.57219	1.92476	0.819183	1.54464	2.16325		1.59604e-08	1.08855e-56	2.58023e-85	6.8372e-12	4.53036e-44	4.23346e-86		KRT8	340.683	360.396	396.673	352.347	383.271	424.52	592.348	530.457	563.381	648.313	707.871	684.978	1015.31	1121.93	1130.16	1153.69	938.203	1277.77	1200.69	1431.69
AAR2	AAR2	ENSG00000131043	Q9Y312	C20orf4	0.0611673	-0.816264	-0.0346036	0.303791		0.999572	0.235582	0.969251	0.516724		2.33826	3.96933	4.59285	1.06619	3.71065	4.72644		0.000488014	4.81258e-11	1.14853e-14	0.231782	3.27846e-09	1.30607e-14		AAR2	2.33878	0.722237	2.75468	2.9734	2.41558	1.04049	16.0819	5.94906	10.4778	6.15243	5.57379	3.4421	35.94	32.1923	35.1675	32.9627	26.1243	40.5126	54.2185	34.9406
GON4L	GON4L	ENSG00000116580	Q3T8J9	GON-4	-0.00791872	-0.609072	-0.0367222	0.303227		0.999572	NA	NA	0.592836		2.76216	3.51209	4.7721	1.76477	3.39151	5.06193		0.00880935	0.000350717	1.24395e-06	0.184808	0.00164913	2.08889e-06		GON4L	0	0	1.83645	0	1.61038	0	9.8278	3.96604	3.22393	4.61433	0.928965	2.58158	9.98334	11.644	7.19335	13.5729	6.81504	7.29227	21.6874	24.4584
RABGEF1	RABGEF1	ENSG00000154710	A0A0A0MSJ3	RABEX5	0.422575	-1.02878	-0.229555	0.301742		0.999572	NA	NA	0.58789		1.93963	3.82312	4.37413	-1.15666	2.20963	3.43019		0.0233907	5.4859e-07	6.03482e-09	0.330898	0.00216356	5.83651e-07		RABGEF1	1.55919	0.722237	0.918225	5.20344	2.41558	1.04049	7.14749	3.96604	4.02991	0	1.85793	1.72105	16.9717	22.6031	17.5837	9.6949	18.1734	17.8256	27.6021	31.4466
CLU	CLU	ENSG00000120885	P10909	AAG4	0.519073	-0.332668	-0.0574064	0.300849		0.999572	NA	NA	0.657989		1.05066	1.1219	2.05563	-0.372661	0.0408541	1.50066		0.180083	0.104662	0.00171527	0.767691	0.965342	0.0487868		CLU	2.33878	5.05566	0.918225	6.69014	4.83115	6.24294	7.14749	7.93207	4.02991	6.92149	4.64482	1.72105	8.98501	4.10965	7.19335	9.6949	0	8.10253	10.8437	7.86164
ETF1	ETF1	ENSG00000120705	P62495	D5S1995	-0.189352	-0.928101	-0.0793917	0.300457		0.999572	0.0114803	0.867464	0.212554		1.49223	2.87296	3.47369	0.740637	3.0229	4.02253		2.60793e-08	3.11033e-34	7.35226e-51	0.0744768	2.6787e-25	4.02061e-45		ETF1	26.5062	11.5558	11.0187	16.3537	14.4935	10.4049	52.7128	41.6434	46.747	28.455	17.6503	24.0947	117.803	121.235	129.48	110.522	102.226	134.502	173.499	196.541
VIRMA	VIRMA	ENSG00000164944	Q69YN4	KIAA1429	0.18274	-0.616545	0.204799	0.299567		0.999572	0.381101	NA	0.521795		2.19938	3.19376	4.31931	0.901821	2.9416	4.13052		0.0011828	1.74212e-07	4.14497e-13	0.30032	9.6043e-07	1.06403e-12		VIRMA	1.55919	0	4.59113	2.23005	2.41558	4.16196	8.93437	12.8896	8.05982	7.69054	3.71586	5.16315	17.97	21.9181	19.1823	25.2068	21.5809	25.1178	50.2753	36.6877
AZIN1	AZIN1	ENSG00000155096	B3KTF6	AZI	-0.0911766	-0.244398	0.0532062	0.29941		0.999572	0.690944	0.941726	0.429146		1.53088	3.0112	3.58478	1.46526	3.27529	4.10942		0.000654568	7.63002e-15	4.10235e-21	0.0109197	6.63928e-13	3.98457e-20		AZIN1	12.4735	2.16671	4.59113	1.4867	4.83115	11.4454	15.1884	28.7538	14.5077	12.3049	12.0765	23.2342	47.92	56.1652	57.5468	48.4745	62.4712	59.1484	86.7496	59.3991
HCCS	HCCS	ENSG00000004961	A0A024RBY9	CCHL	0.350797	-0.739514	0.153303	0.29868		0.999572	0.235264	0.804043	0.444525		2.91379	4.33556	5.11053	1.1946	3.69229	4.61529		1.25638e-05	2.43389e-12	5.95801e-17	0.103733	3.76597e-12	8.62901e-19		HCCS	1.55919	1.44447	1.83645	2.23005	2.41558	5.20245	8.93437	13.8811	20.1495	8.4596	7.43172	6.8842	35.94	43.8363	36.766	47.505	46.5694	39.7024	74.9201	59.3991
ZGRF1	ZGRF1	ENSG00000138658	Q86YA3	C4orf21	-0.171419	-1.22739	-0.0470995	0.295784		0.999572	0.0880939	NA	0.631412		2.73223	3.3539	3.70887	2.82566	5.12165	5.92739		0.00169454	2.97168e-05	2.73838e-06	0.0233527	3.90287e-06	8.05404e-08		ZGRF1	0	0.722237	2.75468	0	0	0	10.7212	6.94056	9.67178	2.30716	1.85793	3.4421	25.9567	7.53436	10.3904	19.3898	9.08672	12.1538	24.6448	13.1027
STAU1	STAU1	ENSG00000124214	B3KRE0	PPP1R150	0.013382	-0.218342	0.0697005	0.29568		0.999572	0.667529	0.924704	0.429458		0.792062	1.18102	2.10393	0.532313	1.2437	2.40381		0.0232003	0.000117172	3.98074e-13	0.261079	0.000339578	1.51155e-13		STAU1	16.3715	13.0003	23.8739	20.0704	12.8831	20.8098	19.6556	28.7538	42.717	29.9931	25.0821	22.3737	34.9417	35.617	49.5542	43.6271	47.7053	37.2716	73.9343	68.1342
EIF4A3	EIF4A3	ENSG00000141543	A0A024R8W0	DDX48	-0.0477133	-0.447966	0.444685	0.295495		0.999572	0.134588	0.0457221	0.140222		1.65161	2.85311	3.48593	1.25905	3.39056	3.86031		2.39624e-13	2.38399e-44	2.28108e-67	2.38389e-06	3.65492e-53	2.23636e-68		EIF4A3	23.3878	27.445	18.3645	17.8404	24.9609	24.9718	85.7699	73.3717	64.4786	55.3719	51.0931	55.0736	155.74	160.276	196.618	212.318	270.33	231.732	240.533	283.893
SAV1	SAV1	ENSG00000151748	Q9H4B6	SAV	-0.0630162	-0.574623	-0.222084	0.294848		0.999572	0.357992	0.752868	0.53359		1.65122	2.64593	3.22674	1.07457	2.46825	3.6688		0.00205178	2.05947e-08	2.45833e-12	0.146705	5.82211e-06	2.07198e-12		SAV1	3.11838	3.61118	6.42758	4.46009	2.41558	5.20245	18.7622	9.91509	13.7017	10.7668	7.43172	7.74473	40.9317	20.5483	25.5764	26.1762	24.9885	19.4461	34.5027	39.3082
BAG4	BAG4	ENSG00000156735	O95429	BAG-4	0.0138311	-0.25769	0.116593	0.294312		0.999572	NA	NA	0.632891		0.735345	1.98563	3.21275	0.215785	2.10614	3.47078		0.404807	0.00451421	1.60465e-06	0.888618	0.0200919	5.63045e-05		BAG4	0.779595	3.61118	0.918225	2.23005	3.22077	0	2.68031	3.96604	3.22393	0.769054	0.928965	5.16315	8.98501	7.53436	7.99261	16.4813	2.27168	9.72303	18.73	21.8379
PSPH	PSPH	ENSG00000146733	A0A024RDL3	PSP	0.118873	-0.346321	-0.736183	0.293657		0.999572	0.644502	NA	0.610016		1.8862	2.69107	3.40451	1.122	1.18561	3.42434		0.00376393	3.67945e-06	1.81144e-09	0.250864	0.124155	8.50421e-07		PSPH	3.11838	1.44447	2.75468	2.9734	4.83115	1.04049	7.14749	8.92358	12.8957	5.38338	3.71586	12.0474	18.9684	13.0139	19.9815	6.78643	9.08672	6.48202	27.6021	30.5731
MAP7	MAP7	ENSG00000135525	Q14244	E-MAP-115	-0.146875	-0.497718	-0.0576579	0.293458		0.999572	0.379258	NA	0.560558		0.476322	0.740138	1.65695	0.143065	0.895748	2.23609		0.353751	0.0878911	4.97692e-05	0.85654	0.0675284	6.29176e-07		MAP7	6.23676	24.556	7.3458	7.43349	8.05192	18.7288	19.6556	21.8132	13.7017	9.99771	14.8634	12.0474	16.9717	19.1784	29.5727	23.2678	18.1734	21.0666	47.318	26.2055
SBNO1	SBNO1	ENSG00000139697	A3KN83	MOP3	0.231496	0.0574563	-0.374727	0.292638		0.999572	0.947145	0.528568	0.504152		3.02761	4.27043	4.95915	2.46237	3.1464	4.63881		4.05235e-05	5.41716e-10	2.92743e-13	0.000605007	6.75802e-07	3.53259e-14		SBNO1	0.779595	1.44447	1.83645	0.743349	2.41558	4.16196	5.36062	15.8641	19.3436	16.9192	8.36068	17.2105	45.9234	29.4525	23.1786	30.0542	18.1734	21.0666	48.3038	45.4228
DTD1	DTD1	ENSG00000125821	Q8TEA8	C20orf88	0.488854	0.0764942	0.478431	0.290667		0.999572	0.919355	NA	0.607358		1.10243	1.36128	1.86641	0.409226	1.21077	1.44023		0.0299372	0.00256688	1.87384e-05	0.595346	0.0205161	0.00474055		DTD1	3.11838	5.77789	11.0187	18.5837	11.2727	3.12147	15.1884	13.8811	13.7017	19.2264	16.7214	9.46578	13.9767	19.1784	17.5837	31.0237	26.1243	23.4973	29.5737	23.5849
OSGEPL1	OSGEPL1	ENSG00000128694	Q9H4B0	OSGEPL	-0.288468	0.0941214	0.0674276	0.290218		0.999572	0.924446	NA	NA		-1.34335	-0.777115	-0.774069	-0.548925	-0.00603544	0.379631		0.0390566	0.166457	0.175852	0.634272	0.995869	0.617713		OSGEPL1	24.1674	12.278	5.50935	8.17684	16.1038	2.08098	2.68031	7.93207	5.64187	6.15243	5.57379	6.02368	8.98501	8.2193	7.19335	8.72541	4.54336	12.964	8.87212	10.4822
SERPINH1	SERPINH1	ENSG00000149257	A0A024R5K8	AsTP3	0.145973	0.185311	-0.185733	0.289398		0.999572	0.818637	0.80197	0.602423		1.17941	2.71551	2.70194	1.11204	2.16136	2.74544		0.0555768	1.57398e-07	1.38972e-07	0.163528	0.000332671	2.66355e-06		SERPINH1	6.23676	4.33342	0.918225	7.43349	5.63634	1.04049	14.295	2.97453	10.4778	6.92149	7.43172	18.9316	39.9334	19.8633	24.7771	22.2983	19.3093	28.3588	21.6874	28.826
KIF1B	KIF1B	ENSG00000054523	O60333	CMT2	-0.101869	-0.373201	-0.177453	0.288606		0.999572	0.47218	0.801061	0.477862		2.0069	2.45162	3.26751	1.76325	2.38586	3.74032		2.36148e-06	4.60045e-10	9.44532e-18	0.00209029	1.28962e-06	1.87193e-15		KIF1B	7.01635	5.77789	5.50935	3.71674	5.63634	7.28343	23.2293	30.7368	23.3735	10.7668	26.011	21.5131	23.96	34.2471	45.5579	22.2983	38.6185	29.1691	49.2895	69.8813
C11orf54	C11orf54	ENSG00000182919	A0A024R396	PTD012	-0.469069	-0.341299	-0.00258471	0.28727		0.999572	NA	NA	0.672413		0.118367	0.693405	1.71857	0.716431	1.84136	3.27501		0.90445	0.295059	0.00526643	0.599441	0.0500167	0.000232732		C11orf54	2.33878	2.16671	6.42758	2.23005	0.805192	1.04049	3.57375	3.96604	4.02991	3.84527	0.928965	2.58158	4.99167	6.84942	5.59483	5.81694	7.95088	4.05126	11.8295	12.2292
USP34	USP34	ENSG00000115464	Q70CQ2	USP34	0.150122	-0.292217	-0.0217235	0.286739		0.999572	0.633862	0.980651	0.481855		1.55255	2.56911	3.31936	0.984464	2.30729	3.397		0.000268228	5.80738e-12	5.47843e-20	0.11023	6.25087e-07	2.39692e-14		USP34	7.01635	6.50013	6.42758	5.94679	11.2727	6.24294	23.2293	18.8387	18.5376	8.4596	11.1476	28.3973	46.9217	36.3019	40.7623	40.7186	43.1619	38.0819	80.8349	50.6639
RHOC	RHOC	ENSG00000155366	A0A024R0I3	ARH9	-0.0859808	-0.247115	-0.480691	0.285983		0.999572	NA	NA	NA		-0.0690552	0.372022	0.504006	-0.301163	-0.915791	1.14462		0.944741	0.598068	0.480106	0.850466	0.398635	0.232082		RHOC	5.45716	1.44447	7.3458	3.71674	6.44153	2.08098	3.57375	3.96604	5.64187	6.92149	0.928965	1.72105	9.98334	4.79459	3.99631	4.84745	1.13584	0	8.87212	3.49406
EIF4E2	EIF4E2	ENSG00000135930	O60573	4E-LP	-0.038498	-0.295702	-0.217251	0.285633		0.999572	0.701205	NA	0.585071		0.580916	1.60348	2.39267	0.265711	1.34784	2.77708		0.31414	0.000510055	6.35265e-08	0.787644	0.0287842	1.30355e-06		EIF4E2	7.01635	7.22237	5.50935	7.43349	1.61038	10.4049	4.46718	13.8811	12.0897	3.84527	5.57379	13.7684	18.9684	16.4386	27.1749	9.6949	20.4451	20.2563	40.4174	20.9644
MTMR6	MTMR6	ENSG00000139505	Q9Y217	MTMR6	0.00727769	-0.465994	0.293907	0.284819		0.999572	0.409993	0.631647	0.569366		0.440379	0.929487	1.1876	-0.102351	1.29302	1.50381		0.301758	0.00847268	0.000584316	0.895611	0.00361717	0.000565561		MTMR6	20.2695	10.8336	14.6916	19.3271	12.0779	14.5669	13.4015	17.8472	30.6273	10.7668	19.5083	12.9079	25.9567	26.7127	35.1675	26.1762	60.1995	29.9793	41.4032	35.8142
SESN2	SESN2	ENSG00000130766	P58004	HI95	0.470639	-0.665748	0.28084	0.283798		0.999572	0.172556	0.558572	0.4034		4.08916	5.10209	6.02525	2.11485	4.18167	5.08607		4.34235e-08	1.1e-12	2.54801e-17	0.00040678	1.03033e-16	1.43976e-24		SESN2	0	2.16671	0.918225	2.9734	1.61038	5.20245	23.2293	29.7453	21.7615	13.0739	16.7214	14.6289	39.9334	56.8502	51.952	60.1084	53.3845	73.733	111.394	97.8338
ANXA11	ANXA11	ENSG00000122359	P50995	ALS23	-0.503405	0.154762	0.175232	0.282904		0.999572	0.786452	0.70095	0.303083		0.471154	1.9627	2.74677	1.26387	2.76869	3.65266		0.12561	1.55304e-16	6.09683e-33	0.00458909	1.79015e-14	5.30744e-25		ANXA11	25.7266	18.7782	15.6098	9.66354	16.1038	13.5264	25.9097	29.7453	29.0154	25.3788	15.7924	54.2131	92.8451	79.4532	67.9372	81.4372	89.7313	102.902	126.181	145.877
SMURF2	SMURF2	ENSG00000108854	Q96DE7	SMURF2	0.0314782	-0.960991	-0.210235	0.281363		0.999572	0.167479	NA	0.542932		4.07221	5.05607	6.07446	2.30751	4.2929	5.90351		0.000140452	9.66992e-07	5.15098e-09	0.0559005	3.17011e-05	8.50236e-09		SMURF2	0	0	0.918225	1.4867	0	0	13.4015	8.92358	10.4778	0.769054	4.64482	7.74473	24.9584	16.4386	24.7771	14.5424	17.0376	21.8768	48.3038	34.9406
SURF4	SURF4	ENSG00000148248	O15260	ERV29	-0.300667	-0.146789	-0.213257	0.280839		0.999572	0.858555	0.722027	0.532413		0.479141	2.09252	2.81034	0.760849	2.28409	3.55603		0.343127	6.73307e-08	6.91919e-14	0.323641	2.67647e-05	7.82845e-12		SURF4	9.35513	8.66684	9.18225	14.1236	2.41558	2.08098	4.46718	18.8387	15.3137	19.2264	4.64482	9.46578	39.9334	41.0965	38.3645	37.8101	31.8035	30.7896	62.1048	41.0552
POMZP3	POMZP3	ENSG00000146707	Q6PJE2	POM-ZP3	0.122312	-0.32578	-0.183494	0.280055		0.999572	NA	NA	0.644279		1.58997	3.28013	3.20788	0.754546	2.60503	3.15493		0.0318226	2.72427e-07	3.7704e-07	0.506209	0.000709149	2.43674e-05		POMZP3	2.33878	1.44447	1.83645	4.46009	1.61038	1.04049	7.14749	6.94056	4.83589	6.15243	0	6.8842	17.97	19.1784	24.7771	17.4508	9.08672	24.3076	22.6732	14.8498
SRSF3	SRSF3	ENSG00000112081	B2R6F3	SFRS3	-0.125958	-0.576545	0.0736958	0.280037		0.999572	0.00691324	0.78907	0.0426021		2.4448	3.3644	4.03192	2.01747	3.60296	4.4787		3.65252e-45	1.38348e-91	1.59478e-133	3.16262e-23	3.12288e-81	3.60014e-126		SRSF3	30.4042	41.1675	27.5468	31.2207	21.7402	38.4981	217.105	152.692	182.152	127.663	103.115	135.963	340.432	341.101	363.664	388.766	341.888	374.337	556.972	562.544
PDCD10	PDCD10	ENSG00000114209	Q9BUL8	CCM3	-0.276322	0.0580178	-0.191343	0.278249		0.999572	0.896379	0.752483	0.506479		0.0682224	-0.0368603	0.238547	0.430698	0.0420897	0.846047		0.817179	0.879801	0.311928	0.340734	0.915621	0.0106746		PDCD10	62.3676	40.4453	51.4206	26.7606	53.1427	45.7815	54.4996	61.4736	46.747	68.4458	50.1641	49.9105	52.9117	53.4255	43.9594	46.5355	27.2601	53.4767	52.2469	74.2488
TPMT	TPMT	ENSG00000137364	A0A024QZW0	TPMTD	0.0746345	-0.280282	-0.416432	0.275609		0.999572	NA	NA	NA		0.884363	1.33335	1.81635	0.323846	0.216214	2.05321		0.265522	0.0478339	0.00552307	0.796987	0.812404	0.00637563		TPMT	3.11838	2.88895	2.75468	4.46009	3.22077	2.08098	3.57375	7.93207	5.64187	4.61433	4.64482	3.4421	11.98	3.42471	8.79187	3.87796	5.6792	2.43076	13.8011	12.2292
SPTBN1	SPTBN1	ENSG00000115306	B2ZZ89	ELF	0.30623	-0.328716	0.162388	0.274405		0.999572	0.301664	0.616613	0.203939		2.08636	2.90629	3.60385	1.39587	2.72169	3.53134		9.05695e-21	7.73845e-44	7.68234e-69	1.24298e-06	2.99598e-27	5.67763e-46		SPTBN1	19.4899	22.3893	16.5281	17.097	31.4025	28.0932	93.8108	90.2273	71.7324	82.2888	46.4482	71.4236	144.758	152.742	151.06	165.783	152.202	187.979	250.391	244.584
SCFD1	SCFD1	ENSG00000092108	Q8WVM8	C14orf163	0.527712	-0.313052	0.22147	0.274372		0.999572	0.555636	0.69134	0.511388		1.53852	2.30135	3.05125	0.489179	1.85506	2.64735		0.000228706	5.81474e-10	2.27662e-17	0.359278	2.47557e-07	2.77355e-14		SCFD1	10.1347	7.22237	5.50935	8.92019	13.6883	16.6478	23.2293	29.7453	16.9256	16.9192	19.5083	18.071	41.93	43.8363	31.9705	46.5355	46.5694	48.6152	88.7212	52.411
ASH1L	ASH1L	ENSG00000116539	Q9NR48	ASH1	-0.228018	-0.337465	-0.10392	0.27428		0.999572	0.555636	0.867958	0.494775		2.60922	3.87248	4.57205	2.75575	4.27865	5.3981		2.95756e-07	1.55951e-16	4.55745e-23	3.08623e-05	3.58203e-13	1.1807e-20		ASH1L	5.45716	2.16671	2.75468	1.4867	1.61038	4.16196	17.8687	23.7962	27.4034	18.4573	7.43172	26.6763	64.8917	52.7405	50.3535	54.2915	45.4336	54.2869	105.48	53.2845
DHX38	DHX38	ENSG00000140829	Q92620	DDX38	0.573238	-0.6174	-0.291816	0.274246		0.999572	0.387623	NA	0.607042		1.54794	2.68683	3.26359	-0.293046	1.22725	2.53927		0.0115832	4.17799e-07	2.94352e-10	0.764548	0.0360266	2.90048e-06		DHX38	3.11838	2.16671	3.6729	3.71674	5.63634	10.4049	8.93437	8.92358	9.67178	3.84527	7.43172	4.30263	18.9684	18.4934	23.9778	12.6034	19.3093	14.5845	29.5737	32.3201
TRIP10	TRIP10	ENSG00000125733	Q15642	CIP4	-0.0884536	-0.108946	0.00525573	0.27241		0.999572	NA	NA	0.650801		0.499718	2.25917	3.05799	0.551246	2.48567	3.61337		0.556774	0.000382374	6.91582e-07	0.635209	0.000828389	4.17873e-07		TRIP10	1.55919	4.33342	1.83645	1.4867	4.83115	0	2.68031	4.95755	4.02991	2.30716	2.78689	5.16315	20.965	12.329	8.79187	16.4813	17.0376	8.91278	36.4743	24.4584
KIAA1524	KIAA1524	NA	NA	NA	0.114585	-0.373281	0.283229	0.271421		0.999572	0.334524	0.557313	0.488856		0.245116	0.282032	0.606828	-0.27243	0.483814	0.775762		0.37506	0.232341	0.00772763	0.550239	0.130012	0.0114259		KIAA1524	50.6736	44.7787	39.4837	51.2911	38.6492	59.3079	40.2046	70.3972	51.5828	48.4504	28.7979	44.7473	58.9017	56.1652	50.3535	45.566	85.188	77.7842	83.7922	62.8931
EGFR	EGFR	ENSG00000146648	Q504U8	ERBB	-0.105153	-1.14789	0.23269	0.270664		0.999572	0.00613213	0.617139	0.424087		3.13778	3.43216	4.17973	2.06184	3.86962	4.64578		7.97528e-14	2.13334e-17	6.36704e-26	0.000119035	2.03826e-17	5.37371e-25		EGFR	4.67757	4.33342	5.50935	4.46009	4.02596	4.16196	31.2703	70.3972	35.4632	23.8407	14.8634	17.2105	54.9084	58.22	52.7512	62.0474	60.1995	76.974	95.6217	92.5927
SIN3B	SIN3B	ENSG00000127511	O75182	SIN3B	-0.119243	-0.0235777	-0.374779	0.269892		0.999572	0.983067	NA	0.65531		0.852263	1.96629	2.29078	1.02578	1.63119	2.8343		0.174299	0.000148712	6.24832e-06	0.236353	0.013166	4.70653e-06		SIN3B	3.89797	4.33342	5.50935	7.43349	0.805192	3.12147	6.25406	4.95755	13.7017	6.15243	9.28965	9.46578	19.9667	17.8085	18.383	14.5424	12.4942	11.3435	36.4743	16.5968
NBPF1	NBPF1	ENSG00000219481	Q3BBV0	AB13	-0.101873	-0.369888	0.453334	0.269745		0.999572	0.435195	0.282835	0.457524		1.17623	1.93062	2.84121	0.914304	2.59168	3.25835		0.000700462	1.72206e-10	9.71807e-23	0.07685	1.49287e-11	5.35334e-18		NBPF1	7.79595	13.0003	14.6916	5.20344	12.0779	15.6073	27.6965	25.7792	27.4034	19.2264	19.5083	22.3737	39.9334	45.2062	51.1527	48.4745	88.5955	62.3894	100.551	77.7429
SAP30BP	SAP30BP	ENSG00000161526	Q9UHR5	HCNGP	0.310917	-0.356678	0.288457	0.268507		0.999572	NA	NA	0.584087		1.14421	2.71669	3.86522	-0.00891417	2.43791	3.48895		0.099054	2.04135e-06	2.57206e-12	0.999247	2.7645e-05	4.27444e-10		SAP30BP	2.33878	2.88895	1.83645	5.20344	1.61038	5.20245	5.36062	7.93207	4.02991	5.38338	2.78689	3.4421	17.97	15.7537	18.383	28.1152	20.4451	20.2563	38.4458	39.3082
INAFM2	INAFM2	ENSG00000259330	P0DMQ5	LINC00984	0.283326	-0.268831	-0.380775	0.26801		0.999572	NA	NA	NA		1.8122	3.02233	3.13414	0.318192	1.12016	2.49933		0.0838923	0.00131771	0.000722024	0.82625	0.229959	0.0036488		INAFM2	0.779595	1.44447	0	1.4867	2.41558	2.08098	2.68031	4.95755	3.22393	2.30716	2.78689	2.58158	5.99001	4.79459	15.186	6.78643	2.27168	4.86152	12.8153	5.2411
STRN3	STRN3	ENSG00000196792	Q13033	PPP2R6B	0.0852723	-0.411016	0.101079	0.267617		0.999572	0.442209	0.862231	0.457097		2.27771	3.83667	4.57537	1.65886	3.78942	4.69698		1.01326e-06	5.50185e-20	1.38167e-28	0.00316482	4.5874e-17	4.10965e-26		STRN3	3.89797	4.33342	3.6729	5.20344	4.02596	4.16196	21.4425	18.8387	21.7615	15.3811	17.6503	12.0474	63.8934	62.3297	58.3461	75.6203	67.0145	58.3382	126.181	86.4781
ZCCHC6	ZCCHC6	NA	NA	NA	0.325686	-0.452104	-0.242449	0.267259		0.999572	0.479877	0.717385	0.56131		3.33874	4.62114	4.98724	1.75995	3.25711	4.23829		1.91289e-05	3.32442e-10	7.04635e-12	0.0263562	3.52747e-07	1.02875e-11		ZCCHC6	2.33878	0.722237	0	2.9734	0	5.20245	20.549	7.93207	13.7017	8.4596	10.2186	10.3263	35.94	28.7676	39.9631	38.7796	13.6301	30.7896	43.3748	47.1699
CAPNS1	CAPNS1	ENSG00000126247	P04632	CALPAIN4	-0.107234	-0.507553	0.192077	0.267238		0.999572	0.224613	0.752045	0.518663		0.78419	0.844894	1.51	0.382722	1.21667	1.9471		0.0122455	0.00288334	2.07593e-08	0.476983	0.0010554	4.5707e-08		CAPNS1	30.4042	19.5004	11.9369	14.867	16.1038	27.0527	40.2046	37.6773	31.4333	27.686	27.8689	18.9316	39.9334	36.3019	37.5653	43.6271	55.6561	35.6511	59.1475	61.1461
AGAP6	AGAP6	ENSG00000204149	Q5VW22	AGAP-6	0.0449625	0.17212	0.0692487	0.266302		0.999572	NA	NA	0.628669		2.07576	3.53807	4.65507	1.97705	3.28486	4.59967		0.0281309	3.92697e-05	4.59183e-08	0.0591677	0.000120283	3.30173e-08		AGAP6	0	0.722237	1.83645	1.4867	1.61038	0	3.57375	6.94056	3.22393	2.30716	5.57379	8.60525	17.97	6.84942	14.3867	11.6339	14.7659	15.3948	28.5879	28.826
GTF3C6	GTF3C6	ENSG00000155115	Q969F1	C6orf51	-0.289285	-0.181428	-0.337537	0.26607		0.999572	0.786087	NA	0.582333		0.737791	1.44543	2.34108	0.970345	1.44167	3.08571		0.116699	0.000274179	5.76791e-10	0.145066	0.00535199	9.61504e-11		GTF3C6	3.89797	13.0003	10.1005	3.71674	8.05192	8.32392	10.7212	13.8811	20.9555	16.1501	11.1476	12.0474	27.9534	24.6579	23.1786	22.2983	15.9018	17.0153	59.1475	33.1936
PSMD6	PSMD6	ENSG00000163636	Q15008	Rpn7	0.201292	-0.15032	0.433752	0.265685		0.999572	0.705609	0.276051	0.459064		0.184321	0.269038	0.913482	-0.194592	0.541905	0.978308		0.533972	0.273956	7.15358e-05	0.617399	0.0367298	9.19869e-05		PSMD6	28.845	43.3342	53.2571	48.3177	54.753	42.6601	42.885	47.5924	51.5828	38.4527	45.5193	43.8868	44.925	41.7814	63.9409	70.7728	79.5088	64.0099	84.778	75.9959
ATXN1	ATXN1	ENSG00000124788	P54253	ATX1	-0.32795	0.104523	-0.322072	0.265684		0.999572	NA	NA	0.630509		0.902402	2.28007	3.42087	2.04872	2.76015	4.73579		0.229888	0.00020068	6.70718e-09	0.0463761	0.00118686	8.51209e-09		ATXN1	3.89797	2.16671	1.83645	0	1.61038	2.08098	2.68031	2.97453	9.67178	9.22865	3.71586	4.30263	17.97	15.0687	9.59114	6.78643	10.2226	12.1538	43.3748	18.3438
ARL5B	ARL5B	ENSG00000165997	B0YIW9	ARL8	-0.258941	-0.153629	0.554416	0.26568		0.999572	0.747477	0.0352149	0.315159		2.95468	4.44149	5.26476	3.27903	5.52169	6.02647		2.25451e-11	4.44795e-27	3.05737e-38	4.3516e-09	1.18596e-26	9.64319e-32		ARL5B	4.67757	2.16671	4.59113	2.9734	3.22077	1.04049	29.4834	35.6943	29.8213	32.3003	27.8689	24.0947	84.8584	87.6725	92.7143	130.881	154.474	119.917	153.783	157.233
TRIP12	TRIP12	ENSG00000153827	Q14669	MRD49	-0.47169	-0.486467	0.253271	0.264976		0.999572	0.319152	0.618522	0.483066		1.38945	2.01234	2.98751	1.52178	2.97355	3.93912		0.000166438	1.00555e-09	2.84367e-21	0.00327234	1.89248e-12	1.19688e-21		TRIP12	14.8123	6.50013	10.1005	6.69014	8.05192	4.16196	32.1637	24.7877	26.5974	11.5358	23.2241	23.2342	39.9334	50.0007	38.3645	50.4135	62.4712	46.9946	100.551	92.5927
DUSP5	DUSP5	ENSG00000138166	Q16690	DUSP	-0.272373	-0.0473681	-0.0922842	0.264634		0.999572	0.934491	0.827461	0.347922		2.17124	4.30381	4.47508	2.54176	4.62898	5.17534		2.00962e-09	1.76522e-40	5.94959e-44	5.69188e-09	4.35292e-32	5.14024e-40		DUSP5	5.45716	7.22237	8.26403	3.71674	6.44153	5.20245	34.844	27.7623	34.6572	30.7622	35.3007	28.3973	127.787	147.947	153.458	123.125	160.153	122.348	169.556	129.28
MAPKAP1	MAPKAP1	ENSG00000119487	Q9BPZ7	JC310	0.111763	-0.125732	0.169751	0.264404		0.999572	0.844101	0.780114	0.489564		1.58516	2.56561	3.47319	1.2618	2.57928	3.57325		0.000183529	5.31093e-12	4.70321e-22	0.01591	4.25175e-10	4.55452e-19		MAPKAP1	6.23676	5.05566	8.26403	7.43349	7.24673	7.28343	22.3359	19.8302	17.7316	10.7668	25.0821	18.9316	36.9384	41.0965	39.9631	46.5355	45.4336	44.5639	74.9201	60.2726
HES1	HES1	ENSG00000114315	Q14469	HES-1	0.302369	0.478586	0.549509	0.264361		0.999572	0.0527488	0.00139917	0.140158		2.10101	3.68699	4.46719	2.22506	3.89145	4.37017		4.52619e-19	8.86139e-66	4.35445e-98	1.45852e-22	2.96447e-75	2.3772e-94		HES1	17.1511	20.2226	13.7734	17.8404	33.0129	15.6073	77.729	68.4141	79.7922	110.744	101.257	106.705	242.595	233.565	205.41	363.559	355.518	298.983	382.487	352.027
PCMT1	PCMT1	ENSG00000120265	H7BY58	PIMT	-0.38681	-0.201502	-0.361947	0.263977		0.999572	0.797995	0.567816	0.592836		0.521683	1.94145	2.23186	0.875344	2.05195	3.1081		0.312248	1.04689e-06	1.04528e-08	0.316411	0.00115216	2.66445e-07		PCMT1	10.1347	2.88895	10.1005	2.9734	7.24673	4.16196	15.1884	7.93207	9.67178	3.84527	6.50275	17.2105	30.9484	27.3977	31.1712	23.2678	31.8035	9.72303	38.4458	39.3082
HSPA5	HSPA5	ENSG00000044574	P11021	BIP	-0.138399	-0.277215	0.462764	0.263903		0.999572	0.199993	0.00173154	0.0989387		1.34181	2.16566	2.8857	1.20813	2.78942	3.30188		1.89128e-15	6.21414e-43	1.65826e-77	6.68177e-13	3.97004e-77	3.31841e-107		HSPA5	102.127	61.3901	59.6846	76.5649	67.6361	57.2269	160.819	208.217	203.107	165.347	137.487	166.942	343.427	321.238	347.679	485.715	423.668	499.926	613.162	483.928
GPR107	GPR107	ENSG00000148358	Q5VW38	GCDRP	0.156617	-0.515879	0.0930025	0.263347		0.999572	0.378234	0.908208	0.569824		1.39225	2.10196	2.80791	0.543799	1.96706	2.84802		0.00194782	1.06609e-07	1.89613e-13	0.439301	3.15954e-05	3.69801e-10		GPR107	5.45716	5.05566	9.18225	7.43349	5.63634	10.4049	18.7622	11.8981	20.9555	8.4596	11.1476	14.6289	28.9517	28.7676	27.9741	40.7186	24.9885	27.5486	52.2469	47.1699
TP53AIP1	TP53AIP1	ENSG00000120471	Q9HCN2	P53AIP1	-0.102748	0.0328964	0.742566	0.261176		0.999572	0.974062	0.116314	0.630251		3.01967	3.25397	4.2608	3.51984	4.69438	5.02572		0.000115993	8.79297e-06	3.07556e-09	0.000301223	1.04137e-07	7.85682e-09		TP53AIP1	0	0	4.59113	0.743349	0	2.08098	26.8031	7.93207	6.44786	7.69054	20.4372	14.6289	14.975	15.0687	18.383	41.6881	30.6677	25.1178	37.4601	23.5849
KIF1BP	KIF1BP	NA	NA	NA	-0.545944	-0.386043	-0.101721	0.261081		0.999572	0.565604	NA	0.642141		0.716817	0.991758	1.57485	1.0936	1.67478	2.72449		0.133061	0.0163299	6.65233e-05	0.197033	0.0102379	1.06752e-05		KIF1BP	7.79595	7.9446	10.1005	5.20344	1.61038	7.28343	16.9753	13.8811	12.0897	13.843	2.78689	13.7684	13.9767	21.2332	15.9852	20.3593	12.4942	13.7743	26.6164	27.079
ZNF598	ZNF598	ENSG00000167962	Q86UK7	HEL2	-0.29154	-0.774075	0.118817	0.260884		0.999572	0.230304	0.874856	0.520316		1.39759	2.86464	3.60636	1.00643	3.56317	4.43804		0.00504195	1.20913e-11	2.03139e-18	0.216116	4.09433e-10	1.903e-15		ZNF598	3.89797	2.16671	9.18225	0.743349	4.02596	5.20245	16.9753	8.92358	13.7017	9.99771	4.64482	5.16315	27.9534	42.4664	39.9631	58.1694	38.6185	27.5486	68.0196	55.905
MAPKAPK2	MAPKAPK2	ENSG00000162889	P49137	MAPKAP-K2	-0.289032	-0.0130854	0.114376	0.256551		0.999572	0.987442	0.827461	0.363545		0.859386	2.34404	3.31056	1.28839	2.91404	4.01556		0.0116229	2.28804e-17	2.33825e-35	0.00253724	1.25342e-17	1.33057e-33		MAPKAPK2	20.2695	13.7225	4.59113	7.43349	8.05192	14.5669	25.9097	22.8047	24.1795	29.2241	17.6503	24.9552	79.8667	63.6996	63.1416	76.5897	81.7804	68.0612	135.053	126.66
MALL	MALL	ENSG00000144063	Q13021	BENE	-0.16276	0.0222882	0.117564	0.256363		0.999572	0.97353	0.827461	0.449844		0.942064	2.05276	2.67464	1.15878	2.37389	3.13485		0.00340243	3.52803e-14	3.19281e-24	0.00458091	7.16805e-13	3.72028e-22		MALL	16.3715	13.7225	16.5281	17.8404	15.2986	6.24294	29.4834	35.6943	25.7914	30.7622	24.1531	37.0026	70.8817	54.7953	71.1343	80.4677	67.0145	68.0612	115.338	82.1105
PPHLN1	PPHLN1	ENSG00000134283	Q8NEY8	CR	-0.0380998	-0.335938	0.144338	0.256272		0.999572	0.668508	NA	0.683863		1.573	2.4327	3.30847	1.21142	2.7225	3.70555		0.028563	0.000117814	6.63123e-08	0.216646	0.000188255	1.46427e-07		PPHLN1	3.11838	2.16671	1.83645	1.4867	4.02596	1.04049	4.46718	11.8981	7.25384	5.38338	5.57379	6.02368	11.98	17.1235	13.5874	13.5729	27.2601	10.5333	35.4885	33.1936
RRN3	RRN3	ENSG00000085721	B7ZB55	A-270G1.2	-0.145218	-1.2412	-0.0841373	0.254406		0.999572	0.0114803	0.907885	0.527824		2.70635	3.6873	4.0481	1.52583	3.81194	4.52966		3.33293e-09	5.60309e-18	8.52542e-22	0.0335461	8.01012e-12	1.50219e-16		RRN3	2.33878	1.44447	9.18225	3.71674	3.22077	3.12147	28.59	30.7368	25.7914	13.0739	14.8634	3.4421	63.8934	52.0556	52.7512	53.322	73.8296	32.4101	75.9059	82.984
LATS2	LATS2	ENSG00000150457	A0A024RDM3	KPM	0.0158628	-0.798157	0.172782	0.253741		0.999572	0.137698	0.741532	0.48606		2.13075	3.56653	4.22424	1.21097	3.75603	4.48637		2.90723e-06	2.47422e-18	7.0797e-26	0.0517132	1.92621e-16	2.42953e-23		LATS2	7.79595	2.88895	2.75468	4.46009	2.41558	7.28343	20.549	18.8387	23.3735	9.99771	6.50275	16.35	65.8901	49.3158	57.5468	74.6508	61.3353	61.5792	93.6501	106.569
HIPK1	HIPK1	ENSG00000163349	Q86Z02	Myak	0.168273	-0.451295	0.10861	0.253615		0.999572	0.534613	NA	0.630509		1.96854	2.45382	3.49987	1.03292	2.24605	3.41997		0.00180378	1.7484e-05	2.13339e-10	0.245608	0.000617695	5.04987e-08		HIPK1	3.89797	2.16671	1.83645	2.23005	2.41558	6.24294	6.25406	16.8557	11.2837	5.38338	14.8634	2.58158	15.9733	13.6988	18.383	24.2373	15.9018	13.7743	30.5595	26.2055
CACUL1	CACUL1	ENSG00000151893	Q86Y37	C10orf46	0.428531	-0.0942015	0.0745435	0.253467		0.999572	0.816821	0.898994	0.366952		1.85748	2.34435	3.40856	1.25068	1.91661	3.16315		6.26978e-11	1.22787e-18	2.43975e-40	2.6645e-05	2.16872e-13	9.23083e-37		CACUL1	12.4735	17.3337	14.6916	17.097	25.7661	21.8503	57.1799	66.4311	42.717	49.2195	52.951	52.492	66.8884	79.4532	83.9224	87.2541	72.6937	85.0765	197.158	134.521
GTF2A2	GTF2A2	ENSG00000140307	A0A024R5Z5	HsT18745	0.0712022	0.104706	-0.111832	0.252686		0.999572	0.562758	0.67567	0.172498		-0.023897	0.0587954	0.00277368	0.0134781	-0.124151	0.193467		0.85352	0.555559	0.982922	0.959233	0.420516	0.183758		GTF2A2	328.209	336.562	320.461	365.728	378.44	293.418	341.293	326.207	307.079	384.527	321.422	341.629	339.434	350.005	338.887	348.047	271.466	331.393	327.283	338.924
HK1	HK1	ENSG00000156515	A8K7J7	HK	-0.246271	-0.306976	-0.196571	0.251473		0.999572	0.694497	NA	0.676412		1.30129	2.30935	2.80131	1.48601	2.57886	3.68486		0.0475126	4.38886e-05	3.73589e-07	0.123818	0.000586881	3.51126e-07		HK1	3.89797	2.88895	2.75468	0.743349	2.41558	3.12147	11.6147	7.93207	5.64187	3.84527	5.57379	9.46578	10.9817	15.7537	23.9778	16.4813	18.1734	7.29227	16.7584	33.1936
SEC23IP	SEC23IP	ENSG00000107651	Q9Y6Y8	MSTP053	0.0578525	-0.647905	-0.335692	0.250009		0.999572	0.395736	NA	0.662309		1.76962	2.97384	3.74145	0.647843	2.23702	3.80803		0.0152648	3.64506e-06	2.45168e-09	0.559822	0.00251336	5.7921e-08		SEC23IP	3.11838	0	2.75468	1.4867	4.02596	1.04049	6.25406	10.9066	4.83589	2.30716	3.71586	5.16315	18.9684	13.6988	18.383	9.6949	9.08672	16.2051	32.5311	34.0671
SHB	SHB	ENSG00000107338	Q15464	bA3J10.2	-0.184734	-0.348259	-0.193593	0.249202		0.999572	0.64247	0.784961	0.560817		1.08964	3.0768	4.01128	0.982995	3.14747	4.60741		0.0463359	2.59509e-12	6.80481e-21	0.246979	1.47809e-07	1.57119e-15		SHB	3.89797	2.88895	5.50935	4.46009	1.61038	3.12147	12.5081	6.94056	7.25384	7.69054	5.57379	6.02368	37.9367	33.5621	36.766	27.1457	18.1734	44.5639	65.0622	73.3753
NUP54	NUP54	ENSG00000138750	Q7Z3B4	NUP54	0.0772404	-0.892786	-0.138363	0.248021		0.999572	0.0616729	0.774546	0.443323		2.88136	4.53869	4.89954	1.74239	4.23305	5.01132		3.43577e-10	1.90606e-26	5.24182e-31	0.00179545	4.54749e-21	1.68585e-29		NUP54	2.33878	5.77789	2.75468	5.20344	4.83115	2.08098	38.4178	32.7198	19.3436	15.3811	10.2186	18.9316	111.813	84.2478	89.5173	76.5897	82.9163	96.42	141.954	116.178
PHLDA1	PHLDA1	ENSG00000139289	Q8WV24	DT1P1B11	-0.159349	-0.313722	0.185473	0.247571		0.999572	0.0433964	0.228761	0.00424324		3.09905	4.6979	5.18	2.96987	5.07521	5.61565		8.45401e-112	9.07684e-274	0	1.10359e-78	1.56901e-244	1.48736e-298		PHLDA1	42.0981	52.7233	39.4837	38.6541	36.2336	45.7815	400.26	364.875	408.633	339.153	278.689	324.418	1112.14	1163.72	1278.02	1322.38	1510.67	1242.93	1674.86	1651.82
SMC4	SMC4	ENSG00000113810	Q58F29	CAP-C	-0.0346371	-0.598843	0.0394642	0.246824		0.999572	0.0182686	0.921127	0.19307		2.21093	3.51261	4.51856	1.62256	3.5815	4.7997		5.10708e-23	4.52055e-63	2.29247e-106	7.3034e-11	4.12114e-60	1.87305e-109		SMC4	17.1511	18.7782	33.9743	23.0438	23.3506	20.8098	124.188	104.108	94.2999	80.7507	62.2407	66.2604	278.535	230.825	286.935	247.22	251.021	320.05	629.92	448.987
MAFG	MAFG	ENSG00000197063	A0A024R8X1	hMAF	-0.259821	-0.362272	0.103446	0.246787		0.999572	0.319589	0.774842	0.206027		2.3847	4.01209	4.89592	2.39221	4.51182	5.54037		1.7496e-16	1.54843e-51	7.44332e-78	1.85314e-11	6.16126e-45	4.47107e-68		MAFG	10.1347	12.278	7.3458	5.94679	7.24673	10.4049	61.6471	42.6349	58.0307	48.4504	42.7324	33.5605	162.728	160.276	182.232	177.417	197.636	173.394	308.553	295.248
EIF5A2	EIF5A2	ENSG00000163577	Q9GZV4	EIF-5A2	0.252743	-0.307507	-0.388915	0.2458		0.999572	NA	NA	0.730303		1.06757	2.67893	2.39345	-0.0487924	1.39195	2.07666		0.192421	7.93732e-05	0.000399831	0.979846	0.0886435	0.00753555		EIF5A2	4.67757	1.44447	0	0.743349	5.63634	4.16196	8.04093	3.96604	2.41795	6.15243	2.78689	0.860525	13.9767	11.644	19.9815	6.78643	10.2226	12.1538	13.8011	8.73516
DOCK7	DOCK7	ENSG00000116641	Q96N67	EIEE23	-0.308859	-0.707192	-0.397916	0.244672		0.999572	0.333683	NA	0.686837		2.20976	3.43202	3.63592	3.47045	5.06725	6.14326		0.00289747	2.7397e-07	3.28123e-08	0.00364402	3.31446e-06	1.8352e-08		DOCK7	2.33878	1.44447	0.918225	0	0	0	7.14749	7.93207	10.4778	3.84527	6.50275	2.58158	23.96	14.3838	23.1786	17.4508	9.08672	13.7743	20.7016	20.0909
RTCA	RTCA	ENSG00000137996	O00442	RPC	0.533557	-0.708353	0.199516	0.243844		0.999572	0.258594	NA	0.67433		1.61186	2.062	2.99554	-0.0835896	1.48126	2.43253		0.00247811	1.60112e-05	6.04092e-11	0.934887	0.0072769	3.37804e-06		RTCA	4.67757	4.33342	3.6729	8.17684	7.24673	8.32392	11.6147	14.8726	14.5077	5.38338	10.2186	6.8842	21.9634	17.8085	16.7845	28.1152	22.7168	17.8256	43.3748	38.4347
PPP1R13L	PPP1R13L	ENSG00000104881	A0A024R0Q5	IASPP	0.350908	0.00892947	0.0520511	0.243537		0.999572	0.993072	NA	0.613767		1.75262	3.44913	4.48061	0.887652	2.63892	3.84771		0.0201614	1.67094e-07	3.79809e-12	0.330898	3.88221e-05	4.41863e-10		PPP1R13L	1.55919	1.44447	1.83645	0.743349	3.22077	6.24294	3.57375	5.94906	8.8658	6.15243	7.43172	5.16315	26.955	22.6031	12.7882	36.8406	17.0376	12.1538	52.2469	34.9406
DNAJA1	DNAJA1	ENSG00000086061	B7Z5C0	DJ-2	0.49273	-1.02095	-0.0371316	0.243222		0.999572	0.0114803	0.958271	0.507022		3.16203	4.16244	4.46959	1.24341	3.30478	3.91216		7.00574e-13	2.11809e-23	3.63176e-27	0.018007	2.06776e-16	7.60889e-23		DNAJA1	3.11838	5.77789	2.75468	10.4069	3.22077	8.32392	30.3768	45.6094	40.2991	18.4573	20.4372	14.6289	72.8784	76.0285	83.1232	85.3152	89.7313	53.4767	114.352	101.328
RHOBTB3	RHOBTB3	ENSG00000164292	O94955	RHOBTB3	-0.351019	-0.0330489	0.575778	0.242486		0.999572	0.935472	0.0077507	0.209466		0.915706	1.80507	2.92886	1.2781	2.80662	3.57054		5.03671e-06	6.39327e-25	1.16421e-68	8.91984e-08	5.80185e-42	4.34808e-68		RHOBTB3	43.6573	33.2229	43.1566	27.5039	27.3765	37.4576	69.688	86.2613	71.7324	83.8269	66.8855	70.5631	132.778	126.714	160.652	206.501	196.5	238.214	312.496	307.478
SREK1IP1	SREK1IP1	ENSG00000153006	Q8N9Q2	P18SRP	0.0402174	-0.630993	-0.200949	0.242195		0.999572	0.382979	NA	0.678931		1.38265	2.13211	2.84011	0.464463	1.72184	3.02797		0.0239791	6.44509e-05	3.70678e-08	0.660353	0.0116425	2.43239e-06		SREK1IP1	2.33878	4.33342	3.6729	3.71674	3.22077	4.16196	8.93437	10.9066	8.8658	2.30716	10.2186	3.4421	12.9783	21.2332	13.5874	8.72541	19.3093	11.3435	19.7158	27.9525
SPIRE1	SPIRE1	ENSG00000134278	Q08AE8	Spir-1	0.0524618	-1.53211	0.103034	0.242036		0.999572	0.00790461	0.891352	0.557159		2.18937	3.18395	4.08645	0.243086	3.23058	4.27047		2.11389e-05	9.12265e-12	2.97556e-19	0.792871	1.10417e-10	2.07688e-18		SPIRE1	3.89797	2.16671	5.50935	1.4867	4.02596	7.28343	24.1228	13.8811	16.9256	4.61433	4.64482	5.16315	36.9384	46.576	26.3756	41.6881	38.6185	40.5126	85.7638	50.6639
VAMP7	VAMP7	ENSG00000124333	P51809	SYBL1	-0.110465	-0.923185	0.27304	0.242028		0.999572	NA	NA	NA		2.0621	1.35747	2.27916	1.15084	2.47898	3.18057		0.0265812	0.115846	0.00633721	0.429144	0.0213636	0.00234061		VAMP7	2.33878	0	1.83645	1.4867	0	1.04049	7.14749	8.92358	4.02991	0.769054	2.78689	3.4421	2.995	6.16448	2.39778	6.78643	5.6792	6.48202	9.85791	9.60867
ACTR3	ACTR3	ENSG00000115091	B4DXW1	ARP3	-0.0714202	-0.108523	-0.00327619	0.24164		0.999572	0.853846	0.996448	0.522331		1.11496	2.23772	2.80713	1.109	2.3457	3.1826		0.00143627	5.32097e-14	3.86558e-22	0.023356	1.1164e-09	1.95194e-17		ACTR3	10.9143	14.4447	10.1005	6.69014	8.05192	19.7693	35.7375	16.8557	25.7914	19.2264	26.94	26.6763	56.9051	60.2749	55.149	51.383	62.4712	59.1484	97.5933	81.237
TRIOBP	TRIOBP	ENSG00000100106	Q9H2D6	DFNB28	0.17133	0.444331	0.204315	0.241405		0.999572	0.256635	0.631647	0.429616		1.30923	2.31413	3.01194	1.57738	2.33222	3.05093		1.33301e-05	1.48112e-18	6.24064e-32	1.11382e-05	2.85571e-13	2.10418e-22		TRIOBP	21.0491	12.278	10.1005	15.6103	10.4675	26.0122	27.6965	41.6434	41.1051	36.1456	66.8855	51.6315	79.8667	67.1243	75.9298	76.5897	90.8672	93.179	118.295	118.798
SPTLC3	SPTLC3	ENSG00000172296	Q9NUV7	C20orf38	-0.0610944	-0.793683	-0.208117	0.241039		0.999572	NA	NA	NA		1.76925	2.38372	2.12678	0.661087	2.13986	2.73345		0.0527881	0.0034364	0.0088612	0.669985	0.0412044	0.00691688		SPTLC3	0.779595	0.722237	2.75468	0.743349	1.61038	1.04049	5.36062	5.94906	4.83589	0.769054	0.928965	4.30263	12.9783	6.16448	6.39409	5.81694	9.08672	4.05126	11.8295	4.36758
MINOS1,MINOS1-NBL1	MINOS1,MINOS1-NBL1	NA	NA	NA	0.251023	0.306472	-0.343211	0.240278		0.999572	0.674	NA	0.635706		1.03087	2.46972	3.17975	0.936724	1.5051	2.97176		0.086541	5.75373e-07	3.2128e-11	0.21067	0.00832588	2.07605e-08		MINOS1,MINOS1-NBL1	3.11838	3.61118	4.59113	5.94679	6.44153	3.12147	10.7212	3.96604	8.8658	11.5358	10.2186	9.46578	25.9567	20.5483	19.9815	21.3288	18.1734	8.10253	41.4032	36.6877
HARS	HARS	NA	NA	NA	0.170746	-0.698059	0.0118993	0.238111		0.999572	NA	NA	0.720272		0.917486	2.24276	2.96673	-0.855101	1.7522	2.76605		0.280956	0.00121056	1.04382e-05	0.494165	0.0226016	0.000145437		HARS	0.779595	0.722237	4.59113	1.4867	4.83115	2.08098	3.57375	3.96604	4.02991	2.30716	0.928965	0.860525	11.98	9.58918	8.79187	6.78643	13.6301	10.5333	15.7727	13.1027
DAXX	DAXX	ENSG00000204209	A0A024RCS3	BING2	0.259651	-0.483702	0.0140202	0.237861		0.999572	0.482175	NA	0.678868		0.996937	1.72937	2.29839	-0.0450652	1.29047	2.11544		0.0696455	0.000236088	4.35855e-07	0.972451	0.0340659	0.000249307		DAXX	3.89797	5.05566	8.26403	1.4867	12.8831	9.36441	6.25406	14.8726	13.7017	9.99771	4.64482	7.74473	24.9584	17.1235	16.7845	21.3288	11.3584	25.9281	38.4458	20.9644
FBXW7	FBXW7	ENSG00000109670	Q969H0	AGO	0.357554	0.129489	0.107493	0.23784		0.999572	0.842513	0.848983	0.53359		3.15757	5.02371	5.48545	2.39236	4.22909	4.82085		1.26365e-06	1.78645e-16	1.11575e-19	2.46216e-05	1.20402e-17	7.73061e-23		FBXW7	0.779595	0.722237	3.6729	4.46009	1.61038	4.16196	25.0162	10.9066	16.1196	23.8407	15.7924	18.071	72.8784	58.22	62.3424	72.7118	74.9654	63.1997	105.48	90.8456
ETV6	ETV6	ENSG00000139083	A0A0S2Z3C9	TEL	-0.230533	-0.139594	-0.0905493	0.237713		0.999572	0.833749	0.907069	0.603158		1.47513	2.46829	2.98664	1.68936	2.7287	3.62503		0.00168875	2.12316e-09	1.25408e-13	0.00298805	1.06559e-08	5.5022e-15		ETV6	6.23676	6.50013	7.3458	3.71674	5.63634	6.24294	9.8278	30.7368	17.7316	16.1501	14.8634	20.6526	46.9217	28.0826	41.5616	37.8101	42.0261	28.3588	71.9627	54.158
SSH1	SSH1	ENSG00000084112	Q8WYL5	SSH1L	-0.110381	-0.372725	0.372218	0.237528		0.999572	0.574814	0.498433	0.623578		1.75855	2.72964	3.58728	1.6416	3.51524	4.15256		0.00142707	1.99052e-08	2.84891e-14	0.0399831	2.59533e-08	2.10927e-11		SSH1	3.11838	3.61118	3.6729	0.743349	0	8.32392	11.6147	13.8811	12.0897	7.69054	12.0765	7.74473	29.95	25.3428	19.1823	36.8406	39.7544	27.5486	51.2611	42.8023
CTGF	CTGF	NA	NA	NA	-0.0655445	0.14832	0.563429	0.237165		0.999572	0.874253	0.276051	0.714808		2.80689	4.34187	4.65577	4.01821	6.08059	5.95519		0.00761674	1.26718e-05	2.128e-06	0.000465076	2.03792e-08	2.22393e-08		CTGF	0	1.44447	0	0	0	0	2.68031	4.95755	9.67178	4.61433	3.71586	12.0474	14.975	16.4386	20.7808	28.1152	34.0752	26.7383	15.7727	30.5731
GALNT10	GALNT10	ENSG00000164574	Q86SR1	GALNACT10	-0.243717	-0.762293	0.249358	0.237047		0.999572	NA	NA	0.70668		1.63228	2.81201	3.49364	1.974	4.73957	5.35204		0.0412109	5.82703e-05	3.22402e-07	0.125972	2.68165e-05	1.60683e-06		GALNT10	0	2.88895	1.83645	0	0	1.04049	8.04093	2.97453	5.64187	2.30716	1.85793	2.58158	15.9733	13.6988	9.59114	21.3288	17.0376	12.964	17.7442	19.2173
MYO18A,TIAF1	MYO18A,TIAF1	NA	NA	NA	0.147795	-0.323585	-0.175354	0.23657		0.999572	0.682343	NA	0.730698		1.43244	1.80849	2.4854	0.681576	1.15655	2.46435		0.0453065	0.00437416	5.10709e-05	0.519751	0.126463	0.000417308		MYO18A,TIAF1	1.55919	4.33342	1.83645	3.71674	3.22077	3.12147	7.14749	5.94906	9.67178	6.92149	4.64482	5.16315	11.98	10.9591	7.19335	6.78643	13.6301	4.05126	14.7869	22.7114
TRA2A	TRA2A	ENSG00000164548	Q13595	AWMS1	0.185938	-0.580268	-0.0396266	0.235954		0.999572	0.0999536	0.942713	0.272894		2.02617	3.25422	4.16063	1.19034	2.98991	4.17982		1.75878e-13	1.9971e-38	3.17729e-64	0.000427318	2.78683e-28	3.67243e-56		TRA2A	17.9307	10.1113	10.1005	11.1502	16.1038	18.7288	53.6062	45.6094	59.6427	39.2218	38.0876	26.6763	117.803	113.7	143.068	129.912	107.905	126.399	232.647	237.596
PCYT1A	PCYT1A	ENSG00000161217	B4E322	CCTA	-0.426377	-0.277816	-0.643235	0.235811		0.999572	0.737432	NA	0.702899		0.681594	1.91598	2.25058	1.34073	1.91426	3.56792		0.30678	0.000319923	1.53361e-05	0.201669	0.0189206	3.44385e-06		PCYT1A	7.01635	5.77789	0	2.9734	0.805192	2.08098	4.46718	5.94906	11.2837	9.99771	3.71586	2.58158	16.9717	13.0139	23.1786	4.84745	7.95088	12.1538	26.6164	21.8379
SMIM14	SMIM14	ENSG00000163683	A0A024R9S4	C4orf34	0.0286298	0.240953	0.252165	0.234485		0.999572	0.206212	0.309965	0.29918		0.0717844	0.0795128	0.296863	0.28938	0.316035	0.512645		0.659955	0.553232	0.0211713	0.142498	0.0462492	0.00091089		SMIM14	164.494	208.726	213.946	194.757	216.597	189.369	211.744	195.327	211.167	226.102	277.761	231.481	198.669	209.592	211.804	225.891	290.775	234.163	268.135	216.632
FNDC3B	FNDC3B	ENSG00000075420	Q53EP0	FAD104	-0.0614848	-0.334665	-0.216466	0.234004		0.999572	0.625795	0.743749	0.6277		2.42324	3.77297	4.46608	2.25365	3.73846	4.96317		0.000119466	3.72873e-11	1.73959e-15	0.006305	8.30234e-08	3.31251e-13		FNDC3B	1.55919	3.61118	0.918225	0	2.41558	3.12147	14.295	5.94906	17.7316	9.22865	10.2186	9.46578	27.9534	32.1923	39.1638	33.9322	27.2601	21.8768	51.2611	64.6402
LYPLA2	LYPLA2	ENSG00000011009	A0A140VJC9	APT-2	-0.727394	0.129257	-0.0915197	0.231992		0.999572	0.871712	0.908208	0.568419		-0.308809	1.17298	2.17802	0.97115	2.16957	3.53851		0.523272	0.000863401	5.26915e-11	0.131116	5.6178e-06	6.07064e-15		LYPLA2	19.4899	14.4447	5.50935	4.46009	3.22077	11.4454	15.1884	13.8811	4.02991	12.3049	15.7924	8.60525	28.9517	29.4525	33.569	30.0542	24.9885	29.9793	55.2043	63.7667
LANCL2	LANCL2	ENSG00000132434	B3KTN5	GPR69B	-0.458549	-0.0485338	-0.0440716	0.231949		0.999572	0.962434	NA	0.631411		0.352084	1.69139	2.95344	1.09858	2.43858	4.0167		0.563877	0.000181669	4.42632e-12	0.180803	5.82085e-05	3.06696e-12		LANCL2	6.23676	4.33342	8.26403	1.4867	6.44153	2.08098	8.93437	5.94906	8.8658	7.69054	7.43172	7.74473	26.955	22.6031	12.7882	11.6339	18.1734	29.1691	70.9769	42.8023
CCSER2	CCSER2	ENSG00000107771	Q9H7U1	FAM190B	0.0814697	-0.177931	0.0109367	0.231694		0.999572	0.834553	NA	0.688117		1.17183	2.1983	2.84381	0.756036	2.01609	2.93142		0.0648062	4.61235e-05	5.48295e-08	0.405417	0.0014172	1.29468e-06		CCSER2	1.55919	3.61118	5.50935	1.4867	6.44153	4.16196	9.8278	4.95755	9.67178	9.22865	2.78689	8.60525	9.98334	22.6031	17.5837	17.4508	13.6301	20.2563	23.659	27.079
SVIL	SVIL	ENSG00000197321	O95425	SVIL	-0.125634	-0.811609	-0.0242373	0.23157		0.999572	NA	0.980953	0.639987		1.37469	2.96814	3.93123	0.537924	3.28047	4.53924		0.03447	6.51323e-08	1.76066e-13	0.627498	2.22723e-06	1.43788e-11		SVIL	4.67757	1.44447	1.83645	1.4867	0.805192	4.16196	4.46718	9.91509	8.05982	3.84527	0	5.16315	19.9667	19.1784	29.5727	22.2983	21.5809	23.4973	57.1759	38.4347
SRBD1	SRBD1	ENSG00000068784	Q8N5C6	SRBD1	0.297202	-0.742926	0.00691737	0.231221		0.999572	NA	NA	0.747118		0.904084	2.7025	2.77952	-1.4409	1.91734	2.31077		0.328029	0.00028497	0.000152204	0.276396	0.0210041	0.00399672		SRBD1	2.33878	1.44447	0.918225	1.4867	2.41558	5.20245	2.68031	2.97453	4.02991	1.53811	0.928965	0	8.98501	19.1784	7.19335	10.6644	21.5809	4.86152	14.7869	9.60867
SUPT20H	SUPT20H	ENSG00000102710	Q8NEM7	C13	0.498515	0.0235383	0.438909	0.229889		0.999572	0.965833	0.346326	0.610528		0.419511	0.47991	0.491741	-0.100812	0.460317	0.211107		0.139656	0.0557599	0.0511752	0.850466	0.174477	0.529155		SUPT20H	37.4205	28.1672	40.4019	49.061	62.805	42.6601	39.3112	43.6264	58.0307	48.4504	51.0931	44.7473	55.9067	52.0556	39.9631	56.2304	111.312	48.6152	48.3038	44.5493
MCPH1	MCPH1	ENSG00000147316	Q8NEM0	BRIT1	-0.217522	-0.840253	-0.0387328	0.229289		0.999572	0.241009	NA	0.71007		2.25902	2.99931	3.70915	2.18963	3.95375	5.00459		0.00276023	1.21986e-05	3.25717e-08	0.0900499	0.000269815	2.95751e-06		MCPH1	0	1.44447	3.6729	0	1.61038	0	8.93437	11.8981	6.44786	4.61433	4.64482	2.58158	7.98667	20.5483	15.9852	12.6034	4.54336	25.1178	29.5737	19.2173
TGFA	TGFA	ENSG00000163235	P01135	TFGA	0.192171	0.245302	0.442064	0.228919		0.999572	0.637665	0.249437	0.447566		1.93082	3.05694	4.3399	1.93437	3.27876	4.30234		2.57242e-06	9.10399e-17	3.28135e-34	1.13338e-05	1.35046e-17	2.69991e-30		TGFA	3.89797	7.9446	5.50935	2.9734	8.05192	11.4454	31.2703	25.7792	13.7017	33.8384	22.2952	28.3973	46.9217	50.6857	55.149	58.1694	82.9163	76.974	133.082	120.545
ECH1	ECH1	ENSG00000104823	Q13011	HPXEL	0.968614	-0.397659	0.14269	0.228732		0.999572	NA	NA	0.740319		2.78593	3.45901	4.25643	-0.392803	1.08679	1.94624		0.00958132	0.000540129	1.87389e-05	0.733147	0.126789	0.00352159		ECH1	0	0.722237	0.918225	2.23005	4.83115	8.32392	8.04093	5.94906	3.22393	2.30716	2.78689	6.02368	10.9817	10.2741	6.39409	12.6034	7.95088	12.1538	17.7442	10.4822
CDC42	CDC42	ENSG00000070831	A0A024RAE4	CDC42Hs	0.60076	-0.442767	-0.0666098	0.22848		0.999572	0.283208	0.901283	0.357453		1.316	2.73546	3.62016	0.134983	1.94761	3.13795		2.03301e-06	2.38414e-30	1.62098e-54	0.782036	2.37123e-12	8.53479e-32		CDC42	19.4899	13.0003	17.4463	26.7606	17.7142	39.5386	40.2046	53.5415	33.0453	34.6074	34.3717	21.5131	124.792	95.2069	118.291	88.2236	120.399	113.435	196.172	209.644
ANKRD12	ANKRD12	ENSG00000101745	Q6UB98	ANCO-2	0.819032	-0.63437	0.454996	0.228113		0.999572	0.0232747	0.0600151	0.244924		4.48981	5.42304	6.80128	2.54566	4.61739	5.74585		6.83604e-24	1.13975e-35	5.5375e-56	2.89231e-14	3.05413e-51	7.64555e-80		ANKRD12	3.11838	3.61118	2.75468	4.46009	7.24673	15.6073	84.8765	80.3122	79.7922	59.9862	43.6614	50.771	174.708	165.071	128.681	198.746	201.044	254.419	484.023	350.28
RBBP6	RBBP6	ENSG00000122257	Q7Z6E9	MY038	-0.281803	0.15574	0.00729983	0.227867		0.999572	0.836574	0.993862	0.560801		2.32827	4.23209	4.94154	3.51311	5.23	6.17264		0.000197841	4.35926e-14	4.00116e-19	0.000146645	5.88529e-10	1.63206e-13		RBBP6	2.33878	2.16671	1.83645	0	2.41558	0	21.4425	7.93207	7.25384	19.2264	11.1476	11.1868	36.9384	52.0556	48.7549	52.3525	47.7053	40.5126	93.6501	69.0078
CHPF	CHPF	ENSG00000123989	Q8IZ52	CHSY2	-0.0885175	0.250684	-0.458646	0.227788		0.999572	0.767632	NA	0.724139		0.159167	1.78784	2.32999	0.698706	1.21214	2.77455		0.848702	0.0013975	1.76116e-05	0.52034	0.118909	0.000105883		CHPF	1.55919	6.50013	4.59113	0	8.85711	2.08098	5.36062	5.94906	3.22393	6.15243	4.64482	7.74473	20.965	12.329	13.5874	4.84745	9.08672	12.964	31.5453	25.332
NR4A1	NR4A1	ENSG00000123358	P22736	GFRP1	-0.0816653	0.337271	0.359734	0.227432		0.999572	0.625303	0.458931	0.607042		2.73158	4.81877	5.22407	3.68136	5.77573	6.00454		0.00060587	6.17359e-11	7.73574e-13	0.000613001	5.04729e-09	7.3677e-10		NR4A1	0.779595	1.44447	0.918225	0	0	2.08098	14.295	6.94056	6.44786	14.612	10.2186	12.0474	27.9534	49.3158	40.7623	53.322	63.607	45.3741	51.2611	59.3991
EML2	EML2	ENSG00000125746	O95834	ELP70	0.0676078	-0.553016	-0.591353	0.227105		0.999572	0.38192	NA	0.723771		2.13178	2.86474	2.76992	1.29805	1.85324	2.8866		0.000277305	7.3613e-08	1.6375e-07	0.150976	0.00860604	1.72157e-05		EML2	2.33878	4.33342	2.75468	6.69014	1.61038	2.08098	14.295	13.8811	16.9256	16.1501	5.57379	6.02368	31.9467	28.0826	15.9852	18.4203	11.3584	12.1538	18.73	18.3438
S100A6	S100A6	ENSG00000197956	P06703	2A9	0.0142332	-0.101771	0.0677884	0.226737		0.999572	0.807956	0.913012	0.621263		0.0826128	0.154034	0.362797	-0.0293502	0.219044	0.604261		0.766471	0.488123	0.0945625	0.968128	0.589714	0.105131		S100A6	50.6736	55.6122	50.5024	28.2473	52.3375	80.1177	61.6471	57.5075	48.3589	37.6837	51.0931	67.121	51.9134	53.4255	69.5357	57.1999	62.4712	65.6305	53.2327	73.3753
UBE4B	UBE4B	ENSG00000130939	O95155	E4	0.114818	-0.379649	-0.221104	0.225876		0.999572	0.633862	0.741532	0.658569		1.38184	3.33075	3.63148	0.564505	2.73564	3.5699		0.0326999	7.47994e-10	9.9142e-12	0.557116	8.47802e-06	2.16712e-09		UBE4B	1.55919	5.05566	0.918225	1.4867	8.05192	0	2.68031	9.91509	9.67178	5.38338	5.57379	4.30263	27.9534	29.4525	30.3719	25.2068	23.8526	23.4973	34.5027	40.1817
CBLL1	CBLL1	ENSG00000105879	Q75N03	HAKAI	0.388045	-0.10839	-0.170849	0.224895		0.999572	NA	NA	0.635892		2.36637	4.18883	5.26335	0.909415	2.62176	4.1761		0.0084343	4.53576e-07	1.59748e-10	0.334135	7.16892e-05	3.35874e-11		CBLL1	0.779595	0	1.83645	2.23005	3.22077	2.08098	4.46718	5.94906	6.44786	6.15243	3.71586	5.16315	24.9584	17.8085	19.1823	21.3288	7.95088	21.8768	42.389	44.5493
NOM1	NOM1	ENSG00000146909	Q5C9Z4	C7orf3	-0.190767	-0.49709	-0.108491	0.222025		0.999572	0.490579	NA	0.691809		2.12531	3.22894	3.9471	2.08768	3.66119	4.79445		0.00268501	3.86931e-07	2.33201e-10	0.038575	1.02394e-05	3.65051e-09		NOM1	1.55919	1.44447	2.75468	2.23005	0.805192	0	8.93437	13.8811	5.64187	6.92149	4.64482	6.02368	12.9783	24.6579	22.3793	24.2373	11.3584	18.6358	40.4174	21.8379
EXT1	EXT1	ENSG00000182197	Q16394	EXT	-0.0312975	-0.131291	0.39714	0.221973		0.999572	0.896108	NA	0.719691		3.4455	4.27593	5.36023	3.80036	5.37067	6.13459		0.00172957	4.40495e-05	4.01485e-07	0.00150178	1.198e-06	2.63706e-08		EXT1	0	0.722237	0	0	0	0	5.36062	9.91509	4.83589	11.5358	5.57379	0	12.9783	12.329	10.3904	20.3593	12.4942	21.0666	23.659	35.8142
EHBP1	EHBP1	ENSG00000115504	A0A140VK17	HPC12	0.0226143	-0.604526	-0.293297	0.220987		0.999572	NA	NA	0.702437		0.967151	2.57266	3.05571	0.0210932	2.07787	3.22831		0.126203	5.21355e-07	1.05303e-09	0.993788	0.00219444	5.94548e-07		EHBP1	3.89797	2.88895	3.6729	2.9734	5.63634	2.08098	3.57375	6.94056	10.4778	2.30716	1.85793	6.8842	26.955	20.5483	19.1823	8.72541	21.5809	19.4461	34.5027	31.4466
RAB4A,SPHAR	RAB4A,SPHAR	NA	NA	NA	-0.315216	-0.0632792	-0.918215	0.22058		0.999572	NA	NA	0.745895		-0.0106145	1.188	1.92764	0.536099	-0.281932	2.82733		0.987535	0.0310164	0.000238418	0.664057	0.764828	0.000217455		RAB4A,SPHAR	5.45716	4.33342	3.6729	1.4867	4.83115	2.08098	3.57375	6.94056	3.22393	4.61433	3.71586	4.30263	13.9767	9.58918	8.79187	0.96949	3.40752	2.43076	18.73	15.7233
ELMO2	ELMO2	ENSG00000062598	Q96JJ3	CED-12	0.142409	0.393017	-0.128237	0.220133		0.999572	0.54423	NA	0.757614		0.0899412	0.452101	0.552716	0.355322	0.0371405	0.66104		0.897558	0.352694	0.258729	0.695959	0.958219	0.271594		ELMO2	9.35513	11.5558	6.42758	7.43349	10.4675	14.5669	14.295	9.91509	5.64187	15.3811	13.0055	12.9079	12.9783	10.2741	15.186	13.5729	2.27168	16.2051	11.8295	18.3438
POFUT2	POFUT2	ENSG00000186866	Q9Y2G5	C21orf80	0.0965735	-0.349924	-0.187648	0.219461		0.999572	NA	NA	NA		0.695963	1.79845	2.29958	-0.155303	1.12859	2.36784		0.475141	0.0219564	0.00268239	0.921473	0.217323	0.00520956		POFUT2	0	4.33342	1.83645	2.23005	2.41558	3.12147	2.68031	5.94906	2.41795	1.53811	0.928965	4.30263	11.98	3.42471	9.59114	12.6034	2.27168	3.24101	11.8295	4.36758
STRN4	STRN4	ENSG00000090372	Q59GV6	PPP2R6C	0.293637	-0.124785	-0.044112	0.218977		0.999572	NA	NA	0.740265		0.977197	1.89602	3.1262	0.0981256	1.10021	2.64367		0.22347	0.00454941	9.66422e-07	0.942571	0.165453	0.000287118		STRN4	2.33878	2.16671	1.83645	0.743349	1.61038	9.36441	6.25406	4.95755	2.41795	5.38338	3.71586	2.58158	9.98334	7.53436	8.79187	10.6644	6.81504	7.29227	13.8011	25.332
BCLAF1	BCLAF1	ENSG00000029363	Q9NYF8	BTF	0.164791	-0.426951	0.0684232	0.218884		0.999572	0.174134	0.841648	0.292231		1.75012	3.38841	4.11161	1.13264	3.2866	4.16715		2.34852e-14	6.87451e-61	3.95527e-91	8.06218e-05	3.97771e-45	5.74788e-73		BCLAF1	16.3715	26.0005	21.1192	18.5837	16.909	39.5386	78.6224	56.516	81.4042	46.9123	52.022	61.0973	238.602	215.757	226.191	236.556	221.489	256.85	414.032	320.58
EPN1	EPN1	ENSG00000063245	Q9Y6I3	EPN1	0.363545	-0.790772	-0.128819	0.218845		0.999572	0.224613	NA	0.748286		2.85875	3.07791	3.50264	0.932801	1.92674	2.85103		0.000215968	1.89107e-05	7.17963e-07	0.337483	0.00658733	2.56591e-05		EPN1	1.55919	2.88895	0	1.4867	6.44153	2.08098	5.36062	19.8302	16.1196	7.69054	7.43172	5.16315	10.9817	21.2332	15.186	9.6949	11.3584	20.2563	31.5453	9.60867
SZRD1	SZRD1	ENSG00000055070	Q7Z422	C1orf144	-0.192561	-0.643123	0.0017409	0.218704		0.999572	0.276542	0.997671	0.549923		1.23207	2.51852	3.62536	0.786916	2.82701	4.15148		0.0036276	1.92809e-12	6.10256e-26	0.252593	2.51129e-09	1.11422e-19		SZRD1	3.11838	8.66684	10.1005	2.23005	7.24673	8.32392	10.7212	15.8641	24.9854	11.5358	10.2186	8.60525	46.9217	41.0965	40.7623	45.566	26.1243	55.9074	92.6643	99.5808
GATA2	GATA2	ENSG00000179348	P23769	DCML	-0.183948	0.340263	0.59121	0.218688		0.999572	0.674469	NA	0.733245		1.10556	1.64227	3.28506	2.06899	3.17338	4.03518		0.168712	0.0174119	4.89243e-07	0.0408814	0.000139814	6.83962e-07		GATA2	2.33878	0	4.59113	1.4867	1.61038	1.04049	7.14749	3.96604	4.02991	4.61433	5.57379	11.1868	4.99167	8.2193	8.79187	14.5424	27.2601	6.48202	36.4743	20.0909
CUL1	CUL1	ENSG00000055130	A0A090N7U0	CUL1	0.253526	-0.439529	-0.482917	0.218158		0.999572	0.528077	0.379354	0.623218		2.50006	3.86435	4.72128	1.31643	2.57998	4.3059		0.000166416	1.56043e-10	1.89304e-15	0.0970126	2.4545e-05	1.27306e-13		CUL1	4.67757	0.722237	0	3.71674	1.61038	4.16196	13.4015	12.8896	10.4778	13.843	1.85793	8.60525	34.9417	21.2332	39.9631	22.2983	15.9018	22.6871	54.2185	46.2963
MBP	MBP	ENSG00000197971	P02686	MBP	-0.0227953	-0.549757	0.00534884	0.218106		0.999572	0.182622	0.993862	0.550496		2.78371	3.62882	4.03291	2.20853	3.64638	4.28129		5.48016e-11	1.01577e-19	1.59909e-24	7.7599e-06	3.95607e-17	1.77288e-23		MBP	6.23676	1.44447	7.3458	2.9734	7.24673	4.16196	37.5243	35.6943	33.0453	23.8407	22.2952	24.0947	44.925	63.0146	81.5247	64.9559	70.422	57.5279	80.8349	75.9959
SLC20A2	SLC20A2	ENSG00000168575	Q08357	GLVR-2	-0.0873324	-0.275556	-0.0672551	0.217824		0.999572	0.748196	NA	0.724139		2.52284	3.12625	4.59613	2.88209	3.73163	5.58908		0.00849191	0.000396496	1.51435e-07	0.0257001	0.00093474	1.0617e-06		SLC20A2	0	0.722237	1.83645	0	0	1.04049	8.04093	7.93207	3.22393	0.769054	10.2186	3.4421	2.995	17.1235	7.99261	12.6034	4.54336	8.91278	34.5027	30.5731
FXYD5	FXYD5	ENSG00000089327	Q96DB9	DYSAD	0.0496926	0.476083	-0.0531844	0.217753		0.999572	0.522634	NA	0.753981		1.08045	1.46196	2.5432	1.59718	1.24488	2.71372		0.17084	0.0321252	8.72219e-05	0.0847637	0.112872	0.000177036		FXYD5	3.11838	2.16671	1.83645	0.743349	3.22077	4.16196	8.04093	5.94906	2.41795	6.15243	10.2186	9.46578	7.98667	4.79459	8.79187	8.72541	4.54336	6.48202	11.8295	14.8498
PPA2	PPA2	ENSG00000138777	Q9H2U2	HSPC124	-0.060604	-0.211931	0.520709	0.217719		0.999572	0.482211	0.105453	0.576161		0.262888	-0.0563686	0.168752	0.114262	0.589713	0.474321		0.256441	0.792489	0.425802	0.787243	0.0293176	0.0812912		PPA2	77.9595	59.9456	54.1753	75.0782	70.8569	36.4171	81.3027	74.3632	76.5683	69.9839	64.0986	65.3999	53.91	56.1652	75.1306	94.0406	95.4105	89.1278	75.9059	77.7429
PCNT	PCNT	ENSG00000160299	O95613	KEN	0.155623	-1.034	-0.00730099	0.217308		0.999572	NA	NA	0.743952		1.93254	2.69477	3.49012	-0.225468	2.16365	3.23152		0.0216329	0.000344077	2.1097e-06	0.87906	0.0101598	5.88274e-05		PCNT	2.33878	0.722237	0.918225	0	3.22077	3.12147	7.14749	6.94056	4.02991	2.30716	0.928965	1.72105	15.9733	6.16448	9.59114	16.4813	4.54336	9.72303	18.73	19.2173
GLYR1	GLYR1	ENSG00000140632	Q49A26	BM045	-0.436142	0.304675	-0.119893	0.215407		0.999572	0.70652	NA	0.741165		0.587609	1.88606	2.69038	2.11078	2.80406	4.06035		0.424209	0.000976977	1.01643e-06	0.032731	0.000673787	3.67382e-07		GLYR1	3.89797	4.33342	1.83645	1.4867	2.41558	0	4.46718	4.95755	6.44786	4.61433	11.1476	6.02368	12.9783	12.329	15.186	10.6644	9.08672	15.3948	34.5027	13.1027
TRNAU1AP	TRNAU1AP	ENSG00000180098	Q9NX07	PRO1902	0.260954	-0.753465	0.052789	0.214788		0.999572	NA	NA	0.759104		2.60384	2.9355	3.72346	0.347584	2.01778	2.99632		0.00775852	0.00109545	2.73337e-05	0.800327	0.0164156	0.000191348		TRNAU1AP	0.779595	0	1.83645	2.23005	1.61038	2.08098	3.57375	2.97453	12.8957	0	3.71586	4.30263	7.98667	6.16448	11.1897	8.72541	6.81504	11.3435	12.8153	12.2292
CDC42SE1	CDC42SE1	ENSG00000197622	Q9NRR8	SCIP1	-0.0112678	-0.417407	-0.0260477	0.213599		0.999572	0.334524	0.966606	0.448118		1.72518	3.28733	4.04331	1.29717	3.28008	4.27737		5.21413e-08	3.72445e-32	1.75012e-49	0.00226111	2.28414e-22	3.55026e-38		CDC42SE1	7.79595	10.8336	12.8552	8.92019	7.24673	15.6073	29.4834	35.6943	40.2991	22.3026	22.2952	32.7	102.828	104.796	105.502	107.613	123.806	79.4047	170.542	204.403
SLC22A23	SLC22A23	ENSG00000137266	A1A5C7	C6orf85	0.273788	-1.1082	0.054242	0.213523		0.999572	NA	NA	0.719653		2.46949	3.33979	4.56526	-0.401533	2.40285	3.79017		0.00780067	9.06382e-05	6.42818e-08	0.766566	0.00167185	2.00139e-07		SLC22A23	0	1.44447	0.918225	2.23005	1.61038	2.08098	7.14749	4.95755	5.64187	2.30716	1.85793	0	9.98334	11.644	11.1897	15.5118	9.08672	10.5333	28.5879	26.2055
SEC16A	SEC16A	ENSG00000148396	F1T0I1	KIAA0310	0.000753525	-0.870947	0.36341	0.213191		0.999572	0.203588	0.497644	0.618627		0.787702	2.10813	3.30104	-0.326218	2.55031	3.52157		0.12331	3.18362e-07	3.80174e-17	0.708218	7.15645e-08	1.4591e-14		SEC16A	4.67757	9.38908	3.6729	5.94679	9.6623	2.08098	10.7212	13.8811	8.05982	4.61433	2.78689	6.8842	23.96	32.1923	24.7771	45.566	35.211	31.5998	76.8917	48.9169
PRKCD	PRKCD	ENSG00000163932	A0A024R328	ALPS3	0.115925	0.00498064	-0.133439	0.212925		0.999572	NA	NA	0.73455		1.19124	2.50465	3.70371	0.829339	1.91085	3.58334		0.136643	0.000210509	1.47529e-08	0.422141	0.00865643	1.53364e-07		PRKCD	0.779595	0.722237	4.59113	0.743349	4.83115	2.08098	4.46718	4.95755	4.83589	4.61433	2.78689	6.8842	11.98	9.58918	15.186	11.6339	10.2226	9.72303	39.4316	31.4466
BRD7	BRD7	ENSG00000166164	Q9NPI1	BP75	0.287733	-0.815144	0.29257	0.21268		0.999572	0.128936	0.648952	0.591359		1.69306	2.39415	3.46337	0.310535	2.31938	3.20839		9.72562e-05	7.06778e-10	1.45656e-20	0.718596	8.11561e-06	1.71904e-10		BRD7	6.23676	6.50013	4.59113	4.46009	14.4935	5.20245	21.4425	20.8217	16.9256	9.99771	9.28965	11.1868	35.94	28.0826	32.7697	31.9932	77.2371	20.2563	70.9769	60.2726
AP5M1	AP5M1	ENSG00000053770	A0A024R654	C14orf108	0.147604	-0.833758	-0.409008	0.211084		0.999572	0.280486	NA	0.719653		2.13756	2.98145	3.89566	0.444658	1.80545	3.66043		0.00553074	1.84252e-05	1.01513e-08	0.729755	0.0284674	2.13971e-06		AP5M1	2.33878	0.722237	1.83645	2.9734	0	4.16196	8.93437	4.95755	10.4778	7.69054	0	1.72105	17.97	21.2332	5.59483	9.6949	5.6792	11.3435	29.5737	21.8379
EVPL	EVPL	ENSG00000167880	B7ZLH8	EVPK	0.431574	0.0109091	0.176608	0.210993		0.999572	NA	NA	NA		2.09677	2.53135	3.11172	0.453316	1.27345	1.77381		0.0714439	0.0164233	0.00299543	0.756664	0.184709	0.0528599		EVPL	0	0.722237	0.918225	1.4867	1.61038	4.16196	3.57375	3.96604	2.41795	3.84527	0.928965	5.16315	2.995	4.79459	5.59483	11.6339	5.6792	1.62051	7.88633	6.98813
COPS4	COPS4	ENSG00000138663	Q9BT78	CSN4	0.24242	-0.710639	-0.0890081	0.210786		0.999572	NA	NA	0.772698		1.97058	2.00108	3.04945	0.276711	1.10979	2.63345		0.0205607	0.00970075	4.71924e-05	0.840642	0.205251	0.00105468		COPS4	3.11838	1.44447	0	3.71674	3.22077	1.04049	9.8278	6.94056	4.83589	3.84527	4.64482	1.72105	7.98667	6.84942	7.19335	9.6949	9.08672	0.810253	8.87212	28.826
SEC23B	SEC23B	ENSG00000101310	Q15437	CDA-II	-0.544742	-0.592102	0.0223595	0.20838		0.999572	0.329229	0.983698	0.695316		0.321521	0.896384	1.52174	0.367099	1.65968	2.49689		0.487752	0.0149098	1.47062e-05	0.639715	0.000885736	1.77189e-07		SEC23B	11.6939	13.0003	12.8552	5.20344	8.85711	8.32392	23.2293	12.8896	11.2837	9.22865	9.28965	10.3263	18.9684	30.8224	19.9815	31.9932	18.1734	21.8768	39.4316	37.5612
TRIM16	TRIM16	ENSG00000221926	O95361	EBBP	-0.313021	-0.504107	-0.192107	0.207527		0.999572	0.335637	0.752483	0.567139		1.04357	2.09694	2.82897	0.901405	2.28257	3.45684		0.00367348	5.90015e-12	7.9567e-22	0.141408	4.26234e-07	1.4442e-15		TRIM16	12.4735	8.66684	13.7734	15.6103	4.83115	4.16196	16.0819	30.7368	25.7914	19.9954	10.2186	18.071	57.9034	47.261	46.3572	28.1152	45.4336	55.0972	80.8349	91.7192
AL109811.4	AL109811.4	NA	NA	NA	-0.0126823	-0.489227	0.089865	0.207328		0.999572	0.490579	0.913012	0.727993		2.42021	3.69399	3.83162	1.86783	3.86105	4.13667		0.00074027	1.33744e-08	2.42191e-09	0.056484	9.40877e-07	9.69251e-08		AL109811.4	0.779595	0.722237	3.6729	0	0	5.20245	13.4015	7.93207	8.8658	9.22865	6.50275	3.4421	24.9584	28.0826	20.7808	38.7796	22.7168	19.4461	21.6874	28.826
STXBP5	STXBP5	ENSG00000164506	Q5T5C0	LGL3	0.0855366	-0.31666	-0.0237718	0.207208		0.999572	NA	NA	0.778749		1.98676	3.0249	3.72455	1.05896	2.53549	3.59134		0.0476074	0.000859001	3.14089e-05	0.428864	0.00932775	0.000138421		STXBP5	0	1.44447	0.918225	0.743349	0.805192	2.08098	4.46718	2.97453	4.83589	3.84527	2.78689	1.72105	10.9817	7.53436	7.99261	15.5118	3.40752	6.48202	9.85791	8.73516
CST3	CST3	ENSG00000101439	A0A0K0K1J1	ARMD11	-0.270861	-0.3764	-0.0252723	0.206799		0.999572	0.591781	NA	0.726383		0.618723	1.37149	2.01059	0.578374	1.74439	2.67871		0.253249	0.00201327	2.42476e-06	0.5195	0.00414856	3.87971e-06		CST3	10.9143	4.33342	6.42758	6.69014	4.83115	4.16196	8.93437	11.8981	12.8957	10.7668	4.64482	8.60525	14.975	14.3838	27.9741	17.4508	10.2226	27.5486	31.5453	25.332
ZZZ3	ZZZ3	ENSG00000036549	Q8IYH5	ATAC1	-0.089264	-0.77472	0.272236	0.206779		0.999572	0.314824	0.695735	0.672413		1.31415	2.52745	3.69749	0.344653	3.07259	4.10015		0.0350216	1.98846e-06	4.86315e-13	0.755117	1.38727e-06	3.17393e-11		ZZZ3	4.67757	2.16671	2.75468	4.46009	1.61038	2.08098	5.36062	2.97453	16.1196	5.38338	1.85793	3.4421	24.9584	17.8085	17.5837	17.4508	39.7544	21.8768	45.3464	46.2963
AP3B1	AP3B1	ENSG00000132842	A0A0S2Z5J4	ADTB3	-0.034993	-0.89481	0.164326	0.204281		0.999572	NA	NA	0.781544		2.80177	3.06816	3.88094	1.67902	3.83324	4.61047		0.0122051	0.00289501	0.000156016	0.248524	0.00157874	0.000117795		AP3B1	0	0.722237	0.918225	0.743349	0	0	2.68031	11.8981	3.22393	0	0.928965	4.30263	10.9817	3.42471	7.19335	3.87796	9.08672	13.7743	6.90054	14.8498
ASAP2	ASAP2	ENSG00000151693	O43150	AMAP2	0.208212	-1.1495	-0.107657	0.203631		0.999572	0.0820324	0.900694	0.694199		3.89812	4.78477	5.48229	1.46284	3.69308	4.74887		0.000109346	6.19431e-07	9.2179e-09	0.147541	1.39556e-06	2.26856e-10		ASAP2	0	0.722237	0.918225	0.743349	1.61038	2.08098	18.7622	11.8981	9.67178	1.53811	3.71586	8.60525	22.9617	19.8633	31.9705	20.3593	24.9885	22.6871	40.4174	42.8023
PTP4A1	PTP4A1	ENSG00000112245	A0A024R8J2	HH72	-0.0462787	-0.472299	0.142515	0.20314		0.999572	0.1238	0.631647	0.318154		2.56925	3.98142	4.57386	2.13227	4.18588	4.83336		3.43992e-23	7.43424e-61	3.73447e-81	5.87396e-12	3.12065e-51	2.72471e-68		PTP4A1	13.2531	11.5558	11.9369	8.92019	16.909	9.36441	76.8355	69.4056	77.3743	59.2172	60.3827	39.5842	207.654	184.934	205.41	215.227	246.477	204.994	320.382	298.742
UHRF2	UHRF2	ENSG00000147854	Q96PU4	NIRF	0.0546688	-1.31938	-0.31102	0.203011		0.999572	0.0539305	0.547453	0.607422		2.45126	4.32267	4.87881	0.615777	3.98985	5.14935		0.00142191	7.07568e-10	1.73034e-12	0.52323	2.2276e-11	1.193e-18		UHRF2	3.11838	2.16671	0.918225	0.743349	2.41558	4.16196	26.8031	3.96604	10.4778	3.07622	5.57379	2.58158	54.9084	65.0695	38.3645	47.505	38.6185	37.2716	93.6501	82.984
SAE1	SAE1	ENSG00000142230	Q9UBE0	AOS1	-0.496643	-0.557078	0.0660502	0.202692		0.999572	0.164687	0.917549	0.551416		1.04428	1.59774	2.44547	1.05724	2.28111	3.26625		0.000232409	2.08563e-10	2.48015e-24	0.0183957	1.09624e-10	1.54577e-21		SAE1	22.6082	16.6114	21.1192	14.867	8.05192	16.6478	47.3521	34.7028	42.717	21.5335	25.0821	36.1421	56.9051	60.9598	65.5394	59.1389	85.188	51.8562	132.096	108.316
CHRNA10	CHRNA10	ENSG00000129749	Q9GZZ6	CHRNA10	0.0770154	-0.138368	0.363657	0.202257		0.999572	NA	NA	0.785938		2.77593	3.7379	4.4812	1.54448	3.32789	3.73712		0.015683	0.000584493	3.87543e-05	0.262281	0.00198239	0.000368596		CHRNA10	0	0.722237	0	0	2.41558	0	2.68031	4.95755	4.02991	1.53811	8.36068	0	4.99167	13.0139	4.79557	14.5424	7.95088	14.5845	5.91475	16.5968
ACO2	ACO2	ENSG00000100412	Q99798	ACONM	0.227881	-0.246499	0.153744	0.202105		0.999572	0.758035	0.832278	0.717545		0.763068	2.43853	2.8124	0.0674629	2.23675	2.64526		0.188834	1.08661e-07	4.01364e-10	0.947973	2.31767e-05	3.26195e-07		ACO2	2.33878	5.77789	6.42758	6.69014	8.05192	4.16196	7.14749	12.8896	5.64187	7.69054	2.78689	9.46578	34.9417	23.973	23.9778	41.6881	31.8035	21.8768	43.3748	34.0671
RAP1A	RAP1A	ENSG00000116473	A8KAH9	C21KG	0.410775	-0.562573	-0.208862	0.201916		0.999572	0.416195	NA	0.747118		1.68626	2.80595	2.90346	0.217078	1.75784	2.37697		0.00476223	8.38079e-08	2.04446e-08	0.826861	0.00295337	3.08537e-05		RAP1A	3.11838	3.61118	2.75468	3.71674	8.85711	4.16196	14.295	8.92358	9.67178	5.38338	11.1476	3.4421	24.9584	21.2332	26.3756	16.4813	20.4451	22.6871	35.4885	20.0909
TNFAIP1	TNFAIP1	ENSG00000109079	Q13829	B12	0.450066	-0.191419	0.17741	0.201043		0.999572	0.825573	0.786682	0.649252		2.13638	4.40068	5.06402	0.742239	3.46798	4.13727		0.00469093	7.60305e-11	3.42179e-14	0.373274	1.43106e-10	7.34665e-15		TNFAIP1	1.55919	0.722237	1.83645	2.23005	4.83115	3.12147	10.7212	3.96604	6.44786	6.92149	2.78689	7.74473	32.945	26.7127	45.5579	46.5355	39.7544	36.4614	56.1901	55.0315
NMI	NMI	ENSG00000123609	Q13287	NMI	0.0275258	0.0487221	-0.486745	0.200383		0.999572	0.959184	NA	0.768216		0.378686	0.518408	1.06107	0.398659	-0.363516	1.29483		0.523326	0.293173	0.024362	0.664582	0.600791	0.0302117		NMI	14.0327	9.38908	3.6729	13.3803	6.44153	8.32392	16.9753	6.94056	12.0897	13.0739	5.57379	18.9316	12.9783	17.1235	9.59114	3.87796	7.95088	9.72303	19.7158	13.1027
YARS	YARS	NA	NA	NA	0.127644	-0.689886	0.174541	0.199067		0.999572	0.17517	0.775987	0.587197		1.68283	2.33815	3.44261	0.71183	2.34065	3.44818		1.49603e-05	2.55449e-11	1.1574e-24	0.21897	7.03375e-09	7.80609e-19		YARS	7.01635	8.66684	6.42758	11.1502	9.6623	4.16196	32.1637	20.8217	20.9555	16.9192	8.36068	17.2105	33.9434	39.7266	42.3609	48.4745	40.8902	45.3741	89.707	76.8694
KATNA1	KATNA1	ENSG00000186625	O75449	KATNA1	-0.0495471	-0.972603	-0.382997	0.198858		0.999572	NA	NA	NA		2.32324	3.80216	3.47956	0.977484	3.53659	4.09652		0.015046	1.41989e-05	5.41842e-05	0.514789	0.00161058	0.00018904		KATNA1	0	1.44447	0.918225	0.743349	0.805192	0	4.46718	3.96604	7.25384	0.769054	2.78689	0.860525	16.9717	15.0687	13.5874	7.75592	12.4942	9.72303	11.8295	14.8498
RPL9	RPL9	ENSG00000163682	P32969	L9	-0.366281	-0.376688	-0.436081	0.197508		0.999572	0.31622	0.208337	0.530626		0.632218	1.465	2.02935	0.651633	1.3967	2.65071		0.0122455	6.09047e-12	8.27125e-23	0.0752102	7.77788e-07	1.9005e-23		RPL9	31.1838	29.6117	33.0561	21.5571	24.9609	23.9313	58.9668	43.6264	43.523	40.7599	38.0876	31.8394	77.8701	91.0972	90.3165	71.7423	54.5203	59.9587	121.252	150.245
SMARCD1	SMARCD1	ENSG00000066117	Q96GM5	BAF60A	-0.271428	-1.00005	-0.259998	0.197334		0.999572	0.174578	NA	0.718532		1.50936	2.74341	3.4694	0.760061	3.05698	4.37051		0.0156607	3.57335e-07	3.64951e-11	0.506548	6.52618e-05	3.50787e-09		SMARCD1	1.55919	4.33342	2.75468	1.4867	2.41558	1.04049	9.8278	8.92358	8.05982	2.30716	0	6.8842	28.9517	21.2332	14.3867	21.3288	13.6301	14.5845	42.389	31.4466
STAMBP	STAMBP	ENSG00000124356	A0A140VK54	AMSH	0.17246	-0.306084	0.0299789	0.195877		0.999572	NA	NA	0.757379		1.11909	1.64382	2.96892	0.279107	1.28079	2.7981		0.139736	0.0120742	1.80055e-06	0.803784	0.0664451	1.28679e-05		STAMBP	6.23676	0	1.83645	4.46009	2.41558	4.16196	4.46718	5.94906	8.05982	3.84527	2.78689	6.8842	3.99334	7.53436	15.186	8.72541	12.4942	7.29227	24.6448	21.8379
MAP2K1	MAP2K1	ENSG00000169032	A4QPA9	CFC3	0.230969	-0.735097	-0.0833264	0.195391		0.999572	0.332414	NA	0.770746		1.10764	1.90561	2.53718	-0.352384	1.3528	2.36908		0.11145	0.00141271	1.15637e-05	0.741218	0.033236	7.21739e-05		MAP2K1	3.11838	3.61118	3.6729	3.71674	6.44153	4.16196	3.57375	14.8726	5.64187	3.84527	3.71586	3.4421	18.9684	15.0687	7.99261	13.5729	12.4942	12.1538	16.7584	15.7233
AP1S3	AP1S3	ENSG00000152056	Q96PC3	PSORS15	0.0865975	-1.17557	-0.322832	0.195142		0.999572	0.0760098	NA	0.762199		2.46679	2.95738	3.4456	0.679679	2.17021	3.39751		0.000388124	3.76745e-06	3.95379e-08	0.550239	0.00499429	4.03287e-06		AP1S3	3.11838	0	2.75468	0	3.22077	4.16196	11.6147	11.8981	12.0897	3.84527	2.78689	5.16315	19.9667	10.9591	19.9815	18.4203	7.95088	8.91278	29.5737	23.5849
COG1	COG1	ENSG00000166685	Q8WTW3	CDG2G	-0.269062	-0.659489	-0.415273	0.194834		0.999572	0.307269	NA	0.747118		1.31243	2.14488	2.50516	1.05824	2.10765	3.27849		0.0156519	5.62205e-06	5.97091e-08	0.224453	0.00117557	1.20054e-07		COG1	3.89797	2.88895	8.26403	0.743349	2.41558	7.28343	10.7212	15.8641	11.2837	6.92149	7.43172	6.8842	18.9684	22.6031	25.5764	17.4508	14.7659	12.964	39.4316	20.0909
ECE1	ECE1	ENSG00000117298	A0A024RAB0	ECE	0.333226	-0.35068	0.0317255	0.19425		0.999572	0.66337	0.973631	0.772698		1.95774	3.617	3.75584	0.587251	2.72894	3.07894		0.00991817	7.76178e-08	1.54866e-08	0.574686	5.71163e-05	3.52481e-06		ECE1	2.33878	0.722237	1.83645	5.94679	2.41558	1.04049	3.57375	12.8896	5.64187	3.84527	5.57379	6.02368	24.9584	21.2332	23.9778	32.9627	18.1734	21.0666	23.659	17.4703
PFDN5	PFDN5	ENSG00000123349	Q99471	MM-1	0.0334371	-0.103662	-0.000172848	0.19389		0.999572	0.899774	NA	0.728953		0.55812	1.38879	2.24811	0.387517	1.34536	2.42942		0.282761	0.00092684	1.68835e-08	0.610837	0.00716462	2.41776e-07		PFDN5	10.9143	6.50013	5.50935	7.43349	6.44153	10.4049	11.6147	8.92358	13.7017	9.22865	13.9345	8.60525	24.9584	19.1784	18.383	20.3593	18.1734	23.4973	48.3038	26.2055
COPA	COPA	ENSG00000122218	P53621	AILJK	-0.180292	-0.00717773	-0.433341	0.193734		0.999572	0.993721	0.466825	0.71684		0.802775	2.21111	2.98451	1.06675	1.89799	3.48751		0.160464	2.4374e-06	5.02028e-11	0.158185	0.000948294	9.8397e-11		COPA	7.79595	2.88895	8.26403	5.20344	5.63634	4.16196	7.14749	7.93207	17.7316	3.84527	15.7924	13.7684	39.9334	17.8085	33.569	11.6339	22.7168	25.1178	75.9059	48.9169
PROSER3	PROSER3	ENSG00000167595	Q2NL68	C19orf55	0.199757	-1.1242	0.16602	0.192853		0.999572	NA	NA	NA		2.02754	2.46894	3.29776	-1.15292	1.96671	2.73002		0.0475815	0.00758772	0.000294439	0.438233	0.0325182	0.00193688		PROSER3	0.779595	1.44447	0	2.23005	1.61038	1.04049	3.57375	4.95755	4.02991	0.769054	0	0.860525	7.98667	5.47953	3.99631	8.72541	7.95088	5.67177	11.8295	6.98813
IQCB1	IQCB1	ENSG00000173226	Q15051	NPHP5	-0.0814164	-0.272103	-0.198075	0.192519		0.999572	0.705213	0.786682	0.719116		0.840206	2.00377	2.66342	0.62887	1.8676	3.01104		0.106805	2.88842e-06	1.23392e-10	0.414282	0.00036647	1.39268e-09		IQCB1	3.11838	8.66684	6.42758	7.43349	4.83115	4.16196	13.4015	6.94056	12.8957	8.4596	12.0765	6.02368	22.9617	28.0826	24.7771	19.3898	21.5809	22.6871	39.4316	30.5731
YAP1	YAP1	ENSG00000137693	P46937	COB1	-0.75797	-0.293714	0.215511	0.192058		0.999572	0.682343	0.719451	0.638028		0.376729	1.91031	3.20291	1.29674	3.46207	4.70669		0.442088	1.42124e-07	1.01244e-20	0.0686327	8.20202e-11	1.17378e-19		YAP1	3.11838	13.7225	9.18225	4.46009	2.41558	3.12147	8.04093	8.92358	16.9256	7.69054	12.0765	6.8842	39.9334	29.4525	32.7697	46.5355	37.4827	38.0819	72.9485	95.2132
IFT57	IFT57	ENSG00000114446	Q9NWB7	ESRRBL1	-0.0445057	-0.30681	0.298454	0.191955		0.999572	0.389113	0.454924	0.652285		0.192979	0.079496	-0.0797303	-0.0781824	0.460815	0.182741		0.475204	0.736902	0.744981	0.856293	0.0889945	0.50436		IFT57	54.5716	57.0567	85.3949	60.9546	67.6361	61.3889	100.958	62.4651	61.2546	60.7553	43.6614	74.8657	61.8967	80.1382	63.9409	78.5287	103.361	81.0253	63.0906	62.0196
COX19	COX19	ENSG00000240230	Q49B96	COX19	-0.131701	-0.858448	0.133076	0.191512		0.999572	0.140942	0.827461	0.623578		2.14997	3.68628	4.40454	1.45609	4.16763	4.93595		1.20769e-05	3.84599e-17	1.47369e-24	0.0495172	1.08345e-13	4.45347e-19		COX19	6.23676	2.88895	1.83645	1.4867	1.61038	6.24294	19.6556	12.8896	20.1495	6.92149	13.9345	5.16315	63.8934	46.576	46.3572	49.444	74.9654	51.0459	90.6928	86.4781
P4HA1	P4HA1	ENSG00000122884	P13674	P4HA	-0.285924	-0.273845	-0.340999	0.190747		0.999572	NA	NA	NA		1.41102	1.61475	1.24716	2.51286	2.21143	3.16037		0.136218	0.0542649	0.14595	NA	0.0750704	0.0108717		P4HA1	2.33878	0.722237	1.83645	0	0	1.04049	6.25406	4.95755	3.22393	2.30716	7.43172	0.860525	8.98501	4.79459	3.19705	2.90847	1.13584	4.05126	4.92895	5.2411
CD63	CD63	ENSG00000135404	A0A024RB05	LAMP-3	-0.104854	0.0785636	-0.0668815	0.190605		0.999572	0.869144	0.908208	0.545034		0.5205	1.65512	2.48975	0.717237	1.69282	2.80281		0.0669125	7.61405e-13	3.27115e-29	0.049996	1.80547e-09	2.36546e-25		CD63	30.4042	15.8892	34.8926	26.0172	24.9609	22.8908	37.5243	44.6179	33.8512	45.3742	38.0876	38.7236	87.8534	79.4532	87.1195	66.8948	76.1012	98.0406	136.039	138.889
ADGRE5	ADGRE5	ENSG00000123146	P48960	CD97	-0.191369	-0.586567	-0.0575564	0.190399		0.999572	0.359207	0.942713	0.656831		0.57829	2.19769	3.14205	0.119065	2.38116	3.58902		0.18424	6.23971e-11	2.43158e-22	0.888618	1.77517e-07	2.40054e-16		ADGRE5	10.9143	7.22237	10.1005	8.92019	9.6623	4.16196	11.6147	9.91509	20.1495	7.69054	5.57379	12.0474	47.92	46.576	37.5653	53.322	37.4827	35.6511	91.6786	68.1342
WAPL	WAPL	ENSG00000062650	A8K273	FOE	-0.141895	-0.194291	-0.315938	0.19035		0.999572	0.786452	0.608905	0.659213		1.84045	3.04268	4.19566	1.86943	2.89583	4.66126		0.000598225	1.07246e-10	4.26108e-20	0.0110962	2.21572e-06	1.73446e-15		WAPL	1.55919	3.61118	5.50935	2.23005	4.02596	2.08098	15.1884	9.91509	14.5077	9.99771	5.57379	18.071	34.9417	29.4525	28.7734	32.9627	19.3093	17.8256	65.0622	57.652
GULP1	GULP1	ENSG00000144366	Q9UBP9	CED-6	-0.543927	-0.228153	0.40634	0.189727		0.999572	0.709257	0.310079	0.593576		1.67491	3.00431	3.88367	2.42984	4.47065	5.09287		8.19006e-05	5.49433e-16	6.60073e-27	7.96395e-05	6.13974e-17	7.01857e-22		GULP1	7.79595	2.16671	9.18225	1.4867	2.41558	5.20245	29.4834	14.8726	16.9256	19.9954	8.36068	22.3737	46.9217	53.4255	54.3498	58.1694	71.5579	84.2663	92.6643	83.8575
WWC2	WWC2	ENSG00000151718	Q6AWC2	BOMB	0.0987092	-0.743297	-0.0995787	0.189371		0.999572	0.31678	NA	0.72814		1.3326	2.50742	3.4279	0.133476	2.1509	3.43705		0.0310396	2.22857e-06	2.25202e-11	0.907123	0.000708187	1.28973e-08		WWC2	1.55919	4.33342	4.59113	3.71674	2.41558	6.24294	13.4015	8.92358	5.64187	8.4596	2.78689	1.72105	12.9783	21.2332	28.7734	10.6644	17.0376	29.1691	46.3322	48.9169
PAF1	PAF1	ENSG00000006712	Q8N7H5	F23149_1	0.248295	-0.256635	-0.057156	0.188981		0.999572	0.76353	NA	0.776227		2.01866	2.36756	3.66331	0.877795	1.46116	3.10248		0.018189	0.00221589	1.09543e-06	0.416752	0.0632296	1.99056e-05		PAF1	0	2.88895	0.918225	2.23005	4.02596	1.04049	8.04093	8.92358	2.41795	2.30716	6.50275	6.02368	4.99167	11.644	7.19335	4.84745	6.81504	10.5333	23.659	14.8498
TDRD7	TDRD7	ENSG00000196116	Q8NHU6	CATC4	-0.283686	-0.343123	0.224275	0.188801		0.999572	NA	NA	NA		0.830653	1.83832	2.47117	1.52015	3.52848	4.01129		0.365323	0.0138906	0.000662165	0.282159	0.00163374	0.000256036		TDRD7	0	2.88895	2.75468	0.743349	0.805192	0	2.68031	3.96604	4.02991	3.07622	2.78689	0.860525	6.98834	10.2741	4.79557	6.78643	14.7659	8.91278	11.8295	14.8498
MYLIP	MYLIP	ENSG00000007944	Q8WY64	IDOL	0.021511	-0.119812	0.163336	0.188776		0.999572	0.816821	0.713783	0.441531		3.69374	5.23571	6.5387	3.50362	5.34711	6.66424		1.81068e-10	2.9865e-21	9.71543e-33	1.04483e-08	8.99051e-21	6.24152e-32		MYLIP	3.11838	0.722237	1.83645	1.4867	2.41558	2.08098	29.4834	34.7028	24.1795	28.455	25.0821	26.6763	91.8467	81.5081	83.1232	82.4067	114.72	94.7995	211.945	226.241
PKP2	PKP2	ENSG00000057294	Q99959	ARVD9	-0.577348	-0.570007	-0.115854	0.187719		0.999572	0.186824	0.857347	0.583891		2.09255	2.86974	3.65764	2.47609	3.74084	4.85546		9.29516e-09	1.26419e-17	5.99366e-29	5.59764e-06	1.45283e-14	2.35905e-24		PKP2	13.2531	6.50013	2.75468	3.71674	4.02596	3.12147	40.2046	24.7877	36.2692	22.3026	22.2952	21.5131	67.8867	49.3158	59.1453	64.9559	38.6185	55.9074	100.551	100.454
TMX2	TMX2	ENSG00000213593	Q9Y320	CGI-31	0.261788	-0.0394349	0.0417964	0.187671		0.999572	0.965425	0.966394	0.681466		0.34641	1.39824	2.24077	-0.0479739	1.11034	2.09205		0.452413	7.89198e-05	2.92963e-11	0.952288	0.0106988	3.32836e-07		TMX2	7.79595	10.8336	15.6098	11.8936	16.909	14.5669	19.6556	6.94056	16.1196	10.7668	13.9345	17.2105	37.9367	29.4525	23.9778	29.0847	47.7053	19.4461	58.1617	49.7904
USP38	USP38	ENSG00000170185	Q8NB14	HP43.8KD	-0.192208	-0.489571	0.152856	0.18758		0.999572	0.479271	0.810161	0.599346		1.61915	3.48135	4.74518	1.41764	4.06408	5.32779		0.00279257	3.96303e-14	3.92659e-26	0.0604687	7.67773e-13	9.55812e-22		USP38	3.89797	3.61118	2.75468	2.9734	2.41558	2.08098	7.14749	18.8387	8.8658	6.15243	10.2186	6.02368	51.9134	32.1923	43.1601	51.383	36.3469	55.0972	93.6501	97.8338
BLOC1S2	BLOC1S2	ENSG00000196072	Q6QNY1	BLOS2	-0.242705	-0.486718	0.0197077	0.187536		0.999572	0.385327	0.981051	0.643112		0.734187	1.79289	2.68521	0.518623	2.14224	3.21557		0.0518571	8.31827e-09	1.72761e-19	0.414282	3.44127e-07	1.61274e-15		BLOC1S2	13.2531	10.8336	12.8552	4.46009	12.8831	12.4859	16.0819	31.7283	15.3137	13.843	10.2186	18.071	49.9167	36.3019	44.7586	44.5966	45.4336	42.9434	84.778	79.4899
TNFRSF10D	TNFRSF10D	ENSG00000173530	Q9UBN6	CD264	-0.107617	-0.608706	-0.0200931	0.187493		0.999572	0.261822	0.980953	0.626944		2.49156	3.53824	4.37571	1.96453	3.67302	4.7314		3.80659e-07	4.1885e-15	4.14779e-23	0.00253481	1.04555e-11	3.59526e-19		TNFRSF10D	3.11838	2.16671	5.50935	5.20344	2.41558	1.04049	22.3359	23.7962	17.7316	9.99771	9.28965	19.7921	49.9167	43.8363	38.3645	46.5355	38.6185	44.5639	86.7496	71.6283
UBE4A	UBE4A	ENSG00000110344	Q14139	E4	0.357159	-0.756668	-0.0373417	0.186526		0.999572	NA	0.971326	0.762199		1.20303	2.97608	3.40591	-0.620989	2.20681	2.90129		0.0780726	1.46556e-07	8.4826e-10	0.544683	0.000281153	8.01414e-07		UBE4A	2.33878	4.33342	0.918225	5.20344	3.22077	5.20245	5.36062	5.94906	8.05982	3.07622	0.928965	4.30263	25.9567	27.3977	15.186	28.1152	21.5809	17.0153	30.5595	23.5849
PHKG2	PHKG2	ENSG00000156873	P15735	GSD9C	-0.187656	-0.246985	-0.0961972	0.186477		0.999572	0.774967	NA	0.770746		1.8375	2.64036	3.59202	2.51242	3.49399	4.83428		0.0209928	0.000193827	1.90142e-07	0.0453984	0.00102182	4.34435e-06		PHKG2	0	3.61118	0.918225	0	0.805192	1.04049	8.04093	3.96604	7.25384	6.15243	0.928965	7.74473	6.98834	9.58918	17.5837	13.5729	9.08672	8.10253	22.6732	21.8379
PGM2	PGM2	ENSG00000169299	Q96G03	MSTP006	-0.13667	-0.16437	-0.328482	0.18602		0.999572	NA	NA	0.794397		0.256205	1.54223	2.47085	0.296982	1.21249	3.00252		0.766374	0.0121448	2.52093e-05	0.82573	0.152347	0.000103682		PGM2	5.45716	2.16671	1.83645	2.9734	2.41558	2.08098	4.46718	3.96604	3.22393	1.53811	5.57379	2.58158	9.98334	6.16448	13.5874	5.81694	5.6792	7.29227	22.6732	20.0909
NDUFA5	NDUFA5	ENSG00000128609	A0A087X1G1	B13	0.02129	-0.566136	-0.023553	0.185752		0.999572	0.414095	NA	0.7197		0.238864	1.21941	2.20175	-0.522684	1.13387	2.35303		0.659678	0.00219104	4.33881e-09	0.52034	0.0314905	1.63832e-06		NDUFA5	7.79595	5.77789	14.6916	4.46009	12.0779	12.4859	8.93437	8.92358	14.5077	5.38338	3.71586	10.3263	19.9667	21.2332	23.9778	20.3593	13.6301	29.1691	43.3748	53.2845
PIGT	PIGT	ENSG00000124155	Q969N2	CGI-06	-0.591452	-1.35436	-0.455844	0.18534		0.999572	NA	NA	0.781544		0.676585	1.73987	2.45926	-0.148289	2.19742	3.83009		0.262276	0.000364753	1.66325e-07	0.918445	0.00547476	3.19535e-07		PIGT	3.89797	3.61118	9.18225	2.9734	1.61038	2.08098	6.25406	7.93207	12.0897	1.53811	1.85793	2.58158	18.9684	13.6988	23.9778	7.75592	15.9018	11.3435	29.5737	20.9644
MFSD10	MFSD10	ENSG00000109736	Q14728	TETRAN	0.283792	-0.591963	-0.0380268	0.18451		0.999572	0.319152	NA	0.79148		1.86018	1.9581	2.13609	0.686967	1.41832	1.89959		0.000687244	0.000105465	1.75359e-05	0.417052	0.0189693	0.00114126		MFSD10	4.67757	5.77789	1.83645	5.94679	4.02596	8.32392	16.9753	10.9066	20.1495	9.99771	9.28965	10.3263	16.9717	15.7537	19.1823	12.6034	17.0376	20.2563	25.6306	14.8498
HK2	HK2	ENSG00000159399	P52789	HKII	-0.100571	-0.513094	0.414139	0.183686		0.999572	0.402002	0.329966	0.589552		1.18889	2.7362	3.95198	0.91052	3.56082	4.5101		0.0470488	1.16059e-07	3.15091e-15	0.151788	1.79109e-16	2.47846e-26		HK2	7.79595	0	11.9369	5.20344	4.02596	6.24294	11.6147	16.8557	16.9256	12.3049	11.1476	6.02368	39.9334	41.0965	55.149	59.1389	76.1012	56.7177	121.252	112.684
CPD	CPD	ENSG00000108582	O75976	GP180	-0.398538	-0.684484	-0.294404	0.182219		0.999572	NA	NA	0.791647		0.944761	2.05718	2.56275	0.965762	2.62025	3.82445		0.184789	0.00052411	9.06934e-06	0.421305	0.00204274	3.01848e-06		CPD	3.89797	0.722237	5.50935	1.4867	0.805192	2.08098	6.25406	7.93207	5.64187	2.30716	0.928965	6.02368	19.9667	13.6988	10.3904	10.6644	10.2226	10.5333	30.5595	11.3557
ZC3H10	ZC3H10	ENSG00000135482	Q96K80	ZC3HDC10	0.111438	-0.268669	-0.313516	0.180646		0.999572	NA	NA	NA		2.566	3.75676	4.38196	1.1071	2.09486	3.616		0.0243143	0.000505654	4.89052e-05	0.431243	0.0445115	0.000319147		ZC3H10	0.779595	0	0	0.743349	0	2.08098	2.68031	2.97453	4.02991	2.30716	1.85793	2.58158	9.98334	5.47953	7.99261	3.87796	5.6792	4.86152	15.7727	7.86164
SLC9A7	SLC9A7	ENSG00000065923	A0A087WXD1	MRX108	0.57834	-0.642138	-0.413298	0.180328		0.999572	NA	NA	0.811119		2.35003	3.77374	3.76786	-0.376558	1.37666	2.2852		0.0163827	2.73527e-05	2.07017e-05	0.765408	0.0703301	0.00143551		SLC9A7	0	2.16671	0	1.4867	4.83115	4.16196	5.36062	8.92358	2.41795	1.53811	2.78689	3.4421	14.975	15.0687	15.186	10.6644	12.4942	5.67177	25.6306	6.98813
CHMP3,RNF103-CHMP3	CHMP3,RNF103-CHMP3	NA	NA	NA	-0.113255	0.180785	-0.267072	0.17882		0.999572	0.725252	0.614878	0.724353		0.14337	1.05538	1.64498	0.475314	0.876437	1.98536		0.735668	0.000716067	4.2225e-08	0.346642	0.0188459	1.03515e-08		CHMP3,RNF103-CHMP3	20.2695	19.5004	25.7103	24.5305	16.909	17.6883	25.0162	24.7877	22.5675	18.4573	31.5848	33.5605	51.9134	44.5212	40.7623	35.8711	39.7544	34.8409	75.9059	36.6877
ZNF383	ZNF383	ENSG00000188283	Q8NA42	HSD17	0.139497	-1.51415	-0.0529826	0.178797		0.999572	NA	NA	0.806041		2.32386	2.87359	3.84134	-1.41564	2.14388	3.40357		0.0179903	0.00135567	1.43922e-05	0.326276	0.0326295	0.000377764		ZNF383	0.779595	0.722237	0.918225	1.4867	1.61038	1.04049	4.46718	4.95755	6.44786	0	0.928965	0	12.9783	2.73977	8.79187	12.6034	9.08672	0.810253	14.7869	18.3438
HSPA13	HSPA13	ENSG00000155304	A0A140VK72	STCH	0.0174862	-0.570468	-0.101133	0.178579		0.999572	0.410625	NA	0.797169		1.03698	1.17414	1.91166	0.295219	0.973563	2.1138		0.0909641	0.0308771	0.000227604	0.776109	0.144526	0.000578841		HSPA13	2.33878	7.9446	3.6729	5.20344	3.22077	6.24294	9.8278	9.91509	10.4778	3.84527	7.43172	6.8842	8.98501	15.7537	7.99261	9.6949	9.08672	10.5333	23.659	18.3438
HJURP	HJURP	ENSG00000123485	Q8NCD3	FAKTS	0.770557	0.0761666	0.144509	0.177826		0.999572	0.878757	0.768819	0.514366		2.0315	3.35767	4.21536	1.14932	2.55502	3.43787		5.72299e-10	1.3715e-29	2.18726e-47	0.00110412	8.2357e-19	5.22524e-34		HJURP	7.79595	13.0003	7.3458	17.097	17.7142	22.8908	38.4178	37.6773	44.329	31.5312	39.0165	57.6552	103.827	78.0834	123.086	141.546	92.003	106.953	178.428	210.517
TIMMDC1	TIMMDC1	ENSG00000113845	Q9NPL8	C3orf1	-0.0579492	0.356403	-0.369364	0.177588		0.999572	0.555347	NA	0.779885		0.00585266	0.551787	1.26835	0.492186	0.0747817	1.55788		0.994042	0.16656	0.000718036	0.521492	0.908	0.00265769		TIMMDC1	17.1511	13.0003	6.42758	10.4069	9.6623	15.6073	14.295	11.8981	11.2837	13.843	13.9345	22.3737	17.97	17.8085	19.1823	7.75592	10.2226	18.6358	25.6306	40.1817
NDUFB8	NDUFB8	ENSG00000166136	O95169	ASHI	-0.185628	-0.50487	-0.0308376	0.177459		0.999572	0.487707	NA	0.787192		-0.0117326	0.409204	1.41016	-0.39508	0.63835	1.89887		0.985555	0.3958	0.00143843	0.683075	0.315128	0.000955361		NDUFB8	8.57554	10.1113	9.18225	9.66354	8.85711	4.16196	9.8278	10.9066	7.25384	3.07622	10.2186	4.30263	19.9667	8.90424	9.59114	14.5424	7.95088	13.7743	31.5453	13.9763
UBASH3B	UBASH3B	ENSG00000154127	Q8TF42	STS-1	-0.302467	-1.04222	0.0406114	0.176347		0.999572	0.0401755	0.964649	0.717538		3.0554	3.50282	4.15099	2.62445	4.31479	5.1104		1.58759e-08	8.19881e-12	1.65834e-16	0.00177039	3.01744e-09	1.0114e-12		UBASH3B	2.33878	2.16671	3.6729	2.23005	0.805192	1.04049	22.3359	18.8387	32.2393	14.612	9.28965	7.74473	33.9434	32.1923	35.1675	43.6271	36.3469	25.9281	55.2043	44.5493
HAUS5	HAUS5	ENSG00000249115	O94927	KIAA0841	-0.383397	-0.040408	0.675515	0.175578		0.999572	NA	NA	NA		0.359929	-0.114515	1.4796	1.17182	2.18379	2.61683		0.684883	0.881214	0.026894	0.28794	0.0077412	0.00104181		HAUS5	1.55919	2.88895	7.3458	2.9734	1.61038	1.04049	6.25406	2.97453	5.64187	4.61433	3.71586	6.02368	2.995	2.73977	4.79557	6.78643	14.7659	8.91278	12.8153	5.2411
ZFP91	ZFP91	ENSG00000186660	A0A024R4Z4	DMS-8	-0.0725315	-0.238112	0.220169	0.175536		0.999572	0.70652	0.648952	0.575189		1.69831	3.36676	4.57425	1.57059	3.76275	4.90113		0.000171149	4.83616e-18	1.34899e-33	0.00496433	1.8615e-17	1.43403e-29		ZFP91	9.35513	3.61118	1.83645	3.71674	4.83115	5.20245	25.9097	10.9066	14.5077	12.3049	12.0765	18.071	50.915	54.1104	59.9446	68.8338	51.1128	76.1637	113.366	139.763
UTP20	UTP20	ENSG00000120800	O75691	1A6/DRIM	0.593447	-0.603955	-0.246901	0.174793		0.999572	NA	NA	0.813367		3.02897	4.02765	4.30924	0.239475	1.6742	2.57859		0.00422389	5.15615e-05	1.14946e-05	0.847911	0.0252368	0.000291308		UTP20	0	0.722237	0.918225	2.23005	4.83115	2.08098	5.36062	9.91509	5.64187	3.07622	4.64482	3.4421	17.97	11.644	12.7882	6.78643	14.7659	10.5333	24.6448	9.60867
SLC7A11	SLC7A11	ENSG00000151012	Q9UPY5	CCBR1	-0.00282566	-0.708633	0.569199	0.174347		0.999572	0.268651	0.084444	0.57372		1.73663	4.01067	5.32367	0.807194	4.58654	5.44174		0.000623451	1.60119e-20	3.01574e-36	0.257275	2.24481e-23	6.79934e-33		SLC7A11	4.67757	2.16671	4.59113	6.69014	3.22077	1.04049	15.1884	10.9066	13.7017	3.84527	10.2186	7.74473	60.8984	54.7953	80.7254	115.369	79.5088	110.194	202.087	142.383
PHC2	PHC2	ENSG00000134686	A0A0A0MSI2	EDR2	0.0779176	-0.148047	-0.0713347	0.174165		0.999572	0.865515	NA	0.777019		2.25893	3.54936	4.03724	1.83393	3.21464	4.01097		0.00315877	2.91852e-07	2.97027e-09	0.0309439	3.05261e-06	2.4989e-09		PHC2	1.55919	2.16671	0.918225	2.9734	1.61038	1.04049	16.9753	6.94056	3.22393	9.99771	6.50275	6.8842	28.9517	21.9181	16.7845	22.2983	15.9018	24.3076	48.3038	24.4584
HSDL2	HSDL2	ENSG00000119471	A0A024R159	C9orf99	-0.273858	-0.434151	0.0953301	0.173807		0.999572	NA	NA	NA		1.02429	0.756073	1.81376	1.09696	1.65811	2.7159		0.187883	0.281889	0.00567548	0.401356	0.0868903	0.00313296		HSDL2	3.89797	2.88895	1.83645	2.9734	0.805192	1.04049	3.57375	7.93207	7.25384	3.84527	4.64482	3.4421	4.99167	4.79459	5.59483	1.93898	4.54336	11.3435	11.8295	14.8498
PLSCR3,TMEM256-PLSCR3	PLSCR3,TMEM256-PLSCR3	NA	NA	NA	-0.304077	0.502326	-0.297699	0.173492		0.999572	0.512583	NA	0.811183		-0.192731	1.08978	1.74787	1.04492	1.09872	2.50429		0.801059	0.0469196	0.00085485	0.285574	0.150477	0.000360808		PLSCR3,TMEM256-PLSCR3	5.45716	2.88895	7.3458	4.46009	1.61038	4.16196	5.36062	3.96604	4.02991	7.69054	10.2186	4.30263	11.98	14.3838	7.19335	4.84745	10.2226	8.10253	23.659	13.9763
EPS15L1	EPS15L1	ENSG00000127527	Q9UBC2	EPS15R	-0.158783	-0.179691	0.0129113	0.172542		0.999572	0.846074	NA	0.812149		2.05579	3.22958	3.47263	2.63386	4.06463	4.52474		0.0139471	1.7115e-05	2.61968e-06	0.0390035	0.000195599	2.35944e-05		EPS15L1	0.779595	2.16671	0.918225	1.4867	0	0	2.68031	9.91509	7.25384	11.5358	1.85793	2.58158	16.9717	15.7537	12.7882	16.4813	17.0376	12.964	21.6874	8.73516
EPC1	EPC1	ENSG00000120616	Q9H2F5	Epl1	0.33712	0.283441	0.22025	0.172103		0.999572	0.33026	0.472482	0.473917		0.489853	1.27111	2.17808	0.423641	1.14742	1.99787		0.0206043	1.08822e-12	2.00247e-37	0.0930795	2.16761e-09	2.63583e-27		EPC1	67.0451	44.7787	48.6659	62.4413	64.4153	82.1987	92.9174	62.4651	70.9264	83.0579	95.6834	99.8209	132.778	123.974	133.477	165.783	139.708	153.948	253.348	217.505
RECQL4	RECQL4	ENSG00000160957	O94761	RECQ4	0.182142	0.190727	0.115123	0.172047		0.999572	NA	NA	0.81539		0.739022	1.66688	2.49987	0.583726	1.4415	2.25681		0.372984	0.0124817	9.47922e-05	0.61838	0.0715847	0.00293387		RECQL4	3.11838	2.88895	0.918225	3.71674	4.83115	1.04049	5.36062	3.96604	3.22393	3.84527	5.57379	6.02368	8.98501	6.84942	8.79187	1.93898	15.9018	11.3435	15.7727	16.5968
STK24	STK24	ENSG00000102572	Q5U0E6	HEL-S-95	-0.0636023	-0.285641	0.0304639	0.170768		0.999572	0.496011	0.965822	0.545458		1.32552	2.34786	3.41996	1.10438	2.46136	3.67952		4.26095e-06	1.64883e-20	7.83457e-45	0.00415202	1.49852e-15	6.47725e-35		STK24	20.2695	14.4447	11.0187	14.867	16.1038	12.4859	31.2703	45.6094	41.1051	38.4527	30.6558	25.8158	74.8751	72.6038	91.9151	63.0169	89.7313	93.179	174.485	177.324
C1orf27	C1orf27	NA	NA	NA	0.113088	0.00133059	0.117188	0.17019		0.999572	0.998595	0.859861	0.73179		3.61427	5.19625	5.67053	3.0427	4.74728	5.27416		2.76329e-05	2.65959e-10	3.45757e-12	0.000146645	3.32882e-11	9.47042e-14		C1orf27	0.779595	1.44447	0	2.23005	1.61038	0	11.6147	18.8387	12.8957	11.5358	8.36068	23.2342	51.9134	34.2471	44.7586	42.6576	48.8411	51.8562	85.7638	49.7904
GPRC5A	GPRC5A	ENSG00000013588	Q8NFJ5	GPCR5A	0.591866	-0.251401	0.085524	0.169786		0.999572	0.409993	0.786682	0.313203		2.2141	4.08502	4.73198	1.23193	3.45526	4.18609		1.3209e-21	1.04111e-82	4.02348e-112	2.15181e-07	1.20757e-67	1.84093e-99		GPRC5A	14.8123	15.8892	21.1192	30.4773	35.4284	17.6883	94.7043	65.4396	81.4042	63.0625	73.3882	66.2604	327.454	262.333	301.322	338.352	330.529	281.968	465.293	467.331
NDUFAF7	NDUFAF7	ENSG00000003509	Q7L592	C2orf56	-0.159904	-0.490471	0.27057	0.169771		0.999572	NA	NA	0.819044		0.80271	1.65886	2.72286	0.590681	2.77349	3.58854		0.352548	0.0181785	4.89438e-05	0.681604	0.00376529	0.000110823		NDUFAF7	2.33878	3.61118	0	0	0.805192	3.12147	5.36062	3.96604	2.41795	3.07622	2.78689	0	5.99001	7.53436	7.99261	8.72541	12.4942	9.72303	16.7584	16.5968
PKN2	PKN2	ENSG00000065243	Q16513	PAK2	0.493369	-0.676609	0.0664003	0.169707		0.999572	0.34013	NA	0.772263		2.304	2.80295	4.01955	0.335492	1.8044	3.11035		0.00106699	1.31417e-05	1.20061e-10	0.746717	0.00476071	2.54274e-07		PKN2	1.55919	3.61118	0	2.9734	4.02596	6.24294	8.04093	12.8896	10.4778	9.99771	1.85793	4.30263	11.98	12.329	19.9815	21.3288	18.1734	8.91278	44.3606	23.5849
HSPE1-MOB4,MOB4	HSPE1-MOB4,MOB4	NA	NA	NA	-0.367634	-0.134282	-0.412764	0.169607		0.999572	0.853131	0.435237	0.686837		0.927379	2.36965	3.41924	1.35853	2.4508	4.19061		0.0447541	3.27125e-10	3.83495e-21	0.0286411	6.70603e-07	2.34336e-19		HSPE1-MOB4,MOB4	7.79595	3.61118	10.1005	2.9734	5.63634	5.20245	14.295	9.91509	16.1196	13.0739	12.0765	11.1868	42.9284	38.3567	31.1712	22.2983	26.1243	29.9793	88.7212	58.5256
PGD	PGD	ENSG00000142657	B4E2U0	6PGD	0.0427341	-0.41154	-0.777857	0.169315		0.999572	0.439575	0.0626214	0.705602		0.6234	1.60818	2.26274	0.112303	0.601463	2.39562		0.0996775	2.40853e-07	4.39881e-14	0.867747	0.158153	1.46855e-10		PGD	16.3715	13.0003	11.9369	8.17684	16.1038	19.7693	22.3359	15.8641	25.7914	16.1501	16.7214	13.7684	47.92	40.4116	40.7623	25.2068	20.4451	20.2563	88.7212	54.158
ASNS	ASNS	ENSG00000070669	P08243	ASNSD	-0.0993846	0.140532	-0.0178977	0.169301		0.999572	0.771113	0.983963	0.716556		0.0910481	0.822943	1.15425	0.358511	0.918354	1.46188		0.798531	0.00170556	6.04937e-06	0.474507	0.00959371	1.81491e-05		ASNS	26.5062	31.7784	25.7103	26.7606	28.1817	22.8908	33.9506	31.7283	24.9854	34.6074	26.011	39.5842	56.9051	50.0007	43.9594	34.9017	42.0261	70.492	65.0622	46.2963
C5orf22	C5orf22	ENSG00000082213	A0A024RE14	C5orf22	0.0211652	-0.550658	-0.178949	0.169249		0.999572	NA	NA	0.81539		1.36747	2.02527	3.06737	0.444598	1.58794	3.17451		0.0872783	0.00364855	4.8249e-06	0.741218	0.0668792	8.62817e-05		C5orf22	1.55919	1.44447	2.75468	0.743349	3.22077	2.08098	6.25406	3.96604	5.64187	3.07622	3.71586	1.72105	11.98	6.16448	7.99261	2.90847	9.08672	8.10253	24.6448	13.9763
PLP2	PLP2	ENSG00000102007	A0A024QYW3	A4	0.17374	0.347954	-0.315885	0.16672		0.999572	0.512167	0.596895	0.749696		0.160989	1.0117	1.62745	0.34296	0.406111	1.59697		0.71652	0.00186848	1.73528e-07	0.573892	0.362143	6.57187e-05		PLP2	24.1674	13.0003	12.8552	19.3271	18.5194	20.8098	14.295	25.7792	16.9256	16.1501	25.0821	33.5605	42.9284	30.1374	30.3719	23.2678	21.5809	32.4101	45.3464	62.8931
VCPKMT	VCPKMT	ENSG00000100483	Q9H867	C14orf138	0.277137	-0.291395	-0.0733481	0.166643		0.999572	0.401183	0.907069	0.711263		0.309944	0.379909	0.337407	-0.28713	0.00465311	0.233589		0.201972	0.0734671	0.118883	0.452536	0.988374	0.394429		VCPKMT	52.2328	49.1121	41.3201	68.3881	59.5842	47.8625	66.1143	60.4821	52.3888	47.6814	39.0165	57.6552	60.8984	65.0695	60.7439	59.1389	63.607	55.0972	63.0906	51.5374
CTR9	CTR9	ENSG00000198730	Q6PD62	SH2BP1	0.119939	0.395936	0.0352502	0.166532		0.999572	NA	NA	0.795672		1.68815	3.44947	4.37083	1.72616	2.9503	4.00806		0.0566519	1.01878e-05	1.28739e-08	0.0756806	0.000146439	1.04793e-07		CTR9	0.779595	1.44447	0.918225	3.71674	0	1.04049	4.46718	4.95755	3.22393	3.07622	10.2186	6.02368	13.9767	17.1235	12.7882	17.4508	14.7659	13.7743	27.6021	18.3438
NFYA	NFYA	ENSG00000001167	P23511	CBF-A	0.105099	0.380729	0.514746	0.166312		0.999572	NA	NA	0.807453		1.04416	2.21037	3.50946	1.31266	2.72541	3.42982		0.207191	0.0013524	1.21122e-07	0.158598	9.98591e-05	4.87917e-07		NFYA	0.779595	2.88895	1.83645	2.23005	0.805192	4.16196	5.36062	3.96604	3.22393	6.15243	4.64482	7.74473	7.98667	8.90424	11.9889	21.3288	13.6301	16.2051	13.8011	33.1936
ZMYM5	ZMYM5	ENSG00000132950	Q9UJ78	HSPC050	0.0371966	-1.6811	0.0980662	0.166258		0.999572	NA	NA	0.815573		3.88479	4.21733	5.5891	-0.68011	3.79176	5.14966		0.000389056	4.2597e-05	1.00355e-07	0.750292	0.00196931	2.20604e-05		ZMYM5	0	0	0	0	0.805192	0	3.57375	5.94906	6.44786	0	0	0	5.99001	5.47953	8.79187	7.75592	2.27168	12.964	14.7869	24.4584
DNAJC1	DNAJC1	ENSG00000136770	Q96KC8	DNAJL1	0.169685	-0.565255	0.000748434	0.165066		0.999572	NA	NA	0.779086		1.21308	2.20299	3.4019	0.0371393	1.79939	3.17057		0.0733786	0.000126063	5.98737e-10	0.983482	0.0102294	1.54786e-06		DNAJC1	3.89797	2.16671	1.83645	4.46009	4.83115	1.04049	6.25406	8.92358	4.83589	3.84527	3.71586	3.4421	13.9767	11.644	14.3867	16.4813	20.4451	4.05126	28.5879	31.4466
BCAP29	BCAP29	ENSG00000075790	E9PAJ1	BAP29	0.627296	-0.967017	-0.352017	0.165006		0.999572	0.162986	NA	0.806806		1.92906	2.3123	3.32116	-0.565078	0.479638	2.28053		0.00495353	0.000202607	3.29536e-08	0.577562	0.493948	0.000186445		BCAP29	4.67757	0.722237	1.83645	5.20344	4.02596	9.36441	8.04093	10.9066	11.2837	3.84527	5.57379	2.58158	20.965	13.0139	6.39409	11.6339	6.81504	7.29227	25.6306	34.9406
MPHOSPH8	MPHOSPH8	ENSG00000196199	Q99549	HSMPP8	0.213512	-0.578948	-0.593237	0.164666		0.999572	0.395579	0.260953	0.756406		1.79794	3.07905	3.67482	0.679277	1.88194	3.4605		0.00179372	1.04498e-09	1.04414e-13	0.429169	0.00148928	4.49494e-10		MPHOSPH8	3.89797	3.61118	1.83645	2.23005	4.83115	6.24294	17.8687	9.91509	8.05982	7.69054	10.2186	3.4421	38.935	27.3977	22.3793	20.3593	13.6301	16.2051	45.3464	48.0434
PMM2	PMM2	ENSG00000140650	A0A0S2Z4J6	CDG1	-0.0521323	-1.09495	-0.536138	0.164563		0.999572	0.0970899	NA	0.693346		1.78372	2.96723	4.3577	0.437187	2.31551	4.59859		0.00119502	7.2358e-10	6.79038e-21	0.653754	9.46621e-05	7.82845e-17		PMM2	2.33878	2.88895	4.59113	5.20344	2.41558	1.04049	11.6147	9.91509	13.7017	3.84527	5.57379	3.4421	25.9567	28.7676	26.3756	14.5424	15.9018	18.6358	66.048	78.6164
NUP58	NUP58	ENSG00000139496	Q9BVL2	NUP45	-0.284511	-0.536775	-0.0552476	0.164487		0.999572	0.305552	0.920312	0.564331		2.88013	4.44842	5.08663	2.84919	4.96087	5.83249		9.23117e-11	5.98703e-27	1.97471e-35	1.84906e-06	2.45716e-20	5.34038e-28		NUP58	3.11838	2.88895	6.42758	0.743349	4.02596	3.12147	40.2046	14.8726	39.4931	29.9931	11.1476	20.6526	79.8667	99.3165	105.502	89.1931	78.3729	106.143	154.769	152.865
ZC3H12A	ZC3H12A	ENSG00000163874	Q5D1E8	MCPIP	0.294135	-0.894442	0.0245617	0.163953		0.999572	0.090322	0.973652	0.691809		4.91678	6.17533	6.89745	2.36829	4.67995	5.54639		2.66178e-06	1.9284e-09	2.0696e-11	0.00212137	8.54387e-13	9.08687e-18		ZC3H12A	0	0	0.918225	2.23005	0	3.12147	18.7622	17.8472	27.4034	12.3049	10.2186	8.60525	58.9017	52.0556	44.7586	60.1084	56.792	42.9434	96.6075	77.7429
AC020915.2,AC020915.6,ZNF8	AC020915.2,AC020915.6,ZNF8	NA	NA	NA	0.689749	-0.245575	-0.0391213	0.163487		0.999572	0.739865	NA	0.779968		2.60333	3.06148	4.40398	0.738804	1.44909	3.02507		0.000874013	2.14332e-05	4.10292e-10	0.382117	0.0171525	7.28156e-08		AC020915.2,AC020915.6,ZNF8	0.779595	2.16671	0.918225	3.71674	3.22077	7.28343	6.25406	11.8981	11.2837	8.4596	6.50275	8.60525	20.965	10.9591	9.59114	17.4508	6.81504	14.5845	29.5737	27.079
TWF1	TWF1	ENSG00000151239	Q12792	A6	0.122332	-0.460218	-0.0796828	0.162148		0.999572	0.418355	0.922107	0.757379		0.939461	1.70214	2.33554	0.24032	1.42593	2.33582		0.0349272	8.88619e-06	2.70625e-10	0.749493	0.00205407	1.13133e-07		TWF1	10.9143	5.05566	12.8552	8.17684	7.24673	17.6883	15.1884	20.8217	19.3436	14.612	15.7924	7.74473	41.93	23.288	30.3719	34.9017	20.4451	32.4101	43.3748	66.3872
PTCD3	PTCD3	ENSG00000132300	Q96EY7	MRP-S39	-0.0178846	-0.058709	-0.235683	0.160866		0.999572	0.923281	0.603175	0.573222		2.62665	4.13205	5.0904	2.59317	3.89211	5.2785		3.22933e-09	4.28012e-24	8.90364e-37	2.03262e-07	7.81388e-18	9.61754e-33		PTCD3	3.89797	5.77789	1.83645	4.46009	5.63634	1.04049	25.9097	33.7113	20.9555	23.8407	29.7269	23.2342	73.8767	67.8092	85.521	60.1084	55.6561	72.9227	151.812	144.13
SHCBP1	SHCBP1	ENSG00000171241	A0A024R6R1	PAL	0.0528852	-1.12314	0.214109	0.159704		0.999572	NA	NA	0.828504		2.72023	3.65158	4.12377	0.6857	3.62593	4		0.00387902	2.85995e-05	1.66634e-06	0.606894	4.01772e-05	3.78383e-06		SHCBP1	1.55919	0.722237	0	2.23005	0.805192	0	8.93437	7.93207	4.83589	1.53811	2.78689	1.72105	14.975	10.9591	15.9852	18.4203	20.4451	13.7743	29.5737	10.4822
NANOS1	NANOS1	ENSG00000188613	Q8WY41	EC_Rep1a	-0.0138268	0.0689386	0.445933	0.159687		0.999572	0.935472	0.446645	0.756743		2.09624	2.95796	4.17592	2.23201	3.60904	4.39542		0.000973575	2.33767e-07	5.09361e-14	0.00275006	1.25369e-08	1.58955e-12		NANOS1	3.89797	2.88895	0	1.4867	3.22077	2.08098	8.93437	12.8896	12.0897	7.69054	13.0055	15.4895	19.9667	13.6988	28.7734	44.5966	27.2601	23.4973	46.3322	60.2726
MTFR2	MTFR2	ENSG00000146410	Q6P444	DUFD1	-0.229865	-1.04204	-0.178064	0.159103		0.999572	0.116926	0.813987	0.77609		1.79396	2.9053	3.46992	1.04507	3.25146	4.2313		0.00187056	1.04584e-08	2.81288e-12	0.287192	2.96483e-06	4.22769e-10		MTFR2	4.67757	3.61118	0.918225	1.4867	1.61038	3.12147	13.4015	8.92358	12.8957	6.15243	3.71586	3.4421	21.9634	23.973	31.1712	23.2678	29.5318	13.7743	31.5453	37.5612
OTUB1	OTUB1	ENSG00000167770	B3KUV5	HSPC263	0.22506	-0.622548	-0.197734	0.158959		0.999572	NA	NA	NA		1.12955	2.29542	2.81573	-0.882365	1.13265	2.28224		0.234962	0.00420065	0.000332671	0.538551	0.233375	0.00962711		OTUB1	0.779595	1.44447	1.83645	3.71674	3.22077	0	3.57375	3.96604	2.41795	0.769054	2.78689	0	5.99001	9.58918	7.19335	6.78643	5.6792	4.86152	12.8153	6.11461
BMP2	BMP2	ENSG00000125845	C8C060	BDA2	0.168807	-0.19544	0.150252	0.158283		0.999572	0.819643	NA	0.781304		2.34551	3.68352	4.66338	1.39264	3.18892	4.14026		0.00462454	1.06179e-06	3.59753e-10	0.130851	4.34335e-06	8.8948e-10		BMP2	0.779595	0	2.75468	2.9734	1.61038	1.04049	8.04093	7.93207	4.83589	3.84527	6.50275	6.8842	21.9634	17.8085	13.5874	22.2983	22.7168	17.0153	35.4885	34.9406
KIF23	KIF23	ENSG00000137807	Q02241	CHO1	0.10066	-0.433035	0.134048	0.157727		0.999572	0.387623	0.796424	0.67793		2.83378	4.06593	4.88113	2.18387	4.04021	4.86655		1.75254e-09	2.12738e-20	1.69727e-29	5.19597e-05	3.89517e-18	3.15904e-26		KIF23	7.79595	2.88895	0	4.46009	3.22077	5.20245	24.1228	32.7198	29.8213	16.1501	13.0055	32.7	63.8934	60.9598	79.1269	67.8643	86.3238	73.733	151.812	122.292
BCOR	BCOR	ENSG00000183337	Q6W2J9	ANOP2	-0.198918	-0.272459	0.219975	0.157624		0.999572	0.651817	0.713783	0.723388		2.74512	3.53587	4.40821	2.96816	4.3355	5.11498		8.21957e-07	9.02073e-12	4.03241e-18	5.30551e-05	4.7421e-11	3.61061e-15		BCOR	0.779595	4.33342	2.75468	0.743349	2.41558	2.08098	29.4834	12.8896	16.9256	15.3811	22.2952	10.3263	29.95	30.8224	42.3609	43.6271	44.2977	37.2716	59.1475	68.1342
NPLOC4	NPLOC4	ENSG00000182446	A0A024R8R4	NPL4	0.772698	-0.292704	0.0503241	0.157459		0.999572	0.61157	0.953432	0.695861		1.49103	2.50334	3.52863	0.0546996	1.45364	2.57983		0.000634957	4.70927e-11	6.45407e-22	0.938058	9.02521e-05	1.76014e-13		NPLOC4	7.79595	2.16671	10.1005	11.1502	19.3246	12.4859	20.549	19.8302	16.1196	17.6882	13.0055	13.7684	37.9367	28.7676	47.9557	32.9627	42.0261	44.5639	85.7638	73.3753
GAK	GAK	ENSG00000178950	B4DS37	DNAJ26	-0.0229926	-0.0352297	0.239823	0.156869		0.999572	NA	NA	0.808262		0.0331184	1.71715	2.85534	0.0138148	2.12506	3.05472		0.97267	0.00233575	9.56483e-08	0.997313	0.00171878	2.58331e-06		GAK	3.11838	2.88895	4.59113	4.46009	1.61038	4.16196	3.57375	3.96604	3.22393	2.30716	4.64482	3.4421	16.9717	10.2741	9.59114	19.3898	6.81504	21.0666	34.5027	26.2055
OS9	OS9	ENSG00000135506	Q13438	ERLEC2	0.149623	-0.557632	-0.265622	0.156396		0.999572	0.470897	NA	0.822775		1.43142	1.91735	2.80569	0.323558	1.11304	2.65067		0.0385961	0.00168351	1.71757e-06	0.785897	0.145594	0.000147373		OS9	2.33878	3.61118	1.83645	2.9734	4.02596	3.12147	10.7212	3.96604	8.05982	1.53811	5.57379	6.02368	10.9817	9.58918	11.9889	8.72541	3.40752	10.5333	17.7442	25.332
FAM193A	FAM193A	ENSG00000125386	P78312	C4orf8	0.0706285	-0.65351	-0.444983	0.156359		0.999572	0.350292	0.353162	0.730303		2.1109	4.13759	4.69398	1.06558	3.39569	4.65307		0.000761545	6.68692e-14	7.01736e-18	0.213244	1.98478e-08	2.34873e-15		FAM193A	3.11838	2.16671	0.918225	4.46009	1.61038	1.04049	15.1884	5.94906	9.67178	6.15243	3.71586	6.8842	41.93	41.7814	44.7586	31.9932	32.9393	24.3076	68.0196	61.1461
ALDOA	ALDOA	ENSG00000149925	P04075	ALDA	-0.146201	0.0527362	-0.27398	0.15579		0.999572	0.908829	0.531354	0.666009		0.0110427	0.626116	1.10827	0.229262	0.483624	1.4385		0.970064	0.00306273	4.92189e-08	0.544397	0.070949	5.75331e-09		ALDOA	54.5716	49.1121	42.2384	48.3177	45.8959	36.4171	54.4996	50.567	43.523	49.9885	47.3772	56.7947	71.8801	64.3845	91.1158	65.9253	54.5203	63.1997	109.423	87.3516
TPD52L1	TPD52L1	ENSG00000111907	Q15730	D53	0.264545	-0.383298	-0.174793	0.155353		0.999572	0.623705	NA	0.814343		0.403508	1.08062	2.20335	-0.498584	0.397679	1.97606		0.528789	0.0315047	2.69714e-06	0.586039	0.534753	0.000394901		TPD52L1	6.23676	7.9446	2.75468	6.69014	5.63634	11.4454	6.25406	10.9066	6.44786	3.84527	4.64482	7.74473	14.975	8.90424	14.3867	9.6949	13.6301	8.10253	35.4885	28.826
HMGA2	HMGA2	ENSG00000149948	F5H2A4	BABL	0.222352	-0.671787	0.0280889	0.155281		0.999572	0.129973	0.971326	0.728953		3.05965	3.54789	4.08165	1.9378	3.18871	3.85948		2.37704e-11	4.35129e-16	2.32244e-21	0.000230432	1.77237e-12	4.19615e-18		HMGA2	1.55919	5.77789	4.59113	3.71674	7.24673	5.20245	43.7784	41.6434	23.3735	25.3788	14.8634	24.0947	58.9017	42.4664	51.1527	51.383	57.9278	46.9946	73.9343	85.6046
TLK1	TLK1	ENSG00000198586	Q9UKI8	PKU-beta	-0.308781	-0.527735	-0.274538	0.154675		0.999572	0.34817	0.689889	0.758069		1.07469	1.70413	2.73072	0.952628	1.80259	3.37329		0.0167154	1.44514e-05	2.93348e-13	0.175616	0.0006656	1.07417e-11		TLK1	5.45716	13.7225	7.3458	4.46009	4.83115	10.4049	16.0819	22.8047	19.3436	16.9192	13.9345	6.8842	18.9684	35.617	34.3682	26.1762	11.3584	30.7896	87.7354	45.4228
TBC1D23	TBC1D23	ENSG00000036054	Q9NUY8	NS4ATP1	0.157863	-0.416812	-0.396414	0.154464		0.999572	NA	NA	0.794215		3.33413	4.88931	5.68777	1.54146	3.08957	4.65401		0.0019372	3.06804e-06	5.97091e-08	0.164124	0.000304521	2.12424e-08		TBC1D23	0	0.722237	0	0	2.41558	1.04049	8.93437	3.96604	5.64187	2.30716	2.78689	6.8842	11.98	17.8085	25.5764	13.5729	13.6301	9.72303	31.5453	29.6995
SLC22A5	SLC22A5	ENSG00000197375	O76082	CDSP	0.138567	0.355849	0.264532	0.154396		0.999572	0.649629	NA	0.838484		3.37944	3.57553	4.995	2.63499	2.84748	3.97993		0.00309677	0.000769855	4.27306e-06	0.00998435	0.00128585	3.68903e-06		SLC22A5	0	0.722237	0	1.4867	1.61038	0	11.6147	2.97453	4.02991	6.92149	6.50275	12.9079	8.98501	4.79459	7.99261	7.75592	7.95088	14.5845	15.7727	9.60867
PTPN11	PTPN11	ENSG00000179295	Q06124	BPTP3	-0.436452	-0.0818275	-0.121003	0.153622		0.999572	0.920483	NA	0.77169		1.02457	1.77311	2.87687	1.74251	2.40738	3.84478		0.0402938	3.20191e-05	9.77364e-13	0.0206317	0.000116037	1.06799e-10		PTPN11	7.01635	5.77789	4.59113	2.23005	1.61038	6.24294	10.7212	15.8641	10.4778	6.92149	15.7924	12.0474	21.9634	23.973	15.9852	24.2373	19.3093	12.1538	48.3038	41.0552
KTN1	KTN1	ENSG00000126777	A0A024R663	CG1	-0.0341739	-0.221616	0.0962161	0.152213		0.999572	0.718352	0.906839	0.762931		1.0352	1.66588	2.58841	0.843473	1.84129	2.80733		0.0180049	1.24844e-05	1.07783e-12	0.181177	8.69961e-05	4.07585e-10		KTN1	9.35513	8.66684	9.18225	5.20344	6.44153	15.6073	15.1884	29.7453	12.8957	20.7645	13.0055	13.7684	37.9367	27.3977	23.9778	41.6881	24.9885	29.9793	67.0338	41.0552
AP1B1	AP1B1	ENSG00000100280	Q10567	ADTB1	-0.286716	-0.0901244	0.00774538	0.151861		0.999572	0.917131	0.993862	0.771485		-0.422652	0.781826	1.69536	-0.137273	1.18359	2.25166		0.387224	0.0353843	1.12435e-06	0.868621	0.0152525	8.58758e-07		AP1B1	21.8286	7.22237	11.9369	6.69014	10.4675	14.5669	8.93437	11.8981	9.67178	6.92149	9.28965	12.0474	24.9584	17.8085	28.7734	33.9322	15.9018	21.8768	49.2895	43.6758
SMAD2	SMAD2	ENSG00000175387	Q15796	JV18	-0.00566282	-0.268918	0.210959	0.151722		0.999572	0.580529	0.713783	0.697843		2.03766	2.76214	3.66034	1.76904	3.02547	3.83545		2.12195e-07	2.00054e-14	1.75956e-25	0.000224854	1.52493e-13	1.43577e-21		SMAD2	5.45716	10.1113	5.50935	7.43349	5.63634	8.32392	30.3768	38.6689	23.3735	19.9954	23.2241	31.8394	36.9384	53.4255	59.9446	67.8643	73.8296	40.5126	119.281	82.1105
CCDC91	CCDC91	ENSG00000123106	Q05D28	HSD8	-0.287525	-0.104068	-0.125697	0.151651		0.999572	0.917131	NA	0.830343		1.63594	1.70143	3.20045	2.48771	2.46966	4.36603		0.0293885	0.0122572	6.72698e-07	0.032731	0.0124948	5.70779e-06		CCDC91	0.779595	2.88895	2.75468	0	1.61038	1.04049	3.57375	4.95755	12.8957	3.84527	2.78689	12.9079	8.98501	6.16448	7.99261	5.81694	7.95088	5.67177	28.5879	19.2173
RBM22	RBM22	ENSG00000086589	Q9NW64	Cwc2	-0.356068	-0.510956	-0.193588	0.150954		0.999572	0.300275	0.669106	0.627069		2.15698	3.974	4.64411	2.30176	4.46033	5.4996		1.30803e-07	9.86586e-28	3.30484e-38	6.88107e-05	3.26063e-19	4.32472e-29		RBM22	8.57554	4.33342	2.75468	2.9734	1.61038	5.20245	23.2293	29.7453	22.5675	18.4573	13.0055	18.9316	97.8368	85.6177	83.1232	81.4372	56.792	89.938	159.698	143.257
ZCCHC7	ZCCHC7	ENSG00000147905	Q05DN1	AIR1	-0.266496	-0.710606	-0.0118297	0.150711		0.999572	NA	NA	NA		1.07632	1.8363	2.43979	0.970161	2.86392	3.68893		0.193701	0.009083	0.000357055	0.4959	0.00525328	0.000221019		ZCCHC7	3.89797	1.44447	0.918225	0	2.41558	0	5.36062	6.94056	2.41795	2.30716	1.85793	1.72105	8.98501	9.58918	6.39409	11.6339	5.6792	7.29227	17.7442	11.3557
PTK2B	PTK2B	ENSG00000120899	Q14289	CADTK	0.0948052	-0.275181	-0.163476	0.150637		0.999572	0.697544	0.817515	0.802136		1.75173	3.04222	3.45691	1.2126	2.61991	3.38524		0.00179372	5.44874e-10	7.31348e-13	0.137756	2.17856e-05	1.60267e-08		PTK2B	8.57554	0.722237	0.918225	4.46009	1.61038	6.24294	8.93437	12.8896	15.3137	6.15243	16.7214	6.8842	31.9467	31.5073	28.7734	27.1457	31.8035	21.8768	42.389	44.5493
RPRD1B	RPRD1B	ENSG00000101413	Q9NQG5	C20orf77	0.117594	-0.884491	0.32787	0.150035		0.999572	0.180517	0.551977	0.743952		3.73829	4.99192	6.17004	1.93447	4.71794	5.6591		0.000177604	1.74134e-07	1.08491e-10	0.041134	8.2489e-10	8.58045e-14		RPRD1B	1.55919	0	0	1.4867	0.805192	1.04049	16.9753	7.93207	11.2837	4.61433	7.43172	4.30263	26.955	24.6579	35.9668	38.7796	38.6185	38.8921	59.1475	57.652
SPOPL	SPOPL	ENSG00000144228	Q6IQ16	BTBD33	-0.0860001	-0.50032	-0.251064	0.149127		0.999572	0.508214	NA	0.776067		1.24575	2.24013	3.59117	1.20713	2.49201	4.35217		0.0392119	1.38869e-05	2.58048e-13	0.217292	0.000705026	5.21694e-10		SPOPL	4.67757	2.88895	2.75468	0	0	7.28343	2.68031	13.8811	9.67178	7.69054	4.64482	3.4421	15.9733	17.8085	18.383	12.6034	11.3584	16.2051	48.3038	38.4347
LRP10	LRP10	ENSG00000197324	Q7Z4F1	LRP-10	-0.28309	-0.253735	-0.245968	0.149044		0.999572	0.713601	0.704696	0.809708		0.540977	1.97997	1.87806	1.07129	2.48394	2.86309		0.26666	1.55768e-07	6.698e-07	0.194132	4.83253e-05	1.73164e-06		LRP10	10.1347	7.9446	6.42758	0	4.83115	9.36441	14.295	9.91509	12.0897	13.0739	6.50275	9.46578	28.9517	30.8224	39.9631	27.1457	20.4451	32.4101	36.4743	28.826
SRPRA	SRPRA	ENSG00000182934	P08240	DP	0.335864	-0.0521269	0.0903038	0.149006		0.999572	0.871406	0.834887	0.60559		0.216068	0.537171	0.684898	-0.186871	0.286852	0.490028		0.269388	0.00113947	2.47011e-05	0.547143	0.193996	0.020661		SRPRA	88.0942	98.2242	137.734	141.236	148.155	122.778	109.893	130.879	134.599	135.354	131.913	94.6578	168.718	151.372	149.462	149.302	218.081	139.363	199.13	158.106
CUEDC1	CUEDC1	ENSG00000180891	Q9NWM3	CUEDC1	-0.171957	0.208893	-0.0860683	0.148881		0.999572	NA	NA	0.844949		0.118586	1.74441	2.56068	0.872125	1.98015	3.12348		0.91076	0.00687782	3.67059e-05	0.450638	0.0158345	6.38346e-05		CUEDC1	2.33878	0.722237	5.50935	2.23005	1.61038	2.08098	3.57375	2.97453	2.41795	5.38338	0.928965	5.16315	9.98334	8.2193	11.1897	7.75592	7.95088	10.5333	23.659	15.7233
OSBPL8	OSBPL8	ENSG00000091039	Q5HYM3	MST120	-0.147163	-0.582562	-0.246186	0.148396		0.999572	0.342303	0.731424	0.788516		2.29439	2.90779	3.54111	1.89948	2.87525	4.00209		4.64464e-05	1.9677e-08	2.61095e-12	0.0158618	1.02652e-05	2.20579e-10		OSBPL8	4.67757	1.44447	3.6729	2.23005	3.22077	2.08098	10.7212	16.8557	23.3735	8.4596	5.57379	17.2105	33.9434	16.4386	29.5727	14.5424	23.8526	24.3076	33.5169	41.0552
NPC2	NPC2	ENSG00000119655	A0A024R6C0	EDDM1	0.0640964	0.497194	-0.63279	0.146914		0.999572	0.381101	NA	0.81539		-0.176786	0.580377	1.08531	0.311722	-0.446915	1.17584		0.741754	0.145439	0.00447869	0.675041	0.417578	0.0141546		NPC2	20.2695	13.0003	6.42758	8.17684	13.6883	21.8503	8.93437	13.8811	12.8957	18.4573	18.5793	16.35	25.9567	16.4386	19.1823	13.5729	5.6792	11.3435	23.659	34.9406
PGPEP1	PGPEP1	ENSG00000130517	Q9NXJ5	PAP-I	0.196422	0.16883	-0.352069	0.146545		0.999572	0.844101	0.575991	0.785442		2.49868	4.51184	5.30176	1.9096	3.21803	4.63552		0.00529292	6.05826e-08	1.30173e-10	0.0270017	4.981e-06	1.1493e-11		PGPEP1	2.33878	0	0	1.4867	1.61038	2.08098	5.36062	6.94056	6.44786	7.69054	6.50275	7.74473	25.9567	19.8633	31.9705	17.4508	17.0376	21.0666	34.5027	52.411
SETX	SETX	ENSG00000107290	Q7Z333	ALS4	-0.340718	-0.425309	0.107339	0.146026		0.999572	0.478514	0.876533	0.754689		1.76006	2.91741	3.51303	2.03353	3.81237	4.44247		0.00029917	1.13101e-11	6.82375e-17	0.00261864	1.32553e-11	1.31319e-15		SETX	11.6939	0.722237	2.75468	0.743349	5.63634	2.08098	25.0162	10.9066	17.7316	11.5358	8.36068	18.071	33.9434	45.2062	41.5616	42.6576	48.8411	42.1331	70.9769	53.2845
VASP	VASP	ENSG00000125753	A0A024R0V4	VASP	0.2952	-0.183859	-0.0632405	0.14579		0.999572	0.809403	NA	0.820692		0.350468	1.24914	1.73212	-0.292714	0.741494	1.48794		0.525613	0.0032344	2.37021e-05	0.713461	0.143053	0.0016762		VASP	4.67757	8.66684	11.0187	12.6369	11.2727	8.32392	13.4015	6.94056	10.4778	6.92149	8.36068	11.1868	16.9717	21.9181	19.1823	17.4508	18.1734	19.4461	33.5169	25.332
TMEM178B	TMEM178B	ENSG00000261115	H3BS89	TMEM178B	0.65326	-0.0151683	-0.0464643	0.145789		0.999572	NA	NA	0.857538		0.914334	1.9207	2.18027	-0.395407	0.545337	1.11954		0.303899	0.00958787	0.00276689	0.72011	0.452871	0.0980643		TMEM178B	1.55919	0	6.42758	7.43349	7.24673	5.20245	7.14749	3.96604	4.02991	8.4596	2.78689	3.4421	17.97	5.47953	8.79187	7.75592	7.95088	13.7743	15.7727	4.36758
ACADVL	ACADVL	ENSG00000072778	P49748	ACAD6	0.298375	-0.384708	-0.430662	0.145462		0.999572	0.608382	0.446554	0.806384		0.982546	2.75224	3.36252	-0.040399	1.66762	3.00559		0.102377	2.19702e-08	2.52698e-12	0.971081	0.000959015	2.13685e-10		ACADVL	3.89797	2.16671	7.3458	7.43349	7.24673	4.16196	7.14749	8.92358	10.4778	5.38338	4.64482	8.60525	40.9317	27.3977	25.5764	20.3593	22.7168	20.2563	35.4885	31.4466
ALG5	ALG5	ENSG00000120697	Q9Y673	bA421P11.2	0.33602	-0.864933	-0.324204	0.145077		0.999572	0.13404	NA	0.804823		2.12737	2.46608	3.2824	0.485542	1.37173	2.82329		9.69825e-05	9.54601e-07	1.63735e-11	0.56652	0.0169765	1.16399e-07		ALG5	5.45716	0.722237	5.50935	3.71674	7.24673	7.28343	15.1884	12.8896	24.1795	6.92149	9.28965	9.46578	24.9584	26.7127	15.186	24.2373	9.08672	14.5845	51.2611	30.5731
BAHD1	BAHD1	ENSG00000140320	Q8TBE0	BAHD1	0.0769257	-0.563709	0.266547	0.14472		0.999572	0.470897	NA	0.851121		2.73171	2.92926	3.94659	1.53965	3.01604	3.70876		0.00443287	0.000932557	6.37333e-06	0.197334	0.00108451	3.76375e-05		BAHD1	0.779595	1.44447	0	1.4867	0.805192	1.04049	12.5081	3.96604	4.83589	3.84527	3.71586	4.30263	9.98334	6.84942	7.99261	7.75592	21.5809	6.48202	20.7016	14.8498
APH1A	APH1A	ENSG00000117362	Q96BI3	6530402N02Rik	-0.219246	-0.0211707	-0.0131679	0.144537		0.999572	0.968161	0.986107	0.718519		0.0870538	0.270681	0.860596	0.310506	0.50441	1.25666		0.759585	0.223773	3.80226e-05	0.462568	0.104778	1.53687e-05		APH1A	46.7757	55.6122	39.4837	40.8842	32.2077	48.903	57.1799	48.584	46.747	40.7599	59.4538	50.771	62.8951	46.576	64.7402	61.0779	40.8902	68.8715	97.5933	76.8694
OCIAD1	OCIAD1	ENSG00000109180	A0A024R9U3	ASRIJ	0.320689	-0.19141	0.35852	0.144113		0.999572	0.617154	0.280611	0.674071		1.16174	1.75388	2.82715	0.586998	1.76735	2.60526		4.87386e-06	1.63643e-14	1.27534e-38	0.115897	1.38553e-10	2.00418e-22		OCIAD1	24.1674	18.7782	27.5468	35.6807	30.5973	23.9313	44.6718	59.4906	54.0008	51.5266	37.1586	48.1894	76.8717	81.5081	79.1269	89.1931	115.856	108.574	201.101	145.877
XXYLT1	XXYLT1	ENSG00000173950	A0A140T9D0	C3orf21	0.131516	-0.89642	0.287321	0.14396		0.999572	0.240345	NA	0.813438		3.25737	4.19743	5.42339	1.18963	3.85069	4.83544		0.00145997	1.38466e-05	2.05008e-08	0.311428	8.84784e-06	1.22904e-08		XXYLT1	0.779595	0.722237	0	1.4867	0.805192	1.04049	10.7212	3.96604	9.67178	6.15243	2.78689	0	17.97	15.0687	15.186	24.2373	12.4942	26.7383	41.4032	30.5731
EIF3L	EIF3L	ENSG00000100129	Q9Y262	EIF3EIP	-0.14573	-0.22949	-0.0236109	0.143769		0.999572	0.717903	0.974244	0.749696		0.419683	2.0635	2.78706	0.35702	2.23047	3.13022		0.309386	3.38121e-11	2.38951e-20	0.587334	6.80716e-08	5.05425e-15		EIF3L	15.5919	15.167	7.3458	8.17684	16.1038	9.36441	12.5081	18.8387	20.9555	18.4573	6.50275	18.071	66.8884	47.261	52.7512	63.9864	45.4336	53.4767	108.437	66.3872
SLAIN2	SLAIN2	ENSG00000109171	A0A024R9T6	KIAA1458	-0.418024	-0.264186	0.131818	0.143266		0.999572	0.749139	0.870938	0.810836		0.0391379	1.61667	2.53415	0.372207	2.46429	3.37586		0.956388	0.000285179	2.49492e-09	0.695158	1.39257e-05	7.10162e-10		SLAIN2	7.79595	4.33342	9.18225	3.71674	4.02596	5.20245	10.7212	8.92358	2.41795	6.92149	2.78689	6.8842	17.97	25.3428	22.3793	31.0237	24.9885	19.4461	36.4743	58.5256
KIF5B	KIF5B	ENSG00000170759	P33176	HEL-S-61	-0.584658	-0.405312	-0.0109142	0.14326		0.999572	0.378234	0.986278	0.64077		1.185	2.53421	3.42448	1.52446	3.30445	4.35889		0.000131255	2.8932e-22	1.12458e-41	0.000602376	8.01018e-20	1.27255e-34		KIF5B	11.6939	15.167	12.8552	7.43349	8.05192	7.28343	30.3768	23.7962	37.0752	25.3788	19.5083	22.3737	76.8717	80.1382	78.3276	89.1931	71.5579	73.733	152.798	147.624
GLB1	GLB1	ENSG00000170266	P16278	EBP	0.172433	0.0731027	-0.320667	0.142974		0.999572	0.944115	NA	0.851121		0.732792	1.88265	2.20606	0.497726	1.01094	2.03308		0.317259	0.00137868	0.000127287	0.621815	0.148184	0.00172591		GLB1	3.11838	2.16671	5.50935	5.94679	1.61038	6.24294	2.68031	11.8981	4.02991	4.61433	7.43172	7.74473	15.9733	15.7537	9.59114	11.6339	7.95088	8.91278	18.73	20.0909
BCL6	BCL6	ENSG00000113916	P41182	BCL5	0.389821	-0.917033	0.751806	0.142731		0.999572	0.16776	0.117827	0.80011		3.71504	4.11649	5.74772	1.055	3.6359	4.40329		0.000283806	1.93143e-05	3.2947e-09	0.241399	8.54076e-09	1.17854e-12		BCL6	1.55919	0	0	2.23005	2.41558	2.08098	13.4015	14.8726	7.25384	6.15243	3.71586	5.16315	23.96	11.644	11.9889	35.8711	30.6677	29.1691	54.2185	31.4466
ISG20L2	ISG20L2	ENSG00000143319	Q9H9L3	HSD38	0.144777	-0.0301478	-0.04047	0.142054		0.999572	0.97849	0.964649	0.769322		2.23552	4.20072	4.91014	1.76788	3.72443	4.63803		0.00139342	1.80286e-11	1.6811e-15	0.0236919	2.19805e-09	2.966e-14		ISG20L2	2.33878	0.722237	1.83645	1.4867	3.22077	2.08098	8.04093	6.94056	11.2837	4.61433	10.2186	11.1868	34.9417	29.4525	41.5616	36.8406	39.7544	26.7383	65.0622	50.6639
PIM1	PIM1	ENSG00000137193	P11309	PIM	0.113801	0.0171683	0.590771	0.14174		0.999572	0.974697	0.00701029	0.463371		3.84529	5.25222	6.62688	3.60824	5.62158	6.51186		4.81573e-19	1.13835e-36	2.12448e-58	4.72398e-17	4.87581e-43	1.07549e-57		PIM1	7.01635	1.44447	1.83645	7.43349	0.805192	4.16196	60.7537	56.516	49.9709	43.067	65.9565	61.0973	166.722	132.879	145.466	193.898	269.194	225.25	382.487	371.244
NUP107	NUP107	ENSG00000111581	P57740	NPHS11	-0.658126	-1.26133	-0.189294	0.141191		0.999572	0.0575872	NA	0.813432		0.696488	1.07084	1.93761	0.0936782	1.81724	3.1233		0.176477	0.0157254	4.16652e-06	0.938769	0.00709281	9.77461e-07		NUP107	12.4735	5.05566	11.0187	2.23005	3.22077	8.32392	8.93437	29.7453	8.8658	8.4596	3.71586	1.72105	13.9767	21.2332	24.7771	25.2068	7.95088	16.2051	34.5027	36.6877
CYC1	CYC1	ENSG00000179091	P08574	MC3DN6	-0.0275256	-0.206807	-0.614238	0.141078		0.999572	0.76399	NA	0.81539		0.619671	1.22648	1.95271	0.416589	0.321187	2.13291		0.21005	0.00297963	7.20093e-07	0.631093	0.619872	0.000107279		CYC1	12.4735	8.66684	4.59113	7.43349	4.02596	14.5669	15.1884	10.9066	14.5077	16.9192	9.28965	7.74473	13.9767	19.1784	28.7734	14.5424	5.6792	11.3435	35.4885	40.1817
CCNF	CCNF	ENSG00000162063	Q59HD0	FBX1	0.202053	-0.250792	-0.30607	0.140401		0.999572	0.744855	0.634755	0.779968		1.9027	3.40149	4.44396	1.10405	2.50111	4.09281		0.00336699	2.31446e-09	1.37042e-15	0.18296	4.13506e-05	1.67617e-12		CCNF	2.33878	1.44447	2.75468	2.23005	4.02596	3.12147	12.5081	6.94056	7.25384	7.69054	9.28965	4.30263	24.9584	26.7127	24.7771	22.2983	23.8526	12.1538	55.2043	57.652
ARL6IP4	ARL6IP4	ENSG00000182196	Q66PJ3	SFRS20	-0.218276	-0.976202	-0.313749	0.140373		0.999572	NA	NA	0.84927		0.619875	1.74684	2.19626	-0.361467	1.74526	2.88307		0.369377	0.0013104	3.22588e-05	0.78934	0.0276821	0.000118792		ARL6IP4	4.67757	5.77789	0.918225	0.743349	2.41558	5.20245	4.46718	6.94056	7.25384	2.30716	1.85793	1.72105	16.9717	12.329	12.7882	13.5729	4.54336	10.5333	21.6874	19.2173
TAF9B	TAF9B	ENSG00000187325	Q9HBM6	DN-7	-0.598475	-0.0652032	0.12347	0.140144		0.999572	NA	NA	0.863393		0.237044	0.933202	1.79567	1.90305	2.91422	3.75386		0.793452	0.174433	0.00597074	0.150085	0.00575975	0.0002639		TAF9B	7.01635	2.16671	1.83645	2.23005	0	0	6.25406	2.97453	4.02991	6.92149	0	5.16315	9.98334	6.84942	5.59483	8.72541	6.81504	10.5333	16.7584	4.36758
DDHD1	DDHD1	ENSG00000100523	Q8NEL9	PA-PLA1	0.452584	-0.280125	0.324737	0.140031		0.999572	0.733183	0.605255	0.79576		1.95414	3.52802	4.54281	0.493338	2.87543	3.6182		0.00881199	9.77278e-08	2.4627e-12	0.587127	3.30309e-07	4.52006e-11		DDHD1	0.779595	3.61118	0	2.23005	3.22077	6.24294	13.4015	3.96604	4.02991	4.61433	5.57379	6.02368	27.9534	16.4386	21.5801	25.2068	39.7544	24.3076	49.2895	38.4347
SUPT6H	SUPT6H	ENSG00000109111	Q7KZ85	SPT6	0.278736	-0.556061	-0.385971	0.13989		0.999572	NA	NA	0.80705		1.68103	3.30942	4.40946	0.0320687	1.9355	3.74476		0.0260066	4.75751e-07	6.59236e-12	0.986218	0.00382237	1.962e-09		SUPT6H	0.779595	0.722237	3.6729	5.20344	1.61038	2.08098	6.25406	3.96604	7.25384	3.07622	5.57379	0.860525	18.9684	14.3838	23.1786	13.5729	10.2226	13.7743	37.4601	49.7904
UTP18	UTP18	ENSG00000011260	Q9Y5J1	CGI-48	-0.179736	-0.49651	0.234345	0.139856		0.999572	0.470897	NA	0.81539		1.01927	1.49629	2.52047	0.702707	2.13535	2.97326		0.0553008	0.00124009	9.44306e-09	0.424573	0.000424456	3.51842e-07		UTP18	3.89797	8.66684	5.50935	5.20344	2.41558	7.28343	16.0819	8.92358	12.8957	6.92149	2.78689	14.6289	27.9534	12.329	14.3867	31.0237	20.4451	17.0153	27.6021	39.3082
HNRNPC	HNRNPC	ENSG00000092199	P07910	C1	0.0560541	-0.122188	-0.0222276	0.139848		0.999572	0.699509	0.960413	0.384289		0.752553	2.29225	3.43287	0.571757	2.21581	3.51906		2.55091e-05	1.12287e-54	1.5254e-128	0.0118751	4.57534e-39	1.55683e-101		HNRNPC	53.0124	47.6676	48.6659	48.3177	50.7271	58.2674	83.983	90.2273	79.7922	64.6006	81.7489	86.9131	259.567	226.716	252.567	258.854	216.945	251.178	560.915	507.513
CREB1	CREB1	ENSG00000118260	B7Z5C6	CREB	0.340048	-0.567231	0.181227	0.139839		0.999572	0.416847	NA	0.821877		1.83832	2.53375	3.40112	0.429419	2.09645	2.86378		0.00355347	7.08763e-06	4.83515e-10	0.63908	0.000258709	2.36049e-07		CREB1	3.89797	1.44447	2.75468	4.46009	4.83115	4.16196	6.25406	11.8981	12.8957	8.4596	5.57379	4.30263	20.965	14.3838	15.9852	20.3593	15.9018	24.3076	33.5169	34.9406
SNX18	SNX18	ENSG00000178996	Q96RF0	SH3PX2	0.261758	-0.517577	-0.184922	0.139332		0.999572	NA	NA	0.862255		1.38564	1.73804	2.68643	-0.133118	0.563501	2.10206		0.103266	0.0205657	0.000201025	0.936935	0.58284	0.021821		SNX18	0	3.61118	1.83645	3.71674	0.805192	5.20245	2.68031	6.94056	6.44786	3.07622	5.57379	0	4.99167	8.2193	7.19335	9.6949	0	4.86152	9.85791	9.60867
MPC2	MPC2	ENSG00000143158	A0A024R8Z5	BRP44	0.0222271	-0.213352	-0.0350017	0.139134		0.999572	0.804474	NA	0.856627		1.35534	2.03727	2.76176	1.00152	1.90469	2.85984		0.0710743	0.0018486	1.3136e-05	0.334135	0.0123716	8.32262e-05		MPC2	3.11838	2.16671	1.83645	3.71674	1.61038	2.08098	9.8278	7.93207	2.41795	5.38338	5.57379	5.16315	12.9783	13.0139	6.39409	9.6949	9.08672	12.1538	23.659	17.4703
KIF4A	KIF4A	ENSG00000090889	O95239	KIF4	0.130566	-0.311035	-0.367907	0.137839		0.999572	0.692714	NA	0.844112		1.5357	2.96801	3.3438	0.824749	2.1307	3.17796		0.0208146	2.16022e-07	2.65983e-09	0.403661	0.00209489	1.62598e-06		KIF4A	4.67757	1.44447	1.83645	2.23005	5.63634	2.08098	7.14749	10.9066	7.25384	3.84527	3.71586	11.1868	17.97	21.9181	28.7734	15.5118	22.7168	10.5333	44.3606	19.2173
CCDC59	CCDC59	ENSG00000133773	Q9P031	BR22	-0.0953489	0.136884	-0.044856	0.137783		0.999572	0.862811	0.961389	0.752815		1.54508	3.25694	4.48862	1.9026	3.38511	4.81506		0.00840649	6.08584e-11	1.75729e-20	0.00718872	6.27175e-09	1.55079e-17		CCDC59	2.33878	2.16671	4.59113	1.4867	4.02596	2.08098	8.04093	11.8981	8.05982	11.5358	12.0765	7.74473	37.9367	28.7676	26.3756	29.0847	28.396	31.5998	70.9769	82.1105
SERPINB1	SERPINB1	ENSG00000021355	P30740	EI	-0.121508	0.146001	-0.0693328	0.137711		0.999572	0.786087	0.936983	0.788816		-0.0891256	0.308582	0.973782	0.206264	0.36229	1.26697		0.814167	0.287367	0.000322763	0.738975	0.389012	0.00094208		SERPINB1	27.2858	27.445	23.8739	14.867	25.7661	32.2552	20.549	21.8132	31.4333	24.6097	22.2952	36.1421	31.9467	28.7676	37.5653	40.7186	21.5809	29.9793	39.4316	56.7785
CCNC	CCNC	ENSG00000112237	P24863	CycC	0.735811	-0.462394	0.177763	0.13767		0.999572	0.269262	0.712486	0.70633		1.59471	2.33211	3.1532	0.201091	1.62969	2.39694		1.94221e-07	4.6994e-17	1.18695e-31	0.689834	8.36335e-08	3.95212e-16		CCNC	11.6939	13.0003	15.6098	31.2207	26.5713	16.6478	50.0324	29.7453	42.717	34.6074	31.5848	20.6526	67.8867	64.3845	73.532	83.3762	64.7428	87.5073	138.011	97.8338
TMEM237	TMEM237	ENSG00000155755	Q96Q45	ALS2CR4	0.0414768	0.144545	0.125947	0.136875		0.999572	NA	NA	0.863648		1.03672	1.78198	2.84164	1.12104	1.89352	2.83265		0.260049	0.0214885	0.000137304	0.380818	0.0455963	0.00176936		TMEM237	1.55919	2.16671	0.918225	1.4867	0.805192	3.12147	3.57375	3.96604	3.22393	2.30716	1.85793	8.60525	6.98834	8.2193	3.19705	0.96949	11.3584	10.5333	13.8011	8.73516
SLC7A6OS	SLC7A6OS	ENSG00000103061	Q96CW6	SLC7A6OS	-0.238284	-0.844736	-0.224973	0.136782		0.999572	0.184363	0.719451	0.772698		2.77572	4.25446	5.13854	2.77972	5.02002	6.31465		3.69323e-05	7.0062e-12	4.64845e-17	0.0145932	5.95402e-07	2.64999e-10		SLC7A6OS	0	1.44447	3.6729	0.743349	0.805192	0	12.5081	17.8472	9.67178	4.61433	8.36068	6.02368	47.92	30.8224	33.569	27.1457	30.6677	34.0306	73.9343	65.5137
NPEPPS	NPEPPS	ENSG00000141279	B7Z899	AAP-S	0.17987	-0.525859	0.00703302	0.13663		0.999572	0.258779	0.993862	0.660863		2.26321	3.41335	4.41059	1.42444	3.15869	4.29058		4.57757e-10	1.36725e-24	1.19301e-41	0.00123865	9.58685e-19	1.03705e-34		NPEPPS	10.1347	5.77789	5.50935	10.4069	7.24673	8.32392	39.3112	23.7962	43.523	34.6074	14.8634	21.5131	85.8567	73.2888	81.5247	71.7423	81.7804	88.3175	193.215	134.521
CST7	CST7	ENSG00000077984	O76096	CMAP	0.173558	0.32408	0.0231442	0.135839		0.999572	0.685068	NA	NA		-0.294278	-0.169338	-0.000333583	-0.131923	-0.392451	-0.0304225		0.715547	0.796915	1	0.912375	0.618094	0.969133		CST7	10.9143	9.38908	0.918225	5.20344	6.44153	15.6073	7.14749	2.97453	7.25384	6.15243	13.9345	4.30263	5.99001	7.53436	5.59483	7.75592	5.6792	6.48202	6.90054	7.86164
SSFA2	SSFA2	NA	NA	NA	0.402947	-0.328948	0.393642	0.135368		0.999572	0.475785	0.193528	0.640491		2.28065	3.70178	4.59282	1.34905	3.54701	4.14707		3.22199e-10	3.63058e-29	1.67687e-45	0.000968435	1.12414e-27	9.68682e-38		SSFA2	4.67757	7.22237	8.26403	11.8936	7.24673	11.4454	30.3768	34.7028	36.2692	28.455	15.7924	34.421	99.8334	76.7135	97.5099	117.308	116.991	132.881	182.371	151.992
MICB	MICB	ENSG00000204516	B4DUT9	PERB11.2	0.391079	-1.02524	-0.387359	0.13535		0.999572	0.107537	0.472259	0.766184		2.19375	3.65723	4.79044	0.137203	2.38694	4.14535		0.000151802	1.50436e-12	2.8548e-21	0.886348	4.41096e-06	3.0734e-17		MICB	4.67757	2.88895	0	1.4867	7.24673	6.24294	9.8278	17.8472	12.8957	6.15243	6.50275	3.4421	47.92	28.0826	37.5653	31.0237	26.1243	23.4973	74.9201	100.454
ADM	ADM	ENSG00000148926	P35318	AM	-0.0382999	-0.641081	-0.229946	0.135068		0.999572	0.311673	0.714072	0.790294		3.55235	4.98795	5.83826	3.08625	5.00574	6.27764		3.50386e-05	1.04498e-09	6.50059e-13	0.00598924	6.36363e-07	3.34323e-10		ADM	1.55919	0.722237	0	0	1.61038	0	8.93437	16.8557	15.3137	8.4596	6.50275	8.60525	45.9234	36.3019	30.3719	37.8101	24.9885	29.1691	85.7638	53.2845
XPNPEP3	XPNPEP3	ENSG00000196236	A0A087X0Z2	APP3	0.240385	-0.0928631	-0.0535591	0.134876		0.999572	0.928681	NA	0.856716		1.9923	2.89786	3.60315	1.11918	2.04004	2.98511		0.0164461	0.000100058	7.84076e-07	0.31861	0.0147971	0.000197976		XPNPEP3	0.779595	1.44447	1.83645	0.743349	0.805192	6.24294	6.25406	7.93207	4.83589	12.3049	2.78689	1.72105	13.9767	10.9591	11.1897	7.75592	11.3584	14.5845	21.6874	10.4822
DBNDD2,SYS1-DBNDD2	DBNDD2,SYS1-DBNDD2	NA	NA	NA	1.12678	0.0304077	-0.567675	0.13474		0.999572	NA	NA	0.83391		1.29662	3.72408	4.16446	-0.774342	0.816255	2.20168		0.103091	2.22946e-08	2.11059e-10	0.34562	0.143614	1.30578e-05		DBNDD2,SYS1-DBNDD2	2.33878	1.44447	0.918225	7.43349	6.44153	10.4049	2.68031	2.97453	7.25384	4.61433	4.64482	4.30263	24.9584	22.6031	27.1749	12.6034	20.4451	10.5333	30.5595	48.0434
BMI1	BMI1	ENSG00000168283	P35226	FLVI2/BMI1	0.220303	-0.414122	0.300896	0.134634		0.999572	0.469608	0.486353	0.71523		1.46224	2.89608	3.77794	0.662595	2.91197	3.5944		0.000356986	1.26008e-16	1.33491e-28	0.226332	1.63927e-15	1.89377e-23		BMI1	8.57554	4.33342	8.26403	8.17684	7.24673	11.4454	15.1884	15.8641	27.4034	13.843	10.2186	18.071	46.9217	51.3706	62.3424	77.5592	62.4712	64.8202	95.6217	105.695
WEE1	WEE1	ENSG00000166483	P30291	WEE1A	0.276264	-0.806602	0.54581	0.133734		0.999572	0.059385	0.0352149	0.571943		2.69922	4.12623	5.45155	1.37989	4.27085	5.14557		4.56757e-12	3.69336e-30	3.07745e-53	0.00214432	4.02803e-35	4.32506e-51		WEE1	6.23676	6.50013	1.83645	10.4069	4.02596	6.24294	35.7375	27.7623	40.2991	23.0716	15.7924	17.2105	97.8368	96.5768	87.9187	150.271	155.61	121.538	251.377	238.47
TTC32	TTC32	ENSG00000183891	Q5I0X7	TTC32	0.00420194	0.114991	-0.547533	0.133278		0.999572	NA	NA	0.843104		0.988282	3.44428	4.31604	1.11673	2.50596	4.37208		0.264896	1.57001e-06	8.38367e-10	0.34063	0.00354629	1.06718e-07		TTC32	2.33878	0.722237	0.918225	0.743349	3.22077	0	2.68031	2.97453	3.22393	3.07622	6.50275	0.860525	14.975	17.8085	19.1823	12.6034	7.95088	8.10253	44.3606	25.332
RAD52	RAD52	ENSG00000002016	P43351	RAD52	0.747143	0.413119	-0.0679997	0.132384		0.999572	0.600139	NA	NA		0.952369	0.718779	0.863658	0.174032	-0.786661	-0.184544		0.282689	0.361158	0.274683	0.891221	0.359637	0.822689		RAD52	1.55919	4.33342	1.83645	6.69014	5.63634	9.36441	8.04093	4.95755	3.22393	3.84527	13.9345	6.8842	2.995	4.79459	5.59483	3.87796	1.13584	6.48202	6.90054	2.62055
SATB2	SATB2	ENSG00000119042	A0A024R3U6	GLSS	0.223512	-0.713122	0.208638	0.132215		0.999572	0.149202	0.696081	0.724139		2.90064	3.86206	5.00387	1.65498	3.63953	4.67789		1.38184e-09	8.36822e-18	7.14093e-30	0.00558139	4.75148e-14	4.91582e-23		SATB2	5.45716	2.16671	2.75468	0	8.85711	6.24294	39.3112	25.7792	20.1495	23.0716	13.0055	12.0474	54.9084	61.6448	48.7549	88.2236	48.8411	59.1484	149.84	108.316
DMWD	DMWD	ENSG00000185800	Q09019	D19S593E	0.200762	-0.255133	-0.0482748	0.132076		0.999572	NA	NA	NA		1.62276	1.6401	1.79076	0.690069	0.936101	1.46035		0.0762013	0.0463075	0.0280444	0.603418	0.325871	0.10519		DMWD	2.33878	0.722237	1.83645	2.9734	2.41558	2.08098	3.57375	5.94906	7.25384	2.30716	3.71586	6.8842	2.995	10.2741	3.19705	5.81694	1.13584	8.10253	4.92895	6.11461
CENPK	CENPK	ENSG00000123219	Q9BS16	AF5alpha	0.117565	-0.337546	-0.436953	0.130658		0.999572	NA	NA	0.864425		1.13305	2.59449	3.11438	0.136811	1.31267	2.81319		0.192744	0.000363466	1.21e-05	0.935212	0.188186	0.00251363		CENPK	2.33878	2.16671	0	1.4867	0	5.20245	3.57375	2.97453	4.83589	0.769054	6.50275	0	5.99001	14.3838	11.9889	8.72541	2.27168	6.48202	17.7442	13.9763
NFE2L2	NFE2L2	ENSG00000116044	Q16236	HEBP1	-0.0756519	-0.480332	0.419831	0.129855		0.999572	0.485662	0.113762	0.599944		2.61947	3.93036	4.91863	2.16328	4.55021	5.23977		5.20525e-08	2.31707e-18	1.09297e-28	2.22485e-07	1.10642e-35	2.67838e-47		NFE2L2	10.1347	6.50013	4.59113	2.9734	9.6623	7.28343	71.4749	19.8302	49.1649	26.1478	24.1531	41.3052	123.793	106.166	124.685	183.234	134.029	166.102	233.632	246.331
RTTN	RTTN	ENSG00000176225	Q86VV8	MSSP	0.195539	-0.76492	0.294126	0.129199		0.999572	NA	NA	0.864916		1.13947	1.53621	2.24714	-0.396567	1.59266	1.97232		0.0991327	0.0108036	0.000104609	0.759095	0.0450996	0.00992039		RTTN	5.45716	1.44447	2.75468	7.43349	3.22077	2.08098	10.7212	5.94906	5.64187	0	4.64482	5.16315	7.98667	11.644	9.59114	25.2068	5.6792	11.3435	18.73	13.1027
CHORDC1	CHORDC1	ENSG00000110172	Q9UHD1	CHP1	0.284453	-0.165879	0.0316185	0.128783		0.999572	0.85615	NA	0.829062		2.89596	4.11541	5.34493	1.45261	2.92031	4.2471		0.00509885	2.46239e-05	4.42126e-08	0.133226	8.19897e-05	3.00767e-09		CHORDC1	0.779595	0.722237	0	0.743349	0	5.20245	5.36062	10.9066	3.22393	3.84527	5.57379	6.8842	9.98334	13.0139	21.5801	15.5118	14.7659	16.2051	36.4743	33.1936
PDS5A	PDS5A	ENSG00000121892	G1UI16	PIG54	0.0743198	-0.554079	0.0547001	0.128675		0.999572	0.296289	0.936499	0.724139		1.35637	2.8018	3.61092	0.62472	2.74806	3.62704		0.000371566	3.95284e-18	1.56638e-30	0.259486	7.38439e-14	5.4706e-24		PDS5A	3.89797	10.8336	10.1005	8.17684	11.2727	7.28343	24.1228	21.8132	19.3436	16.9192	8.36068	16.35	57.9034	53.4255	67.138	58.1694	64.7428	64.0099	102.522	97.8338
SOS1	SOS1	ENSG00000115904	Q07889	GF1	0.109953	-0.0120862	-0.041234	0.127272		0.999572	0.991982	NA	0.853657		1.76739	2.99022	3.42284	1.47887	2.65699	3.28933		0.0115909	1.15049e-06	1.37682e-08	0.0980538	0.000146043	1.36984e-06		SOS1	1.55919	4.33342	0	0.743349	4.02596	3.12147	8.04093	4.95755	10.4778	3.07622	13.0055	7.74473	20.965	13.6988	22.3793	20.3593	18.1734	16.2051	24.6448	24.4584
PLEC	PLEC	ENSG00000178209	Q15149	EBS1	-0.187469	-0.450084	0.122318	0.126976		0.999572	0.132552	0.808522	0.751866		0.614753	0.544747	0.709423	0.354758	0.88336	1.05198		0.00471575	0.00664872	0.000330118	0.31301	0.00056985	3.65234e-05		PLEC	49.8941	61.3901	51.4206	52.7778	44.2855	44.7411	100.958	77.3377	73.3444	60.7553	72.4593	49.0499	67.8867	84.9328	84.7217	72.7118	101.09	89.938	104.494	80.3635
EPC2	EPC2	ENSG00000135999	Q52LR7	EPC-LIKE	-0.0498593	-1.2025	0.0795713	0.126735		0.999572	0.0955963	0.924953	0.783454		3.1051	4.38729	5.79766	1.72657	4.8104	6.23715		0.000352044	7.89995e-08	1.00742e-12	0.159848	2.44498e-06	7.50787e-10		EPC2	0.779595	0.722237	0.918225	0	1.61038	0	7.14749	8.92358	12.8957	5.38338	0.928965	1.72105	24.9584	25.3428	21.5801	19.3898	22.7168	34.8409	69.9912	57.652
HSBP1	HSBP1	ENSG00000230989	O75506	NPC-A-13	0.38376	-0.101648	0.0538575	0.126725		0.999572	0.895929	0.9554	0.81539		0.720871	1.35341	2.37774	0.0996953	0.911381	2.00527		0.116106	0.000467887	6.6254e-11	0.894885	0.0397895	1.07383e-06		HSBP1	11.6939	7.9446	6.42758	13.3803	12.0779	12.4859	16.9753	18.8387	8.8658	15.3811	17.6503	7.74473	20.965	21.9181	25.5764	25.2068	22.7168	24.3076	50.2753	52.411
RABGAP1	RABGAP1	ENSG00000011454	Q9Y3P9	GAPCENA	-0.311916	-0.190946	0.104904	0.126297		0.999572	0.692091	0.867205	0.757379		1.03354	1.89273	2.84585	1.2333	2.41041	3.37284		0.00114828	3.94567e-12	9.41938e-28	0.0067351	6.34949e-11	4.59089e-21		RABGAP1	18.7103	14.4447	10.1005	11.1502	11.2727	10.4049	31.2703	30.7368	29.0154	28.455	29.7269	20.6526	44.925	58.22	60.7439	69.8033	56.792	53.4767	103.508	102.201
DCTN5	DCTN5	ENSG00000166847	Q9BTE1	DCTN5	-0.063481	0.153079	-0.437629	0.126189		0.999572	0.858397	0.447881	0.803019		0.813185	2.73607	3.60106	1.12447	2.2539	3.82818		0.158778	1.13885e-09	1.41874e-16	0.1509	0.000126111	5.7439e-12		DCTN5	7.01635	2.88895	2.75468	2.9734	6.44153	2.08098	12.5081	5.94906	4.83589	10.7668	4.64482	11.1868	31.9467	29.4525	28.7734	27.1457	11.3584	21.0666	56.1901	49.7904
CAPZB	CAPZB	ENSG00000077549	P47756	CAPB	-0.368255	-0.350292	-0.0100018	0.125157		0.999572	0.394729	0.989268	0.72562		1.24681	1.94173	2.64031	1.33831	2.3967	3.23406		1.2948e-05	2.41085e-14	8.62198e-27	0.000627936	2.99674e-13	6.84829e-24		CAPZB	17.1511	18.7782	15.6098	11.1502	11.2727	15.6073	31.2703	47.5924	45.941	26.1478	31.5848	38.7236	75.8734	68.4942	58.3461	69.8033	76.1012	56.7177	120.266	103.948
DDX55	DDX55	ENSG00000111364	A0A024RBS0	DDX55	-0.317746	-0.525946	0.103926	0.125115		0.999572	0.507643	NA	0.855604		0.382584	1.62316	2.4852	0.236053	2.38692	3.24553		0.580266	0.00192578	7.28891e-07	0.830953	0.000247957	2.455e-07		DDX55	7.01635	7.22237	1.83645	2.23005	2.41558	6.24294	5.36062	3.96604	12.0897	7.69054	0.928965	3.4421	23.96	13.0139	16.7845	26.1762	15.9018	17.0153	49.2895	17.4703
ATAD2	ATAD2	ENSG00000156802	A0A024R9G7	ANCCA	0.0201748	-0.0120556	0.0175602	0.125054		0.999572	0.983171	0.966857	0.440535		0.114304	0.315758	0.827345	0.0849541	0.315782	0.932496		0.427235	0.00877228	8.04313e-13	0.749492	0.0713792	1.40158e-08		ATAD2	347.699	299.728	284.65	297.34	321.272	333.997	390.432	345.045	280.482	334.539	254.536	418.215	408.319	358.909	398.831	461.477	312.356	407.557	543.171	582.635
PAPSS2	PAPSS2	ENSG00000198682	O95340	ATPSK2	0.437046	0.0875855	0.102309	0.124663		0.999572	NA	NA	0.877048		1.64153	2.30651	3.01486	0.622458	1.33006	2.01666		0.0669342	0.0036305	9.79114e-05	0.588547	0.0969825	0.00810453		PAPSS2	2.33878	0.722237	0.918225	3.71674	4.02596	2.08098	3.57375	7.93207	3.22393	7.69054	6.50275	1.72105	7.98667	8.90424	6.39409	12.6034	3.40752	10.5333	11.8295	7.86164
DPAGT1	DPAGT1	ENSG00000172269	A0A024R3H8	ALG7	0.0277318	-0.151248	0.0550686	0.124651		0.999572	0.608202	0.911946	0.744403		0.0623648	0.0463517	0.00590509	-0.117808	0.0874831	0.116126		0.756459	0.778227	0.976039	0.74067	0.727791	0.619541		DPAGT1	106.025	103.28	97.3319	121.909	107.091	83.2392	112.573	100.142	108.808	116.127	75.2462	96.3788	117.803	98.6316	103.105	113.43	115.856	104.523	114.352	101.328
NCBP1	NCBP1	ENSG00000136937	A0A024R179	CBP80	0.335458	-0.325526	-0.0862963	0.124139		0.999572	0.682343	NA	0.842687		0.458383	1.71448	2.68212	-0.515581	1.02569	2.25078		0.467344	0.00037946	5.48806e-09	0.576648	0.0907997	6.0105e-05		NCBP1	10.9143	2.16671	2.75468	5.94679	9.6623	8.32392	9.8278	6.94056	5.64187	3.07622	6.50275	6.8842	17.97	15.0687	21.5801	24.2373	4.54336	20.2563	38.4458	27.9525
ATG14	ATG14	ENSG00000126775	Q6ZNE5	ATG14L	0.0741518	0.148005	-0.405862	0.123853		0.999572	NA	NA	0.865785		1.91828	3.60925	4.71494	1.45092	2.02281	4.05138		0.0771762	0.000333133	2.63136e-06	0.268921	0.0466233	3.0464e-05		ATG14	1.55919	0	0	2.9734	0	0	2.68031	2.97453	3.22393	3.84527	0	6.8842	8.98501	4.79459	16.7845	5.81694	3.40752	7.29227	23.659	21.8379
ITSN2	ITSN2	ENSG00000198399	A6H8W8	PRO2015	0.139682	-0.143657	0.175252	0.122865		0.999572	NA	NA	0.85557		2.5976	3.97589	5.06851	1.6178	3.45989	4.43679		0.0127108	4.98346e-05	2.23655e-07	0.134125	3.90749e-05	6.84249e-08		ITSN2	0.779595	0.722237	0	0	1.61038	2.08098	4.46718	2.97453	7.25384	3.84527	4.64482	4.30263	9.98334	14.3838	15.186	18.4203	12.4942	17.0153	25.6306	26.2055
SCAPER	SCAPER	ENSG00000140386	Q9BY12	IDDRP	-0.311158	-0.551673	0.648734	0.122861		0.999572	0.482587	NA	0.870575		1.93507	2.04833	3.28877	2.34288	4.23101	4.63234		0.0092825	0.00250982	4.27405e-07	0.0712295	0.000127895	1.87197e-05		SCAPER	1.55919	2.16671	1.83645	0.743349	0.805192	0	11.6147	4.95755	7.25384	4.61433	0	8.60525	8.98501	8.2193	8.79187	22.2983	14.7659	16.2051	21.6874	15.7233
MBOAT7	MBOAT7	ENSG00000125505	Q96N66	BB1	-0.754901	-0.10011	-0.176246	0.122756		0.999572	NA	NA	0.877048		-0.277013	0.636566	1.30307	1.11566	1.8326	2.99532		0.713183	0.256386	0.0141961	0.375284	0.0496184	0.000750794		MBOAT7	5.45716	7.9446	3.6729	1.4867	0.805192	3.12147	7.14749	2.97453	4.02991	3.07622	0.928965	8.60525	9.98334	9.58918	7.99261	11.6339	3.40752	6.48202	10.8437	19.2173
CLOCK	CLOCK	ENSG00000134852	O15516	KAT13D	-0.280074	-0.456832	-0.26109	0.122491		0.999572	0.207864	0.498397	0.680962		1.77042	2.46024	3.2607	1.6234	2.50876	3.71506		1.72328e-11	5.03425e-24	3.83714e-43	1.165e-05	1.62411e-14	7.31334e-32		CLOCK	21.0491	10.8336	19.2827	14.867	17.7142	6.24294	62.5406	64.4481	49.1649	56.141	29.7269	38.7236	96.8384	82.8779	103.904	72.7118	90.8672	70.492	178.428	171.209
C1orf52	C1orf52	ENSG00000162642	Q8N6N3	gm117	-0.0198506	-0.286238	-0.165199	0.122225		0.999572	NA	0.827461	0.818263		1.57004	3.58731	4.50982	1.24458	3.45786	4.72589		0.0267814	2.94671e-09	2.71513e-14	0.198856	1.13036e-06	8.10945e-12		C1orf52	2.33878	2.16671	0.918225	1.4867	0.805192	3.12147	6.25406	2.97453	8.8658	3.84527	5.57379	4.30263	28.9517	24.6579	23.9778	14.5424	30.6677	21.8768	57.1759	43.6758
HIF1AN	HIF1AN	ENSG00000166135	Q9NWT6	FIH1	0.548416	-1.15872	0.0240881	0.122104		0.999572	0.0981323	NA	0.869454		1.71835	1.53352	2.45464	-0.83644	0.619376	1.64466		0.00727142	0.00951797	1.34835e-05	0.393705	0.362723	0.00803195		HIF1AN	3.89797	3.61118	1.83645	6.69014	6.44153	6.24294	14.295	5.94906	12.8957	1.53811	7.43172	1.72105	11.98	9.58918	7.99261	10.6644	9.08672	10.5333	21.6874	13.1027
PLEKHA2	PLEKHA2	ENSG00000169499	A8K727	TAPP2	0.294237	-0.165658	0.336917	0.122035		0.999572	0.853152	NA	0.871219		1.08821	1.57878	2.56037	0.264826	1.50618	2.09933		0.130449	0.011049	1.54224e-05	0.809155	0.0257172	0.00120441		PLEKHA2	5.45716	1.44447	1.83645	1.4867	6.44153	6.24294	7.14749	7.93207	4.83589	6.92149	4.64482	5.16315	7.98667	10.9591	8.79187	17.4508	13.6301	10.5333	24.6448	12.2292
CDH17	CDH17	ENSG00000079112	Q12864	CDH16	0.347811	-0.28172	0.33407	0.121713		0.999572	0.651817	0.455146	0.772696		3.01712	4.59881	5.37418	1.7781	4.06807	4.58802		4.3522e-06	5.73042e-14	6.67466e-19	0.00383505	1.99866e-16	8.82513e-21		CDH17	1.55919	0	3.6729	2.9734	4.02596	3.12147	20.549	11.8981	14.5077	10.7668	13.0055	13.7684	52.9117	39.0417	51.1527	53.322	65.8787	67.251	93.6501	70.7548
DCLRE1C	DCLRE1C	ENSG00000152457	Q96SD1	A-SCID	-0.0746212	-0.0108955	0.513033	0.121549		0.999572	0.992705	0.352964	0.838591		2.23417	3.49985	4.63874	2.41666	4.37967	4.97108		0.0043398	7.99756e-07	2.67197e-11	0.0107632	4.88491e-08	3.315e-10		DCLRE1C	0.779595	0	3.6729	2.9734	0	0	8.04093	4.95755	9.67178	8.4596	3.71586	10.3263	9.98334	19.8633	25.5764	32.9627	32.9393	25.9281	54.2185	29.6995
AKAP17A	AKAP17A	ENSG00000197976	Q02040	721P	0.341724	-0.536815	0.337114	0.121019		0.999572	0.416847	0.559748	0.812821		2.46867	3.61486	4.62223	0.955486	3.17072	3.87738		0.000162251	1.25338e-09	2.38778e-15	0.225381	9.54557e-09	7.91075e-13		AKAP17A	3.89797	0.722237	0.918225	5.94679	0.805192	4.16196	14.295	10.9066	10.4778	4.61433	9.28965	8.60525	20.965	26.0278	31.9705	45.566	31.8035	29.9793	53.2327	54.158
ATG3	ATG3	ENSG00000144848	Q9NT62	APG3	0.023976	-0.328455	0.127293	0.120907		0.999572	0.395655	0.834887	0.814911		0.186276	0.195924	0.754001	-0.18826	0.318428	0.864348		0.500494	0.402639	0.000566608	0.735957	0.394693	0.0128401		ATG3	45.2165	37.5563	51.4206	44.6009	43.4804	48.903	50.9259	52.55	49.1649	39.9908	26.011	53.3526	55.9067	42.4664	55.9483	41.6881	59.0636	69.6817	85.7638	59.3991
ZNF280D	ZNF280D	ENSG00000137871	Q6N043	SUHW4	-0.530482	-0.0666768	0.525229	0.120635		0.999572	0.935178	NA	0.852576		-0.332611	-0.39485	0.797238	0.260978	1.01101	1.6018		0.451206	0.295079	0.0182577	0.744079	0.0482818	0.00104312		ZNF280D	23.3878	15.167	16.5281	9.66354	15.2986	9.36441	15.1884	15.8641	12.8957	16.9192	18.5793	6.02368	9.98334	13.0139	18.383	29.0847	17.0376	24.3076	27.6021	32.3201
EIF2AK3	EIF2AK3	ENSG00000172071	E7ER02	PEK	0.10738	-0.431638	0.0779865	0.12046		0.999572	0.601834	NA	0.871215		3.51002	4.24166	5.07973	1.94168	3.43499	4.2772		0.00157043	5.74405e-05	1.62567e-06	0.107243	0.000443058	7.89923e-06		EIF2AK3	0	0	0.918225	0.743349	0.805192	1.04049	3.57375	3.96604	12.8957	2.30716	8.36068	2.58158	15.9733	12.329	7.19335	18.4203	12.4942	8.10253	26.6164	17.4703
MKKS	MKKS	ENSG00000125863	B7Z3W9	BBS6	0.0924187	-0.457131	0.0920147	0.120233		0.999572	NA	NA	NA		0.919046	1.05099	1.84383	-0.0713457	0.996245	1.75359		0.289437	0.159734	0.00994226	0.971063	0.302574	0.0528182		MKKS	3.89797	1.44447	1.83645	0.743349	4.83115	3.12147	4.46718	6.94056	3.22393	6.15243	0	1.72105	2.995	6.16448	6.39409	9.6949	5.6792	3.24101	11.8295	11.3557
NSRP1	NSRP1	ENSG00000126653	A0A024QZ33	CCDC55	0.334327	-0.283544	0.392436	0.119848		0.999572	0.518108	0.247605	0.658569		3.20037	4.21833	5.69905	1.80259	3.55625	4.73076		2.82454e-13	3.433e-24	2.89407e-44	1.05418e-05	2.95759e-24	3.31167e-43		NSRP1	3.89797	0	8.26403	11.1502	4.02596	10.4049	32.1637	39.6604	41.1051	20.7645	31.5848	39.5842	92.8451	64.3845	74.3313	101.796	94.2747	114.246	223.775	203.529
PPA1	PPA1	ENSG00000180817	Q15181	HEL-S-66p	0.290578	0.108531	-0.0369495	0.119478		0.999572	0.827846	0.960922	0.765584		0.302362	1.05887	1.61437	0.0902578	0.694818	1.42036		0.327388	1.98949e-05	1.45813e-11	0.855746	0.0232858	9.72133e-07		PPA1	29.6246	36.1118	30.3014	31.964	37.844	53.065	33.9506	26.7707	57.2247	33.8384	53.88	42.1657	73.8767	58.22	71.1343	49.444	71.5579	76.1637	119.281	92.5927
MLF2	MLF2	ENSG00000089693	A8K1F4	NTN4	0.292641	-0.295635	0.101575	0.118152		0.999572	0.625676	0.880511	0.779398		1.09969	2.27261	3.17902	0.370814	1.99823	2.90482		0.00422268	2.40912e-12	2.60519e-24	0.547826	3.81653e-07	2.00822e-14		MLF2	11.6939	8.66684	8.26403	14.1236	11.2727	12.4859	23.2293	13.8811	24.9854	20.7645	6.50275	21.5131	46.9217	52.7405	42.3609	39.7491	62.4712	53.4767	105.48	75.9959
FAM3C	FAM3C	ENSG00000196937	Q92520	GS3786	0.218283	-0.286712	-0.501409	0.117799		0.999572	0.65507	0.345779	0.811183		0.485852	1.69721	2.46257	-0.141114	0.758265	2.29379		0.268461	7.16818e-07	6.10445e-14	0.848066	0.0896823	1.11775e-08		FAM3C	8.57554	10.1113	12.8552	11.1502	11.2727	16.6478	10.7212	12.8896	20.1495	10.7668	11.1476	12.9079	37.9367	38.3567	27.1749	14.5424	21.5809	29.1691	51.2611	63.7667
IST1	IST1	ENSG00000182149	P53990	CHMP8	-0.496161	-0.331121	-0.0783979	0.117663		0.999572	0.612882	0.911946	0.761647		1.71395	3.47286	4.53817	2.41915	4.46852	5.74633		0.000599525	4.99291e-16	1.9827e-27	0.00155963	8.26227e-12	4.30681e-19		IST1	2.33878	2.88895	7.3458	2.9734	1.61038	0	13.4015	15.8641	12.8957	13.0739	5.57379	12.9079	54.9084	51.3706	37.5653	38.7796	56.792	40.5126	92.6643	92.5927
TYK2	TYK2	ENSG00000105397	A0A024R7E4	IMD35	-0.122501	-0.796177	0.199435	0.117007		0.999572	NA	NA	NA		0.475696	1.13406	2.07552	-0.737453	1.89435	2.5305		0.618966	0.130702	0.00376016	0.61838	0.0413586	0.00449449		TYK2	3.11838	1.44447	3.6729	0.743349	0.805192	5.20245	3.57375	4.95755	3.22393	2.30716	0.928965	0	13.9767	3.42471	2.39778	3.87796	15.9018	7.29227	13.8011	17.4703
CAMLG	CAMLG	ENSG00000164615	P49069	CAML	-0.209217	-0.179866	-0.0457869	0.116051		0.999572	0.821372	NA	0.855268		1.44019	2.01258	3.19243	1.73072	2.44105	3.81637		0.0175658	0.000169794	3.84237e-10	0.0411109	0.000432222	8.76249e-09		CAMLG	3.11838	4.33342	2.75468	1.4867	0.805192	5.20245	12.5081	12.8896	4.83589	6.92149	6.50275	12.0474	11.98	19.8633	11.9889	12.6034	17.0376	12.964	34.5027	29.6995
DNAJC11	DNAJC11	ENSG00000007923	Q9NVH1	dJ126A5.1	0.000588773	0.617849	-0.0539507	0.115764		0.999572	0.2778	0.9554	0.838484		-0.284345	0.763572	1.62385	0.417809	0.690771	1.73789		0.541858	0.0287175	7.16197e-07	0.500138	0.122705	2.44848e-05		DNAJC11	15.5919	10.1113	20.201	17.097	12.8831	15.6073	16.9753	4.95755	14.5077	26.1478	15.7924	18.9316	29.95	22.6031	25.5764	32.9627	23.8526	17.8256	44.3606	45.4228
TMEM185B	TMEM185B	ENSG00000226479	Q9H7F4	FAM11B	0.187775	-1.11579	0.0105116	0.115699		0.999572	NA	NA	0.871215		2.88429	3.27755	4.34033	0.331641	2.42047	3.56571		0.00191132	0.00014082	3.47501e-07	0.816021	0.00582583	2.34158e-05		TMEM185B	0	0.722237	1.83645	0	3.22077	2.08098	3.57375	13.8811	7.25384	3.07622	3.71586	0	9.98334	12.329	9.59114	5.81694	19.3093	8.10253	20.7016	20.9644
TP53BP1	TP53BP1	ENSG00000067369	Q12888	53BP1	-0.209978	-0.247148	-0.106118	0.115677		0.999572	0.749139	NA	0.866979		1.4752	2.28342	2.93129	1.69556	2.64865	3.56221		0.0189487	3.34315e-05	4.09472e-08	0.0842266	0.000769288	2.97542e-06		TP53BP1	5.45716	1.44447	2.75468	1.4867	0	5.20245	10.7212	7.93207	9.67178	3.07622	13.9345	6.02368	20.965	19.1784	10.3904	12.6034	22.7168	10.5333	23.659	33.1936
MASTL	MASTL	ENSG00000120539	Q96GX5	GREATWALL	0.600572	-0.0115609	-0.16844	0.115335		0.999572	NA	NA	0.850667		1.61413	3.86073	4.70197	0.139966	2.13157	3.32446		0.0456411	3.52007e-08	8.86693e-12	0.897064	0.000395675	6.69814e-09		MASTL	0.779595	2.88895	0	1.4867	6.44153	5.20245	4.46718	5.94906	4.02991	6.15243	1.85793	6.02368	15.9733	28.7676	24.7771	26.1762	15.9018	17.8256	44.3606	50.6639
POLR2I	POLR2I	ENSG00000105258	P36954	RPB9	-0.461456	-0.57573	-0.045943	0.114715		0.999572	NA	NA	0.890292		-0.0855419	0.835603	1.6454	-0.0161524	1.80209	2.87551		0.931697	0.220284	0.0112136	0.998137	0.0339207	0.000363429		POLR2I	6.23676	5.77789	0.918225	1.4867	2.41558	2.08098	4.46718	3.96604	4.02991	3.07622	0.928965	1.72105	5.99001	10.2741	7.99261	5.81694	10.2226	7.29227	14.7869	3.49406
CUL3	CUL3	ENSG00000036257	B7Z600	CUL-3	0.237825	-0.206157	-0.298996	0.114526		0.999572	0.762199	0.576918	0.7799		2.37017	4.01088	5.16559	1.58859	3.10613	4.74136		3.84379e-05	1.04129e-14	3.64906e-24	0.0152227	2.83491e-09	4.51132e-21		CUL3	0.779595	2.88895	3.6729	5.20344	1.61038	4.16196	14.295	11.8981	15.3137	16.1501	6.50275	12.0474	38.935	42.4664	49.5542	39.7491	34.0752	29.1691	92.6643	111.81
ANP32E	ANP32E	ENSG00000143401	Q9BTT0	LANP-L	0.217142	-0.967514	-0.0673088	0.114363		0.999572	0.129864	NA	0.869054		1.897	2.37189	3.19643	0.26555	1.84347	2.89036		0.00177103	1.58013e-05	1.84994e-09	0.793658	0.00228462	4.96705e-07		ANP32E	3.89797	2.88895	2.75468	5.20344	5.63634	2.08098	15.1884	12.8896	10.4778	4.61433	6.50275	5.16315	21.9634	19.1784	12.7882	15.5118	21.5809	13.7743	40.4174	39.3082
BRIX1	BRIX1	ENSG00000113460	Q8TDN6	BRIX	-0.225188	-0.510864	-0.144996	0.113792		0.999572	0.348202	0.788299	0.744403		2.24604	3.82283	4.7409	2.08214	4.07554	5.27602		5.07516e-07	1.72985e-21	2.70816e-33	0.000613001	1.38567e-15	6.55365e-26		BRIX1	6.23676	2.88895	3.6729	2.9734	4.02596	2.08098	23.2293	14.8726	25.7914	17.6882	8.36068	16.35	66.8884	66.4393	60.7439	54.2915	52.2486	66.4407	124.21	125.786
SLC2A4RG	SLC2A4RG	ENSG00000125520	Q9NR83	GEF	-0.0469936	-0.148416	-0.396895	0.113523		0.999572	0.869611	NA	0.889132		0.885054	1.93802	1.79486	0.782427	1.40053	2.03452		0.192473	0.000569213	0.00141435	0.457487	0.0657911	0.00510261		SLC2A4RG	6.23676	2.88895	1.83645	1.4867	4.83115	4.16196	7.14749	6.94056	7.25384	6.15243	2.78689	9.46578	13.9767	15.0687	15.9852	8.72541	12.4942	8.10253	12.8153	19.2173
ZMYM2	ZMYM2	ENSG00000121741	A0A024RDS3	FIM	0.121398	-0.300769	-0.32657	0.112627		0.999572	0.714212	NA	0.877048		0.969374	2.32871	2.91658	0.321178	1.59475	2.7933		0.156362	3.39028e-05	9.35489e-08	0.775598	0.0227397	2.24725e-05		ZMYM2	4.67757	3.61118	0.918225	1.4867	4.02596	6.24294	6.25406	5.94906	7.25384	3.84527	2.78689	7.74473	13.9767	17.1235	19.9815	9.6949	14.7659	12.1538	38.4458	17.4703
PRCP	PRCP	ENSG00000137509	B7Z7Q6	HUMPCP	-0.015901	0.0570959	-0.237817	0.1125		0.999572	0.954438	NA	NA		-0.0481626	-0.0941821	0.371993	0.045182	-0.53029	0.559813		0.952534	0.878661	0.535267	0.97421	0.47223	0.399744		PRCP	17.1511	5.05566	6.42758	4.46009	8.05192	16.6478	10.7212	2.97453	13.7017	5.38338	13.9345	10.3263	4.99167	10.2741	11.1897	5.81694	7.95088	5.67177	20.7016	8.73516
CARS	CARS	NA	NA	NA	0.0575821	-0.072533	-0.0156989	0.112402		0.999572	0.905587	0.983963	0.747118		0.73797	1.84384	2.98042	0.577821	1.74578	3.00803		0.0254319	9.3657e-12	3.35642e-31	0.208127	9.62918e-08	3.15468e-22		CARS	14.0327	12.278	19.2827	19.3271	14.4935	13.5264	28.59	24.7877	22.5675	26.9169	23.2241	21.5131	58.9017	45.2062	60.7439	66.8948	40.8902	54.2869	123.224	124.913
ZNF720	ZNF720	ENSG00000197302	Q7Z2F6	ZNF720	-0.104111	-0.263828	-0.0558233	0.112104		0.999572	0.731304	NA	0.880182		1.40822	2.18832	2.48324	1.32358	2.34192	2.85732		0.0308111	0.000122362	8.76248e-06	0.164664	0.00128796	5.45119e-05		ZNF720	1.55919	5.05566	2.75468	0.743349	3.22077	4.16196	14.295	7.93207	4.83589	7.69054	6.50275	6.8842	17.97	12.329	16.7845	11.6339	9.08672	22.6871	22.6732	17.4703
CINP	CINP	ENSG00000100865	Q9BW66	CINP	-0.0613888	0.473883	-0.133486	0.112079		0.999572	0.131205	0.801061	0.811941		-0.582002	-0.0362157	-0.0205646	-0.0188716	-0.111959	0.172897		0.0147756	0.868582	0.930054	0.97421	0.718893	0.5425		CINP	80.2982	84.5017	60.6029	64.6714	99.0386	52.0245	56.2865	40.6519	54.0008	83.0579	61.3117	68.842	67.8867	67.8092	85.521	76.5897	56.792	66.4407	59.1475	90.8456
CDKN1A	CDKN1A	ENSG00000124762	A0A024RCX5	CAP20	-0.112682	0.0979189	0.0840046	0.111848		0.999572	0.880925	0.909312	0.83391		2.26693	3.34853	3.79355	2.63374	3.69904	4.16574		1.46567e-05	1.73658e-12	4.74159e-16	2.08205e-05	2.29977e-11	2.82019e-14		CDKN1A	4.67757	3.61118	1.83645	1.4867	4.02596	3.12147	22.3359	19.8302	12.0897	21.5335	17.6503	18.9316	32.945	50.0007	30.3719	36.8406	44.2977	42.1331	50.2753	50.6639
ICE1	ICE1	ENSG00000164151	Q9Y2F5	KIAA0947	-0.269871	-1.03323	-0.589643	0.111701		0.999572	NA	NA	0.874495		1.97536	3.23603	3.64045	1.99828	3.89848	5.34584		0.00991817	2.12214e-06	5.70405e-08	0.130251	0.000552468	2.36201e-06		ICE1	1.55919	2.16671	0.918225	0	0	1.04049	4.46718	12.8896	4.83589	2.30716	1.85793	2.58158	24.9584	14.3838	14.3867	10.6644	7.95088	8.91278	23.659	23.5849
MRPS36	MRPS36	ENSG00000134056	P82909	DC47	0.401525	0.0336365	-0.1191	0.111614		0.999572	0.976423	NA	0.871215		1.00251	2.17548	2.85988	0.248682	1.18513	2.18503		0.141811	0.000129773	2.0721e-07	0.798869	0.0507642	0.000120864		MRPS36	5.45716	0	4.59113	7.43349	4.83115	5.20245	8.93437	4.95755	6.44786	7.69054	5.57379	7.74473	14.975	20.5483	11.1897	7.75592	14.7659	18.6358	28.5879	19.2173
CCNK	CCNK	ENSG00000090061	A0A024R6K1	CPR4	0.277318	-0.234002	0.111359	0.111127		0.999572	0.727457	0.880501	0.840228		1.89536	3.38838	4.04006	1.0793	2.97885	3.61126		0.000805307	8.16794e-12	9.80019e-17	0.111513	1.75407e-09	1.0773e-13		CCNK	2.33878	5.77789	0.918225	7.43349	1.61038	5.20245	14.295	10.9066	12.8957	9.99771	11.1476	10.3263	46.9217	28.0826	35.1675	41.6881	35.211	42.9434	73.9343	53.2845
SPRY2	SPRY2	ENSG00000136158	O43597	IGAN3	0.432394	-1.70341	-0.811959	0.110799		0.999572	0.00409624	0.0623892	0.838084		2.94065	4.05991	4.38979	-0.0811059	2.13968	3.62006		9.35028e-07	3.48379e-13	1.78635e-15	0.942877	0.000184261	2.01894e-11		SPRY2	2.33878	2.16671	1.83645	3.71674	4.02596	5.20245	28.59	14.8726	12.8957	2.30716	6.50275	3.4421	38.935	39.7266	43.9594	18.4203	13.6301	26.7383	45.3464	55.905
BMP4	BMP4	ENSG00000125378	P12644	BMP2B	0.401247	-0.370585	0.230153	0.110745		0.999572	0.00733016	0.180495	0.266995		3.04373	4.05856	5.23112	2.26263	3.88808	4.93726		1.60952e-122	9.61129e-223	0	2.09637e-84	2.18628e-259	0		BMP4	137.209	153.114	105.596	156.103	177.142	202.895	1187.38	1178.9	951.865	761.364	831.424	968.951	2497.83	1882.9	2317.86	2262.79	2871.4	2781.6	4595.76	5045.43
MSL1	MSL1	ENSG00000188895	B3KWR7	MSL-1	-0.206029	-0.304581	-0.084394	0.110646		0.999572	0.592805	0.898994	0.781544		1.246	2.79643	3.56292	1.18865	2.9887	3.96506		0.00152892	1.75675e-17	1.04714e-28	0.0246346	1.09688e-13	5.86399e-24		MSL1	6.23676	7.9446	11.0187	8.17684	5.63634	6.24294	26.8031	13.8811	19.3436	16.1501	13.9345	17.2105	68.8851	50.6857	59.9446	62.0474	51.1128	54.2869	114.352	98.7073
NMT1	NMT1	ENSG00000136448	P30419	NMT	-0.184875	0.105245	-0.219637	0.110434		0.999572	0.905446	NA	0.850552		0.148142	1.45047	2.49083	0.566707	1.40936	2.89498		0.803975	0.000450451	1.67219e-10	0.476438	0.0110034	1.73878e-08		NMT1	6.23676	8.66684	7.3458	3.71674	5.63634	9.36441	9.8278	6.94056	8.05982	6.92149	11.1476	9.46578	13.9767	19.1784	28.7734	17.4508	22.7168	10.5333	46.3322	38.4347
ANAPC10	ANAPC10	ENSG00000164162	Q9UM13	APC10	-0.0312975	-1.02923	-0.496832	0.109817		0.999572	NA	NA	0.890964		3.48881	3.94135	4.52093	2.59289	3.61073	5.36764		0.00191403	0.000192349	1.84774e-05	0.0593693	0.0018756	4.19702e-06		ANAPC10	0	0	0.918225	0	0	0	6.25406	10.9066	3.22393	1.53811	1.85793	2.58158	8.98501	8.90424	9.59114	3.87796	2.27168	6.48202	16.7584	13.1027
KMT5B	KMT5B	ENSG00000110066	B7WNX0	CGI-85	0.16753	-0.730171	0.104301	0.108712		0.999572	0.126981	0.859463	0.725726		3.12528	4.49514	5.57257	1.97232	4.26593	5.34395		1.37521e-10	1.01764e-22	6.56727e-35	0.000223437	1.21046e-21	5.85989e-34		KMT5B	3.89797	2.88895	2.75468	5.94679	4.02596	2.08098	35.7375	22.8047	33.8512	25.3788	9.28965	17.2105	63.8934	65.0695	111.897	96.949	80.6446	85.0765	180.4	182.565
ABHD2	ABHD2	ENSG00000140526	A0A024RC89	HS1-2	0.296682	-0.764771	-0.0644456	0.108455		0.999572	0.301823	NA	0.869454		2.65233	3.6446	4.77965	0.58926	2.51692	3.84311		0.00118385	1.30682e-06	1.20656e-10	0.598304	0.000540848	3.52004e-08		ABHD2	1.55919	0	1.83645	4.46009	0.805192	2.08098	6.25406	7.93207	11.2837	3.07622	1.85793	6.8842	15.9733	16.4386	19.1823	17.4508	10.2226	20.2563	47.318	36.6877
SMCHD1	SMCHD1	ENSG00000101596	A6NHR9	BAMS	0.529704	-0.409417	0.0669726	0.108428		0.999572	0.282533	0.905742	0.691176		2.49463	3.46718	4.66944	1.34319	2.82213	4.06106		5.86175e-14	5.04974e-29	9.90281e-54	0.000148312	6.44253e-22	4.43601e-46		SMCHD1	7.79595	5.05566	11.0187	10.4069	12.8831	16.6478	53.6062	40.6519	41.9111	33.0693	29.7269	37.8631	85.8567	77.3984	104.703	100.827	84.0521	97.2303	196.172	212.264
ME3	ME3	ENSG00000151376	Q16798	NADP-ME	0.338616	0.000226466	-0.352776	0.108399		0.999572	0.999748	0.565509	0.870575		0.277224	0.389563	0.32121	-0.101087	-0.455827	0.0722584		0.474191	0.231623	0.338014	0.882027	0.31263	0.865969		ME3	28.845	25.2783	25.7103	41.6275	24.9609	38.4981	16.0819	36.6858	44.329	25.3788	38.0876	34.421	25.9567	45.8911	31.9705	34.9017	13.6301	26.7383	38.4458	30.5731
SMU1	SMU1	ENSG00000122692	A0MNN4	BWD	0.0443038	-0.469116	0.239613	0.108189		0.999572	0.555669	NA	0.892747		1.28235	1.87574	2.54792	0.532365	2.15121	2.58903		0.0841971	0.00373665	4.69065e-05	0.654244	0.00520779	0.000530619		SMU1	2.33878	5.05566	0	2.9734	3.22077	2.08098	7.14749	5.94906	7.25384	6.15243	4.64482	1.72105	5.99001	8.90424	15.9852	14.5424	14.7659	12.1538	14.7869	13.9763
WSB2	WSB2	ENSG00000176871	Q9NYS7	SBA2	0.352646	-0.902614	0.174245	0.108167		0.999572	0.141135	0.811551	0.851324		1.65659	2.35257	3.31675	-0.0768983	1.93577	2.79139		0.0016192	4.88307e-07	1.68934e-13	0.936285	7.87264e-05	3.15183e-09		WSB2	0	5.05566	8.26403	4.46009	6.44153	10.4049	17.8687	11.8981	12.8957	6.15243	6.50275	6.8842	23.96	23.288	22.3793	33.9322	27.2601	21.0666	44.3606	37.5612
GAB1	GAB1	ENSG00000109458	Q13480	DFNB26	0.00294955	-0.553879	-0.64202	0.107889		0.999572	NA	NA	0.892173		2.84944	4.22076	4.59574	1.87334	2.85144	4.71894		0.0110929	9.1525e-05	1.76092e-05	0.196447	0.0161148	7.83332e-05		GAB1	0	0	0.918225	0	0.805192	0	5.36062	4.95755	2.41795	1.53811	0	4.30263	5.99001	7.53436	19.9815	2.90847	5.6792	4.05126	17.7442	15.7233
LRP11	LRP11	ENSG00000120256	B4DS68	MANSC3	-0.0880112	-0.129827	-0.406469	0.107705		0.999572	0.873053	NA	0.874698		0.687801	1.47174	1.96778	0.656002	1.00038	2.20131		0.190908	0.000698324	2.77526e-06	0.446932	0.114305	0.000166737		LRP11	7.01635	5.77789	7.3458	3.71674	5.63634	9.36441	14.295	7.93207	10.4778	4.61433	13.0055	12.0474	22.9617	17.8085	16.7845	8.72541	17.0376	12.1538	27.6021	29.6995
TMED7	TMED7	ENSG00000134970	Q9Y3B3	CGI-109	0.121059	-0.46121	-0.163971	0.107685		0.999572	0.532408	NA	0.871219		1.37737	2.40221	3.43839	0.544872	1.92598	3.32472		0.0323046	1.57964e-05	1.45962e-10	0.579934	0.00320364	7.23375e-08		TMED7	3.11838	3.61118	2.75468	1.4867	3.22077	7.28343	10.7212	4.95755	10.4778	4.61433	7.43172	5.16315	18.9684	13.6988	22.3793	11.6339	24.9885	10.5333	52.2469	19.2173
SHC1	SHC1	ENSG00000160691	P29353	SHC	-0.0305263	-0.0526301	-0.276473	0.107238		0.999572	0.949081	0.648607	0.855604		0.921302	2.27991	2.77248	0.937615	1.99992	2.96119		0.0610375	2.36997e-08	3.55521e-12	0.168334	8.27031e-05	1.22042e-09		SHC1	8.57554	8.66684	4.59113	5.20344	2.41558	14.5669	13.4015	18.8387	11.2837	13.843	10.2186	17.2105	50.915	35.617	26.3756	26.1762	23.8526	37.2716	50.2753	34.0671
CCDC120	CCDC120	ENSG00000147144	Q96HB5	JM11	-0.190952	-1.07066	-0.0204916	0.10717		0.999572	0.14464	NA	0.85292		1.62902	2.73513	3.92577	0.643542	3.2736	4.60785		0.0101079	7.43472e-07	1.84041e-13	0.569653	6.89292e-06	6.58123e-11		CCDC120	3.89797	3.61118	0	2.23005	1.61038	1.04049	4.46718	8.92358	12.8957	3.84527	3.71586	0.860525	20.965	15.0687	22.3793	14.5424	21.5809	21.0666	45.3464	41.9288
BANF1	BANF1	ENSG00000175334	A0A024R5H0	BAF	-0.561063	0.0710815	0.152361	0.105996		0.999572	0.931177	0.850495	0.869557		0.535442	1.37105	2.14738	1.56348	2.51463	3.21472		0.302794	0.00101436	6.73876e-08	0.0298173	1.69337e-05	1.56541e-08		BANF1	7.01635	12.278	3.6729	3.71674	4.83115	3.12147	10.7212	12.8896	11.2837	14.612	8.36068	13.7684	19.9667	15.7537	27.1749	19.3898	23.8526	29.1691	34.5027	32.3201
HIVEP1	HIVEP1	ENSG00000095951	P15822	CIRIP	0.203533	-0.148991	-0.00271289	0.105634		0.999572	NA	NA	NA		1.15882	2.70287	2.39049	0.33245	2.08213	1.93855		0.197418	0.000401277	0.00160805	0.794178	0.00783598	0.012387		HIVEP1	0	1.44447	4.59113	5.20344	0	4.16196	6.25406	2.97453	4.83589	2.30716	4.64482	5.16315	24.9584	15.0687	3.99631	18.4203	14.7659	10.5333	13.8011	5.2411
KRR1	KRR1	ENSG00000111615	Q13601	HRB2	0.350463	-0.344826	0.041894	0.104586		0.999572	0.391471	0.940623	0.694552		2.67636	4.01252	4.93715	1.82393	3.57177	4.55935		2.74823e-14	1.43285e-34	5.29105e-53	1.23733e-06	4.43595e-28	4.96423e-46		KRR1	6.23676	7.22237	5.50935	8.17684	4.83115	15.6073	45.5653	33.7113	48.3589	39.2218	26.94	32.7	98.8351	110.961	114.294	100.827	123.806	112.625	214.902	196.541
SLC2A6	SLC2A6	ENSG00000160326	Q9UGQ3	GLUT6	0.377624	-0.727994	0.131815	0.10457		0.999572	NA	NA	NA		0.825406	0.559923	0.375006	-0.880051	0.146838	-0.0754958		0.280979	0.413142	0.601515	0.467437	0.876664	0.933559		SLC2A6	3.11838	3.61118	5.50935	1.4867	10.4675	8.32392	12.5081	3.96604	5.64187	2.30716	3.71586	4.30263	4.99167	8.2193	4.79557	11.6339	6.81504	4.05126	5.91475	4.36758
WWC3	WWC3	ENSG00000047644	Q9ULE0	BM042	-0.082976	-0.172889	0.183877	0.104446		0.999572	0.842475	NA	0.892747		1.1532	1.96785	2.30121	1.07472	2.35813	2.57795		0.0863658	0.000664352	4.70114e-05	0.304072	0.00209489	0.000578158		WWC3	3.11838	2.16671	5.50935	0	8.05192	1.04049	7.14749	4.95755	12.0897	3.84527	12.0765	5.16315	12.9783	10.9591	19.9815	17.4508	17.0376	18.6358	23.659	10.4822
APOL6	APOL6	ENSG00000221963	B3KTP4	APOL-VI	-0.374439	-0.566126	-0.0126634	0.104125		0.999572	0.44421	NA	0.865498		2.0827	3.14412	4.25867	3.6682	5.4644	6.69507		0.00282184	4.85494e-07	2.67748e-12	0.0014616	3.39585e-07	5.23354e-10		APOL6	2.33878	2.16671	0.918225	0	0	0	6.25406	12.8896	8.05982	1.53811	7.43172	6.8842	17.97	15.7537	23.1786	14.5424	17.0376	24.3076	47.318	48.0434
GMEB1	GMEB1	ENSG00000162419	B1AT47	P96PIF	0.05159	-0.560204	0.131348	0.104073		0.999572	0.340659	0.867205	0.832263		3.05793	3.82468	4.94712	2.30738	3.8905	4.93933		1.32036e-06	1.11877e-10	2.03239e-17	0.00270775	2.94433e-09	1.54217e-14		GMEB1	3.11838	1.44447	0.918225	0.743349	1.61038	4.16196	24.1228	17.8472	12.8957	7.69054	18.5793	8.60525	38.935	21.2332	34.3682	24.2373	32.9393	47.8049	75.9059	70.7548
KLC1	KLC1	ENSG00000126214	Q07866	KLC	0.19816	-0.0258552	0.16671	0.10375		0.999572	0.981154	NA	0.877284		2.74777	3.46662	4.65529	1.87488	2.90875	3.92899		0.0032472	6.03307e-05	5.44985e-08	0.0476734	0.00015875	1.44096e-07		KLC1	1.55919	0.722237	0	0.743349	3.22077	1.04049	10.7212	2.97453	8.05982	4.61433	9.28965	7.74473	19.9667	8.90424	8.79187	14.5424	7.95088	21.8768	29.5737	34.0671
KIF2C	KIF2C	ENSG00000142945	B7Z6Q6	CT139	0.395705	-0.855909	0.112079	0.103314		0.999572	0.114719	0.863975	0.810779		2.58125	3.89014	4.70397	0.874216	3.28943	4.08477		6.46086e-07	2.73524e-16	8.27285e-24	0.187492	3.96762e-13	4.52384e-20		KIF2C	3.11838	2.88895	2.75468	5.20344	4.02596	6.24294	18.7622	19.8302	19.3436	9.99771	11.1476	7.74473	43.9267	50.0007	49.5542	39.7491	64.7428	54.2869	84.778	90.8456
NSF	NSF	ENSG00000073969	P46459	SEC18	0.510781	-0.274049	0.00524005	0.103277		0.999572	0.709323	NA	0.88828		1.84291	2.53397	2.79966	0.570978	1.59944	1.98449		0.00299471	5.17574e-06	3.00222e-07	0.509448	0.0068638	0.000569124		NSF	2.33878	2.88895	3.6729	5.94679	6.44153	5.20245	16.9753	10.9066	6.44786	3.84527	12.0765	11.1868	16.9717	20.5483	17.5837	14.5424	23.8526	17.8256	17.7442	22.7114
PSEN1	PSEN1	ENSG00000080815	A0A024R6A3	ACNINV3	-0.280044	-1.032	0.281986	0.102964		0.999572	NA	NA	0.877048		1.38365	2.2933	3.34485	0.798655	3.69102	4.4504		0.0413508	9.31926e-05	3.15285e-09	0.520406	1.39e-05	8.8399e-08		PSEN1	4.67757	2.88895	0	0	1.61038	2.08098	9.8278	4.95755	7.25384	3.07622	3.71586	0	10.9817	16.4386	14.3867	14.5424	22.7168	19.4461	29.5737	22.7114
SGMS2	SGMS2	ENSG00000164023	A0A024RDH4	CDL	0.054862	-0.737025	-0.148461	0.102916		0.999572	NA	NA	0.853803		2.62562	4.09321	5.539	1.19619	3.51294	5.27272		0.00329612	8.22662e-07	1.92496e-11	0.296434	3.28158e-05	1.58386e-10		SGMS2	2.33878	0	0	2.23005	0	1.04049	8.04093	5.94906	6.44786	6.15243	0.928965	1.72105	16.9717	22.6031	17.5837	26.1762	10.2226	12.964	57.1759	62.0196
DTX2	DTX2	ENSG00000091073	Q86UW9	RNF58	-0.112308	-1.33771	-0.144708	0.102638		0.999572	0.0239726	0.842467	0.855268		2.04564	2.97327	3.60962	0.653773	3.03049	3.95192		6.90662e-05	1.26971e-10	1.42741e-15	0.465363	1.59485e-07	2.12216e-12		DTX2	5.45716	2.88895	2.75468	2.9734	2.41558	4.16196	18.7622	18.8387	12.0897	4.61433	5.57379	5.16315	31.9467	28.0826	34.3682	30.0542	32.9393	21.0666	53.2327	52.411
TEAD1	TEAD1	ENSG00000187079	P28347	AA	-0.0842661	-0.186161	0.42647	0.102364		0.999572	0.704448	0.151643	0.743952		3.26963	4.36998	5.38948	3.19391	4.95529	5.61626		9.62092e-14	1.03217e-25	2.9372e-39	8.54044e-10	1.23576e-24	1.33115e-31		TEAD1	7.01635	1.44447	2.75468	3.71674	4.83115	1.04049	41.9915	32.7198	42.717	47.6814	16.7214	37.0026	88.8517	76.7135	88.718	131.851	112.448	106.953	200.116	162.474
CDKN2AIPNL	CDKN2AIPNL	ENSG00000237190	Q96HQ2	C2AIL	0.0565405	-0.531936	-0.258132	0.101885		0.999572	0.4875	NA	0.897607		1.21777	1.76629	2.22303	0.3671	1.17633	2.20146		0.0693409	0.00244517	8.83197e-05	0.767458	0.144395	0.0034221		CDKN2AIPNL	3.11838	3.61118	2.75468	3.71674	0.805192	6.24294	7.14749	11.8981	4.83589	1.53811	4.64482	7.74473	9.98334	11.644	12.7882	9.6949	4.54336	10.5333	15.7727	14.8498
GRHL2	GRHL2	ENSG00000083307	B4DL28	BOM	0.10391	-0.520999	0.354525	0.101762		0.999572	0.48455	0.557085	0.867878		2.65592	4.21575	4.86224	1.59628	4.28681	4.59444		0.00105178	1.60532e-08	4.13529e-11	0.10868	2.64256e-08	1.47863e-09		GRHL2	0.779595	2.16671	0	0	1.61038	3.12147	8.93437	6.94056	9.67178	3.84527	9.28965	2.58158	26.955	24.6579	25.5764	20.3593	32.9393	52.6664	52.2469	34.0671
ALDH3A1	ALDH3A1	ENSG00000108602	P30838	ALDH3	0.051792	-0.502892	0.586303	0.101632		0.999572	0.507643	NA	0.871215		2.01348	2.64538	4.28567	1.09178	3.28475	4.11667		0.00667161	7.50073e-05	3.13298e-11	0.291349	9.20321e-06	1.21586e-08		ALDH3A1	2.33878	0.722237	1.83645	2.9734	2.41558	0	9.8278	6.94056	5.64187	3.84527	3.71586	6.02368	11.98	10.2741	12.7882	36.8406	11.3584	17.8256	42.389	33.1936
ZSWIM8	ZSWIM8	ENSG00000214655	A7E2V4	KIAA0913	-0.022048	-0.248449	-0.368768	0.101358		0.999572	NA	NA	0.900343		0.554496	0.510917	2.05392	0.255525	-0.359912	2.23207		0.4739	0.440098	0.000559213	0.849609	0.706336	0.00469937		ZSWIM8	2.33878	7.22237	1.83645	1.4867	4.83115	5.20245	6.25406	4.95755	6.44786	2.30716	3.71586	7.74473	6.98834	4.79459	5.59483	2.90847	2.27168	3.24101	9.85791	14.8498
SNX9	SNX9	ENSG00000130340	Q9Y5X1	SDP1	-0.263527	-0.0526386	-0.161491	0.100638		0.999572	0.929384	0.786682	0.809661		1.05907	1.9642	2.87988	1.33146	2.1009	3.30826		0.00149869	7.98254e-12	1.54856e-25	0.00212137	9.00014e-09	3.03136e-21		SNX9	13.2531	13.0003	16.5281	10.4069	13.6883	9.36441	30.3768	27.7623	31.4333	21.5335	34.3717	30.9789	43.9267	61.6448	61.5431	58.1694	36.3469	52.6664	132.096	104.822
CCZ1B	CCZ1B	ENSG00000146574	P86790	C7orf28A	0.160198	0.0977483	-0.151761	0.0998399		0.999572	NA	NA	NA		0.580051	1.44214	2.14933	0.325987	0.678484	1.87736		0.563227	0.0704818	0.0053046	0.814715	0.464992	0.0262891		CCZ1B	4.67757	1.44447	0	2.9734	0.805192	5.20245	2.68031	4.95755	2.41795	2.30716	5.57379	3.4421	7.98667	6.16448	4.79557	3.87796	2.27168	8.10253	19.7158	6.98813
PRKACA	PRKACA	ENSG00000072062	P17612	PKACA	-0.198717	-0.286193	0.0894996	0.0994876		0.999572	0.723123	NA	NA		0.807846	0.905166	1.43051	0.848614	1.49413	1.98754		0.260185	0.145375	0.0170197	0.442636	0.0624769	0.0100381		PRKACA	4.67757	5.05566	1.83645	3.71674	0.805192	4.16196	10.7212	5.94906	4.83589	3.84527	5.57379	6.8842	8.98501	5.47953	8.79187	8.72541	5.6792	11.3435	8.87212	13.9763
BCAR1	BCAR1	ENSG00000050820	P56945	CAS	-0.179771	-1.07983	-0.201714	0.0988646		0.999572	0.0716885	0.773935	0.833695		1.58838	2.6626	3.89059	0.60603	2.72658	4.3121		0.000798668	1.10654e-10	1.1316e-22	0.462568	3.15754e-07	2.41777e-17		BCAR1	8.57554	2.16671	4.59113	2.9734	4.02596	5.20245	15.1884	11.8981	20.1495	6.15243	7.43172	5.16315	26.955	40.4116	32.7697	18.4203	37.4827	29.1691	91.6786	75.9959
EP300	EP300	ENSG00000100393	Q09472	KAT3B	0.301166	-0.909803	-0.144962	0.0986681		0.999572	0.0477449	0.752631	0.768216		3.29359	4.94278	6.00605	1.70659	4.20348	5.52528		1.57298e-10	2.49368e-24	7.73619e-36	0.00154817	2.28414e-22	1.03621e-38		EP300	3.11838	1.44447	3.6729	1.4867	5.63634	6.24294	35.7375	32.7198	21.7615	13.843	18.5793	12.0474	95.8401	82.8779	103.904	84.3457	94.2747	76.1637	237.576	147.624
DIP2B	DIP2B	ENSG00000066084	Q7Z3H2	DIP2B	0.701334	-0.680659	-0.0202542	0.098511		0.999572	0.326398	0.983963	0.864061		2.54142	3.77045	4.51714	0.129572	2.18521	3.06382		0.000265892	3.03764e-09	5.22063e-13	0.895046	4.0263e-05	2.29249e-09		DIP2B	1.55919	0	3.6729	3.71674	6.44153	6.24294	11.6147	13.8811	8.05982	7.69054	8.36068	1.72105	24.9584	32.1923	20.7808	27.1457	29.5318	21.0666	45.3464	41.9288
LAMA5	LAMA5	ENSG00000130702	O15230	LAMA5	0.0508538	-0.554819	-0.131002	0.0975236		0.999572	NA	NA	0.898955		0.156437	1.67183	1.97186	-0.767866	1.36636	1.99459		0.83961	0.00145697	0.000123579	0.4845	0.0555613	0.00336134		LAMA5	2.33878	7.9446	3.6729	2.9734	2.41558	10.4049	3.57375	5.94906	6.44786	3.07622	0.928965	4.30263	12.9783	16.4386	17.5837	18.4203	6.81504	15.3948	21.6874	13.1027
RIPK1	RIPK1	ENSG00000137275	A0A024QZU0	IMD57	0.0505094	-0.823392	0.113853	0.0974587		0.999572	0.275951	0.900694	0.865646		3.21655	4.67951	5.65123	1.63738	4.42034	5.33766		0.001605	1.46269e-06	5.49578e-09	0.15481	1.1423e-06	2.46578e-09		RIPK1	0	1.44447	0	0.743349	1.61038	0	8.93437	13.8811	2.41795	2.30716	5.57379	2.58158	14.975	23.288	29.5727	13.5729	26.1243	36.4614	49.2895	45.4228
POLR1E	POLR1E	ENSG00000137054	B4E005	PAF53	-0.108328	-1.06709	-0.30253	0.0967494		0.999572	NA	NA	0.903684		2.25093	3.09056	3.58471	1.17854	3.15516	4.31592		0.0116802	0.000139772	7.02923e-06	0.429981	0.00584228	0.000124475		POLR1E	2.33878	0	0.918225	0.743349	0.805192	0	4.46718	10.9066	4.02991	1.53811	2.78689	0.860525	10.9817	12.329	11.1897	3.87796	15.9018	4.05126	23.659	9.60867
SRSF10	SRSF10	ENSG00000188529	O75494	FUSIP1	-0.213384	-0.362111	-0.133989	0.0962796		0.999572	0.184532	0.647372	0.622018		3.25263	4.5591	5.41187	3.20062	4.73743	5.82801		2.58907e-32	2.16871e-67	6.68505e-96	4.47491e-22	5.72948e-51	1.61556e-77		SRSF10	11.6939	7.9446	9.18225	6.69014	5.63634	11.4454	101.852	103.117	81.4042	81.5198	68.7434	69.7025	225.624	240.415	237.381	235.586	219.217	188.789	433.748	408.805
TIPRL	TIPRL	ENSG00000143155	O75663	TIP	-0.318278	0.317749	-0.196599	0.0953889		0.999572	0.651817	0.788299	0.873862		0.766081	2.33522	2.94816	1.7089	2.6265	3.60554		0.169831	1.27895e-07	6.60924e-12	0.0207435	1.45423e-05	7.34535e-10		TIPRL	5.45716	3.61118	6.42758	3.71674	4.83115	1.04049	6.25406	8.92358	11.2837	15.3811	6.50275	12.9079	33.9434	21.9181	25.5764	26.1762	14.7659	25.9281	49.2895	34.0671
ATP6V1G2-DDX39B,DDX39B	ATP6V1G2-DDX39B,DDX39B	NA	NA	NA	-0.267289	-0.0349063	-0.405071	0.0952713		0.999572	0.927005	0.137784	0.699388		0.311711	1.31429	2.09688	0.565908	1.17219	2.48256		0.102377	7.85562e-18	2.23355e-46	0.0313824	2.3796e-08	2.33704e-36		ATP6V1G2-DDX39B,DDX39B	62.3676	67.168	62.4393	46.831	53.9478	58.2674	83.983	81.3038	74.9563	75.3673	80.82	78.3078	160.732	156.167	163.849	139.607	92.003	123.969	246.448	276.905
THUMPD3	THUMPD3	ENSG00000134077	A0A024R2F4	THUMPD3	0.164606	-0.417439	-0.323409	0.094649		0.999572	0.606144	NA	0.891679		2.27937	3.39468	4.13372	1.19038	2.391	3.71959		0.00419994	2.60335e-06	5.66683e-09	0.248524	0.00196057	4.91475e-07		THUMPD3	0.779595	1.44447	1.83645	0	2.41558	4.16196	2.68031	13.8811	7.25384	5.38338	8.36068	1.72105	21.9634	16.4386	13.5874	10.6644	15.9018	10.5333	28.5879	36.6877
GSTK1	GSTK1	ENSG00000197448	Q9Y2Q3	GST	0.126896	-0.0626943	-0.0675786	0.0943399		0.999572	0.952841	NA	0.895353		0.637843	1.725	2.71329	0.32339	1.37218	2.56608		0.354176	0.00148642	1.55498e-07	0.764535	0.0440226	5.67285e-05		GSTK1	5.45716	2.88895	2.75468	1.4867	3.22077	9.36441	5.36062	7.93207	4.83589	6.15243	5.57379	5.16315	13.9767	13.0139	11.9889	13.5729	15.9018	7.29227	34.5027	23.5849
PARP2	PARP2	ENSG00000129484	Q9UGN5	ADPRT2	0.322188	-0.0817894	0.0272905	0.0942207		0.999572	NA	NA	0.887019		0.840036	2.55301	3.62641	0.0681081	1.92734	3.04296		0.240782	6.41616e-06	2.95941e-11	0.955297	0.00268912	6.44686e-07		PARP2	2.33878	2.88895	2.75468	2.9734	3.22077	7.28343	5.36062	2.97453	6.44786	3.07622	5.57379	5.16315	16.9717	15.7537	18.383	7.75592	24.9885	20.2563	46.3322	34.9406
SCYL2	SCYL2	ENSG00000136021	Q6P3W7	CVAK104	-0.636534	0.576829	0.175142	0.0941796		0.999572	0.3999	NA	0.881497		0.506951	2.06066	3.01204	2.6873	3.73307	4.54601		0.417719	1.11664e-05	1.92496e-11	0.00219801	1.06291e-06	1.40772e-09		SCYL2	5.45716	3.61118	4.59113	2.23005	0	2.08098	6.25406	9.91509	4.02991	13.843	7.43172	12.0474	20.965	17.1235	21.5801	30.0542	23.8526	17.0153	37.4601	36.6877
RBM4	RBM4	ENSG00000173933	Q9BWF3	LARK	-0.0616673	-0.264078	0.399999	0.0941708		0.999572	0.51484	0.260953	0.799386		4.99922	5.96533	6.79066	5.38907	7.072	7.55999		1.04709e-09	7.09103e-14	1.15174e-17	8.80858e-07	2.55958e-11	7.17924e-13		RBM4	0	2.16671	0	0.743349	0	0	39.3112	38.6689	41.1051	33.8384	28.7979	35.2815	74.8751	87.6725	69.5357	105.674	79.5088	130.451	163.641	120.545
RFWD2	RFWD2	NA	NA	NA	0.0166237	-0.842251	-0.599367	0.0938921		0.999572	NA	NA	0.897896		2.15954	3.62012	4.1714	0.79438	2.53793	4.15255		0.011195	2.53404e-06	3.68664e-08	0.548338	0.00583064	2.76595e-06		RFWD2	1.55919	0	1.83645	0	1.61038	2.08098	5.36062	6.94056	5.64187	2.30716	1.85793	2.58158	21.9634	13.0139	15.9852	4.84745	6.81504	12.964	23.659	21.8379
MIA3	MIA3	ENSG00000154305	Q5JRA6	ARNT	0.178081	-0.319065	-0.188031	0.0938566		0.999572	0.701244	0.813987	0.878448		2.33795	3.98302	4.50529	1.30567	3.20202	4.1151		0.0214662	2.16839e-05	1.0912e-06	0.167284	4.82446e-06	1.62959e-09		MIA3	3.11838	0	0	1.4867	3.22077	1.04049	2.68031	3.96604	15.3137	6.15243	6.50275	3.4421	12.9783	21.2332	40.7623	14.5424	19.3093	28.3588	37.4601	39.3082
BORA	BORA	ENSG00000136122	A0A087WV86	C13orf34	0.125729	-0.817198	-0.137882	0.0936802		0.999572	NA	NA	0.885442		1.38096	2.83984	3.73051	-0.217923	2.30334	3.49054		0.0456632	1.38509e-06	6.88784e-11	0.858719	0.000843001	1.18938e-07		BORA	4.67757	0.722237	1.83645	3.71674	3.22077	2.08098	8.04093	3.96604	8.05982	0	2.78689	5.16315	15.9733	17.1235	23.9778	15.5118	9.08672	24.3076	35.4885	46.2963
TXNL1	TXNL1	ENSG00000091164	O43396	HEL-S-114	0.563206	-0.786857	0.177316	0.0935772		0.999572	0.182536	0.771325	0.855571		1.85968	3.19081	4.00367	0.0504723	2.50993	3.21387		0.000166558	2.0759e-13	4.16742e-21	0.952671	1.85921e-09	3.45335e-15		TXNL1	4.67757	3.61118	4.59113	6.69014	9.6623	8.32392	19.6556	17.8472	12.0897	6.92149	6.50275	12.0474	43.9267	41.0965	39.9631	55.261	35.211	53.4767	95.6217	53.2845
FOXN2	FOXN2	ENSG00000170802	P32314	HTLF	-0.101358	-0.306306	-0.721686	0.0934785		0.999572	0.705079	NA	0.871219		2.50956	4.09774	4.97232	2.68998	3.65194	5.65104		0.00191718	3.2276e-08	1.09236e-11	0.0252146	0.000414548	4.29192e-08		FOXN2	0	1.44447	1.83645	0.743349	0	1.04049	8.04093	8.92358	6.44786	4.61433	11.1476	1.72105	23.96	26.0278	20.7808	10.6644	12.4942	11.3435	43.3748	45.4228
AHCY	AHCY	ENSG00000101444	P23526	SAHH	-0.0543174	-0.166403	-0.247003	0.0926615		0.999572	NA	NA	0.896659		0.150108	1.7105	2.38537	0.0316966	1.43948	2.59692		0.838785	0.000501568	4.53072e-07	0.983835	0.0317061	3.62719e-05		AHCY	7.01635	4.33342	2.75468	2.23005	3.22077	8.32392	5.36062	4.95755	5.64187	5.38338	2.78689	5.16315	15.9733	13.6988	19.1823	13.5729	9.08672	14.5845	28.5879	25.332
DDX39A	DDX39A	ENSG00000123136	O00148	BAT1	-0.0396491	-0.0632254	-0.0815005	0.0925589		0.999572	0.937201	0.913012	0.837656		1.39987	3.18361	3.93843	1.39311	3.15162	4.09294		0.00343946	1.94402e-15	9.71076e-24	0.02422	5.52497e-11	2.79243e-18		DDX39A	3.11838	6.50013	5.50935	3.71674	5.63634	5.20245	14.295	11.8981	15.3137	16.1501	12.0765	11.1868	55.9067	34.2471	56.7476	64.9559	31.8035	39.7024	80.8349	77.7429
INPP1	INPP1	ENSG00000151689	P49441	INPP1	-0.0504498	-0.218676	-0.0641563	0.0925178		0.999572	0.775071	0.940623	0.869454		1.22033	3.13104	3.50259	1.04837	3.15825	3.70089		0.0289467	9.69385e-12	1.02236e-14	0.174293	8.44063e-09	6.9015e-12		INPP1	8.57554	2.16671	0.918225	2.9734	4.83115	3.12147	9.8278	5.94906	12.8957	6.15243	7.43172	10.3263	36.9384	42.4664	31.9705	39.7491	43.1619	24.3076	50.2753	52.411
CLN8	CLN8	ENSG00000182372	A0A024QZ57	C8orf61	0.157702	-0.397411	-0.0449144	0.0914578		0.999572	0.612928	0.96297	0.857538		2.01919	3.89036	4.85123	1.06989	3.41344	4.5039		0.00261238	4.53511e-11	6.51128e-17	0.239304	1.40129e-07	9.78674e-13		CLN8	0.779595	2.88895	1.83645	0.743349	4.02596	3.12147	9.8278	8.92358	7.25384	0.769054	11.1476	6.02368	35.94	34.932	25.5764	34.9017	39.7544	19.4461	69.0054	66.3872
USPL1	USPL1	ENSG00000132952	A8K1B1	C13orf22	0.0124679	-0.811087	-0.44966	0.091454		0.999572	NA	NA	NA		2.18477	3.29836	3.80767	0.387328	2.1462	3.80628		0.0490775	0.00128072	0.000174645	NA	0.0750795	0.0012287		USPL1	1.55919	0	0	0	0.805192	1.04049	5.36062	2.97453	2.41795	0	0.928965	1.72105	9.98334	4.79459	9.59114	0.96949	3.40752	6.48202	11.8295	12.2292
HDAC3	HDAC3	ENSG00000171720	O15379	HD3	0.699988	-0.221033	0.309237	0.0901694		0.999572	0.787892	NA	0.902939		1.168	1.71959	2.87575	-0.336558	0.996695	1.76534		0.0951136	0.00468421	7.03285e-07	0.721892	0.0909456	0.00146795		HDAC3	2.33878	2.88895	4.59113	12.6369	6.44153	4.16196	7.14749	5.94906	9.67178	7.69054	7.43172	3.4421	13.9767	5.47953	15.186	13.5729	13.6301	21.0666	34.5027	12.2292
TPM4	TPM4	ENSG00000167460	P67936	HEL-S-108	-0.462133	-0.29595	0.0572121	0.0897989		0.999572	0.401394	0.896554	0.723771		0.685982	2.23723	2.91896	0.903664	2.8231	3.53792		0.00198527	3.01761e-36	2.55e-63	0.00327163	7.20673e-33	1.34798e-51		TPM4	38.9797	31.7784	27.5468	25.2739	27.3765	14.5669	51.8193	53.5415	54.8068	46.9123	37.1586	44.7473	157.737	150.002	163.049	151.241	161.289	179.066	240.533	257.687
PKP4	PKP4	ENSG00000144283	Q99569	p0071	0.409088	0.286721	0.152172	0.0892186		0.999572	0.667604	0.823308	0.875656		0.817676	2.37165	2.98231	0.561813	1.95635	2.48321		0.103591	4.15264e-09	3.08753e-14	0.384452	8.29257e-06	7.11789e-09		PKP4	7.01635	5.77789	6.42758	9.66354	11.2727	8.32392	15.1884	7.93207	11.2837	8.4596	22.2952	13.7684	25.9567	35.617	40.7623	32.9627	36.3469	47.8049	57.1759	63.7667
MYO10	MYO10	ENSG00000145555	Q9HD67	MYO10	0.100361	0.0951417	0.0910005	0.0889457		0.999572	0.770785	0.822417	0.724821		0.788437	1.58829	2.44325	0.786094	1.58383	2.43032		5.39609e-05	5.64865e-21	2.79052e-51	0.00260706	2.58573e-13	7.60923e-31		MYO10	38.2001	49.8343	44.993	41.6275	36.2336	68.6723	84.8765	75.3547	71.7324	72.2911	85.4648	91.2157	143.76	135.618	124.685	139.607	144.252	149.086	253.348	243.711
SPG7	SPG7	ENSG00000197912	Q9UQ90	CAR	-0.00261414	0.0889347	0.0983918	0.0889284		0.999572	0.908327	0.902799	0.866071		0.603877	1.7816	2.76937	0.718484	1.90837	2.86541		0.183496	7.71582e-07	5.92581e-16	0.244603	1.60445e-05	1.37467e-11		SPG7	10.1347	8.66684	6.42758	8.92019	7.24673	9.36441	14.295	14.8726	10.4778	14.612	16.7214	11.1868	32.945	32.1923	24.7771	40.7186	23.8526	33.2204	66.048	60.2726
FBXW11	FBXW11	ENSG00000072803	Q9UKB1	BTRC2	-0.124225	-0.312946	0.111908	0.0875321		0.999572	0.689118	NA	0.903544		1.03244	2.03167	2.76602	0.848643	2.4177	3.1057		0.10522	0.00016194	1.05644e-07	0.343276	0.000113328	3.28722e-07		FBXW11	3.11838	5.05566	3.6729	4.46009	3.22077	2.08098	6.25406	5.94906	12.8957	3.84527	8.36068	6.8842	14.975	21.2332	15.186	20.3593	18.1734	19.4461	40.4174	14.8498
FANCD2	FANCD2	ENSG00000144554	A0A024R2G2	FA-D2	-1.05778	-0.353418	-0.277593	0.0875242		0.999572	0.612882	NA	0.906375		0.781818	1.13438	1.86858	2.604	2.93273	4.21745		0.176736	0.0230213	8.76324e-05	0.00963972	0.000741902	6.07821e-07		FANCD2	7.79595	6.50013	5.50935	0.743349	2.41558	0	9.8278	15.8641	9.67178	4.61433	11.1476	10.3263	16.9717	19.8633	7.99261	10.6644	7.95088	13.7743	32.5311	30.5731
LRPAP1	LRPAP1	ENSG00000163956	P30533	A2MRAP	-0.102215	-0.273851	-0.0903423	0.0875006		0.999572	0.715277	NA	0.912039		0.936431	0.341084	1.77448	0.764347	0.308883	2.06479		0.16287	0.587413	0.00169207	0.419106	0.691336	0.00150405		LRPAP1	3.89797	4.33342	7.3458	2.9734	6.44153	4.16196	17.8687	6.94056	5.64187	7.69054	7.43172	8.60525	5.99001	10.9591	2.39778	5.81694	4.54336	6.48202	22.6732	13.1027
C6orf141	C6orf141	ENSG00000197261	A0A024RD72	C6orf141	-0.206827	0.0480079	1.45241e-05	0.0873928		0.999572	0.963837	NA	0.903994		2.15791	3.29266	3.80397	3.53174	4.59303	5.20813		0.00653566	4.03025e-06	5.97553e-08	0.00410864	3.51158e-05	2.15216e-06		C6orf141	2.33878	0	1.83645	0	0.805192	0	7.14749	5.94906	8.05982	5.38338	9.28965	7.74473	15.9733	17.8085	13.5874	11.6339	13.6301	21.8768	22.6732	19.2173
BIRC5	BIRC5	ENSG00000089685	O15392	API4	-0.254788	-0.0793637	-0.257301	0.0872859		0.999572	0.910998	0.613454	0.828952		1.08331	2.75625	3.52524	1.33922	2.80204	3.96245		0.00684665	1.09377e-16	1.64511e-27	0.00722416	1.90616e-12	9.66717e-25		BIRC5	10.9143	7.9446	10.1005	10.4069	7.24673	4.16196	33.0572	14.8726	14.5077	16.9192	19.5083	22.3737	55.9067	58.22	86.3202	38.7796	67.0145	58.3382	138.997	96.9603
NR4A2	NR4A2	ENSG00000153234	F1D8N6	HZF-3	-0.0726877	0.00657961	0.378136	0.0872791		0.999572	0.994225	0.473359	0.873877		3.03455	4.63487	5.52332	3.76151	5.8351	6.35355		0.000636396	2.87169e-08	2.63676e-11	0.00107927	6.24473e-08	2.78603e-09		NR4A2	1.55919	0.722237	0	0	0	1.04049	6.25406	3.96604	16.9256	10.7668	9.28965	7.74473	21.9634	36.9869	26.3756	32.9627	44.2977	42.9434	63.0906	57.652
MTMR3	MTMR3	ENSG00000100330	Q13615	FYVE-DSP1	-0.139539	-0.156616	0.347752	0.0872127		0.999572	0.863194	NA	0.898827		0.291767	1.25285	2.6029	0.331283	2.01417	2.94486		0.672144	0.0135247	3.41275e-08	0.740824	0.000802286	3.12369e-07		MTMR3	6.23676	5.77789	2.75468	5.94679	3.22077	3.12147	4.46718	6.94056	7.25384	6.15243	3.71586	6.02368	12.9783	13.6988	10.3904	12.6034	22.7168	18.6358	36.4743	20.9644
KIF20B	KIF20B	ENSG00000138182	Q96Q89	CT90	0.424201	-0.542652	0.307783	0.086983		0.999572	NA	NA	0.892747		1.932	3.40787	4.7655	-0.132805	2.688	3.66637		0.0268014	1.31417e-05	5.97245e-10	0.916773	4.26364e-05	7.41518e-09		KIF20B	1.55919	0.722237	0.918225	1.4867	3.22077	4.16196	8.93437	2.97453	3.22393	0.769054	3.71586	3.4421	20.965	7.53436	15.9852	27.1457	14.7659	18.6358	48.3038	27.9525
ARFIP2	ARFIP2	ENSG00000132254	A0A087X1E4	POR1	-0.0301178	-0.499406	-0.178669	0.0869392		0.999572	0.497743	NA	0.900343		1.34706	2.23304	3.30066	0.738881	1.9937	3.41812		0.0354759	5.7445e-05	6.03185e-10	0.460145	0.0040469	1.87554e-07		ARFIP2	3.11838	2.88895	3.6729	2.23005	4.83115	2.08098	13.4015	7.93207	4.83589	5.38338	6.50275	4.30263	10.9817	17.1235	19.9815	9.6949	20.4451	10.5333	21.6874	36.6877
GRHL3	GRHL3	ENSG00000158055	Q8TE85	SOM	0.242166	-0.23665	-0.00838805	0.0864138		0.999572	0.704355	0.993862	0.844112		2.5995	3.60486	4.82436	1.81166	3.07011	4.38713		4.28408e-07	3.34566e-14	2.97091e-25	0.00212137	5.47408e-10	5.4241e-20		GRHL3	3.89797	0.722237	5.50935	6.69014	3.22077	4.16196	25.0162	18.8387	20.1495	27.686	5.57379	18.9316	34.9417	35.617	58.3461	44.5966	42.0261	42.1331	77.8775	114.431
MMD	MMD	ENSG00000108960	Q15546	MMA	-0.196691	-1.20853	0.158903	0.0858859		0.999572	NA	NA	0.914527		2.40701	2.31509	3.5099	2.6443	4.66095	5.58938		0.00415164	0.00280569	3.17863e-06	0.0476734	6.20377e-05	1.38851e-06		MMD	0	2.88895	0.918225	0	0	0	10.7212	9.91509	4.83589	3.84527	0.928965	1.72105	12.9783	3.42471	7.99261	18.4203	7.95088	4.05126	15.7727	16.5968
HACD1	HACD1	ENSG00000165996	B0YJ81	CAP	-0.301025	0.110981	0.138354	0.0858047		0.999572	NA	NA	NA		0.280457	0.689258	2.08705	1.51717	2.1171	3.25032		0.794149	0.410164	0.00716098	0.270932	0.0481356	0.00167933		HACD1	2.33878	1.44447	2.75468	0	1.61038	1.04049	2.68031	2.97453	2.41795	3.07622	2.78689	3.4421	6.98834	2.05483	2.39778	6.78643	5.6792	2.43076	7.88633	17.4703
MARVELD3	MARVELD3	ENSG00000140832	Q96A59	MARVD3	-0.476946	-0.995223	-0.371564	0.0857731		0.999572	0.00972955	0.282835	0.808375		2.6914	3.94256	4.48711	2.47008	4.38395	5.41783		6.28636e-14	7.05519e-32	1.19507e-41	3.35947e-06	1.0018e-20	1.32796e-31		MARVELD3	9.35513	7.9446	2.75468	2.23005	5.63634	3.12147	53.6062	45.6094	41.1051	16.9192	16.7214	32.7	133.777	87.6725	115.094	75.6203	81.7804	94.7995	199.13	148.498
SAR1B	SAR1B	ENSG00000152700	Q9Y6B6	ANDD	0.291807	-1.06929	-0.062805	0.085429		0.999572	0.14108	NA	0.89968		2.03598	2.69036	3.81097	-0.198981	1.85654	3.15011		0.0042282	2.77368e-05	9.08039e-10	0.869617	0.00767667	1.63927e-06		SAR1B	1.55919	2.88895	0.918225	5.20344	3.22077	1.04049	5.36062	9.91509	10.4778	3.07622	2.78689	2.58158	17.97	12.329	11.1897	10.6644	20.4451	8.10253	25.6306	34.0671
EMSY	EMSY	ENSG00000158636	Q7Z589	C11orf30	-0.034993	-0.383159	-0.178442	0.085361		0.999572	NA	NA	0.906124		2.74243	4.29946	4.97656	2.61699	4.46656	5.50339		0.0085844	1.3521e-05	3.89943e-07	0.0400801	7.40355e-05	9.52005e-07		EMSY	0	0.722237	0.918225	0.743349	0	0	8.93437	4.95755	3.22393	1.53811	3.71586	6.02368	12.9783	15.7537	22.3793	20.3593	13.6301	8.91278	37.4601	29.6995
CALR	CALR	ENSG00000179218	P27797	CRT	0.246802	-0.289012	-0.272421	0.0850648		0.999572	0.355845	0.416052	0.781136		0.918207	1.81613	2.36392	0.351239	1.25494	2.18448		1.00353e-05	1.48813e-23	1.74621e-40	0.307647	2.32947e-07	5.49779e-21		CALR	37.4205	41.1675	39.4837	55.7512	50.7271	35.3766	59.8602	90.2273	75.7623	62.2934	61.3117	59.3762	140.765	134.934	143.867	142.515	107.905	93.9893	229.689	200.035
CAND1	CAND1	ENSG00000111530	Q86VP6	TIP120	-0.039825	-0.606011	0.0959493	0.0849204		0.999572	0.182787	0.893142	0.848217		1.93171	2.55092	3.70484	1.35971	2.73699	3.87603		4.01998e-07	3.15152e-13	3.87211e-28	0.014526	7.22851e-10	2.05675e-19		CAND1	5.45716	6.50013	11.0187	3.71674	2.41558	16.6478	29.4834	36.6858	23.3735	18.4573	18.5793	18.9316	36.9384	53.4255	44.7586	52.3525	38.6185	55.9074	121.252	84.731
LPP	LPP	ENSG00000145012	B7ZLW0	LPP	0.16291	-0.692675	0.166644	0.0843927		0.999572	0.129858	0.783689	0.856547		2.28922	2.83945	3.86521	1.27077	2.77142	3.68681		2.60037e-08	1.33789e-13	2.64656e-25	0.0178877	4.13504e-11	2.11371e-19		LPP	0.779595	11.5558	4.59113	5.20344	9.6623	6.24294	32.1637	23.7962	33.0453	19.9954	19.5083	12.9079	38.935	43.8363	47.9557	53.322	39.7544	56.7177	104.494	75.1224
NDUFB11	NDUFB11	ENSG00000147123	Q9NX14	CI-ESSS	0.48062	-0.14081	-0.250928	0.084029		0.999572	0.879012	NA	0.913824		1.60343	2.18703	3.01594	0.41399	0.746835	2.11829		0.0292628	0.000789017	1.71061e-06	0.690268	0.293245	0.000935165		NDUFB11	1.55919	2.88895	1.83645	3.71674	4.83115	5.20245	11.6147	2.97453	6.44786	8.4596	5.57379	4.30263	9.98334	11.644	10.3904	6.78643	6.81504	9.72303	19.7158	17.4703
PIGN	PIGN	ENSG00000197563	A0A024R2C3	MCAHS	-0.0193615	-0.23546	0.196562	0.0837267		0.999572	0.730936	NA	0.912039		0.172618	0.104609	1.10417	-0.0791169	0.434936	1.23932		0.780497	0.839396	0.0176272	0.93045	0.4178	0.0117098		PIGN	4.67757	9.38908	20.201	11.1502	9.6623	12.4859	16.9753	8.92358	12.0897	12.3049	11.1476	7.74473	9.98334	10.9591	15.186	13.5729	12.4942	18.6358	38.4458	15.7233
VWDE	VWDE	ENSG00000146530	Q8N2E2	VWDE	-0.468027	-0.428674	-0.583635	0.0834216		0.999572	0.592805	NA	0.913708		0.0337676	1.3086	1.67157	0.26046	1.21435	2.57263		0.962452	0.00780972	0.000484893	0.825748	0.101542	0.000176218		VWDE	10.9143	3.61118	6.42758	2.9734	1.61038	7.28343	7.14749	7.93207	6.44786	3.07622	9.28965	1.72105	23.96	11.644	18.383	9.6949	10.2226	8.10253	26.6164	29.6995
ZNF654	ZNF654	ENSG00000175105	NA	ZNF654	0.331797	-0.0595349	-0.0792309	0.0827309		0.999572	0.949849	0.92814	0.89968		3.37451	4.90258	5.32342	1.82128	3.30955	3.92554		0.000920865	4.62133e-07	3.18816e-08	0.0273235	6.80043e-07	1.88351e-09		ZNF654	0	0.722237	0.918225	3.71674	2.41558	0	8.04093	8.92358	10.4778	10.7668	8.36068	6.8842	34.9417	16.4386	30.3719	32.9627	20.4451	21.8768	48.3038	28.826
QPRT	QPRT	ENSG00000103485	B4DDH4	HEL-S-90n	-0.638019	-0.430741	-0.35094	0.0826965		0.999572	NA	NA	0.917904		-0.0678542	0.748258	1.77631	0.591368	1.29041	3.12211		0.934908	0.179242	0.000597797	0.662131	0.162704	0.00024895		QPRT	3.89797	7.22237	4.59113	2.23005	2.41558	1.04049	3.57375	5.94906	5.64187	3.07622	2.78689	3.4421	5.99001	8.2193	12.7882	8.72541	1.13584	5.67177	24.6448	15.7233
YME1L1	YME1L1	ENSG00000136758	Q96TA2	FTSH	-0.373254	-0.846227	-0.00989493	0.0816735		0.999572	0.168441	0.992948	0.858583		1.26355	2.45297	3.47568	0.846501	3.06695	4.1848		0.00467043	1.42613e-10	4.50494e-21	0.230962	2.33369e-10	5.47188e-19		YME1L1	5.45716	7.9446	8.26403	1.4867	6.44153	6.24294	18.7622	5.94906	27.4034	9.22865	9.28965	6.8842	35.94	36.3019	50.3535	43.6271	30.6677	46.9946	84.778	70.7548
UCK1	UCK1	ENSG00000130717	A0A024R8E7	URK1	0.510529	0.124722	-0.293388	0.0816243		0.999572	0.842475	NA	0.909159		0.188885	0.562445	0.668949	-0.279484	-0.438331	0.159648		0.670604	0.103758	0.0519467	0.649813	0.322625	0.702833		UCK1	12.4735	16.6114	19.2827	19.3271	28.1817	27.0527	14.295	19.8302	20.9555	23.8407	22.2952	14.6289	21.9634	26.0278	23.1786	18.4203	18.1734	17.8256	21.6874	29.6995
AGAP1	AGAP1	ENSG00000157985	B2RZG9	AGAP-1	0.063526	-0.273216	-0.22019	0.081102		0.999572	0.706073	0.73028	0.881144		1.3691	3.02957	3.67697	0.940075	2.66656	3.67345		0.0116598	3.64678e-11	2.23671e-16	0.18593	1.31948e-07	5.81149e-14		AGAP1	3.11838	5.77789	3.6729	4.46009	2.41558	7.28343	5.36062	12.8896	16.1196	7.69054	7.43172	12.0474	32.945	30.1374	47.9557	28.1152	30.6677	33.2204	42.389	62.0196
LMO7	LMO7	ENSG00000136153	F8J2B5	FBX20	0.0842526	-0.586458	-0.00451594	0.0808664		0.999572	0.379258	0.995519	0.858583		2.62996	4.13302	5.61632	1.66108	3.88832	5.45611		0.000105578	2.79547e-11	4.1964e-20	0.0379218	5.08539e-10	3.9144e-19		LMO7	0	2.88895	1.83645	2.23005	1.61038	2.08098	14.295	7.93207	12.8957	8.4596	5.57379	6.8842	41.93	27.3977	33.569	41.6881	29.5318	30.7896	114.352	75.9959
RNF10	RNF10	ENSG00000022840	Q8N5U6	RIE2	0.088772	-0.918331	-0.228486	0.0807156		0.999572	0.139092	0.745185	0.870961		1.38461	2.74604	3.83298	0.0834223	2.26587	3.73255		0.00624672	2.25118e-10	5.62309e-20	0.933541	6.40167e-06	4.79252e-15		RNF10	6.23676	1.44447	8.26403	5.94679	7.24673	4.16196	11.6147	14.8726	15.3137	4.61433	5.57379	8.60525	51.9134	34.932	23.1786	45.566	20.4451	22.6871	87.7354	57.652
KIAA0753	KIAA0753	ENSG00000198920	Q2KHM9	MNR	-0.525535	-0.858419	0.145058	0.0806608		0.999572	NA	NA	NA		1.00116	1.01422	1.13554	1.45461	2.94207	2.94372		0.196287	0.139132	0.0963784	0.29799	0.00623554	0.00498825		KIAA0753	0	7.22237	3.6729	0	0.805192	2.08098	6.25406	8.92358	8.05982	2.30716	0.928965	6.02368	11.98	5.47953	6.39409	4.84745	12.4942	11.3435	6.90054	5.2411
STAM2	STAM2	ENSG00000115145	O75886	Hbp	0.211739	-0.681318	-0.286281	0.0799913		0.999572	NA	NA	0.92147		2.25083	2.75024	3.87089	0.217443	1.19499	3.05474		0.0232883	0.00230462	1.38618e-05	0.893216	0.228026	0.000817939		STAM2	0.779595	1.44447	0	2.23005	0.805192	2.08098	4.46718	2.97453	7.25384	0	2.78689	3.4421	5.99001	10.2741	4.79557	3.87796	7.95088	1.62051	15.7727	20.9644
NFU1	NFU1	ENSG00000169599	Q9UMS0	CGI-33	0.293977	-0.175191	0.0846692	0.0792309		0.999572	0.805796	NA	0.908202		1.07603	1.39249	2.51924	0.419813	1.0635	2.16001		0.0445417	0.00322202	1.52672e-08	0.577819	0.0397007	7.04917e-06		NFU1	7.01635	4.33342	6.42758	5.94679	11.2727	7.28343	16.9753	10.9066	10.4778	9.22865	9.28965	14.6289	16.9717	15.0687	15.9852	15.5118	18.1734	18.6358	49.2895	20.0909
EIF3H	EIF3H	ENSG00000147677	O15372	EIF3S3	-0.0308854	-0.523661	-0.317187	0.0789186		0.999572	0.269262	0.556761	0.871215		1.06113	1.75404	2.32001	0.515792	1.39528	2.42882		0.00279832	1.69577e-08	1.4161e-14	0.363485	0.000488332	1.46013e-10		EIF3H	16.3715	8.66684	17.4463	19.3271	8.05192	13.5264	36.6309	21.8132	29.8213	18.4573	14.8634	25.8158	32.945	55.4803	53.5505	34.9017	30.6677	43.7536	72.9485	60.2726
LUZP1	LUZP1	ENSG00000169641	Q86V48	LUZP	-0.419517	-1.39645	0.0318336	0.078871		0.999572	0.0564953	NA	0.913824		1.70984	1.98288	3.13983	0.960995	3.36049	4.54288		0.0095432	0.000874638	3.4941e-08	0.466341	0.000445104	1.18994e-06		LUZP1	1.55919	2.88895	3.6729	0	1.61038	1.04049	14.295	4.95755	8.8658	1.53811	3.71586	0.860525	9.98334	14.3838	9.59114	11.6339	9.08672	14.5845	25.6306	29.6995
MED27	MED27	ENSG00000160563	Q6P2C8	CRAP34	0.110769	-1.09738	0.0486806	0.0787057		0.999572	0.0408601	0.955277	0.879646		1.94784	2.75115	3.5308	0.511891	2.63691	3.44707		1.42756e-05	1.27635e-11	4.15433e-19	0.500006	4.34918e-08	1.86749e-13		MED27	7.01635	4.33342	4.59113	5.20344	3.22077	10.4049	24.1228	25.7792	15.3137	7.69054	5.57379	12.9079	35.94	28.7676	48.7549	34.9017	38.6185	44.5639	71.9627	59.3991
CXCL3	CXCL3	ENSG00000163734	P19876	CINC-2b	0.0714436	-0.626625	-0.159612	0.0786161		0.999572	0.342095	NA	0.924875		5.03801	5.31104	5.15811	3.09216	3.87903	4.06855		2.74389e-06	2.49752e-07	3.19766e-07	0.014526	0.000399208	0.000148461		CXCL3	0	0	0	0.743349	0.805192	0	10.7212	21.8132	8.05982	7.69054	11.1476	4.30263	18.9684	13.0139	16.7845	6.78643	24.9885	9.72303	15.7727	20.0909
MAFF	MAFF	ENSG00000185022	Q9ULX9	U-MAF	-0.174969	0.264665	0.143873	0.0785484		0.999572	0.556173	0.714072	0.805308		3.1355	5.51436	5.67211	3.89105	6.13013	6.21299		1.01513e-10	3.77619e-34	2.20244e-36	1.53627e-10	1.37131e-26	1.82578e-27		MAFF	4.67757	3.61118	0	2.23005	1.61038	2.08098	24.1228	37.6773	25.7914	39.2218	28.7979	37.8631	155.74	148.632	148.663	135.729	218.081	154.758	175.471	174.703
AC104581.3,TRAPPC1	AC104581.3,TRAPPC1	NA	NA	NA	-0.306725	-0.41208	-0.382089	0.0784984		0.999572	NA	NA	0.923978		-0.332899	-0.0015849	0.85252	-0.455929	-0.348612	1.41592		0.6314	0.998563	0.0990441	0.695959	0.678438	0.0460633		AC104581.3,TRAPPC1	8.57554	9.38908	5.50935	5.94679	4.83115	6.24294	8.93437	4.95755	4.83589	3.07622	7.43172	1.72105	8.98501	5.47953	9.59114	2.90847	3.40752	6.48202	12.8153	9.60867
KDELR3	KDELR3	ENSG00000100196	A0A024R1R0	ERD2L3	-0.00606589	-0.685263	0.148621	0.0780924		0.999572	NA	NA	0.921654		0.906849	1.60104	2.46264	-0.262775	1.85306	2.51411		0.269413	0.0203202	0.000204074	0.8562	0.030911	0.00226		KDELR3	1.55919	2.88895	3.6729	4.46009	3.22077	0	2.68031	5.94906	7.25384	5.38338	0	0.860525	2.995	5.47953	17.5837	9.6949	15.9018	7.29227	19.7158	13.1027
RGL2	RGL2	ENSG00000237441	O15211	HKE1.5	0.0209469	-0.433922	-0.374572	0.078028		0.999572	NA	NA	NA		1.49585	1.88974	2.02841	0.596826	0.75547	1.82231		0.0808778	0.012808	0.00686491	0.699316	0.484624	0.0663687		RGL2	0.779595	0.722237	4.59113	6.69014	0	0	7.14749	6.94056	4.02991	1.53811	6.50275	3.4421	7.98667	4.10965	11.9889	3.87796	2.27168	6.48202	12.8153	8.73516
CCNYL1	CCNYL1	ENSG00000163249	Q8N7R7	CCNYL1	-0.108965	-0.481236	0.152742	0.0779019		0.999572	0.505568	NA	0.89968		1.17496	2.3184	3.28236	0.785563	2.76871	3.60005		0.0534121	6.80441e-06	3.70826e-11	0.377039	3.69822e-06	5.91959e-10		CCNYL1	5.45716	1.44447	4.59113	1.4867	3.22077	5.20245	9.8278	7.93207	8.8658	5.38338	7.43172	4.30263	25.9567	10.2741	24.7771	25.2068	20.4451	24.3076	37.4601	46.2963
PHF20	PHF20	ENSG00000025293	Q9BVI0	C20orf104	-0.106242	-0.0895301	0.234405	0.0778294		0.999572	NA	NA	0.917904		1.27996	2.37452	3.09556	1.43126	3.00254	3.46666		0.0909464	0.000236088	7.93749e-07	0.155172	8.30867e-05	3.48228e-06		PHF20	1.55919	2.88895	1.83645	2.23005	1.61038	1.04049	7.14749	2.97453	6.44786	4.61433	4.64482	6.02368	10.9817	15.7537	9.59114	16.4813	13.6301	17.0153	16.7584	19.2173
UEVLD	UEVLD	ENSG00000151116	Q8IX04	ATTP	0.215824	0.0658909	0.341347	0.0773277		0.999572	NA	NA	0.925337		0.59103	0.943213	2.41743	0.194965	1.11454	1.9918		0.489912	0.179322	0.000194664	0.879796	0.161993	0.00766772		UEVLD	3.89797	2.16671	1.83645	2.23005	8.05192	1.04049	4.46718	3.96604	4.02991	6.15243	3.71586	3.4421	4.99167	5.47953	5.59483	12.6034	5.6792	8.10253	18.73	20.0909
RGS2	RGS2	ENSG00000116741	A0A024R939	G0S8	-0.0312975	-0.729449	-0.0123526	0.0771881		0.999572	0.215989	NA	0.917956		4.64826	4.72797	5.08923	4.39612	5.30558	5.77824		2.15506e-05	4.97217e-06	7.37198e-07	0.000168319	9.80058e-07	7.78993e-08		RGS2	0.779595	0	0	0	0	0	20.549	15.8641	12.0897	8.4596	7.43172	10.3263	16.9717	16.4386	17.5837	14.5424	9.08672	25.9281	15.7727	23.5849
MXD1	MXD1	ENSG00000059728	B7ZLI7	BHLHC58	0.0871247	-0.757017	-0.104013	0.0770073		0.999572	0.162819	0.867958	0.878016		3.54683	4.9464	5.54638	2.41142	4.55878	5.35868		3.07793e-07	5.3814e-14	1.65916e-17	0.00154817	2.38386e-12	7.09581e-17		MXD1	0	1.44447	2.75468	0.743349	1.61038	3.12147	25.0162	14.8726	19.3436	11.5358	11.1476	9.46578	51.9134	50.0007	55.9483	51.383	46.5694	47.8049	92.6643	60.2726
NGLY1	NGLY1	ENSG00000151092	Q96IV0	CDDG	0.432769	0.263291	-0.225193	0.0769317		0.999572	0.725252	NA	0.909159		1.28792	2.35133	3.33905	0.745754	1.14687	2.55081		0.0482447	2.46009e-05	5.01065e-10	0.350436	0.0538617	3.07241e-06		NGLY1	5.45716	0.722237	2.75468	8.17684	2.41558	6.24294	6.25406	4.95755	11.2837	7.69054	9.28965	12.0474	16.9717	15.0687	16.7845	12.6034	10.2226	15.3948	34.5027	25.332
SIRT7	SIRT7	ENSG00000187531	Q9NRC8	SIR2L7	0.0866472	-0.202405	0.120587	0.0764191		0.999572	0.81605	0.881736	0.894271		2.91515	4.74558	5.77209	1.94197	4.1878	5.12837		0.00377913	8.28104e-07	1.88781e-09	0.0511921	2.07055e-07	1.00607e-10		SIRT7	0.779595	0.722237	0	2.9734	0	0	5.36062	5.94906	8.05982	7.69054	4.64482	3.4421	19.9667	22.6031	27.9741	30.0542	24.9885	24.3076	50.2753	46.2963
MRPL20	MRPL20	ENSG00000242485	Q9BYC9	L20mt	0.159396	-0.0991202	0.177415	0.0761138		0.999572	0.684876	0.575704	0.776227		0.13104	0.383716	0.764178	-0.13035	0.410633	0.682167		0.463743	0.00939492	8.69827e-08	0.619388	0.0214369	8.01939e-05		MRPL20	157.478	195.004	132.224	177.66	190.83	180.005	154.565	189.378	191.824	160.732	190.438	149.731	225.624	202.743	210.206	193.898	300.997	236.594	283.908	306.604
MACC1	MACC1	ENSG00000183742	Q6ZN28	7A5	-0.12402	-0.278424	0.378127	0.0760052		0.999572	0.647636	0.379486	0.847287		1.47129	3.16543	4.53803	1.35097	3.79369	4.7995		0.000769486	9.96432e-18	6.88711e-37	0.0188792	3.97999e-18	5.72535e-29		MACC1	9.35513	2.88895	5.50935	4.46009	5.63634	5.20245	18.7622	15.8641	16.1196	13.0739	9.28965	18.071	65.8901	50.0007	51.1527	50.4135	85.188	89.938	164.627	154.612
EPG5	EPG5	ENSG00000152223	Q9BTI0	HEEW1	-0.320784	-0.601765	-0.612241	0.0758758		0.999572	0.421101	NA	0.91488		1.57295	2.62039	3.42408	1.92782	2.77887	4.6755		0.0228977	1.35703e-05	4.85335e-09	0.0963527	0.00325721	3.75678e-07		EPG5	2.33878	3.61118	0.918225	0.743349	0	2.08098	7.14749	7.93207	8.05982	4.61433	5.57379	2.58158	13.9767	20.5483	13.5874	4.84745	9.08672	9.72303	37.4601	17.4703
PPP2R2A	PPP2R2A	ENSG00000221914	P63151	B55A	0.42396	-0.528079	0.174711	0.075066		0.999572	0.169974	0.637265	0.768074		2.21371	3.60194	4.81863	1.08849	3.22148	4.32713		4.5267e-13	3.63476e-38	6.71204e-70	0.00306521	7.46141e-30	1.86041e-54		PPP2R2A	12.4735	8.66684	6.42758	14.1236	17.7142	9.36441	40.2046	50.567	43.523	23.8407	39.0165	28.3973	117.803	118.495	114.294	110.522	132.893	156.379	293.766	272.537
SLC35A3	SLC35A3	ENSG00000117620	Q9Y2D2	AMRS	0.411527	-0.505772	-0.237361	0.075041		0.999572	0.466435	NA	0.912039		2.72323	3.72051	4.29735	1.02249	2.31507	3.29368		0.000297447	8.05092e-08	3.06461e-10	0.243388	0.000300782	8.99126e-08		SLC35A3	0.779595	2.88895	0	2.23005	2.41558	5.20245	10.7212	8.92358	12.0897	8.4596	7.43172	4.30263	20.965	24.6579	18.383	20.3593	18.1734	12.964	27.6021	34.0671
VPS13D	VPS13D	ENSG00000048707	Q5THJ4	SCAR4	0.115597	-0.332574	-0.222779	0.0747003		0.999572	NA	NA	0.927922		2.25966	3.75981	4.26373	0.929813	2.58528	3.55757		0.0389203	0.000230468	2.44445e-05	0.491359	0.00715952	0.00013136		VPS13D	0	1.44447	0	0	2.41558	1.04049	3.57375	2.97453	4.83589	4.61433	0.928965	1.72105	8.98501	8.90424	15.9852	6.78643	10.2226	8.91278	24.6448	16.5968
ENTPD4	ENTPD4	ENSG00000197217	Q9Y227	LALP70	-0.225212	-0.150164	-0.308878	0.0741146		0.999572	0.870189	NA	0.92476		1.5721	2.90027	3.26616	2.26083	3.31444	4.23263		0.039835	1.2766e-05	5.52805e-07	0.0479879	0.000490779	5.48893e-06		ENTPD4	3.89797	0	1.83645	0.743349	1.61038	0	5.36062	5.94906	7.25384	6.15243	5.57379	4.30263	11.98	16.4386	19.1823	12.6034	11.3584	10.5333	23.659	26.2055
FAM47E-STBD1,STBD1	FAM47E-STBD1,STBD1	NA	NA	NA	-0.195323	-0.118956	0.161744	0.0738839		0.999572	NA	NA	0.914527		0.70753	1.95489	3.89075	1.12938	2.9083	4.58838		0.425738	0.00556218	6.60061e-09	0.346932	0.000926844	6.62374e-08		FAM47E-STBD1,STBD1	1.55919	0.722237	3.6729	1.4867	1.61038	0	2.68031	4.95755	2.41795	2.30716	3.71586	2.58158	16.9717	4.79459	3.99631	5.81694	13.6301	12.1538	30.5595	25.332
PSMD2	PSMD2	ENSG00000175166	Q13200	P97	-0.0289048	-0.0178846	-0.243328	0.0728558		0.999572	0.98784	NA	0.914527		0.445657	1.81244	2.24593	0.458761	1.51427	2.35534		0.425738	1.85742e-05	4.97021e-08	0.576648	0.00562098	6.18665e-06		PSMD2	7.79595	4.33342	7.3458	4.46009	7.24673	7.28343	7.14749	7.93207	11.2837	10.7668	8.36068	6.8842	24.9584	22.6031	22.3793	22.2983	12.4942	20.2563	31.5453	35.8142
VMP1	VMP1	ENSG00000062716	Q96GC9	EPG3	0.0326377	-0.905678	0.132546	0.0724218		0.999572	0.000103662	0.630372	0.784124		4.06455	5.32404	5.65878	3.11619	5.44627	5.71722		2.00393e-33	2.54113e-59	2.9197e-67	1.10352e-16	3.82566e-54	1.74798e-59		VMP1	5.45716	4.33342	8.26403	4.46009	2.41558	12.4859	112.573	100.142	102.36	49.9885	55.7379	59.3762	240.599	250.689	262.158	305.389	280.552	248.748	321.368	357.268
UBE2Q2	UBE2Q2	ENSG00000140367	Q8WVN8	UBE2Q2	0.0227497	-0.484462	-0.153663	0.0723651		0.999572	NA	NA	0.92818		0.951507	1.65273	2.82792	0.0062005	1.23571	2.82187		0.276986	0.0238461	5.09574e-05	0.999498	0.174914	0.000761034		UBE2Q2	0	2.88895	2.75468	1.4867	2.41558	2.08098	2.68031	5.94906	3.22393	2.30716	3.71586	0	5.99001	5.47953	7.99261	4.84745	5.6792	4.86152	16.7584	12.2292
MYD88	MYD88	ENSG00000172936	Q99836	MYD88D	-0.0550929	0.0789207	-0.0446014	0.0713066		0.999572	0.93873	NA	0.9165		1.40494	1.89736	3.84045	1.59044	1.88017	3.96963		0.0522169	0.00283941	1.43652e-10	0.120681	0.0223555	2.77758e-07		MYD88	0.779595	0.722237	5.50935	0.743349	3.22077	2.08098	5.36062	6.94056	6.44786	9.22865	10.2186	0.860525	9.98334	10.9591	5.59483	7.75592	5.6792	11.3435	34.5027	38.4347
RNF11	RNF11	ENSG00000123091	Q9Y3C5	CGI-123	-0.422483	-0.771339	-0.081409	0.0711542		0.999572	NA	NA	0.912197		1.06116	2.32349	3.55543	1.09306	3.36646	4.80681		0.115685	3.49933e-05	3.95413e-11	0.347237	6.51212e-05	4.66244e-09		RNF11	0.779595	2.16671	6.42758	1.4867	0.805192	1.04049	8.93437	5.94906	4.83589	3.84527	0.928965	3.4421	8.98501	19.8633	18.383	10.6644	18.1734	15.3948	46.3322	36.6877
NCAPG	NCAPG	ENSG00000109805	Q9BPX3	CAPG	0.257191	-0.301967	0.0628983	0.0711404		0.999572	0.699509	0.917549	0.853553		2.01986	3.26402	4.41044	1.22107	2.94993	4.0995		3.30255e-07	4.79217e-20	4.49372e-37	0.0147838	3.57756e-14	2.81527e-27		NCAPG	7.79595	5.77789	5.50935	6.69014	11.2727	7.28343	36.6309	10.9066	32.2393	22.3026	10.2186	27.5368	63.8934	58.22	71.1343	80.4677	62.4712	60.7689	146.883	145.877
PHF12	PHF12	ENSG00000109118	Q96QT6	PF1	0.29623	-0.360616	-0.305641	0.0707953		0.999572	0.626586	NA	0.917956		3.89219	4.83571	5.55542	1.82096	2.77419	4.01343		0.00032946	3.46843e-06	9.97626e-08	0.0481548	0.000208092	2.71121e-08		PHF12	0	0	0.918225	2.23005	1.61038	1.04049	5.36062	9.91509	12.8957	6.92149	7.43172	6.02368	24.9584	17.1235	13.5874	13.5729	14.7659	12.1538	25.6306	38.4347
TTC19	TTC19	ENSG00000011295	Q6DKK2	2010204O13Rik	0.497274	-0.351966	-0.174425	0.0706791		0.999572	0.171757	0.509975	0.757379		3.09205	4.15887	4.8176	2.13461	3.37924	4.29355		9.47115e-36	9.85629e-69	3.60626e-93	7.84862e-18	2.43555e-48	1.16051e-78		TTC19	16.3715	12.278	8.26403	20.0704	15.2986	22.8908	101.852	120.964	107.196	99.208	80.82	75.7262	227.62	229.455	231.786	203.593	188.549	216.337	337.14	361.636
ASB7	ASB7	ENSG00000183475	A0A024RCD9	ASB7	-0.235302	-0.600772	0.0649995	0.0704767		0.999572	NA	NA	0.916723		2.02414	3.12719	4.31359	2.49641	4.58585	5.7358		0.0114875	1.32842e-05	8.19068e-10	0.0469518	3.78375e-05	2.48162e-07		ASB7	0.779595	0.722237	2.75468	0.743349	0	0	8.93437	2.97453	7.25384	3.84527	2.78689	3.4421	14.975	9.58918	18.383	13.5729	12.4942	19.4461	39.4316	25.332
AC068547.1,ARL5A	AC068547.1,ARL5A	NA	NA	NA	-0.0343021	-0.147298	-0.373961	0.0701037		0.999572	0.822361	0.605255	0.878494		1.40504	2.53476	3.55909	1.26332	1.73098	3.6173		0.00142662	2.70569e-11	3.26449e-22	0.0818609	0.0031131	3.54984e-11		AC068547.1,ARL5A	8.57554	3.61118	8.26403	6.69014	11.2727	1.04049	14.295	28.7538	12.8957	14.612	13.0055	21.5131	29.95	39.0417	51.1527	33.9322	4.54336	29.1691	86.7496	83.8575
VBP1	VBP1	ENSG00000155959	D3DWY7	HIBBJ46	0.502643	0.214189	0.147482	0.069998		0.999572	0.786967	NA	0.919528		0.519177	1.16717	2.74106	0.0439011	0.649839	2.07375		0.414342	0.0231559	8.43695e-09	0.967833	0.253922	5.2681e-05		VBP1	4.67757	5.77789	6.42758	11.1502	6.44153	11.4454	4.46718	5.94906	13.7017	10.7668	13.9345	5.16315	12.9783	10.9591	15.186	12.6034	22.7168	11.3435	60.1332	22.7114
ZNF721	ZNF721	ENSG00000182903	Q8TF20	ZNF721	-0.133829	-0.600202	-0.13506	0.069537		0.999572	0.349593	0.867806	0.912244		1.59758	2.4408	3.43301	1.18024	2.57154	3.81355		0.00388079	6.07479e-07	3.42192e-13	0.141023	1.71047e-05	2.92455e-11		ZNF721	3.89797	7.9446	0	5.20344	3.22077	1.04049	12.5081	14.8726	12.8957	4.61433	6.50275	12.9079	26.955	20.5483	25.5764	23.2678	18.1734	22.6871	68.0196	29.6995
FXR1	FXR1	ENSG00000114416	P51114	FXR1P	-0.0628151	-0.541872	-0.131676	0.0695322		0.999572	0.410939	NA	0.918553		1.83368	2.37764	3.12598	1.31669	2.32464	3.34548		0.0019372	8.01518e-06	1.35446e-09	0.128201	0.000476969	1.67979e-07		FXR1	2.33878	5.05566	1.83645	2.9734	2.41558	3.12147	13.4015	9.91509	12.8957	9.99771	4.64482	7.74473	13.9767	14.3838	24.7771	21.3288	11.3584	13.7743	30.5595	30.5731
PLA2G15	PLA2G15	ENSG00000103066	Q8NCC3	ACS	0.191725	-0.638253	-0.562058	0.0694484		0.999572	NA	NA	0.926217		2.44214	4.05413	4.88655	0.40487	2.00693	3.93693		0.0208719	4.48043e-05	7.62974e-07	0.780922	0.0290858	6.01861e-06		PLA2G15	0	0.722237	0.918225	0.743349	2.41558	1.04049	3.57375	6.94056	3.22393	1.53811	0.928965	3.4421	8.98501	10.2741	23.1786	4.84745	3.40752	11.3435	31.5453	25.332
GUK1	GUK1	ENSG00000143774	Q16774	GMK	0.283555	0.134886	0.149814	0.0692536		0.999572	0.879745	NA	0.927922		0.155595	1.01188	1.85975	-0.0997899	0.816171	1.50395		0.829749	0.0513243	0.00014651	0.923425	0.174345	0.00775657		GUK1	7.79595	5.05566	3.6729	5.94679	8.85711	8.32392	6.25406	6.94056	5.64187	5.38338	8.36068	7.74473	16.9717	10.2741	7.99261	14.5424	14.7659	12.1538	24.6448	16.5968
NACA2	NACA2	ENSG00000253506	Q9H009	ANAC	0.276258	0.0783021	0.187264	0.0691799		0.999572	0.651817	0.480716	0.769146		0.142996	0.313491	0.393579	-0.0553813	0.233853	0.188992		0.227438	0.00208838	9.16306e-05	0.825748	0.150477	0.230873		NACA2	305.601	321.395	338.825	405.868	397.765	372.495	352.907	339.096	376.394	374.529	358.58	397.563	429.284	397.266	377.251	356.772	572.463	456.982	463.322	415.794
HMGXB4	HMGXB4	ENSG00000100281	Q7Z641	HMG2L1	-0.09107	-0.549065	0.0455276	0.0689861		0.999572	0.156095	0.92814	0.79129		2.44256	3.90451	5.14998	2.00208	4.09567	5.3612		2.12533e-13	2.52976e-37	4.2944e-66	6.74504e-07	5.21343e-32	2.82132e-55		HMGXB4	6.23676	10.1113	5.50935	7.43349	7.24673	5.20245	46.4587	41.6434	38.6871	33.0693	22.2952	28.3973	127.787	110.961	111.897	127.003	130.622	106.953	306.581	256.814
ZSCAN32	ZSCAN32	ENSG00000140987	Q9NX65	HCCS-5	0.0909991	-0.787936	0.184089	0.0687413		0.999572	0.293298	NA	0.920275		2.3887	3.22441	4.37033	0.968939	3.17614	4.11824		0.00263105	8.6264e-06	7.54703e-10	0.375971	3.35743e-05	3.27327e-08		ZSCAN32	3.89797	0	0	0.743349	1.61038	3.12147	8.04093	12.8896	4.83589	3.07622	7.43172	0.860525	12.9783	16.4386	15.9852	13.5729	26.1243	16.2051	41.4032	20.0909
ZNF765	ZNF765	ENSG00000196417	Q7L2R6	ZNF765	0.00992335	-0.311444	0.185715	0.0687082		0.999572	NA	NA	0.922762		1.84841	2.80376	4.12614	1.31651	3.00695	4.08498		0.0244931	0.000123643	6.67402e-09	0.242116	0.000365183	6.12417e-07		ZNF765	0.779595	2.16671	0.918225	0.743349	3.22077	0	6.25406	3.96604	6.44786	3.07622	6.50275	2.58158	6.98834	14.3838	11.1897	21.3288	10.2226	9.72303	25.6306	34.0671
GPC1	GPC1	ENSG00000063660	P35052	glypican	-0.136156	-0.136754	-0.506407	0.0681795		0.999572	0.852697	NA	0.920738		-0.0511584	0.311015	1.08705	-0.0340222	-0.340188	1.33426		0.930517	0.441915	0.00372642	0.978135	0.585632	0.0128702		GPC1	17.9307	9.38908	15.6098	15.6103	9.6623	12.4859	10.7212	18.8387	12.0897	16.9192	11.1476	8.60525	26.955	11.644	15.9852	13.5729	2.27168	12.964	33.5169	31.4466
UBE2D2	UBE2D2	ENSG00000131508	P62837	E2(17)KB2	0.266217	-0.478197	-0.105453	0.0678858		0.999572	0.39613	0.881736	0.871215		1.18178	2.44549	3.91637	0.216229	1.89812	3.5533		0.00352263	7.61405e-13	2.13669e-33	0.762778	5.46271e-06	1.35946e-19		UBE2D2	12.4735	3.61118	8.26403	7.43349	19.3246	5.20245	13.4015	18.8387	23.3735	14.612	11.1476	12.0474	42.9284	40.4116	51.952	40.7186	53.3845	31.5998	146.883	121.419
MARS	MARS	NA	NA	NA	0.451458	-0.549609	0.324369	0.0675826		0.999572	0.298397	0.594205	0.891965		1.72165	2.16829	3.6464	0.443479	1.91263	3.05308		9.20807e-05	6.14617e-08	6.43768e-22	0.493949	6.17981e-06	3.85233e-14		MARS	4.67757	5.05566	9.18225	7.43349	10.4675	12.4859	20.549	22.8047	20.1495	9.99771	16.7214	14.6289	18.9684	27.3977	39.1638	25.2068	39.7544	50.2357	66.048	76.8694
PLCXD1	PLCXD1	ENSG00000182378	Q9NUJ7	LL0XNC01-136G2.1	-0.367607	-0.586289	-0.137107	0.0674942		0.999572	NA	NA	0.927805		0.855198	1.94825	3.00717	0.975658	2.73146	4.09997		0.255852	0.00148642	2.99179e-07	0.442636	0.00263165	3.0079e-06		PLCXD1	3.11838	2.16671	2.75468	1.4867	0.805192	1.04049	2.68031	7.93207	4.83589	2.30716	1.85793	3.4421	8.98501	15.0687	8.79187	12.6034	4.54336	10.5333	21.6874	19.2173
KCNK5	KCNK5	ENSG00000164626	A0A024RD32	K2p5.1	0.0714436	0.00405599	-0.685357	0.0664691		0.999572	NA	NA	0.927551		3.36632	5.34139	6.39661	2.1512	2.94244	5.18168		0.00120627	1.74227e-07	5.45585e-10	0.103141	0.00704561	1.89083e-06		KCNK5	0	0	0	0	0.805192	1.04049	4.46718	2.97453	4.02991	5.38338	0	6.02368	14.975	13.6988	18.383	8.72541	5.6792	6.48202	32.5311	27.079
STK17B	STK17B	ENSG00000081320	O94768	DRAK2	0.202007	-0.669626	-0.0253476	0.0654475		0.999572	0.229437	0.973631	0.870575		2.57171	3.99855	4.97657	1.42333	3.58298	4.65342		2.14584e-07	1.25728e-18	6.77539e-29	0.0238087	1.38525e-13	9.86149e-23		STK17B	1.55919	5.05566	2.75468	1.4867	6.44153	5.20245	23.2293	18.8387	20.1495	13.0739	4.64482	18.071	48.9184	55.4803	63.1416	64.9559	55.6561	45.3741	112.38	110.937
HNRNPM	HNRNPM	ENSG00000099783	Q59ES8	CEAR	-0.0591178	-0.416743	-0.073176	0.0639766		0.999572	0.210086	0.88872	0.834044		1.12432	2.21246	2.86509	0.756282	2.19889	2.99211		3.88395e-07	2.4155e-30	4.56671e-52	0.0303612	1.61485e-16	2.41904e-30		HNRNPM	35.0818	23.1116	27.5468	26.7606	21.7402	34.3362	65.2209	54.533	67.7025	36.9146	49.2351	53.3526	124.792	143.153	131.079	117.308	166.968	98.8508	217.86	215.758
COBL	COBL	ENSG00000106078	O75128	COBL	-0.208342	-0.964245	-0.22362	0.0636963		0.999572	0.176295	NA	0.928493		2.35827	3.08042	3.77138	2.11318	3.81527	4.90421		0.00132426	4.12499e-06	8.57961e-09	0.0973336	0.000336703	3.00299e-06		COBL	3.11838	1.44447	0	0.743349	0.805192	0	11.6147	7.93207	8.8658	4.61433	0.928965	5.16315	18.9684	14.3838	14.3867	9.6949	15.9018	12.1538	29.5737	26.2055
ALYREF	ALYREF	ENSG00000183684	E9PB61	ALY	-0.584004	-0.0444275	-0.122568	0.0634463		0.999572	0.950618	0.833964	0.877048		0.451468	1.94871	2.76912	1.15605	2.56569	3.58309		0.199651	4.56181e-13	1.2198e-26	0.0145932	3.95478e-12	1.78895e-23		ALYREF	15.5919	13.7225	17.4463	8.17684	8.05192	11.4454	28.59	15.8641	19.3436	19.9954	18.5793	23.2342	67.8867	50.6857	64.7402	62.0474	43.1619	59.9587	106.465	110.063
MRPL13	MRPL13	ENSG00000172172	Q9BYD1	L13	0.127298	-0.23392	0.164028	0.0628358		0.999572	0.645518	0.82445	0.919528		0.0973335	-0.149662	0.59613	-0.298473	-0.0902299	0.52367		0.790768	0.623785	0.0327243	0.611714	0.839087	0.181888		MRPL13	26.5062	26.0005	27.5468	31.2207	20.1298	38.4981	25.0162	35.6943	25.7914	15.3811	29.7269	27.5368	18.9684	26.7127	25.5764	31.9932	23.8526	27.5486	36.4743	39.3082
CCPG1	CCPG1	ENSG00000260916	Q9ULG6	CPR8	0.347022	0.0601949	-0.000270861	0.0628258		0.999572	0.94376	NA	0.933379		-0.191224	0.107791	0.59125	-0.547921	-0.321431	0.244996		0.706925	0.791468	0.123214	0.45608	0.568555	0.634779		CCPG1	14.0327	15.167	16.5281	11.1502	26.5713	24.9718	10.7212	13.8811	15.3137	13.843	6.50275	21.5131	13.9767	13.6988	21.5801	16.4813	11.3584	21.0666	28.5879	14.8498
TMEM131	TMEM131	ENSG00000075568	Q92545	CC28	0.244267	-0.928255	-0.388142	0.0626661		0.999572	NA	NA	0.940304		2.17345	2.86603	3.49644	-0.623993	0.710005	2.10413		0.00806714	0.000116046	1.59682e-06	0.685067	0.496941	0.0272462		TMEM131	0	1.44447	2.75468	0	8.05192	4.16196	4.46718	10.9066	6.44786	5.38338	0	1.72105	7.98667	10.9591	15.9852	8.72541	10.2226	2.43076	19.7158	14.8498
FRS2	FRS2	ENSG00000166225	L7RTG7	FRS1A	0.00294955	-0.845538	0.161008	0.0626146		0.999572	0.267387	NA	0.916723		3.69861	4.74331	6.12982	2.40644	4.92422	6.10561		0.000576541	4.55784e-06	5.4974e-09	0.0528093	1.07786e-05	4.92451e-08		FRS2	0	0.722237	0	0	0	1.04049	5.36062	6.94056	12.0897	6.92149	1.85793	0.860525	23.96	17.1235	11.1897	31.9932	21.5809	8.91278	56.1901	38.4347
ATP2A2	ATP2A2	ENSG00000174437	P16615	ATP2B	0.271454	-0.37932	0.132933	0.0622897		0.999572	0.614379	0.797163	0.847287		2.15198	3.42548	4.51504	1.26166	3.17918	4.17412		2.4664e-10	1.43566e-28	1.26592e-50	0.0120217	8.90999e-16	4.57849e-27		ATP2A2	9.35513	5.77789	8.26403	10.4069	8.05192	12.4859	27.6965	40.6519	38.6871	33.0693	34.3717	7.74473	90.8484	79.4532	89.5173	119.247	105.633	65.6305	182.371	188.679
RDH10	RDH10	ENSG00000121039	A0A024R7X6	SDR16C4	0.144334	-0.565192	0.113966	0.0620942		0.999572	NA	NA	0.940022		1.02709	2.23855	2.73338	-0.337369	2.00426	2.38886		0.220994	0.00131669	5.85192e-05	0.802421	0.00959025	0.00149186		RDH10	3.11838	0	2.75468	1.4867	2.41558	4.16196	4.46718	3.96604	4.02991	2.30716	2.78689	0.860525	8.98501	9.58918	11.1897	10.6644	11.3584	12.1538	11.8295	16.5968
YRDC	YRDC	ENSG00000196449	Q86U90	DRIP3	0.0972371	-0.562988	-0.16316	0.0619056		0.999572	0.18359	0.677457	0.855795		3.16996	4.89852	5.56512	2.32173	4.47982	5.38697		2.01474e-12	5.60235e-31	3.63237e-40	2.22924e-06	1.35026e-25	5.32416e-37		YRDC	1.55919	2.88895	6.42758	5.20344	4.83115	2.08098	28.59	37.6773	37.0752	25.3788	21.3662	20.6526	115.807	118.495	108.7	107.613	111.312	87.5073	171.528	169.462
ARHGAP8,PRR5-ARHGAP8	ARHGAP8,PRR5-ARHGAP8	NA	NA	NA	-0.493722	-0.725226	-0.227338	0.0616515		0.999572	0.212081	0.716778	0.914091		0.81443	1.98829	2.44116	0.699561	2.43922	3.24025		0.0482447	4.28184e-09	1.48133e-13	0.349804	1.70712e-06	5.6807e-11		ARHGAP8,PRR5-ARHGAP8	9.35513	10.8336	8.26403	3.71674	9.6623	3.12147	16.0819	11.8981	22.5675	9.99771	8.36068	9.46578	39.9334	39.0417	37.5653	25.2068	26.1243	43.7536	52.2469	59.3991
METTL2B	METTL2B	ENSG00000165055	Q6P1Q9	METL	0.456292	-0.567396	0.207128	0.0615608		0.999572	0.447424	NA	0.936906		1.96631	2.2453	3.29644	0.0863438	1.4494	2.2264		0.00995923	0.00119499	8.87809e-07	0.947251	0.0479011	0.00138379		METTL2B	2.33878	0	3.6729	1.4867	2.41558	10.4049	12.5081	7.93207	4.83589	3.84527	3.71586	6.8842	7.98667	8.90424	13.5874	9.6949	7.95088	21.0666	21.6874	30.5731
ALKBH7	ALKBH7	ENSG00000125652	Q9BT30	ABH7	-0.277336	0.695362	-0.137434	0.0612441		0.999572	0.311595	NA	NA		-0.962007	-0.294539	0.089385	0.295345	-0.172185	0.549943		0.12331	0.582034	0.868807	0.765408	0.811718	0.390179		ALKBH7	10.9143	7.9446	17.4463	8.17684	7.24673	12.4859	9.8278	5.94906	2.41795	9.22865	12.0765	12.9079	6.98834	6.84942	15.186	9.6949	4.54336	9.72303	14.7869	13.9763
UACA	UACA	ENSG00000137831	Q9BZF9	NUCLING	-0.0814091	0.255328	-0.00131971	0.0608435		0.999572	0.717071	NA	0.938303		0.681485	1.20028	1.84179	1.1128	1.33129	2.03873		0.275409	0.0216041	0.000237568	0.178531	0.040922	0.00102733		UACA	7.01635	4.33342	5.50935	5.94679	3.22077	6.24294	8.04093	9.91509	9.67178	15.3811	11.1476	7.74473	19.9667	9.58918	11.1897	22.2983	9.08672	8.91278	27.6021	10.4822
RPL36AL	RPL36AL	ENSG00000165502	Q969Q0	RPL36A	-0.0515067	-0.680215	-0.00028617	0.060776		0.999572	0.0807258	0.999157	0.856627		1.72331	2.93794	3.87448	1.0584	2.99788	3.98831		4.70202e-09	7.2743e-29	2.28587e-51	0.0142188	9.37448e-20	4.81317e-35		RPL36AL	11.6939	15.167	11.0187	12.6369	16.909	6.24294	41.0981	43.6264	44.329	22.3026	35.3007	20.6526	115.807	84.2478	102.305	74.6508	103.361	123.158	173.499	178.197
CDK6	CDK6	ENSG00000105810	Q00534	MCPH12	-0.289772	-0.334027	0.253997	0.0603945		0.999572	0.608382	0.658775	0.912039		1.7807	3.0884	4.03734	2.02073	4.02468	4.72116		0.000761545	2.35087e-11	2.87441e-19	0.00569761	2.4181e-11	1.90762e-15		CDK6	3.89797	2.88895	4.59113	1.4867	1.61038	4.16196	15.1884	13.8811	12.0897	13.0739	7.43172	10.3263	38.935	24.6579	39.9631	38.7796	37.4827	51.0459	79.8491	52.411
IGFBP2	IGFBP2	ENSG00000115457	P18065	IBP2	-0.315572	0.0755001	-0.338616	0.0601251		0.999572	0.913872	NA	0.937672		-0.360401	-0.449662	-0.229412	0.0926038	-0.572688	0.222367		0.371952	0.195862	0.52256	0.912387	0.292479	0.660675		IGFBP2	23.3878	24.556	30.3014	14.1236	15.2986	32.2552	20.549	21.8132	18.5376	15.3811	33.4427	16.35	18.9684	15.0687	23.1786	14.5424	9.08672	16.2051	14.7869	19.2173
FAM204A	FAM204A	ENSG00000165669	Q9H8W3	C10orf84	-0.182362	-0.895508	-0.137472	0.0600767		0.999572	0.105215	0.836932	0.914527		2.98171	3.97647	4.70419	2.44089	4.29863	5.25798		4.48965e-07	5.89477e-13	5.15446e-18	0.00410864	3.28083e-09	1.94145e-13		FAM204A	3.11838	0.722237	2.75468	1.4867	2.41558	0	21.4425	20.8217	16.1196	9.22865	5.57379	12.9079	36.9384	39.0417	39.9631	37.8101	27.2601	38.0819	80.8349	58.5256
KCTD1	KCTD1	ENSG00000134504	A0A024RC45	C18orf5	-0.255332	-0.0300501	0.669269	0.0600752		0.999572	0.969573	0.152964	0.9312		0.253742	0.0107457	0.7695	0.542299	1.1927	1.1674		0.602703	0.983515	0.0459753	0.353103	0.00482857	0.00587311		KCTD1	10.9143	27.445	17.4463	17.097	16.909	10.4049	13.4015	32.7198	21.7615	17.6882	29.7269	18.9316	20.965	19.8633	15.9852	29.0847	44.2977	31.5998	29.5737	20.9644
LMNA	LMNA	ENSG00000160789	P02545	CDCD1	0.0882917	0.0761454	0.30557	0.0600361		0.999572	0.843454	0.368025	0.864061		0.747927	1.46737	2.38006	0.731272	1.69653	2.33814		0.00113415	1.24821e-13	2.03234e-36	0.0393173	1.15715e-09	8.69422e-18		LMNA	38.9797	33.2229	33.0561	20.0704	40.2596	55.146	54.4996	64.4481	59.6427	56.141	62.2407	70.5631	99.8334	89.7274	104.703	114.4	105.633	149.086	160.684	177.324
ERGIC3	ERGIC3	ENSG00000125991	A2TJK5	C20orf47	0.122591	0.0325422	-0.170508	0.0599679		0.999572	0.966904	NA	0.937886		-0.000476777	0.180016	0.12775	-0.114828	-0.202347	0.0505125		1	0.614516	0.731683	0.888677	0.715153	0.921419		ERGIC3	21.8286	21.6671	12.8552	11.1502	18.5194	35.3766	19.6556	20.8217	16.9256	14.612	17.6503	26.6763	19.9667	18.4934	26.3756	18.4203	22.7168	14.5845	24.6448	19.2173
METTL9	METTL9	ENSG00000197006	Q9H1A3	CGI-81	-0.115903	-0.473023	-0.211361	0.0592872		0.999572	0.479456	NA	0.934573		1.81502	2.15489	2.98898	1.5113	2.07709	3.30425		0.00277031	8.90497e-05	1.74045e-08	0.0940038	0.004105	1.63087e-06		METTL9	4.67757	2.88895	1.83645	0.743349	4.02596	3.12147	11.6147	16.8557	8.05982	6.15243	10.2186	7.74473	10.9817	14.3838	19.9815	9.6949	7.95088	17.8256	30.5595	20.9644
NOTCH2	NOTCH2	ENSG00000134250	Q04721	AGS2	-0.0553931	-0.411473	-0.778043	0.0587827		0.999572	NA	NA	0.940304		1.77178	3.41399	3.68775	1.32374	2.24952	3.9019		0.0312939	2.40923e-06	2.29469e-07	0.296434	0.0194568	2.37086e-05		NOTCH2	1.55919	0.722237	1.83645	0.743349	1.61038	1.04049	3.57375	6.94056	5.64187	3.07622	0.928965	6.02368	21.9634	15.7537	14.3867	11.6339	4.54336	4.05126	24.6448	23.5849
PLCD3	PLCD3	ENSG00000161714	Q8N3E9	PLC-delta-3	0.0363919	0.206112	0.0379845	0.0585973		0.999572	0.788127	NA	0.933957		1.03395	1.82084	3.0094	1.20259	1.78606	2.96514		0.0950957	0.000524454	1.49087e-09	0.13833	0.00476744	7.41449e-07		PLCD3	6.23676	1.44447	3.6729	4.46009	2.41558	5.20245	9.8278	5.94906	8.05982	10.7668	11.1476	6.8842	13.9767	15.7537	11.9889	15.5118	18.1734	10.5333	37.4601	33.1936
RPS6KA1	RPS6KA1	ENSG00000117676	Q15418	HU-1	0.0524078	0.153451	-0.0546259	0.0581111		0.999572	NA	NA	NA		0.686066	1.6807	2.48518	0.797724	1.42322	2.40343		0.44915	0.0205643	0.000377306	0.510783	0.100592	0.00328443		RPS6KA1	0.779595	4.33342	0.918225	0.743349	3.22077	3.12147	2.68031	3.96604	4.02991	4.61433	6.50275	1.72105	4.99167	10.2741	6.39409	3.87796	10.2226	6.48202	16.7584	13.1027
UVRAG	UVRAG	ENSG00000198382	Q9P2Y5	DHTX	0.0714436	-1.37784	-0.284495	0.058083		0.999572	NA	NA	0.936462		4.47545	5.40555	5.97421	1.30633	3.82573	4.8942		1.88451e-05	9.97044e-08	3.72103e-09	0.338367	0.000385883	4.00593e-06		UVRAG	0	0	0	0.743349	0	1.04049	10.7212	8.92358	7.25384	3.84527	0.928965	0.860525	11.98	22.6031	15.9852	10.6644	17.0376	10.5333	24.6448	24.4584
AMIGO2	AMIGO2	ENSG00000139211	A0A024R127	ALI1	0.0857719	-0.298239	-0.0192202	0.0579381		0.999572	0.674699	0.983963	0.92147		3.50818	4.60933	5.42832	2.76542	4.19275	5.10351		5.06717e-05	1.92295e-08	2.53586e-11	0.00279621	2.16099e-07	1.43525e-10		AMIGO2	0.779595	0.722237	0.918225	0	1.61038	2.08098	8.93437	15.8641	14.5077	3.07622	12.0765	15.4895	22.9617	32.8772	27.9741	31.9932	27.2601	24.3076	42.389	48.0434
TNKS2	TNKS2	ENSG00000107854	Q9H2K2	ARTD6	-0.039608	-0.422444	-0.147042	0.0578852		0.999572	0.59781	NA	0.924025		2.98636	4.51159	5.63155	2.82684	4.71702	6.08879		0.0031766	2.77558e-06	4.79545e-09	0.020583	1.71566e-05	3.28182e-08		TNKS2	0.779595	0	0.918225	0	0	1.04049	6.25406	7.93207	6.44786	5.38338	1.85793	6.02368	23.96	21.2332	15.186	12.6034	23.8526	16.2051	40.4174	43.6758
TPT1	TPT1	ENSG00000133112	A0A0B4J2C3	HRF	0.0849044	-0.258022	0.0513194	0.057862		0.999572	0.127522	0.829902	0.726171		1.20092	2.05724	2.6945	0.856192	2.02711	2.67125		5.78543e-28	2.60004e-89	3.76279e-156	1.89547e-10	2.50558e-63	1.11371e-109		TPT1	169.952	153.114	149.671	162.05	164.259	180.005	328.785	386.689	378.812	313.774	267.542	331.302	681.862	658.229	638.61	703.85	732.616	627.135	1069.58	938.156
NRBP1	NRBP1	ENSG00000115216	Q9UHY1	BCON3	-0.18995	-0.00110817	-0.252326	0.0577767		0.999572	0.998595	0.704696	0.920519		0.36973	0.476212	1.35288	0.595249	0.383151	1.63561		0.284522	0.107534	7.48761e-07	0.245934	0.360993	1.14786e-05		NRBP1	23.3878	19.5004	21.1192	18.5837	18.5194	17.6883	23.2293	34.7028	25.7914	25.3788	29.7269	28.3973	31.9467	25.3428	32.7697	29.0847	17.0376	25.1178	65.0622	48.0434
HTATSF1	HTATSF1	ENSG00000102241	O43719	TAT-SF1	0.0183397	-0.51535	-0.182311	0.0577501		0.999572	NA	NA	0.938303		1.8311	2.38512	3.59459	0.998334	1.95577	3.58711		0.024882	0.00109481	3.83868e-07	0.395466	0.0211011	7.46964e-06		HTATSF1	1.55919	2.16671	0.918225	2.23005	1.61038	1.04049	10.7212	2.97453	5.64187	4.61433	5.57379	0.860525	4.99167	6.16448	17.5837	6.78643	10.2226	5.67177	23.659	22.7114
PPP2CA	PPP2CA	ENSG00000113575	B3KUN1	NEDLBA	-0.0720974	-0.683394	-0.106067	0.057726		0.999572	0.0279954	0.787427	0.843489		1.21065	2.51642	3.44209	0.589732	2.49849	3.59356		2.24586e-07	7.87782e-35	5.97378e-67	0.0793591	6.30803e-26	2.48472e-54		PPP2CA	35.8613	20.9449	24.7921	15.6103	32.2077	30.1742	62.5406	56.516	70.9264	40.7599	36.2296	38.7236	152.745	143.153	176.637	162.874	136.301	139.363	288.837	259.434
CNOT8	CNOT8	ENSG00000155508	Q9UFF9	CAF1	-0.0154285	-0.554338	0.296315	0.057648		0.999572	0.428012	0.617139	0.916301		1.92827	3.10515	4.33646	1.28698	3.52916	4.44		0.00137953	5.73693e-09	5.2935e-17	0.112864	3.8678e-09	3.70008e-14		CNOT8	3.11838	2.88895	1.83645	1.4867	3.22077	3.12147	16.9753	11.8981	4.83589	9.22865	5.57379	5.16315	29.95	22.6031	23.9778	38.7796	34.0752	26.7383	59.1475	51.5374
UCHL3	UCHL3	ENSG00000118939	A0A087WTB8	UCH-L3	-0.56675	-0.61458	0.031322	0.0571035		0.999572	0.355845	0.973631	0.919528		0.766274	1.70659	3.05784	1.15552	2.89154	4.25262		0.128374	4.01002e-05	4.5565e-15	0.171054	2.75879e-06	7.86307e-13		UCHL3	11.6939	2.88895	5.50935	0	6.44153	2.08098	10.7212	12.8896	11.2837	7.69054	3.71586	8.60525	23.96	20.5483	23.1786	25.2068	22.7168	21.8768	74.9201	49.7904
FAM83F	FAM83F	ENSG00000133477	Q8NEG4	FAM83F	0.171405	-0.103125	0.124834	0.0562893		0.999572	NA	NA	0.941637		3.02822	3.93907	5.16878	1.61894	2.87814	3.95054		0.00617572	0.000176071	1.20574e-06	0.166072	0.0015658	7.80586e-06		FAM83F	0	0.722237	0	1.4867	0.805192	1.04049	5.36062	2.97453	5.64187	4.61433	0.928965	6.8842	6.98834	10.9591	8.79187	10.6644	6.81504	13.7743	16.7584	23.5849
RPS29	RPS29	ENSG00000213741	P62273	DBA13	0.0719913	-0.00282123	-0.100215	0.0561936		0.999572	0.987442	0.460598	0.819099		0.0538134	0.131525	0.113301	-0.0187003	-0.0380281	0.101655		0.603534	0.122638	0.182381	0.896663	0.689883	0.235075		RPS29	4138.87	4333.42	3953.88	4741.82	4345.62	4037.1	4263.48	4217.88	4470.78	4488.2	3944.39	4505.71	4784.02	4693.22	4165.75	4208.56	4353.67	4211.69	5109.35	4220.83
ECT2	ECT2	ENSG00000114346	Q9H8V3	ARHGEF31	-0.517224	-0.0121312	0.0815527	0.0558342		0.999572	0.990897	0.900572	0.902879		0.753797	3.10764	3.72758	1.63587	4.09514	4.67274		0.108644	9.09785e-18	9.47098e-26	0.010171	3.13861e-16	4.91526e-21		ECT2	12.4735	4.33342	4.59113	2.23005	4.83115	4.16196	15.1884	5.94906	15.3137	20.7645	8.36068	6.8842	73.8767	47.261	73.532	66.8948	74.9654	65.6305	91.6786	89.0986
TRIM38	TRIM38	ENSG00000112343	A0A024QZY4	RNF15	-0.187866	-0.739533	0.236594	0.0556554		0.999572	0.210449	0.707568	0.900343		1.97773	3.05434	4.51673	1.48266	3.71702	4.94394		9.41075e-05	1.29107e-11	3.53243e-25	0.0425072	2.98269e-11	1.41847e-19		TRIM38	3.11838	3.61118	4.59113	1.4867	6.44153	0	16.0819	14.8726	16.1196	8.4596	6.50275	10.3263	25.9567	27.3977	46.3572	32.9627	42.0261	47.8049	96.6075	88.2251
RAB22A	RAB22A	ENSG00000124209	Q9UL26	RAB22A	0.293936	-1.13888	-0.00786458	0.0553903		0.999572	0.0492075	0.993862	0.915274		2.7357	3.79611	4.60207	0.731732	3.15029	4.02281		1.78446e-06	8.05445e-13	1.03662e-18	0.345305	5.87735e-10	5.67889e-16		RAB22A	2.33878	1.44447	3.6729	5.20344	1.61038	5.20245	25.0162	10.9066	17.7316	6.15243	6.50275	7.74473	33.9434	39.7266	39.1638	41.6881	37.4827	34.0306	76.8917	63.7667
HLCS	HLCS	ENSG00000159267	P50747	HCS	-0.241435	-0.46802	-0.0836312	0.055361		0.999572	NA	NA	0.939347		0.558245	1.87733	2.6986	0.371326	2.2533	3.25867		0.421048	0.00043215	1.35384e-07	0.758928	0.00198473	3.08084e-06		HLCS	4.67757	3.61118	2.75468	3.71674	1.61038	2.08098	5.36062	4.95755	6.44786	4.61433	0.928965	4.30263	16.9717	13.0139	13.5874	10.6644	18.1734	11.3435	31.5453	19.2173
BACH2	BACH2	ENSG00000112182	Q9BYV9	BTBD25	-0.293273	-0.367591	0.0144446	0.0553542		0.999572	0.592805	NA	0.943848		0.576623	1.13673	1.28597	0.588919	1.61609	1.81154		0.306145	0.0149237	0.00528342	0.505413	0.00769488	0.00234314		BACH2	13.2531	2.88895	8.26403	8.17684	5.63634	3.12147	13.4015	12.8896	10.4778	13.0739	4.64482	8.60525	24.9584	15.7537	14.3867	15.5118	26.1243	14.5845	23.659	13.1027
PSMD12	PSMD12	ENSG00000197170	O00232	Rpn5	-0.253431	-0.595784	0.19674	0.0553145		0.999572	0.258237	0.681764	0.891161		1.28824	2.52291	3.55015	0.985694	3.10744	3.96319		0.00040885	7.82787e-16	9.85724e-32	0.0560743	1.26818e-16	6.15448e-27		PSMD12	12.4735	12.278	6.42758	6.69014	9.6623	8.32392	24.1228	39.6604	16.9256	9.22865	19.5083	21.5131	70.8817	49.3158	68.7365	80.4677	67.0145	72.1125	111.394	129.28
CASP6	CASP6	ENSG00000138794	P55212	MCH2	0.051538	-0.269899	-0.0190113	0.0550613		0.999572	0.53723	0.983963	0.933957		0.36293	0.264401	0.220399	0.0195282	0.189859	0.227234		0.232382	0.328424	0.433687	0.981363	0.639242	0.549367		CASP6	32.743	24.556	35.8108	37.1674	28.1817	31.2147	44.6718	39.6604	35.4632	33.8384	43.6614	20.6526	43.9267	36.3019	31.9705	35.8711	40.8902	34.0306	41.4032	34.0671
AP2S1	AP2S1	ENSG00000042753	M0QYZ2	AP17	0.244147	-0.217108	-0.0461498	0.0548776		0.999572	0.757595	NA	0.931642		0.536578	0.867354	1.93112	-0.075427	0.440901	1.61785		0.291131	0.0428822	1.35789e-06	0.939053	0.454276	0.00229616		AP2S1	11.6939	2.88895	15.6098	19.3271	8.05192	10.4049	12.5081	19.8302	11.2837	5.38338	10.2186	20.6526	17.97	15.0687	21.5801	27.1457	14.7659	10.5333	29.5737	38.4347
FAM13B	FAM13B	ENSG00000031003	Q9NYF5	ARHGAP49	0.11326	-0.129584	0.299552	0.0547315		0.999572	NA	NA	0.946193		2.33423	3.03011	4.85311	1.05338	2.69287	3.77781		0.0421382	0.00452985	1.03667e-05	0.463237	0.0116425	0.000273073		FAM13B	0	0.722237	0	0.743349	0	2.08098	2.68031	2.97453	2.41795	3.07622	0.928965	2.58158	2.995	6.84942	3.19705	11.6339	0	11.3435	20.7016	10.4822
KIF11	KIF11	ENSG00000138160	P52732	EG5	-0.214599	-0.652891	-0.454375	0.054613		0.999572	0.368857	0.402015	0.915976		1.26358	3.10698	3.93845	0.817389	2.93181	4.39615		0.0165551	8.85551e-13	1.59582e-20	0.38395	4.22376e-06	7.42642e-13		KIF11	5.45716	5.05566	1.83645	3.71674	4.02596	1.04049	6.25406	11.8981	13.7017	3.07622	1.85793	12.0474	34.9417	32.8772	48.7549	38.7796	15.9018	22.6871	67.0338	71.6283
UBAP1	UBAP1	ENSG00000165006	Q9NZ09	NAG20	0.218054	-0.651011	0.337011	0.0545498		0.999572	0.364774	0.573191	0.919021		2.51319	3.75829	5.39164	1.04385	3.5532	4.80049		0.000697366	2.82135e-08	5.49071e-16	0.242342	1.42707e-08	3.55892e-15		UBAP1	0	2.88895	0.918225	2.23005	1.61038	3.12147	8.04093	13.8811	6.44786	6.92149	3.71586	4.30263	22.9617	18.4934	25.5764	34.9017	28.396	27.5486	77.8775	65.5137
GCFC2	GCFC2	ENSG00000005436	A4UHR0	C2orf3	0.066666	-0.396654	-0.0696201	0.0545258		0.999572	NA	NA	0.947514		2.90858	3.36863	4.62064	1.3076	2.23497	3.69415		0.0105725	0.00149868	1.85502e-05	0.365889	0.0406943	0.000467971		GCFC2	0.779595	0	0	2.23005	0	0	2.68031	6.94056	3.22393	1.53811	0.928965	5.16315	4.99167	7.53436	4.79557	4.84745	2.27168	8.10253	12.8153	13.9763
GKAP1	GKAP1	ENSG00000165113	Q5VSY0	FKSG21	0.044412	-0.605105	0.253791	0.0531105		0.999572	0.390967	NA	NA		0.112075	0.358651	0.222066	-0.717949	0.677198	0.246825		0.87297	0.48828	0.67979	0.443582	0.306898	0.707939		GKAP1	11.6939	5.05566	11.9369	11.8936	5.63634	12.4859	9.8278	15.8641	5.64187	7.69054	4.64482	5.16315	11.98	8.90424	15.9852	22.2983	12.4942	13.7743	8.87212	8.73516
ITFG1	ITFG1	ENSG00000129636	B4DXC2	2310047C21Rik	0.0782674	-0.760332	0.23581	0.0528779		0.999572	0.289512	NA	0.944207		3.82933	4.32501	5.43533	1.95025	3.80308	4.61844		0.000487369	3.1977e-05	2.38612e-07	0.0880779	4.34605e-05	4.20989e-07		ITFG1	0	0	0.918225	1.4867	0.805192	0	8.04093	8.92358	9.67178	3.84527	5.57379	3.4421	11.98	13.6988	11.9889	15.5118	12.4942	20.2563	26.6164	41.0552
SMNDC1	SMNDC1	ENSG00000119953	O75940	SMNR	0.199281	-0.322334	-0.0885366	0.0522687		0.999572	0.566353	0.890473	0.9156		3.20357	4.70983	5.3391	2.34096	4.09668	4.87845		1.65088e-07	2.29611e-16	5.47594e-21	0.000186378	3.43537e-14	5.69372e-20		SMNDC1	3.11838	2.16671	0	0.743349	5.63634	2.08098	18.7622	26.7707	16.1196	14.612	13.0055	19.7921	57.9034	62.3297	53.5505	54.2915	48.8411	59.1484	89.707	110.063
NCOA1	NCOA1	ENSG00000084676	Q15788	F-SRC-1	0.0442966	-1.04342	0.46495	0.0520227		0.999572	0.155039	NA	0.934983		2.94585	3.46951	5.12007	1.10197	3.82475	4.79241		0.00107007	3.36831e-05	7.40166e-10	0.350813	7.91063e-06	1.10869e-08		NCOA1	0.779595	0	1.83645	0.743349	2.41558	0	11.6147	3.96604	9.67178	3.07622	2.78689	2.58158	12.9783	14.3838	9.59114	8.72541	22.7168	29.9793	44.3606	37.5612
ZNHIT6	ZNHIT6	ENSG00000117174	Q9NWK9	BCD1	-0.481294	-0.0763588	-0.153777	0.0519312		0.999572	0.927088	NA	0.930036		-0.0255154	0.544381	1.61878	0.532773	0.969349	2.30927		0.959855	0.164481	7.99463e-06	0.472374	0.0701722	2.71765e-06		ZNHIT6	14.8123	20.9449	8.26403	6.69014	9.6623	12.4859	13.4015	20.8217	10.4778	4.61433	17.6503	19.7921	17.97	13.6988	34.3682	20.3593	15.9018	20.2563	44.3606	51.5374
MCFD2	MCFD2	ENSG00000180398	Q8NI22	F5F8D	-0.337888	-0.228188	0.323217	0.0513276		0.999572	0.667352	0.339417	0.903431		1.08792	2.78441	3.56187	1.28423	3.58127	4.06366		0.00193918	6.6826e-22	2.0941e-36	0.00613406	5.63627e-23	1.89533e-29		MCFD2	10.1347	11.5558	12.8552	14.867	4.83115	4.16196	25.9097	18.8387	29.0154	24.6097	15.7924	21.5131	88.8517	78.7683	75.9298	100.827	106.769	103.712	157.727	103.948
MAP1LC3B	MAP1LC3B	ENSG00000140941	Q658J6	ATG8F	-0.160292	0.459206	0.540019	0.051105		0.999572	0.371775	0.291065	0.927922		1.59996	2.43165	3.41669	2.34866	3.36566	3.70666		0.000804905	7.53959e-09	3.25119e-17	0.000118944	4.06362e-10	3.46114e-12		MAP1LC3B	2.33878	5.05566	8.26403	4.46009	4.83115	3.12147	20.549	15.8641	12.0897	24.6097	20.4372	24.0947	31.9467	25.3428	29.5727	33.9322	80.6446	29.1691	53.2327	54.158
CKS2	CKS2	ENSG00000123975	P33552	CKSHS2	-0.501766	-0.569226	-0.0825293	0.0505927		0.999572	0.354688	0.909312	0.915274		1.94693	3.02348	4.21476	2.32284	3.95767	5.29323		3.0861e-05	5.68818e-13	3.96496e-25	0.00142342	2.0354e-10	3.7163e-18		CKS2	3.11838	4.33342	8.26403	0	4.83115	2.08098	12.5081	32.7198	17.7316	23.8407	6.50275	7.74473	43.9267	36.3019	51.952	40.7186	35.211	46.9946	79.8491	89.9721
SUPT16H	SUPT16H	ENSG00000092201	Q9Y5B9	CDC68	-0.00914002	-0.164915	0.164787	0.050524		0.999572	0.730613	0.7715	0.901544		0.237747	1.17444	2.10131	0.0700474	1.37215	2.16252		0.449302	1.20331e-06	3.7218e-20	0.899137	9.73393e-06	4.3235e-13		SUPT16H	36.6409	20.9449	24.7921	27.5039	32.2077	21.8503	33.0572	27.7623	36.2692	25.3788	37.1586	24.0947	59.9001	53.4255	74.3313	57.1999	60.1995	95.6098	132.096	122.292
ING3	ING3	ENSG00000071243	Q9NXR8	Eaf4	0.30171	-0.330027	0.304081	0.0497896		0.999572	0.584352	0.525504	0.910158		2.95788	4.54892	5.57384	1.84393	4.1653	4.8931		1.87109e-06	3.10156e-15	1.36139e-22	0.00251951	3.97916e-17	1.56769e-23		ING3	0.779595	2.16671	2.75468	2.23005	5.63634	2.08098	15.1884	14.8726	20.9555	9.22865	13.9345	16.35	42.9284	69.8641	41.5616	68.8338	55.6561	74.5432	105.48	91.7192
SH3GLB1	SH3GLB1	ENSG00000097033	A0A087WW40	Bif-1	0.0487143	0.301127	-0.137281	0.0497418		0.999572	0.712674	NA	0.941823		1.06511	2.46568	3.7283	1.36915	2.09501	3.62231		0.158522	7.38324e-05	4.71442e-10	0.164124	0.00598757	5.40346e-07		SH3GLB1	0.779595	3.61118	1.83645	2.23005	0.805192	4.16196	4.46718	6.94056	3.22393	5.38338	6.50275	7.74473	12.9783	10.2741	15.9852	16.4813	2.27168	13.7743	31.5453	34.0671
CABLES2	CABLES2	ENSG00000149679	Q9BTV7	C20orf150	0.0115917	-0.101018	-0.60258	0.0495766		0.999572	NA	NA	NA		0.860899	1.8931	1.57173	0.693094	0.537778	1.61676		0.337479	0.0104931	0.0348897	0.608671	0.594555	0.0754518		CABLES2	2.33878	5.05566	0	2.23005	1.61038	4.16196	5.36062	2.97453	6.44786	5.38338	1.85793	6.02368	16.9717	3.42471	11.9889	2.90847	6.81504	2.43076	5.91475	13.1027
HIST1H4C	HIST1H4C	NA	NA	NA	-0.244657	-0.222828	0.0187217	0.0494017		0.999572	0.689118	0.983963	0.907318		1.06909	1.91852	3.57875	1.17604	2.28723	3.96706		0.00490555	4.45055e-09	1.82522e-31	0.0298935	9.7875e-08	1.73772e-22		HIST1H4C	10.1347	13.7225	7.3458	5.20344	10.4675	9.36441	25.0162	24.7877	18.5376	20.7645	12.0765	24.0947	29.95	36.9869	55.149	54.2915	22.7168	46.9946	104.494	131.027
DHX15	DHX15	ENSG00000109606	O43143	DBP1	0.084018	-0.408074	0.0584999	0.0490968		0.999572	0.479456	0.91794	0.897607		0.801167	2.83807	3.93683	0.225342	2.78868	3.87121		0.0294568	2.2504e-23	3.50256e-46	0.715755	2.05024e-16	1.14158e-31		DHX15	6.23676	14.4447	10.1005	11.8936	11.2727	10.4049	19.6556	13.8811	20.9555	17.6882	10.2186	11.1868	69.8834	77.3984	79.9261	92.1016	76.1012	71.3022	164.627	157.233
RAD51AP1	RAD51AP1	ENSG00000111247	Q96B01	PIR51	0.326458	-0.621898	-0.336399	0.049075		0.999572	0.383315	NA	0.930036		1.438	2.87299	3.95621	0.0110794	1.79126	3.37751		0.0140917	7.6765e-09	2.0713e-16	0.997392	0.0010165	2.9459e-11		RAD51AP1	6.23676	2.16671	0.918225	5.20344	4.83115	5.20245	7.14749	9.91509	10.4778	3.84527	5.57379	6.02368	24.9584	28.0826	22.3793	15.5118	13.6301	25.1178	58.1617	48.9169
ATP11B	ATP11B	ENSG00000058063	B4DKX1	ATPIF	-0.166819	-0.180195	0.171902	0.0488919		0.999572	0.801011	0.796258	0.93051		1.54418	2.72331	3.54053	1.61173	3.21784	3.87769		0.00227277	5.03689e-10	8.45843e-17	0.0176085	2.68637e-09	2.81855e-13		ATP11B	6.23676	2.88895	4.59113	5.20344	2.41558	3.12147	19.6556	6.94056	14.5077	13.843	14.8634	6.8842	30.9484	34.2471	29.5727	36.8406	45.4336	29.1691	65.0622	48.9169
NAA35	NAA35	ENSG00000135040	A8K874	EGAP	0.285136	-0.614275	-0.00956475	0.0487219		0.999572	0.368446	0.993862	0.935208		3.08483	3.8323	4.84223	1.50157	2.99077	4.06819		2.25798e-05	1.85475e-08	5.31027e-13	0.0812874	8.87446e-06	4.57834e-10		NAA35	0.779595	0.722237	2.75468	1.4867	1.61038	5.20245	8.04093	20.8217	13.7017	1.53811	9.28965	13.7684	20.965	21.9181	27.9741	23.2678	19.3093	27.5486	52.2469	50.6639
ASH2L	ASH2L	ENSG00000129691	Q9UBL3	ASH2	-0.139364	-0.50723	-0.57233	0.048194		0.999572	NA	NA	0.954945		1.79711	2.65338	3.34813	2.77433	3.15306	5.21701		0.0597485	0.00184035	6.16669e-05	0.0486981	0.00776159	1.2556e-05		ASH2L	1.55919	1.44447	0	0	0	0	8.04093	2.97453	2.41795	1.53811	4.64482	0.860525	8.98501	10.2741	5.59483	3.87796	1.13584	4.05126	13.8011	6.98813
GNG12	GNG12	ENSG00000172380	Q9UBI6	GNG12	-0.570179	0.131071	0.148486	0.0481437		0.999572	0.884803	NA	0.951357		0.591445	1.90756	2.37288	2.09045	3.43128	3.73863		0.394165	0.000430398	6.77144e-06	0.0307577	1.71632e-05	1.90271e-06		GNG12	2.33878	2.88895	7.3458	1.4867	1.61038	1.04049	6.25406	7.93207	4.83589	3.84527	7.43172	10.3263	17.97	14.3838	15.9852	23.2678	14.7659	17.8256	24.6448	29.6995
GLUD1	GLUD1	ENSG00000148672	P00367	GDH	-0.117972	-0.0184024	-0.188418	0.0477027		0.999572	0.987442	0.79357	0.932221		1.01339	2.63536	3.61289	1.18723	2.57818	3.8467		0.0658161	4.25698e-09	8.03706e-17	0.103656	2.92233e-06	3.43836e-13		GLUD1	5.45716	2.16671	6.42758	4.46009	3.22077	4.16196	13.4015	9.91509	5.64187	5.38338	11.1476	12.0474	26.955	26.7127	35.9668	30.0542	15.9018	29.1691	69.9912	43.6758
USP24	USP24	ENSG00000162402	Q9UPU5	USP24	0.393251	0.0363421	-0.362854	0.0476982		0.999572	0.969573	0.536788	0.938303		3.72754	5.0607	5.65088	2.15855	2.9623	4.05768		0.000199724	1.35164e-07	3.01781e-09	0.00465683	5.56883e-06	1.38166e-10		USP24	0	0.722237	0.918225	3.71674	3.22077	0	8.04093	16.8557	11.2837	11.5358	6.50275	18.9316	31.9467	28.0826	31.1712	22.2983	17.0376	25.9281	52.2469	34.9406
PSMB8	PSMB8	ENSG00000204264	P28062	ALDD	0.266881	0.386192	0.0629644	0.0470684		0.999572	NA	NA	0.954417		0.0557157	0.822167	2.08938	0.125903	0.439867	1.63715		0.955021	0.204732	0.000489907	0.917239	0.564747	0.0156187		PSMB8	6.23676	2.88895	1.83645	7.43349	2.41558	6.24294	2.68031	4.95755	4.02991	8.4596	5.57379	3.4421	2.995	10.2741	6.39409	4.84745	10.2226	7.29227	18.73	12.2292
ANKIB1	ANKIB1	ENSG00000001629	Q9P2G1	ANKIB1	-0.779576	-0.280841	-0.192078	0.0468483		0.999572	NA	NA	NA		0.0509968	1.29737	1.32732	1.4251	2.72934	3.15963		0.95482	0.0252164	0.0213651	0.274168	0.00614563	0.00112095		ANKIB1	5.45716	2.16671	7.3458	0.743349	1.61038	1.04049	8.93437	3.96604	2.41795	2.30716	1.85793	6.8842	8.98501	14.3838	13.5874	4.84745	7.95088	16.2051	16.7584	7.86164
ANKRD22	ANKRD22	ENSG00000152766	Q5VYY1	ANKRD22	0.205099	-0.421323	0.3173	0.0463901		0.999572	0.582047	0.609253	0.926271		2.64245	3.89316	5.71911	1.3771	3.60421	5.06165		0.000922656	1.17787e-07	3.56494e-15	0.109234	2.04325e-08	5.48744e-16		ANKRD22	0.779595	1.44447	0.918225	2.23005	2.41558	1.04049	4.46718	7.93207	12.8957	5.38338	7.43172	4.30263	16.9717	21.2332	23.1786	25.2068	28.396	29.1691	69.0054	72.5018
UBA2	UBA2	ENSG00000126261	Q9UBT2	ARX	0.227219	-1.12499	-0.413764	0.0462087		0.999572	0.0152361	0.274942	0.919339		2.64452	3.88861	4.18599	0.979861	3.01648	3.82434		6.75716e-10	1.16523e-22	1.96496e-26	0.0930795	5.83655e-13	1.2064e-20		UBA2	1.55919	6.50013	5.50935	8.92019	4.83115	4.16196	41.0981	20.8217	28.2094	12.3049	13.0055	12.0474	72.8784	71.2339	71.1343	50.4135	47.7053	57.5279	85.7638	90.8456
AP3S2,C15orf38-AP3S2	AP3S2,C15orf38-AP3S2	NA	NA	NA	-0.206373	-1.1736	-0.300086	0.0455489		0.999572	NA	NA	0.953368		1.96329	2.15811	3.55257	1.05951	2.25035	4.3077		0.00800025	0.00135496	3.85485e-08	0.460145	0.0348544	3.15932e-05		AP3S2,C15orf38-AP3S2	1.55919	2.88895	0.918225	0.743349	0	2.08098	7.14749	12.8896	4.83589	3.07622	1.85793	1.72105	5.99001	9.58918	11.9889	12.6034	0	4.05126	27.6021	20.9644
EDEM3	EDEM3	ENSG00000116406	Q9BZQ6	C1orf22	0.224958	-0.115801	-0.284761	0.044908		0.999572	0.889791	NA	0.955822		2.39029	2.79868	3.29482	1.53727	1.61529	2.62133		0.0019372	7.50073e-05	1.98066e-06	0.0982026	0.0339629	0.000285165		EDEM3	3.89797	0.722237	0	0.743349	6.44153	1.04049	8.04093	8.92358	12.0897	7.69054	10.2186	8.60525	9.98334	15.7537	12.7882	8.72541	11.3584	8.10253	28.5879	13.9763
SPTBN2	SPTBN2	ENSG00000173898	O15020	GTRAP41	0.249728	-0.272267	-0.179257	0.0446502		0.999572	0.638064	NA	0.954417		0.0438698	-0.0646962	-0.0249856	-0.548605	-0.591672	-0.252686		0.935847	0.871351	0.95297	0.367467	0.205955	0.578615		SPTBN2	30.4042	17.3337	25.7103	25.2739	28.9869	36.4171	41.9915	16.8557	16.9256	16.9192	15.7924	28.3973	23.96	26.0278	19.9815	14.5424	28.396	17.0153	35.4885	20.0909
VPS4A	VPS4A	ENSG00000132612	A0A024R705	SKD1	0.0408858	-0.543675	-0.371199	0.0446186		0.999572	0.440432	NA	0.952524		1.21581	1.53114	2.41733	0.414139	0.758627	2.35722		0.060345	0.00765565	1.10816e-05	0.694295	0.290806	0.000249307		VPS4A	0	2.88895	11.0187	5.20344	4.02596	5.20245	15.1884	8.92358	8.05982	7.69054	9.28965	2.58158	10.9817	19.8633	8.79187	13.5729	6.81504	4.86152	22.6732	21.8379
MAGOH	MAGOH	ENSG00000162385	P61326	MAGOH1	0.00630568	-0.121422	-0.354342	0.0440495		0.999572	0.829424	0.400365	0.921259		0.769693	2.14338	2.81182	0.625762	1.73133	2.84325		0.0239725	7.98956e-15	9.54302e-26	0.184324	3.21517e-07	1.13138e-18		MAGOH	20.2695	10.8336	11.0187	16.3537	14.4935	11.4454	23.2293	24.7877	24.9854	16.9192	25.0821	24.9552	65.8901	63.6996	60.7439	48.4745	49.9769	46.1844	103.508	114.431
LSM8	LSM8	ENSG00000128534	A4D0W0	NAA38	0.0786542	-0.698688	-0.579734	0.0436879		0.999572	0.167635	0.104538	0.9156		2.54279	4.13132	4.77984	1.58913	3.28943	4.64302		1.58412e-08	1.02495e-23	6.13293e-32	0.00698019	3.70472e-12	5.59575e-24		LSM8	2.33878	1.44447	9.18225	2.23005	4.02596	8.32392	32.1637	20.8217	22.5675	19.2264	8.36068	15.4895	68.8851	84.9328	73.532	50.4135	35.211	57.5279	122.238	110.063
CDC20	CDC20	ENSG00000117399	Q12834	CDC20A	-0.000624814	-0.366278	-0.163044	0.043577		0.999572	0.513099	0.812453	0.93069		0.83494	1.98573	2.96588	0.412845	1.76155	2.98862		0.0325844	8.31247e-10	9.82982e-22	0.550845	0.000119429	5.95673e-12		CDC20	15.5919	5.05566	12.8552	7.43349	13.6883	12.4859	21.4425	19.8302	18.5376	8.4596	18.5793	18.071	45.9234	45.2062	42.3609	57.1999	19.3093	38.8921	66.048	93.4662
LARP4B	LARP4B	ENSG00000107929	Q92615	KIAA0217	0.809099	-1.06964	0.140544	0.0433956		0.999572	0.0641193	0.848983	0.942623		3.3426	4.11538	4.97625	0.222909	2.4388	3.16259		2.94609e-06	1.07313e-09	8.07536e-14	0.80251	1.05585e-06	7.80956e-11		LARP4B	0	2.16671	1.83645	8.92019	5.63634	2.08098	17.8687	14.8726	17.7316	6.15243	8.36068	6.02368	35.94	24.6579	27.1749	39.7491	27.2601	31.5998	64.0764	38.4347
VPS36	VPS36	ENSG00000136100	Q86VN1	C13orf9	0.333213	-0.72032	0.0484315	0.0432354		0.999572	0.269302	NA	0.944091		2.37801	2.88599	4.176	0.711003	2.1816	3.43865		0.000196727	8.55537e-07	1.89754e-13	0.412254	0.000205626	7.60617e-10		VPS36	1.55919	2.88895	1.83645	4.46009	5.63634	1.04049	10.7212	11.8981	14.5077	3.84527	7.43172	8.60525	20.965	13.0139	19.9815	18.4203	19.3093	18.6358	39.4316	49.7904
COPS5	COPS5	ENSG00000121022	A0A024R7W9	CSN5	0.217657	-1.08238	0.329973	0.0429298		0.999572	0.134889	NA	0.95235		2.23363	2.1714	3.97106	0.0404924	2.08483	3.24633		0.0029896	0.00175203	2.32881e-09	0.985724	0.0151402	7.19772e-05		COPS5	3.11838	0.722237	0.918225	5.94679	0	2.08098	8.93437	10.9066	6.44786	2.30716	1.85793	4.30263	5.99001	8.90424	9.59114	25.2068	1.13584	12.964	24.6448	36.6877
SDC4	SDC4	ENSG00000124145	P31431	SYND4	-0.145476	-0.156337	-0.301372	0.0417905		0.999572	0.414095	0.10008	0.864709		0.0673025	0.279437	0.483896	0.0612669	0.122861	0.678927		0.686351	0.0350518	0.000176696	0.776446	0.400119	4.19412e-07		SDC4	265.062	322.118	362.699	262.402	269.739	329.835	375.243	345.045	278.87	282.243	291.695	320.976	358.402	386.307	407.623	312.176	283.96	335.445	418.961	413.173
LAMB3	LAMB3	ENSG00000196878	A0A0S2Z3R6	AI1A	-0.442513	-0.41538	-0.12804	0.0414737		0.999572	0.563407	0.812453	0.927551		1.64261	4.08647	4.682	2.10745	4.91017	5.68016		0.00136246	2.5413e-21	3.69444e-28	0.0085489	9.9528e-14	3.14004e-18		LAMB3	3.89797	1.44447	6.42758	1.4867	1.61038	2.08098	8.93437	14.8726	13.7017	15.3811	8.36068	1.72105	70.8817	59.5899	76.7291	58.1694	60.1995	68.8715	86.7496	117.925
RASSF3	RASSF3	ENSG00000153179	Q86WH2	RASSF5	-0.0118358	-0.692939	0.0781359	0.0413081		0.999572	0.177528	0.909312	0.928391		1.88285	2.96113	3.93526	1.10303	3.04889	3.96915		7.74085e-06	3.70197e-15	5.82972e-27	0.0573805	1.16615e-12	2.89762e-21		RASSF3	7.01635	2.88895	8.26403	4.46009	8.05192	5.20245	21.4425	27.7623	19.3436	9.22865	16.7214	13.7684	44.925	41.7814	57.5468	46.5355	62.4712	46.1844	114.352	87.3516
FLCN	FLCN	ENSG00000154803	A0A0S2Z5Y7	BHD	0.26477	-1.02425	0.135353	0.0411971		0.999572	0.104091	NA	0.951412		0.969187	1.32552	2.36839	-0.682936	1.13054	2.01473		0.0514152	0.00232687	7.20063e-09	0.380447	0.0259108	2.52256e-05		FLCN	4.67757	7.22237	8.26403	6.69014	8.85711	11.4454	10.7212	15.8641	13.7017	4.61433	5.57379	6.02368	19.9667	13.0139	19.1823	22.2983	19.3093	17.8256	41.4032	38.4347
ATP13A3	ATP13A3	ENSG00000133657	Q9H7F0	AFURS1	0.199245	-0.202794	0.367753	0.0411062		0.999572	0.808407	0.533543	0.945846		2.25193	4.02799	5.09654	1.24672	3.72942	4.37018		0.00318162	4.96862e-09	6.06597e-14	0.158904	6.93047e-09	4.88279e-12		ATP13A3	3.11838	0	0.918225	4.46009	2.41558	0	8.04093	7.93207	7.25384	10.7668	4.64482	3.4421	20.965	40.4116	18.383	35.8711	29.5318	46.9946	54.2185	65.5137
EFNB2	EFNB2	ENSG00000125266	P52799	EPLG5	0.169014	-0.616297	0.160302	0.040996		0.999572	0.0794935	0.665231	0.871444		3.51333	4.96053	6.24194	2.63113	4.8923	6.04305		2.72518e-18	4.96755e-38	1.84589e-60	4.68946e-10	1.60573e-37	2.41326e-57		EFNB2	4.67757	3.61118	4.59113	0.743349	4.83115	11.4454	54.4996	64.4481	41.9111	33.8384	33.4427	34.421	125.79	141.783	166.246	179.356	129.486	180.686	329.254	336.304
CBY1	CBY1	ENSG00000100211	A0A087WUW0	C22orf2	-0.426172	-1.04252	0.0483324	0.0407491		0.999572	0.144889	NA	0.961675		0.961079	0.556659	1.58522	0.355377	1.47427	2.45911		0.163375	0.379208	0.00700126	0.784187	0.0730748	0.00152882		CBY1	6.23676	3.61118	4.59113	2.23005	2.41558	3.12147	11.6147	13.8811	4.02991	3.84527	1.85793	4.30263	2.995	12.329	5.59483	5.81694	5.6792	11.3435	9.85791	13.9763
DOK7	DOK7	ENSG00000175920	Q18PE1	C4orf25	0.0128129	-0.399754	-0.0505936	0.0402919		0.999572	0.592596	0.958271	0.952796		2.07265	3.78182	4.22425	1.50107	3.63711	4.1742		0.00269276	6.73922e-10	2.65442e-12	0.100693	2.04699e-07	1.31191e-09		DOK7	1.55919	1.44447	2.75468	2.9734	0.805192	2.08098	7.14749	13.8811	6.44786	5.38338	7.43172	6.02368	42.9284	21.9181	26.3756	39.7491	20.4451	25.9281	34.5027	47.1699
DDX27	DDX27	ENSG00000124228	Q96GQ7	DRS1	0.209957	-0.662107	-0.188539	0.0401263		0.999572	0.311081	0.7715	0.94097		1.00673	2.57716	3.38379	-0.145038	2.00557	3.07754		0.0363218	4.50204e-11	4.68671e-19	0.859005	5.31044e-06	2.6038e-13		DDX27	6.23676	3.61118	8.26403	8.17684	8.05192	6.24294	9.8278	13.8811	12.8957	5.38338	7.43172	7.74473	35.94	36.9869	36.766	32.9627	32.9393	28.3588	56.1901	77.7429
SLC39A3	SLC39A3	ENSG00000141873	Q9BRY0	ZIP-3	0.494166	-0.172265	-0.69445	0.0398168		0.999572	0.842475	NA	0.962643		1.46947	1.6157	2.48226	0.274219	-1.02057	1.52623		0.0421382	0.0128253	6.67143e-05	0.825748	0.252011	0.0424867		SLC39A3	3.11838	3.61118	0.918225	8.92019	4.02596	3.12147	8.04093	11.8981	4.02991	9.22865	4.64482	6.02368	9.98334	7.53436	8.79187	3.87796	0	3.24101	10.8437	14.8498
ARIH2	ARIH2	ENSG00000177479	O95376	ARI2	-0.15099	-0.186007	-0.218209	0.0397984		0.999572	0.694422	0.632421	0.914527		1.81228	3.21658	4.16947	1.82304	3.18433	4.41343		1.25159e-07	3.44214e-26	8.2417e-45	2.16285e-05	7.63725e-18	2.00079e-34		ARIH2	11.6939	7.9446	6.42758	8.92019	8.05192	5.20245	28.59	33.7113	33.0453	26.9169	23.2241	32.7	97.8368	74.6586	82.3239	52.3525	85.188	77.7842	190.258	160.727
BNIP2	BNIP2	ENSG00000140299	Q12982	BNIP-2	-0.30477	-0.232557	0.336272	0.0397947		0.999572	0.725412	0.486353	0.930036		1.90753	3.46788	4.63098	2.50422	4.73675	5.5443		0.000300696	5.74725e-14	8.33859e-25	0.000855607	2.23442e-13	3.79814e-18		BNIP2	4.67757	5.05566	0	0.743349	4.02596	0	12.5081	10.9066	17.7316	9.22865	14.8634	10.3263	27.9534	47.261	47.1564	51.383	63.607	49.4254	86.7496	100.454
NUBP1	NUBP1	ENSG00000103274	P53384	CIAO5	-0.00663218	-0.446818	-0.173882	0.0397443		0.999572	0.578589	NA	0.958114		1.60587	2.41449	3.55358	0.933675	2.08267	3.55467		0.0346819	0.000329635	4.78942e-08	0.395997	0.00783997	1.70186e-06		NUBP1	0	1.44447	5.50935	0.743349	4.83115	1.04049	11.6147	2.97453	7.25384	1.53811	6.50275	6.02368	10.9817	19.8633	7.99261	12.6034	12.4942	7.29227	43.3748	17.4703
CTNND1	CTNND1	ENSG00000198561	O60716	BCDS2	0.133297	-0.245799	0.0484938	0.0392246		0.999572	0.66337	0.951483	0.935675		0.975807	2.00363	3.09986	0.534256	1.89962	2.97872		0.013944	2.80075e-09	6.64986e-22	0.310789	1.27303e-07	4.52414e-18		CTNND1	17.1511	8.66684	6.42758	8.92019	12.0779	16.6478	24.1228	13.8811	26.5974	13.843	19.5083	20.6526	50.915	38.3567	45.5579	45.566	46.5694	47.8049	127.167	78.6164
TMEM2	TMEM2	NA	NA	NA	-0.210369	-0.102015	0.521615	0.03912		0.999572	0.881634	0.260953	0.943848		0.847921	1.437	2.62455	1.02488	2.3598	2.93067		0.0385828	4.8984e-05	3.0885e-15	0.0994231	6.36231e-07	2.475e-10		TMEM2	10.1347	14.4447	9.18225	14.1236	10.4675	2.08098	10.7212	27.7623	24.1795	10.7668	24.1531	23.2342	34.9417	30.1374	29.5727	40.7186	71.5579	37.2716	69.9912	92.5927
NFE2L3	NFE2L3	ENSG00000050344	Q9Y4A8	NRF3	-0.120409	-0.273695	0.0432031	0.0389722		0.999572	NA	NA	NA		1.75566	2.72392	2.74076	1.77623	3.18662	3.21332		0.0459221	0.000480835	0.000374468	0.202822	0.00398069	0.00284392		NFE2L3	2.33878	0	1.83645	1.4867	0.805192	0	2.68031	4.95755	8.05982	6.92149	0	4.30263	8.98501	13.6988	8.79187	7.75592	5.6792	19.4461	11.8295	13.1027
EXOC3	EXOC3	ENSG00000180104	A0A024QYZ6	SEC6	0.0225891	-0.425122	-0.180971	0.0388452		0.999572	0.586291	NA	0.948419		0.895364	2.2156	3.67291	0.268488	1.88228	3.63694		0.132058	4.31406e-06	9.2603e-16	0.801881	0.00308623	9.50327e-10		EXOC3	5.45716	4.33342	1.83645	5.20344	5.63634	1.04049	8.04093	4.95755	9.67178	6.92149	3.71586	4.30263	19.9667	15.7537	23.1786	19.3898	5.6792	22.6871	42.389	57.652
ATP5O	ATP5O	NA	NA	NA	-0.233453	-0.0757817	0.381747	0.0387681		0.999572	0.903473	0.386264	0.921759		0.164936	1.17173	2.40188	0.355951	1.89075	2.70934		0.626815	1.62376e-06	2.57315e-26	0.484715	1.10623e-08	2.98473e-17		ATP5O	18.7103	28.1672	22.0374	20.8138	18.5194	17.6883	25.0162	21.8132	30.6273	20.7645	33.4427	19.7921	59.9001	52.0556	46.3572	90.1626	45.4336	78.5945	126.181	124.913
RAI1	RAI1	ENSG00000108557	Q7Z5J4	SMCR	0.148642	-0.274617	-0.240968	0.0386747		0.999572	0.644216	0.711033	0.946909		2.6724	3.61052	4.32309	2.04284	2.98801	4.03457		2.47341e-06	6.4703e-12	5.62345e-17	0.0019289	1.15745e-07	1.68651e-13		RAI1	2.33878	4.33342	0.918225	5.20344	0.805192	4.16196	14.295	14.8726	26.5974	12.3049	16.7214	16.35	29.95	47.9459	29.5727	28.1152	36.3469	24.3076	65.0622	65.5137
ARIH1	ARIH1	ENSG00000166233	Q9Y4X5	ARI	0.133503	-0.320681	0.192679	0.0385846		0.999572	0.469784	0.704696	0.928918		3.2177	4.13652	5.2428	2.59986	4.07916	5.00711		2.14353e-11	1.109e-19	1.33106e-31	5.31695e-07	2.64597e-18	1.75823e-27		ARIH1	4.67757	2.16671	2.75468	5.94679	0.805192	5.20245	30.3768	33.7113	34.6572	29.9931	25.0821	22.3737	67.8867	64.3845	55.149	92.1016	67.0145	59.9587	165.613	103.948
MKI67	MKI67	ENSG00000148773	P46013	KIA	0.112898	-0.179876	-0.0108056	0.0385719		0.999572	0.532458	0.983963	0.914527		0.318453	0.716647	1.30901	0.0181652	0.590171	1.23598		0.0937044	1.01502e-05	2.96996e-17	0.967269	0.0084517	7.05502e-09		MKI67	67.0451	84.5017	67.0304	86.2285	90.9867	60.3484	83.983	86.2613	103.972	77.6745	85.4648	79.1683	114.808	128.769	117.491	112.461	138.572	111.005	192.229	182.565
IGHMBP2	IGHMBP2	ENSG00000132740	P38935	CATF1	-0.280593	0.203396	-0.166567	0.0383816		0.999572	NA	NA	NA		-0.582458	0.54327	1.26996	0.291012	0.705432	1.80279		0.456691	0.366443	0.0248913	0.837191	0.452027	0.0358673		IGHMBP2	6.23676	5.05566	3.6729	1.4867	5.63634	3.12147	4.46718	2.97453	2.41795	1.53811	0.928965	10.3263	4.99167	7.53436	9.59114	6.78643	6.81504	4.05126	13.8011	12.2292
CEP89	CEP89	ENSG00000121289	Q96ST8	CCDC123	-0.0353081	-0.230683	-0.509641	0.0382555		0.999572	0.682343	NA	0.955738		0.268762	0.521459	0.896691	0.0876402	-0.156109	1.0062		0.547376	0.152331	0.0109791	0.928081	0.804859	0.0675795		CEP89	25.7266	10.8336	18.3645	5.94679	16.1038	31.2147	27.6965	22.8047	16.1196	13.843	18.5793	23.2342	16.9717	25.3428	35.9668	11.6339	9.08672	25.1178	27.6021	34.0671
MRPS6	MRPS6	ENSG00000243927	P82932	C21orf101	-0.315372	-0.541348	0.388501	0.0381886		0.999572	0.290961	0.472482	0.944365		1.19175	1.20258	2.82731	1.0537	2.14629	3.31978		0.00254725	0.000905352	1.6443e-17	0.0761352	2.87033e-06	3.68514e-14		MRPS6	14.0327	7.9446	9.18225	7.43349	3.22077	12.4859	24.1228	29.7453	19.3436	12.3049	13.0055	22.3737	19.9667	25.3428	27.1749	32.9627	30.6677	38.8921	82.8064	52.411
DNAJC3	DNAJC3	ENSG00000102580	A8KA82	ACPHD	-0.278871	0.0831683	0.0694495	0.0380453		0.999572	0.920483	0.940623	0.950864		0.897932	2.07769	3.08671	1.54005	2.70625	3.65883		0.0908231	2.05081e-06	1.63461e-13	0.0310369	2.37216e-06	4.4762e-11		DNAJC3	3.11838	9.38908	3.6729	5.20344	0.805192	5.20245	10.7212	7.93207	12.8957	7.69054	11.1476	15.4895	22.9617	26.7127	23.1786	18.4203	26.1243	33.2204	48.3038	62.8931
NARS2	NARS2	ENSG00000137513	B3KPX5	DFNB94	-0.094853	-0.565306	-0.328273	0.0380214		0.999572	0.463476	NA	NA		0.689606	0.216288	0.836864	0.0771161	-0.588311	1.03808		0.361806	0.752961	0.198915	0.964678	0.563725	0.244248		NARS2	7.79595	2.16671	3.6729	3.71674	3.22077	5.20245	5.36062	11.8981	5.64187	3.07622	2.78689	6.8842	4.99167	6.84942	3.99631	5.81694	0	1.62051	10.8437	5.2411
PLEKHG3	PLEKHG3	ENSG00000126822	A1L390	ARHGEF43	-0.303095	-0.441164	-0.299375	0.0379157		0.999572	0.521366	NA	0.943848		1.65278	2.63025	4.17624	1.89596	2.986	4.98512		0.0034372	1.03671e-07	9.29788e-19	0.0286411	2.71235e-05	2.8685e-13		PLEKHG3	3.11838	3.61118	2.75468	2.23005	0	3.12147	11.6147	12.8896	8.05982	9.22865	6.50275	6.02368	20.965	19.8633	23.1786	13.5729	22.7168	12.1538	64.0764	64.6402
HELZ	HELZ	ENSG00000198265	B7ZLW2	DHRC	-0.275396	-0.869042	-0.350021	0.0379086		0.999572	0.113227	0.486353	0.943848		2.56069	3.76085	4.33857	2.24477	4.02922	5.05842		1.41172e-06	1.14684e-14	1.5199e-19	0.00484949	1.86268e-09	1.55995e-14		HELZ	2.33878	3.61118	2.75468	1.4867	3.22077	0	15.1884	20.8217	20.9555	9.22865	9.28965	9.46578	42.9284	36.9869	51.952	33.9322	34.0752	30.7896	75.9059	63.7667
SF3B1	SF3B1	ENSG00000115524	B4DGZ4	Hsh155	0.318585	-0.870527	0.0540694	0.037712		0.999572	0.113685	0.94226	0.938879		2.09236	3.56276	4.21177	0.578038	3.1115	3.73257		4.8925e-06	3.07776e-18	1.20827e-25	0.400931	1.10161e-12	4.3401e-18		SF3B1	6.23676	4.33342	2.75468	5.94679	4.02596	10.4049	16.0819	20.8217	24.1795	5.38338	11.1476	13.7684	42.9284	53.4255	73.532	60.1084	57.9278	60.7689	84.778	93.4662
NAMPT	NAMPT	ENSG00000105835	A0A024R718	1110035O14Rik	-0.111236	-0.789866	0.291728	0.0375922		0.999572	0.135529	0.54263	0.943848		1.68731	2.6319	3.18959	0.986812	3.15152	3.4129		3.22327e-05	3.58208e-13	2.15875e-19	0.124408	8.45712e-12	9.78323e-14		NAMPT	8.57554	10.1113	2.75468	10.4069	2.41558	6.24294	25.0162	33.7113	16.1196	19.9954	11.1476	7.74473	55.9067	38.3567	49.5542	69.8033	54.5203	56.7177	63.0906	73.3753
CDC26	CDC26	ENSG00000176386	A0A024R832	ANAPC12	0.0827106	0.0300638	0.122413	0.0373919		0.999572	0.979494	NA	0.959655		2.04937	3.11591	4.3013	1.75889	2.9592	3.94598		0.0186435	7.07724e-05	2.31321e-08	0.0963154	0.000452653	1.49571e-06		CDC26	0.779595	2.16671	0	1.4867	1.61038	1.04049	4.46718	8.92358	3.22393	6.15243	4.64482	6.02368	11.98	13.0139	9.59114	22.2983	13.6301	4.86152	29.5737	22.7114
CD99	CD99	ENSG00000002586	P14209	HBA71	0.344926	-0.185493	-0.242579	0.036985		0.999572	0.813644	NA	0.959655		0.542584	1.29267	2.02581	-0.182246	0.41693	1.54111		0.325728	0.00351018	1.58193e-06	0.851713	0.509848	0.00655888		CD99	7.01635	6.50013	6.42758	6.69014	13.6883	8.32392	8.93437	12.8896	8.05982	12.3049	8.36068	4.30263	14.975	14.3838	20.7808	18.4203	7.95088	12.1538	25.6306	31.4466
GTF3C1	GTF3C1	ENSG00000077235	Q12789	TFIIIC	0.20795	-1.04672	-0.386697	0.0369555		0.999572	0.143658	NA	0.965109		1.77932	2.25607	2.67479	-0.128397	1.07654	2.22465		0.0111589	0.000337901	1.37794e-05	0.928081	0.184901	0.00307647		GTF3C1	4.67757	1.44447	0.918225	2.23005	4.02596	4.16196	8.93437	10.9066	7.25384	3.84527	3.71586	1.72105	14.975	10.2741	12.7882	1.93898	11.3584	9.72303	15.7727	11.3557
SUPT5H	SUPT5H	ENSG00000196235	O00267	SPT5	0.088203	-0.552728	-0.00233311	0.0369075		0.999572	0.367251	0.997428	0.950923		0.691232	1.58723	2.47147	-0.0801644	1.46247	2.3738		0.116624	1.22372e-05	7.70741e-13	0.926895	0.00171073	8.98163e-08		SUPT5H	10.1347	9.38908	7.3458	11.1502	8.05192	10.4049	16.9753	11.8981	15.3137	9.22865	6.50275	12.0474	30.9484	31.5073	20.7808	33.9322	30.6677	19.4461	48.3038	55.905
EPB41L2	EPB41L2	ENSG00000079819	I6L9B1	4.1-G	-0.0843129	-0.426115	-0.00479516	0.0368877		0.999572	0.310581	0.993862	0.936575		0.774077	1.36788	2.05891	0.410706	1.45513	2.18963		0.00805739	7.41968e-08	3.05424e-17	0.36773	3.49439e-06	4.87334e-13		EPB41L2	17.9307	18.7782	34.8926	20.8138	21.7402	23.9313	31.2703	46.6009	43.523	38.4527	25.0821	24.0947	64.8917	60.9598	57.5468	63.9864	64.7428	55.0972	116.323	91.7192
RBM10	RBM10	ENSG00000182872	P98175	DXS8237E	-0.293361	-0.679702	-0.360558	0.0366216		0.999572	0.351659	NA	0.95786		1.14559	2.07304	3.06077	0.886666	2.16581	3.74142		0.0637853	8.36785e-05	1.4061e-09	0.379641	0.00229766	2.54258e-08		RBM10	2.33878	2.88895	6.42758	1.4867	1.61038	4.16196	6.25406	14.8726	5.64187	4.61433	4.64482	4.30263	12.9783	17.1235	19.9815	14.5424	9.08672	10.5333	24.6448	34.0671
SLC4A7	SLC4A7	ENSG00000033867	Q9Y6M7	NBC2	-0.154525	-0.32894	-0.143982	0.0365555		0.999572	0.501065	0.812312	0.941637		1.88124	2.953	3.66732	1.83446	3.10166	4.01275		2.79664e-06	2.72055e-16	2.65688e-25	0.00062947	1.00986e-11	2.15628e-19		SLC4A7	3.89797	12.278	3.6729	2.23005	5.63634	9.36441	28.59	19.8302	29.8213	19.2264	22.2952	19.7921	66.8884	47.261	53.5505	40.7186	64.7428	44.5639	84.778	110.063
WAC	WAC	ENSG00000095787	Q9BTA9	BM-016	0.245071	-0.604826	-0.128851	0.0363916		0.999572	0.021689	0.633919	0.870961		2.77693	4.23896	5.16766	1.85693	3.81281	4.91171		2.07954e-30	1.25996e-76	2.1385e-115	9.30358e-13	9.61075e-61	6.57751e-102		WAC	21.8286	13.7225	6.42758	23.0438	9.6623	20.8098	92.024	85.2698	123.315	66.1387	65.0275	64.5394	288.519	258.223	288.533	247.22	239.662	274.676	567.816	511.88
UBL3	UBL3	ENSG00000122042	A0A024RDP0	HCG-1	-0.20666	-0.569702	-0.0848623	0.0357072		0.999572	NA	NA	0.966515		1.45491	1.96664	3.25276	1.43048	2.64744	4.08108		0.0677848	0.00499027	1.25385e-06	0.291261	0.011084	5.73316e-05		UBL3	1.55919	2.88895	0.918225	0	2.41558	0	8.04093	2.97453	5.64187	0.769054	3.71586	4.30263	9.98334	9.58918	4.79557	5.81694	6.81504	8.91278	17.7442	16.5968
BYSL	BYSL	ENSG00000112578	Q13895	BYSTIN	-0.163635	-0.449956	-0.356405	0.035608		0.999572	0.570073	0.570128	0.955637		1.65131	3.59536	4.22179	1.50299	3.5704	4.68315		0.0134829	3.44464e-10	6.32415e-14	0.147151	6.65165e-06	1.46536e-09		BYSL	2.33878	2.16671	1.83645	1.4867	0.805192	2.08098	5.36062	7.93207	8.8658	8.4596	2.78689	2.58158	24.9584	31.5073	30.3719	27.1457	24.9885	11.3435	46.3322	36.6877
CDC42BPB	CDC42BPB	ENSG00000198752	A0A024R6N2	MRCKB	0.295306	0.28817	-0.224633	0.035501		0.999572	0.696916	NA	0.959655		2.00237	3.0695	3.63142	1.65915	2.05287	2.95975		0.00424566	9.75222e-07	3.34363e-09	0.0293473	0.00124219	1.23997e-06		CDC42BPB	2.33878	2.16671	1.83645	1.4867	7.24673	2.08098	4.46718	4.95755	18.5376	14.612	8.36068	13.7684	25.9567	22.6031	12.7882	19.3898	15.9018	13.7743	30.5595	27.9525
NQO2	NQO2	ENSG00000124588	B3KPX6	DHQV	-0.385354	0.0166626	0.125776	0.0354899		0.999572	0.988143	NA	NA		0.553087	0.283043	1.11101	1.225	1.17839	1.79962		0.408965	0.635098	0.043748	0.195112	0.119562	0.0125051		NQO2	5.45716	7.22237	5.50935	2.23005	4.02596	5.20245	8.93437	6.94056	11.2837	9.22865	4.64482	13.7684	3.99334	5.47953	12.7882	11.6339	7.95088	7.29227	14.7869	18.3438
RPRD1A	RPRD1A	ENSG00000141425	Q96P16	HsT3101	-0.155317	-0.115038	-0.142406	0.0352097		0.999572	NA	NA	0.960436		0.429626	1.85279	3.15762	0.605386	1.93682	3.53035		0.582464	0.0015442	1.47529e-08	0.568109	0.00640627	1.25256e-07		RPRD1A	3.11838	5.05566	2.75468	1.4867	3.22077	4.16196	6.25406	6.94056	2.41795	4.61433	6.50275	2.58158	6.98834	7.53436	27.9741	10.6644	11.3584	13.7743	27.6021	38.4347
DROSHA	DROSHA	ENSG00000113360	Q9NRR4	ETOHI2	0.0216894	0.00323416	-0.237008	0.0352026		0.999572	0.99288	0.524264	0.926687		-0.102719	-0.052582	-0.160031	-0.119262	-0.327859	-0.140238		0.539065	0.711652	0.263707	0.701939	0.125461	0.502877		DROSHA	159.817	159.614	145.998	162.05	150.571	163.357	160.819	131.871	142.659	152.273	152.35	132.521	148.752	161.646	139.071	156.088	85.188	134.502	145.897	133.648
C19orf60	C19orf60	NA	NA	NA	-0.0495186	-0.0220408	0.0809341	0.0352025		0.999572	0.979799	NA	0.96675		0.239373	0.0811686	0.495012	0.266346	0.259438	0.587039		0.634697	0.850196	0.224417	0.767691	0.684921	0.313307		C19orf60	14.0327	14.4447	11.9369	8.17684	8.05192	23.9313	21.4425	14.8726	12.0897	13.0739	11.1476	23.2342	12.9783	10.2741	19.9815	15.5118	18.1734	13.7743	15.7727	20.0909
PSMC6	PSMC6	ENSG00000100519	A0A087X2I1	SUG2	0.399363	-0.555724	0.167943	0.0351202		0.999572	0.187423	0.713783	0.943848		2.4801	3.69852	4.15503	1.2812	3.29859	3.60318		1.217e-06	5.78673e-15	5.96452e-19	0.00551715	1.10551e-19	2.73615e-23		PSMC6	13.2531	3.61118	0.918225	7.43349	12.0779	9.36441	34.844	37.6773	36.2692	26.9169	15.7924	28.3973	75.8734	94.522	85.521	84.3457	121.535	89.1278	157.727	83.8575
ZCCHC8	ZCCHC8	ENSG00000033030	Q6NZY4	ZCCHC8	0.0281711	0.115273	-0.0164821	0.0347737		0.999572	0.88112	0.984393	0.949644		2.58296	4.23396	5.00311	2.48042	3.97636	4.79598		0.000167749	1.34991e-11	5.52344e-16	0.000950561	8.74044e-10	5.57519e-14		ZCCHC8	0	0.722237	4.59113	4.46009	0	1.04049	9.8278	7.93207	16.1196	16.1501	10.2186	11.1868	37.9367	26.7127	45.5579	36.8406	44.2977	28.3588	58.1617	65.5137
COX6A1	COX6A1	ENSG00000111775	H6SG15	CMTRID	-0.00127385	-0.140651	0.145576	0.0343364		0.999572	0.790349	0.827461	0.954417		0.18387	0.929714	1.37799	0.0348192	1.10183	1.41451		0.636568	0.00156576	1.23867e-06	0.963075	0.00436447	0.000176181		COX6A1	31.9634	18.0559	18.3645	19.3271	25.7661	23.9313	31.2703	22.8047	24.1795	22.3026	23.2241	24.9552	43.9267	50.6857	36.766	42.6576	32.9393	72.1125	74.9201	43.6758
CPEB3	CPEB3	ENSG00000107864	Q5QP71	CPEB3	0.0382807	-1.19771	-0.525353	0.0340473		0.999572	NA	NA	NA		2.48512	3.55042	3.82688	-0.349076	1.99248	3.4039		0.0238771	0.000501503	0.000145033	NA	0.08832	0.00234515		CPEB3	0	1.44447	0	2.23005	0	0	5.36062	4.95755	3.22393	0.769054	0	0.860525	11.98	6.84942	10.3904	3.87796	1.13584	7.29227	7.88633	16.5968
ZNF26	ZNF26	ENSG00000198393	F5H6R4	HEL-179	-0.223892	-0.186935	-0.154034	0.0338573		0.999572	0.772923	0.803252	0.951574		1.95929	3.3366	3.77303	2.17171	3.56992	4.23026		6.08461e-05	1.27605e-14	8.96618e-19	0.000766214	9.52871e-11	6.52808e-15		ZNF26	1.55919	5.05566	6.42758	2.23005	4.83115	2.08098	25.0162	17.8472	10.4778	14.612	10.2186	20.6526	37.9367	50.6857	48.7549	43.6271	35.211	42.9434	68.0196	54.158
KIAA0232	KIAA0232	ENSG00000170871	A5YKK5	KIAA0232	-0.202212	-0.268792	-0.181664	0.0337071		0.999572	0.711289	0.801061	0.958319		1.31677	2.74895	3.54519	1.425	2.94063	4.00803		0.0185961	5.93619e-09	1.16064e-14	0.0754593	2.22081e-06	2.75106e-11		KIAA0232	7.01635	2.88895	1.83645	2.23005	2.41558	4.16196	7.14749	13.8811	10.4778	6.15243	9.28965	9.46578	28.9517	29.4525	27.1749	31.9932	17.0376	23.4973	40.4174	41.9288
TOM1L1	TOM1L1	ENSG00000141198	O75674	SRCASM	0.163758	-0.395653	-0.102375	0.0336265		0.999572	0.625956	NA	0.959655		2.29513	3.79045	4.44324	1.10639	3.00071	3.83848		0.00319393	7.3897e-08	1.46226e-10	0.279375	4.90579e-05	9.03073e-08		TOM1L1	3.11838	0.722237	0	2.9734	3.22077	0	4.46718	3.96604	14.5077	3.84527	9.28965	2.58158	17.97	24.6579	24.7771	22.2983	7.95088	29.9793	38.4458	33.1936
TNFRSF21	TNFRSF21	ENSG00000146072	A0A024RD71	BM-018	0.0673931	-0.123239	0.161289	0.033429		0.999572	0.772104	0.717385	0.914527		2.1314	3.16164	4.4973	1.92171	3.26623	4.45572		8.19406e-12	2.8057e-28	8.85034e-59	1.61321e-08	5.13814e-27	6.0131e-51		TNFRSF21	9.35513	12.278	7.3458	11.1502	8.85711	11.4454	50.0324	34.7028	47.5529	37.6837	41.8034	42.1657	108.818	72.6038	93.5136	101.796	95.4105	111.815	232.647	237.596
TP53I11	TP53I11	ENSG00000175274	O14683	PIG11	-0.184972	0.266978	-0.453852	0.0331069		0.999572	NA	NA	NA		-0.178632	1.43268	1.664	0.613271	0.882474	2.01787		0.836206	0.0171975	0.00487173	0.644343	0.347639	0.0199105		TP53I11	6.23676	2.16671	2.75468	3.71674	2.41558	2.08098	3.57375	2.97453	3.22393	5.38338	1.85793	6.02368	10.9817	10.2741	10.3904	0.96949	9.08672	6.48202	10.8437	15.7233
OR6C75	OR6C75	ENSG00000187857	A0A126GW92	OR6C75	0.0135575	-0.143811	0.129477	0.0325745		0.999572	NA	NA	0.968491		2.53362	3.71333	4.81166	2.21327	3.79485	4.69909		0.0166482	0.000173517	1.09872e-06	0.0863606	0.000451763	1.0385e-05		OR6C75	0.779595	0.722237	0	0.743349	0	1.04049	4.46718	3.96604	5.64187	1.53811	4.64482	6.02368	10.9817	13.0139	8.79187	7.75592	12.4942	17.8256	29.5737	15.7233
ITGB5	ITGB5	ENSG00000082781	L7RT22	ITGB5	0.130497	-0.164977	0.137841	0.03225		0.999572	0.719217	0.796569	0.955738		0.720569	1.34099	1.69555	0.395231	1.34625	1.57796		0.0296898	3.6348e-06	2.00586e-09	0.414282	6.13518e-05	1.86036e-06		ITGB5	21.8286	29.6117	28.465	28.9906	22.5454	38.4981	67.0077	33.7113	32.2393	42.298	39.9455	35.2815	58.9017	62.3297	83.1232	62.0474	89.7313	77.7842	94.6359	109.189
FAT1	FAT1	ENSG00000083857	Q14517	CDHF7	-0.339026	-0.350696	-0.026926	0.0316031		0.999572	0.288702	0.953324	0.895939		1.4584	3.21619	4.46638	1.49145	3.59101	4.9011		1.74326e-10	3.03051e-58	9.85277e-116	2.80848e-08	7.18527e-56	4.74828e-106		FAT1	26.5062	20.9449	22.9556	17.097	17.7142	18.7288	56.2865	58.499	79.7922	52.2957	51.0931	48.1894	205.657	203.428	254.165	222.013	207.859	222.819	495.853	493.536
TAF15	TAF15	ENSG00000270647	Q92804	Npl3	0.164563	-0.252709	-0.159909	0.0315825		0.999572	0.725252	0.834417	0.956759		0.42352	1.64375	2.73684	-0.138506	1.17429	2.51097		0.422604	4.93424e-05	9.6635e-13	0.863267	0.0121887	6.62996e-09		TAF15	6.23676	4.33342	13.7734	7.43349	8.85711	12.4859	10.7212	8.92358	12.0897	6.15243	8.36068	11.1868	21.9634	34.2471	18.383	21.3288	22.7168	21.0666	44.3606	56.7785
AFF4	AFF4	ENSG00000072364	Q9UHB7	AF5Q31	0.145161	-0.366263	0.0265617	0.0312809		0.999572	0.402684	0.966857	0.934369		2.36488	3.79317	4.68934	1.74225	3.58668	4.48833		3.72425e-10	3.98466e-28	1.74518e-43	5.60274e-05	6.0676e-23	5.28922e-36		AFF4	7.79595	5.77789	4.59113	7.43349	9.6623	4.16196	32.1637	39.6604	28.2094	23.0716	26.011	26.6763	91.8467	102.741	72.7328	96.949	78.3729	98.0406	161.67	186.059
PRAG1	PRAG1	ENSG00000275342	Q86YV5	NACK	-0.0504854	-0.0886904	0.388176	0.031094		0.999572	0.798658	0.104538	0.882412		2.5292	3.78604	5.03734	2.47931	4.23698	5.11002		8.19522e-24	1.55101e-57	6.40681e-104	6.52158e-21	3.57849e-66	1.16509e-96		PRAG1	15.5919	10.1113	21.1192	14.1236	18.5194	11.4454	110.786	71.3887	87.852	99.9771	70.6013	82.6104	214.642	176.03	258.161	260.793	340.752	264.953	542.185	494.41
PTPN12	PTPN12	ENSG00000127947	B4E105	PTP-PEST	-0.365316	-1.20491	-0.0190684	0.0310713		0.999572	0.0476128	0.981203	0.950715		2.60977	4.26436	4.94625	2.27214	5.3935	6.12936		4.25034e-06	1.93185e-16	4.22241e-22	0.0247747	3.59327e-10	5.98864e-13		PTPN12	0.779595	2.16671	4.59113	1.4867	0	1.04049	13.4015	14.8726	20.9555	6.15243	9.28965	1.72105	56.9051	50.0007	51.1527	61.0779	35.211	58.3382	88.7212	96.0867
DENR	DENR	ENSG00000139726	A0A024RBR3	DRP	0.133185	-0.777495	0.0346649	0.0309332		0.999572	0.184682	0.971326	0.958097		1.62604	2.32921	3.35163	0.461676	2.11934	3.13036		0.000797764	6.49174e-08	5.31965e-16	0.555525	2.48553e-05	8.0594e-11		DENR	8.57554	2.88895	3.6729	9.66354	4.83115	3.12147	12.5081	17.8472	18.5376	6.92149	7.43172	11.1868	23.96	23.973	31.9705	23.2678	24.9885	34.0306	58.1617	43.6758
TRAFD1	TRAFD1	ENSG00000135148	A0A024RBK4	FLN29	0.00294955	-0.627345	-0.458263	0.0295914		0.999572	NA	NA	NA		2.62248	3.28308	3.54654	1.17937	1.8277	3.43932		0.0283226	0.00317367	0.00130574	NA	0.180474	0.0110341		TRAFD1	0	0.722237	0	0.743349	0	0	2.68031	4.95755	2.41795	3.07622	0	0	3.99334	4.79459	7.19335	0.96949	2.27168	2.43076	3.94316	9.60867
PTK2	PTK2	ENSG00000169398	Q05397	FADK	0.5089	-0.485143	0.00798218	0.029317		0.999572	0.534265	0.993862	0.961176		1.25785	2.95655	4.03581	-0.377762	1.98151	3.06165		0.0538556	5.18401e-08	1.81061e-14	0.702929	0.000559776	2.29416e-08		PTK2	1.55919	2.16671	4.59113	6.69014	4.83115	5.20245	7.14749	8.92358	4.83589	5.38338	4.64482	2.58158	29.95	16.4386	23.1786	40.7186	13.6301	15.3948	40.4174	54.158
CEP170B	CEP170B	ENSG00000099814	Q9Y4F5	CEP170R	-0.148017	0.116803	-0.480742	0.0289938		0.999572	0.859454	0.282835	0.954945		0.43571	1.89645	2.43494	0.755927	1.50809	2.64263		0.260195	1.02641e-10	1.37731e-17	0.187753	0.000462899	8.44248e-11		CEP170B	13.2531	11.5558	14.6916	15.6103	7.24673	11.4454	21.4425	17.8472	14.5077	26.1478	21.3662	11.1868	51.9134	45.8911	51.1527	41.6881	32.9393	25.9281	81.8206	68.1342
ISM1	ISM1	ENSG00000101230	B1AKI9	C20orf82	0.00980954	-0.887442	0.0809708	0.0289886		0.999572	NA	NA	0.973718		2.70437	3.33619	4.65715	1.14841	3.41018	4.57685		0.0118781	0.000820808	3.21256e-06	0.427786	0.00215218	2.84408e-05		ISM1	1.55919	0	0	0.743349	0	1.04049	8.04093	4.95755	3.22393	0.769054	0.928965	3.4421	10.9817	8.2193	6.39409	5.81694	10.2226	12.1538	17.7442	32.3201
HADH	HADH	ENSG00000138796	Q16836	HAD	0.01167	-0.0770205	0.283785	0.0288482		0.999572	0.929526	NA	0.973036		0.83379	0.774178	1.91226	0.725934	1.21948	1.92959		0.179362	0.160854	0.000192653	0.387604	0.0469834	0.000950583		HADH	5.45716	8.66684	2.75468	6.69014	6.44153	4.16196	9.8278	15.8641	6.44786	9.22865	9.28965	11.1868	8.98501	13.0139	7.99261	19.3898	7.95088	14.5845	29.5737	11.3557
RAB1A	RAB1A	ENSG00000138069	P62820	RAB1	0.0135656	-0.635182	-0.220413	0.0284991		0.999572	0.189428	0.661881	0.945846		1.01603	2.08106	3.29933	0.29552	1.81261	3.30784		0.00232612	1.74059e-13	1.53582e-34	0.59497	1.38895e-07	1.62722e-24		RAB1A	17.9307	12.278	10.1005	12.6369	16.909	11.4454	37.5243	18.8387	26.5974	18.4573	18.5793	13.7684	54.9084	56.1652	63.9409	54.2915	39.7544	52.6664	115.338	141.51
SAP130	SAP130	ENSG00000136715	Q9H0E3	SAP130	-0.0375526	0.0229848	0.103091	0.0281929		0.999572	NA	NA	0.972785		0.626765	2.20885	3.15542	0.744578	2.43574	3.24083		0.439151	0.000374393	1.31584e-07	0.502519	0.00114072	7.4677e-06		SAP130	3.11838	2.88895	0.918225	3.71674	1.61038	1.04049	3.57375	2.97453	4.83589	3.84527	1.85793	6.02368	9.98334	13.6988	11.9889	16.4813	13.6301	10.5333	25.6306	18.3438
UTP14A	UTP14A	ENSG00000156697	Q9BVJ6	NYCO16	-0.0194561	-0.494814	0.24374	0.0275394		0.999572	NA	NA	0.968491		2.04866	3.36997	4.49149	1.4972	3.84589	4.65987		0.00996221	2.29596e-06	1.3232e-10	0.16454	3.1291e-06	8.55581e-09		UTP14A	0.779595	0.722237	2.75468	0	0	4.16196	5.36062	11.8981	3.22393	3.84527	5.57379	2.58158	14.975	23.973	11.1897	19.3898	22.7168	22.6871	40.4174	33.1936
CHP1	CHP1	ENSG00000187446	A0A024R9M9	CHP	0.262155	-0.496877	-0.148321	0.0274542		0.999572	0.476251	NA	0.967054		1.07215	2.02075	2.97329	0.0334522	1.39556	2.57907		0.049212	1.26575e-05	1.96228e-11	0.97815	0.00862194	2.21235e-07		CHP1	8.57554	4.33342	1.83645	6.69014	4.83115	9.36441	15.1884	6.94056	10.4778	9.22865	4.64482	6.8842	18.9684	17.1235	27.9741	14.5424	22.7168	18.6358	49.2895	38.4347
FRG1	FRG1	ENSG00000109536	Q14331	FRG1A	-0.25763	-0.374083	-0.127883	0.0274496		0.999572	0.620971	NA	0.969892		1.07171	2.05627	3.00977	1.05027	2.31824	3.44108		0.0482447	7.19724e-06	6.65947e-12	0.251336	0.000605389	1.112e-07		FRG1	4.67757	5.05566	4.59113	3.71674	3.22077	3.12147	12.5081	10.9066	8.05982	14.612	2.78689	4.30263	19.9667	25.3428	16.7845	15.5118	20.4451	19.4461	46.3322	43.6758
AKAP9	AKAP9	ENSG00000127914	Q5GIA7	AKAP-9	-0.353563	-1.12688	0.0531718	0.0265888		0.999572	0.103581	0.951483	0.96675		2.04118	3.67054	4.13364	1.71293	4.91342	5.3458		0.000858778	1.01312e-11	7.44402e-15	0.121317	2.66436e-08	8.44785e-10		AKAP9	4.67757	0.722237	1.83645	0.743349	1.61038	0	11.6147	7.93207	12.8957	6.15243	2.78689	1.72105	32.945	39.7266	29.5727	33.9322	37.4827	36.4614	48.3038	46.2963
EDEM1	EDEM1	ENSG00000134109	A0A024R2D5	EDEM	-0.216172	-0.958609	0.207931	0.0265829		0.999572	NA	NA	NA		1.44818	1.66585	3.01474	0.933818	3.54825	4.44719		0.118591	0.0430086	0.000135479	0.550239	0.00342543	0.000206053		EDEM1	2.33878	0.722237	0.918225	0	0.805192	0	2.68031	4.95755	4.83589	0	0.928965	1.72105	3.99334	3.42471	7.19335	6.78643	9.08672	4.86152	18.73	10.4822
POLR2C	POLR2C	ENSG00000102978	P19387	RPB3	0.645046	-1.17327	-0.0536407	0.0262038		0.999572	0.0668843	0.954958	0.964756		2.43454	3.31012	4.58538	-0.297493	1.97119	3.33406		4.87244e-05	1.61399e-09	9.52974e-18	0.762361	0.00040452	2.69174e-10		POLR2C	1.55919	2.88895	2.75468	2.23005	4.02596	13.5264	16.0819	11.8981	15.3137	9.22865	1.85793	3.4421	20.965	26.0278	32.7697	22.2983	29.5318	25.1178	82.8064	45.4228
NDUFC1	NDUFC1	ENSG00000109390	O43677	KFYI	-0.33868	-0.130274	-0.437375	0.0259761		0.999572	0.795015	0.380067	0.960174		-0.0815308	0.237168	0.970248	0.156037	0.0842401	1.3638		0.801485	0.348556	3.59063e-05	0.816055	0.86116	0.00078083		NDUFC1	45.9961	43.3342	38.5655	20.0704	27.3765	53.065	36.6309	47.5924	37.8812	26.9169	26.011	57.6552	61.8967	34.2471	57.5468	43.6271	22.7168	38.0819	69.9912	103.075
RND3	RND3	ENSG00000115963	B2R838	ARHE	0.387219	-1.13209	-0.0956666	0.0257353		0.999572	0.00150313	0.828298	0.938303		4.11092	5.31663	6.23929	2.14521	4.45993	5.51505		2.46658e-17	9.54168e-30	5.91901e-41	1.06133e-05	1.386e-26	1.10693e-40		RND3	1.55919	2.16671	4.59113	5.20344	1.61038	8.32392	61.6471	44.6179	52.3888	16.1501	20.4372	31.8394	130.782	113.015	124.685	132.82	101.09	109.384	220.817	232.355
RPS27A	RPS27A	ENSG00000143947	B2RDW1	CEP80	-0.0566805	-0.33111	-0.174773	0.0255618		0.999572	0.243019	0.714713	0.945846		0.367534	0.793325	1.3813	0.0940848	0.667947	1.47378		0.0705064	5.22155e-06	1.10528e-16	0.825748	0.0124948	5.28256e-09		RPS27A	73.2819	66.4458	47.7477	66.158	49.1167	66.5913	83.983	82.2953	78.9862	62.2934	65.9565	65.3999	112.812	97.2617	119.889	110.522	60.1995	115.866	154.769	165.968
BLOC1S5-TXNDC5,TXNDC5	BLOC1S5-TXNDC5,TXNDC5	NA	NA	NA	0.0200771	0.0466994	0.046216	0.0254782		0.999572	0.821912	0.873071	0.912659		-0.044506	0.163046	0.143965	-0.014556	0.193936	0.153069		0.769041	0.176524	0.23673	0.941553	0.0938621	0.182124		BLOC1S5-TXNDC5,TXNDC5	389.018	426.12	490.332	479.46	401.791	446.37	440.464	355.952	469.888	472.199	439.4	400.144	489.184	443.842	530.71	476.989	524.758	516.131	494.867	440.252
HOXA3	HOXA3	ENSG00000105997	A0A024RA33	HOX1	-0.0883339	-0.88721	0.218555	0.025044		0.999572	0.0420324	0.63746	0.945846		3.45452	4.31951	5.75523	2.68414	4.77074	5.98477		7.68416e-12	2.89092e-19	5.90488e-34	2.28607e-05	1.51428e-17	2.49782e-27		HOXA3	3.89797	1.44447	2.75468	0.743349	4.02596	2.08098	28.59	28.7538	41.1051	17.6882	19.5083	12.9079	57.9034	58.22	64.7402	88.2236	62.4712	64.8202	154.769	174.703
NDUFS5	NDUFS5	ENSG00000168653	O43920	CI-15k	-0.10958	-0.298902	-0.192663	0.025039		0.999572	0.655804	NA	0.9768		0.142741	0.497562	0.832311	-0.070782	0.367397	0.993133		0.801485	0.259526	0.0523788	0.940888	0.518813	0.057969		NDUFS5	19.4899	11.5558	9.18225	9.66354	12.8831	14.5669	9.8278	21.8132	13.7017	16.1501	4.64482	13.7684	21.9634	19.1784	16.7845	11.6339	19.3093	17.0153	28.5879	34.0671
ARHGAP1	ARHGAP1	ENSG00000175220	Q07960	CDC42GAP	0.319733	0.448893	-0.38018	0.0239887		0.999572	0.546856	NA	0.97551		0.894175	2.44525	3.22464	0.817414	1.19703	2.56504		0.202614	1.54812e-05	4.03529e-09	0.331071	0.0579729	1.03985e-05		ARHGAP1	0	6.50013	1.83645	3.71674	6.44153	4.16196	7.14749	5.94906	4.02991	9.99771	5.57379	10.3263	13.9767	18.4934	18.383	12.6034	10.2226	11.3435	32.5311	26.2055
ACSL3	ACSL3	ENSG00000123983	A0A024R497	ACS3	-0.33896	-0.517231	-0.184608	0.0238694		0.999572	0.224296	0.738882	0.963253		1.66071	2.42226	2.90806	1.57493	2.67874	3.38962		6.07855e-07	8.5869e-16	6.74334e-23	0.00159612	1.54426e-10	1.39291e-16		ACSL3	10.9143	10.8336	10.1005	5.20344	11.2727	6.24294	35.7375	33.7113	33.8512	19.2264	29.7269	21.5131	56.9051	49.3158	69.5357	45.566	60.1995	46.9946	92.6643	71.6283
ZXDC	ZXDC	ENSG00000070476	Q2QGD7	ZXDL	0.00194845	-1.08505	0.0746543	0.0230217		0.999572	NA	NA	0.976068		2.80474	3.46806	4.80102	0.99863	3.53455	4.74956		0.00245923	5.31204e-05	1.7012e-08	0.45608	0.000288376	6.46558e-07		ZXDC	2.33878	0	0	0.743349	1.61038	0	3.57375	8.92358	10.4778	0	5.57379	0.860525	12.9783	15.7537	7.99261	9.6949	21.5809	9.72303	42.389	29.6995
CFLAR	CFLAR	ENSG00000003402	A0A024R3Z7	CASH	-0.393471	-0.233092	0.032096	0.023019		0.999572	0.607858	0.963092	0.958163		2.13392	3.20823	3.98738	2.50377	3.85795	4.62619		1.57091e-09	3.76409e-23	3.09515e-36	7.79742e-08	6.75253e-20	1.50455e-28		CFLAR	5.45716	10.1113	8.26403	6.69014	2.41558	6.24294	30.3768	42.6349	36.2692	36.9146	22.2952	31.8394	76.8717	81.5081	71.1343	81.4372	63.607	89.938	159.698	101.328
RBBP8	RBBP8	ENSG00000101773	A0A024RC34	COM1	0.324866	-0.555948	0.480366	0.022841		0.999572	NA	NA	0.97924		3.36428	3.94118	5.33327	0.818024	3.01973	3.63069		0.00247427	0.0001715	6.04732e-07	0.495768	0.000236856	5.70228e-06		RBBP8	0.779595	0	0	1.4867	1.61038	2.08098	6.25406	4.95755	7.25384	7.69054	0.928965	0.860525	10.9817	5.47953	11.9889	24.2373	15.9018	9.72303	20.7016	14.8498
UBR3	UBR3	ENSG00000144357	Q6ZT12	ZNF650	0.561787	-0.802526	0.0321316	0.0227912		0.999572	NA	NA	0.975989		0.669416	1.78207	2.8139	-1.37424	0.933745	1.94525		0.287156	0.000380127	3.80023e-09	0.0991899	0.10598	0.00028626		UBR3	2.33878	5.05566	6.42758	7.43349	11.2727	7.28343	3.57375	9.91509	8.8658	1.53811	2.78689	5.16315	12.9783	15.0687	20.7808	23.2678	10.2226	17.0153	40.4174	24.4584
ATF1	ATF1	ENSG00000123268	P18846	EWS-ATF1	-0.327886	-0.0503652	0.0177916	0.0220791		0.999572	0.959756	NA	0.97575		0.576915	1.72885	2.98613	1.11838	2.34223	3.58988		0.301534	8.04531e-05	5.11914e-13	0.198856	0.000322477	8.30984e-09		ATF1	2.33878	10.1113	5.50935	2.9734	7.24673	1.04049	7.14749	12.8896	8.05982	13.843	6.50275	6.02368	27.9534	15.7537	19.9815	13.5729	23.8526	26.7383	59.1475	44.5493
STT3A	STT3A	ENSG00000134910	P46977	ITM1	0.0476094	0.588215	-0.173644	0.0218205		0.999572	0.421274	NA	0.976327		-0.203792	1.65453	2.6721	0.499725	1.31472	2.57057		0.756459	0.000168905	1.37596e-10	0.57306	0.0300738	5.58614e-06		STT3A	5.45716	6.50013	5.50935	6.69014	5.63634	6.24294	3.57375	5.94906	5.64187	4.61433	12.0765	10.3263	19.9667	15.7537	21.5801	24.2373	12.4942	11.3435	37.4601	39.3082
ATP6V1H	ATP6V1H	ENSG00000047249	A0A024R7U9	CGI-11	-0.11398	-0.500852	-0.0508999	0.0215167		0.999572	0.496615	NA	0.97992		2.17726	3.30192	3.67797	2.18637	3.90021	4.36124		0.00434317	1.58995e-06	5.43375e-08	0.050972	2.69621e-05	1.74289e-06		ATP6V1H	0	4.33342	0	1.4867	0	1.04049	10.7212	6.94056	7.25384	3.84527	7.43172	4.30263	24.9584	15.7537	15.186	19.3898	22.7168	11.3435	26.6164	29.6995
AC138894.1	AC138894.1	NA	NA	NA	0.0429081	-0.295066	0.240114	0.0210811		0.999572	NA	NA	0.982072		3.06384	3.29972	4.80986	2.03146	3.18897	4.22505		0.0068801	0.00169397	7.99105e-06	0.128957	0.00350029	8.33936e-05		AC138894.1	0.779595	0	0	0.743349	0	1.04049	5.36062	3.96604	4.83589	3.07622	3.71586	3.4421	4.99167	6.84942	4.79557	10.6644	6.81504	6.48202	22.6732	14.8498
CD55	CD55	ENSG00000196352	P08174	CHAPLE	0.00574582	-0.676024	-0.0795622	0.0208245		0.999572	0.288805	0.911946	0.972798		1.73559	3.53692	4.05232	0.859254	3.37984	4.01134		0.00116586	1.62019e-14	4.07859e-19	0.264276	9.98517e-11	6.08924e-15		CD55	5.45716	0.722237	5.50935	2.9734	6.44153	2.08098	16.0819	10.9066	12.8957	4.61433	8.36068	9.46578	41.93	42.4664	56.7476	46.5355	30.6677	54.2869	57.1759	53.2845
TJP1	TJP1	ENSG00000104067	A9CQZ8	ZO-1	-0.26188	-0.361351	-0.121888	0.0204565		0.999572	0.5628	0.859199	0.968491		1.67399	3.07072	4.11569	1.7362	3.39697	4.59309		0.000360399	4.15306e-14	1.99417e-25	0.00949052	3.60254e-10	3.10065e-18		TJP1	6.23676	2.16671	6.42758	5.94679	0.805192	3.12147	14.295	21.8132	12.8957	13.843	6.50275	15.4895	45.9234	39.7266	43.1601	45.566	40.8902	30.7896	71.9627	93.4662
ISY1	ISY1	ENSG00000240682	Q9ULR0	FSAP33	0.182497	-0.24368	-0.105238	0.0200111		0.999572	0.623705	0.881736	0.968491		0.424698	1.0283	1.99334	-0.074552	0.665277	1.77382		0.218869	0.000340884	1.71687e-13	0.909666	0.0856643	6.9598e-07		ISY1	31.1838	21.6671	12.8552	18.5837	17.7142	44.7411	26.8031	41.6434	22.5675	20.7645	27.8689	26.6763	46.9217	35.617	55.149	41.6881	48.8411	36.4614	93.6501	93.4662
TOR1AIP1	TOR1AIP1	ENSG00000143337	Q5JTV8	LAP1	0.195437	0.0420517	-0.0536729	0.0198601		0.999572	0.970467	NA	0.979773		0.0462146	1.39807	2.50712	-0.23245	0.990517	2.19025		0.952539	0.00413872	5.19805e-08	0.808701	0.0926004	5.56824e-05		TOR1AIP1	7.01635	2.16671	9.18225	8.92019	7.24673	6.24294	2.68031	4.95755	10.4778	3.07622	12.0765	4.30263	10.9817	17.8085	19.1823	16.4813	15.9018	13.7743	41.4032	37.5612
MAP7D1	MAP7D1	ENSG00000116871	Q3KQU3	PARCC1	-0.356254	-0.924332	-0.42547	0.0196375		0.999572	NA	NA	0.980611		1.71773	2.66416	3.75995	1.80846	3.42771	5.21123		0.0167769	2.69022e-05	9.7364e-10	0.167342	0.00124257	7.354e-07		MAP7D1	0.779595	3.61118	1.83645	0.743349	0.805192	0	12.5081	5.94906	4.83589	1.53811	3.71586	3.4421	20.965	11.644	13.5874	11.6339	10.2226	6.48202	47.318	28.826
FEZ2	FEZ2	ENSG00000171055	Q9UHY8	HUM3CL	0.00785361	-0.718022	-0.355611	0.019438		0.999572	0.126981	0.493042	0.959655		1.63477	2.8181	4.10094	0.820044	2.36497	4.07739		4.03118e-06	1.65755e-19	2.40875e-42	0.165486	2.4714e-08	4.4004e-24		FEZ2	10.1347	7.22237	8.26403	8.92019	10.4675	6.24294	30.3768	21.8132	29.0154	13.843	15.7924	17.2105	74.8751	54.7953	58.3461	66.8948	20.4451	50.2357	143.925	146.751
NR1D1	NR1D1	ENSG00000126368	F1D8S3	EAR1	0.260005	0.284561	-0.122307	0.0189787		0.999572	0.696016	0.86874	0.968491		2.94334	4.9072	6.37541	2.30842	3.77188	5.39692		0.000619371	1.39354e-09	3.08626e-15	0.00171957	2.08216e-09	1.402e-18		NR1D1	0.779595	0	1.83645	0.743349	3.22077	2.08098	4.46718	6.94056	14.5077	11.5358	9.28965	12.9079	35.94	34.932	34.3682	21.3288	40.8902	33.2204	108.437	84.731
CBX1	CBX1	ENSG00000108468	P83916	CBX	-0.172582	-0.324774	-0.170578	0.0186385		0.999572	0.689118	NA	0.983201		1.34073	2.25436	2.98202	1.30371	2.37345	3.38963		0.0639602	0.000328653	9.80345e-07	0.210529	0.00268575	8.32963e-06		CBX1	3.89797	0.722237	3.6729	2.9734	1.61038	1.04049	3.57375	6.94056	11.2837	6.92149	3.71586	5.16315	23.96	8.2193	11.1897	9.6949	5.6792	18.6358	31.5453	17.4703
LEMD2	LEMD2	ENSG00000161904	Q8NC56	CTRCT42	-0.153949	-0.470612	-0.242296	0.0180561		0.999572	0.558869	NA	0.981159		1.68699	2.60784	3.92501	1.47522	2.69935	4.40964		0.01628	2.5116e-05	4.89121e-11	0.17187	0.00114976	3.3669e-08		LEMD2	3.89797	0.722237	1.83645	0	3.22077	1.04049	7.14749	2.97453	12.0897	1.53811	3.71586	8.60525	9.98334	16.4386	16.7845	9.6949	12.4942	11.3435	37.4601	29.6995
POLR2J	POLR2J	ENSG00000005075	P52435	POLR2J1	0.000374156	-0.344712	-0.33957	0.0176982		0.99974	0.607923	0.591146	0.977443		0.567869	2.00749	2.85098	0.144724	1.52693	2.84174		0.212583	1.21867e-08	3.28472e-17	0.869127	0.00319419	5.09229e-09		POLR2J	8.57554	5.77789	11.0187	8.92019	8.85711	7.28343	12.5081	12.8896	12.0897	8.4596	7.43172	12.0474	34.9417	34.932	32.7697	26.1762	10.2226	37.2716	68.0196	56.7785
TMEM183A	TMEM183A	ENSG00000163444	Q8IXX5	C1orf37	-0.0246052	-0.617023	-0.397765	0.0172461		0.999572	0.336532	NA	0.981936		1.49733	2.18921	3.03112	0.798656	1.69584	3.08891		0.00351852	1.45565e-06	4.405e-12	0.325197	0.00396009	2.20728e-08		TMEM183A	6.23676	5.05566	3.6729	4.46009	3.22077	7.28343	7.14749	19.8302	17.7316	8.4596	4.64482	12.9079	20.965	23.973	27.1749	18.4203	15.9018	15.3948	30.5595	47.1699
QRSL1	QRSL1	ENSG00000130348	Q9H0R6	GatA	0.476223	-0.321545	0.0467591	0.0170239		0.999572	0.694422	NA	0.982072		2.68934	3.79158	4.98289	0.767461	2.387	3.51117		0.00324131	7.64553e-06	2.99905e-09	0.423991	0.000258561	2.07856e-08		QRSL1	0	1.44447	0.918225	2.9734	0.805192	5.20245	11.6147	2.97453	6.44786	4.61433	6.50275	4.30263	21.9634	10.9591	14.3867	19.3898	12.4942	17.0153	41.4032	33.1936
TMCC1	TMCC1	ENSG00000172765	O94876	TMCC1	-0.0208108	-0.299509	-0.406209	0.0169417		0.999572	0.656316	0.47627	0.983668		3.17372	4.46096	4.47667	3.02128	4.11543	4.67688		6.48581e-05	1.978e-09	1.1044e-09	0.00327163	5.36512e-06	1.52462e-07		TMCC1	0	2.88895	0	0	1.61038	1.04049	15.1884	9.91509	12.0897	9.22865	12.0765	7.74473	26.955	29.4525	35.1675	21.3288	13.6301	27.5486	32.5311	26.2055
WDR18	WDR18	ENSG00000065268	Q9BV38	Ipi3	0.180534	0.0975812	-0.309188	0.0162441		0.999572	0.826463	0.492136	0.976307		-0.0380006	0.250772	0.543539	-0.127275	-0.290012	0.372007		0.899237	0.229231	0.00702197	0.785642	0.36342	0.212017		WDR18	53.792	47.6676	54.1753	63.1847	64.4153	49.9435	41.9915	49.5755	59.6427	73.8292	39.0165	49.0499	61.8967	59.5899	63.9409	56.2304	36.3469	51.8562	69.0054	79.4899
KDM5B	KDM5B	ENSG00000117139	Q9UGL1	CT31	-0.0950974	-0.288275	0.395462	0.015915		0.999572	0.709257	0.470789	0.982306		3.16402	4.32599	5.59349	4.16416	6.18318	6.96346		0.000376143	2.34812e-07	1.75702e-11	0.00016882	4.83184e-09	4.19458e-11		KDM5B	1.55919	0.722237	0	0	0	0	7.14749	16.8557	7.25384	6.15243	2.78689	14.6289	17.97	25.3428	25.5764	30.0542	34.0752	34.8409	67.0338	32.3201
CTNNAL1	CTNNAL1	ENSG00000119326	B3KMX6	ACRP	-0.130842	-0.103013	0.100057	0.0157083		0.999572	0.917131	NA	0.98432		0.202514	1.30747	2.61184	0.287474	1.70098	2.85128		0.779668	0.0129882	1.24724e-07	0.770331	0.00445671	4.50192e-07		CTNNAL1	4.67757	5.05566	6.42758	5.20344	2.41558	6.24294	8.93437	3.96604	5.64187	7.69054	5.57379	3.4421	19.9667	5.47953	16.7845	15.5118	14.7659	16.2051	46.3322	22.7114
EIF1AD	EIF1AD	ENSG00000175376	A0A024R5B9	OBELIX	-0.0130174	0.0486506	-0.203988	0.0152438		0.999572	0.914373	0.671251	0.979773		-0.0971607	0.309219	0.172067	-0.0276111	0.101935	0.207116		0.712343	0.127249	0.420362	0.954908	0.735609	0.459219		EIF1AD	59.2492	69.3347	52.3388	69.1314	60.3894	49.9435	58.9668	42.6349	67.7025	55.3719	61.3117	60.2368	73.8767	76.0285	75.9298	66.8948	80.6446	47.8049	69.0054	74.2488
NUB1	NUB1	ENSG00000013374	H3BM74	BS4	-0.48175	-0.300078	-0.411343	0.015098		0.999572	0.710042	NA	0.985818		0.181776	0.919964	1.42203	0.607838	1.02811	2.24467		0.786907	0.0676915	0.00334162	0.58613	0.194877	0.00215277		NUB1	3.89797	6.50013	10.1005	2.23005	6.44153	2.08098	8.93437	5.94906	8.05982	5.38338	10.2186	1.72105	16.9717	6.84942	15.9852	9.6949	4.54336	8.91278	17.7442	18.3438
MLEC	MLEC	ENSG00000110917	F5GX14	KIAA0152	0.112152	-0.557268	0.0462107	0.0150693		0.999572	0.24229	0.953324	0.975146		1.08955	1.9565	3.20261	0.309497	1.83735	3.04373		0.00150174	3.4953e-11	2.62966e-30	0.582521	1.87669e-07	1.14568e-19		MLEC	10.9143	7.22237	20.201	14.1236	16.1038	11.4454	31.2703	25.7792	23.3735	20.7645	14.8634	16.35	48.9184	52.0556	45.5579	61.0779	37.4827	53.4767	123.224	126.66
CPNE1	CPNE1	ENSG00000214078	B0QZ18	COPN1	-0.107707	0.0913901	-0.196792	0.0149555		0.999572	0.918283	NA	0.985509		1.05451	1.83113	2.80438	1.36322	1.71224	2.97969		0.0795547	0.000341537	8.92644e-09	0.125843	0.0157389	8.35833e-06		CPNE1	2.33878	4.33342	5.50935	2.9734	2.41558	5.20245	10.7212	9.91509	5.64187	4.61433	10.2186	13.7684	18.9684	13.0139	13.5874	10.6644	10.2226	15.3948	34.5027	27.9525
PITRM1	PITRM1	ENSG00000107959	Q5JRX3	MP1	-0.00443536	-0.555932	0.115999	0.0149175		0.999572	NA	NA	0.986427		0.0121738	-0.201784	1.54744	-0.849641	0.0982086	1.53782		0.990358	0.758516	0.00581712	0.475892	0.917049	0.0450949		PITRM1	3.11838	7.22237	4.59113	4.46009	7.24673	3.12147	6.25406	5.94906	3.22393	1.53811	5.57379	0.860525	3.99334	2.73977	6.39409	5.81694	4.54336	5.67177	12.8153	15.7233
TFPT	TFPT	ENSG00000105619	P0C1Z6	FB1	0.0371966	-1.22317	-0.398869	0.0146638		0.999572	NA	NA	NA		3.39316	4.41262	4.7115	-0.674888	2.82949	4.00341		0.00269238	3.84902e-05	9.20591e-06	NA	0.0319211	0.00206641		TFPT	0	0	0	0	0.805192	0	4.46718	3.96604	2.41795	0	0	0	10.9817	5.47953	6.39409	1.93898	5.6792	4.05126	12.8153	6.98813
BIRC2	BIRC2	ENSG00000110330	Q13490	API1	0.303756	-0.686063	-0.097579	0.0138144		0.999572	0.326163	NA	0.98432		1.15956	1.83603	3.40679	-0.197688	1.23488	2.95228		0.0323474	9.95988e-05	1.86115e-14	0.82625	0.0205774	1.48525e-09		BIRC2	7.79595	5.05566	3.6729	7.43349	9.6623	6.24294	17.8687	4.95755	15.3137	4.61433	2.78689	12.9079	16.9717	15.7537	29.5727	17.4508	18.1734	21.0666	62.1048	40.1817
CSK	CSK	ENSG00000103653	A8K3B6	CSK	0.290061	-0.877901	-0.0703696	0.0137638		0.999572	0.223595	NA	0.985502		2.26654	2.9483	4.24372	0.343402	2.09462	3.49688		0.00195896	9.39576e-06	5.57318e-11	0.767458	0.00288911	1.54295e-07		CSK	2.33878	1.44447	0.918225	2.23005	2.41558	4.16196	12.5081	7.93207	6.44786	2.30716	5.57379	3.4421	9.98334	13.6988	19.1823	18.4203	14.7659	7.29227	37.4601	38.4347
PACSIN2	PACSIN2	ENSG00000100266	Q9UNF0	SDPII	0.129315	-0.190996	-0.611574	0.0132482		0.999572	0.828027	NA	0.986419		1.13905	2.4792	3.23767	0.577118	1.16325	2.92058		0.0995283	1.7115e-05	7.01045e-09	0.5848	0.114305	1.25671e-05		PACSIN2	3.11838	3.61118	0.918225	3.71674	4.83115	1.04049	5.36062	4.95755	8.05982	4.61433	5.57379	5.16315	15.9733	19.1784	12.7882	7.75592	11.3584	4.86152	28.5879	22.7114
ARL1	ARL1	ENSG00000120805	P40616	ARFL1	-0.124079	0.116761	0.0189369	0.0131884		0.999572	0.884803	NA	0.985818		0.626717	1.17203	2.90377	0.974088	1.41828	3.12027		0.299732	0.0189345	2.72804e-10	0.180823	0.0115747	1.31986e-09		ARL1	8.57554	5.05566	3.6729	4.46009	7.24673	3.12147	9.8278	8.92358	8.8658	9.22865	10.2186	11.1868	18.9684	8.2193	14.3867	16.4813	12.4942	12.964	56.1901	23.5849
LIG1	LIG1	ENSG00000105486	P18858	LIG1	-0.00711165	-0.0697754	-0.322312	0.0131679		0.999572	0.725252	0.142718	0.965378		-0.0340431	-0.128269	-0.0960607	-0.0955824	-0.451616	-0.072127		0.824779	0.293754	0.443515	0.654625	0.00208293	0.622198		LIG1	372.646	346.674	318.624	324.843	352.674	363.131	341.293	382.723	297.407	343.767	322.351	304.626	343.427	290.415	321.303	274.366	204.451	276.296	286.865	336.304
FBXO5	FBXO5	ENSG00000112029	Q9UKT4	EMI1	-0.485845	-0.271235	-0.0738895	0.0130756		0.999572	0.712388	0.921127	0.981511		1.60084	3.62008	4.57168	2.58457	4.8603	5.89287		0.00360616	8.59503e-15	1.50715e-23	0.0041159	4.2788e-10	1.8389e-14		FBXO5	5.45716	3.61118	0.918225	2.23005	0.805192	0	8.04093	7.93207	16.9256	11.5358	10.2186	4.30263	60.8984	32.1923	47.1564	46.5355	30.6677	52.6664	93.6501	89.0986
RNF4	RNF4	ENSG00000063978	P78317	RES4-26	-0.0465699	-0.0530547	-0.29975	0.0130477		0.999572	NA	0.642051	0.98432		1.75548	4.29871	5.33898	1.91655	4.11365	5.56357		0.0354821	5.98433e-09	2.65093e-13	0.0831496	5.33923e-06	4.13495e-10		RNF4	2.33878	0.722237	0	2.23005	0	0	4.46718	3.96604	4.83589	6.15243	3.71586	2.58158	25.9567	24.6579	30.3719	28.1152	12.4942	20.2563	57.1759	57.652
CCNT2	CCNT2	ENSG00000082258	B4DH21	CYCT2	-0.17266	-0.542224	0.0850185	0.0130243		0.999572	0.322789	0.881736	0.975146		2.51601	4.11775	5.33702	2.25394	4.55979	5.69282		4.63338e-08	1.00622e-22	2.46442e-38	0.000291	7.08797e-18	1.13338e-27		CCNT2	7.01635	1.44447	2.75468	1.4867	4.83115	2.08098	19.6556	22.8047	26.5974	12.3049	7.43172	24.9552	66.8884	78.0834	65.5394	77.5592	67.0145	81.0253	180.4	150.245
CDK2AP2	CDK2AP2	ENSG00000167797	O75956	DOC-1R	-0.424007	0.00269611	-0.0878434	0.0130107		0.999572	0.997482	0.917549	0.985502		0.655145	1.67172	2.22734	1.39693	2.28934	2.97411		0.232652	0.000219529	3.75671e-07	0.0409743	3.04974e-05	2.465e-08		CDK2AP2	7.01635	14.4447	2.75468	2.23005	5.63634	7.28343	11.6147	22.8047	6.44786	9.22865	17.6503	13.7684	15.9733	36.3019	28.7734	30.0542	29.5318	17.0153	37.4601	48.9169
PPP2R5A	PPP2R5A	ENSG00000066027	Q15172	B56A	-0.064197	-0.135157	-0.604334	0.0129781		0.999572	0.883718	NA	0.987491		0.629551	1.92587	2.23474	0.550335	1.0373	2.33211		0.347184	0.00025054	1.41108e-05	0.604215	0.161983	0.00062571		PPP2R5A	4.67757	3.61118	4.59113	5.20344	2.41558	4.16196	7.14749	4.95755	8.05982	4.61433	2.78689	10.3263	16.9717	21.9181	11.9889	11.6339	4.54336	8.91278	28.5879	21.8379
TYRO3	TYRO3	ENSG00000092445	H0YNK6	BYK	0.38213	-0.368944	-0.317467	0.0122893		0.999572	0.626586	NA	0.987491		1.11354	1.55785	2.67197	-0.00248155	0.375458	1.98813		0.0583127	0.00238089	3.40657e-08	0.999498	0.617873	0.00228289		TYRO3	4.67757	5.77789	1.83645	8.92019	4.02596	7.28343	10.7212	8.92358	8.8658	6.15243	1.85793	12.0474	13.9767	11.644	13.5874	7.75592	4.54336	13.7743	32.5311	31.4466
AURKA	AURKA	ENSG00000087586	O14965	AIK	-0.117541	0.231329	-0.135241	0.0121461		0.999572	0.71195	0.844753	0.98497		0.706917	2.19122	3.25634	1.14294	2.19232	3.43618		0.128427	3.29914e-09	4.59763e-20	0.0564528	2.86441e-06	1.53028e-14		AURKA	13.2531	2.88895	8.26403	5.20344	8.05192	8.32392	15.1884	11.8981	12.8957	13.843	13.0055	21.5131	31.9467	36.3019	44.7586	32.9627	31.8035	36.4614	88.7212	58.5256
SDHC	SDHC	ENSG00000143252	Q99643	CYB560	-0.295653	-0.589455	0.408612	0.0120884		0.999572	0.348202	NA	0.986421		0.985894	1.2314	2.27392	0.776887	2.29412	2.77407		0.0510392	0.00581384	5.99222e-08	0.329657	3.59299e-05	3.29946e-07		SDHC	5.45716	10.8336	3.6729	4.46009	6.44153	3.12147	15.1884	10.9066	15.3137	11.5358	5.57379	7.74473	13.9767	12.329	23.1786	22.2983	20.4451	30.7896	29.5737	38.4347
SELENOT	SELENOT	ENSG00000198843	P62341	SELT	-0.517354	-0.7113	0.068432	0.0119029		0.999572	0.195825	0.928622	0.98432		1.13054	2.0992	2.95051	1.10445	2.957	3.72892		0.00478791	1.01725e-09	4.80822e-19	0.0998678	2.68787e-09	1.66464e-14		SELENOT	14.8123	5.77789	7.3458	7.43349	5.63634	2.08098	27.6965	19.8302	15.3137	15.3811	6.50275	12.9079	39.9334	45.8911	36.766	49.444	27.2601	52.6664	84.778	61.1461
TMBIM6	TMBIM6	ENSG00000139644	P55061	BAXI1	-0.200678	-0.090522	-0.0552831	0.011719		0.999572	0.746158	0.881736	0.963253		0.925591	2.02652	2.83005	1.04877	2.18504	3.0578		1.35256e-08	5.1546e-46	7.48311e-93	1.99395e-07	2.57553e-35	1.05631e-69		TMBIM6	60.8084	56.3345	59.6846	48.3177	56.3634	47.8625	108.999	116.007	112.837	101.515	96.6124	118.752	241.597	236.305	246.172	254.006	201.044	241.455	405.16	395.703
GMEB2	GMEB2	ENSG00000101216	B4DQS0	GMEB-2	0.327303	0.604278	-0.100876	0.0115914		0.999572	0.155039	0.881736	0.983668		0.187979	1.37989	2.23909	0.456643	0.881707	1.86046		0.621241	4.01988e-07	4.3962e-18	0.286735	0.00570557	4.67054e-10		GMEB2	20.2695	15.167	20.201	23.0438	24.9609	24.9718	22.3359	21.8132	19.3436	33.0693	37.1586	30.1184	56.9051	40.4116	49.5542	36.8406	47.7053	50.2357	89.707	99.5808
ELP1	ELP1	ENSG00000070061	B4E3I9	DYS	-0.00900275	0.0275123	-0.135792	0.0115685		0.999572	NA	NA	NA		0.784897	1.80474	2.15685	0.882226	1.589	2.1822		0.347648	0.00782681	0.00115714	0.476983	0.0778215	0.0114831		ELP1	2.33878	4.33342	0.918225	0	0.805192	7.28343	2.68031	5.94906	5.64187	2.30716	7.43172	5.16315	9.98334	10.9591	8.79187	7.75592	5.6792	11.3435	8.87212	21.8379
PPP6R3	PPP6R3	ENSG00000110075	Q5H9R7	C11orf23	-0.494449	-0.807317	0.046922	0.0112802		0.999572	0.128838	0.949511	0.982573		1.63788	2.86585	3.85907	1.50091	3.70312	4.63702		1.55229e-05	5.56348e-18	3.86176e-33	0.0179561	5.66131e-14	9.67708e-22		PPP6R3	10.1347	5.05566	7.3458	5.20344	5.63634	1.04049	23.2293	20.8217	27.4034	20.7645	6.50275	9.46578	64.8917	54.1104	51.1527	60.1084	63.607	53.4767	107.451	119.672
RAD23A	RAD23A	ENSG00000179262	A8K1J3	HHR23A	-0.679473	-0.883572	-0.582086	0.0109902		0.999572	0.0668843	0.160019	0.982492		1.02079	2.15592	3.06114	1.00023	2.41993	4.02226		0.00234391	2.23032e-14	2.02466e-29	0.0969342	7.22364e-08	4.46228e-21		RAD23A	17.9307	12.278	8.26403	5.20344	6.44153	8.32392	24.1228	31.7283	24.9854	8.4596	16.7214	15.4895	55.9067	54.1104	67.138	45.566	21.5809	41.3229	107.451	101.328
ALDH9A1	ALDH9A1	ENSG00000143149	B9EKV4	ALDH4	-0.160026	-0.127907	-0.00130374	0.0105466		0.999572	0.533434	0.997161	0.975989		0.12308	0.0185804	0.125585	0.163484	0.188496	0.307272		0.388627	0.884547	0.316664	0.502519	0.29623	0.0780713		ALDH9A1	184.764	219.56	183.645	200.704	190.83	132.142	227.826	208.217	208.749	199.185	179.29	210.829	192.679	203.428	201.414	193.898	205.587	200.943	217.86	214.885
SAMD4B	SAMD4B	ENSG00000179134	M0QZ22	SMGB	0.427288	-1.05897	-0.0746867	0.010255		0.999572	0.0807258	0.924704	0.988038		1.64869	2.60877	3.04948	-0.32087	1.82504	2.36246		0.000788466	1.49626e-09	5.64427e-13	0.709724	0.000269815	1.21819e-06		SAMD4B	3.89797	5.05566	5.50935	4.46009	12.0779	7.28343	10.7212	18.8387	17.7316	3.84527	6.50275	8.60525	31.9467	29.4525	31.1712	26.1762	31.8035	29.1691	42.389	48.9169
PDX1	PDX1	ENSG00000139515	P52945	GSF	-0.0315328	-0.322811	-0.475479	0.0100378		0.999572	0.686614	NA	0.987753		2.89612	4.41264	5.33765	2.77453	4.03565	5.63869		0.00119796	1.33823e-07	1.2388e-10	0.0191463	8.67985e-05	3.46177e-08		PDX1	2.33878	0	0	0	0.805192	1.04049	14.295	7.93207	3.22393	6.92149	2.78689	8.60525	28.9517	18.4934	26.3756	9.6949	13.6301	21.8768	37.4601	56.7785
UBE2J1	UBE2J1	ENSG00000198833	Q9Y385	CGI-76	-0.406305	-0.435713	-0.559255	0.00997525		0.999572	0.488375	0.274942	0.986404		1.38761	2.44427	3.51398	1.65474	2.49128	4.28065		0.00324108	1.79501e-09	2.31405e-19	0.0254343	4.01268e-05	9.51949e-14		UBE2J1	10.9143	2.16671	3.6729	2.23005	4.02596	3.12147	16.0819	16.8557	12.8957	5.38338	9.28965	17.2105	30.9484	30.1374	34.3682	14.5424	18.1734	24.3076	69.9912	75.9959
ZBTB11	ZBTB11	ENSG00000066422	O95625	MRT69	0.0761586	-1.30294	-0.343273	0.00996445		0.999572	0.062024	0.58925	0.987491		2.93907	4.40033	5.08609	0.864408	3.64806	4.8015		0.000217919	2.6518e-09	3.4784e-12	0.441255	1.81424e-06	1.22665e-10		ZBTB11	1.55919	0.722237	0.918225	1.4867	1.61038	1.04049	9.8278	8.92358	12.8957	1.53811	4.64482	2.58158	17.97	32.8772	36.766	15.5118	27.2601	21.8768	47.318	49.7904
SLTM	SLTM	ENSG00000137776	Q9NWH9	Met	0.180065	-0.485483	0.00166985	0.00921247		0.999572	0.0781457	0.996881	0.974944		1.37661	2.16717	3.29283	0.690386	1.98375	3.11317		3.43966e-13	1.19547e-35	1.15923e-85	0.0123173	3.8262e-20	5.50626e-50		SLTM	45.9961	41.8897	33.9743	32.7073	40.2596	70.7533	136.696	90.2273	94.2999	84.596	66.8855	74.8657	191.68	180.825	183.83	180.325	189.685	188.789	437.691	409.679
FLNB	FLNB	ENSG00000136068	O75369	ABP-278	-0.0885126	-0.200315	-0.0272998	0.00914423		0.999572	0.641999	0.973631	0.988515		1.25993	1.79967	1.79547	1.14667	1.86028	1.90384		4.59645e-05	9.12832e-11	1.08356e-10	0.0223837	5.8403e-06	3.34056e-06		FLNB	19.4899	10.8336	16.5281	9.66354	13.6883	20.8098	41.0981	33.7113	37.8812	34.6074	33.4427	29.2579	56.9051	55.4803	51.952	64.9559	30.6677	64.0099	54.2185	48.0434
PPP2R2D	PPP2R2D	ENSG00000175470	Q66LE6	B55D	0.20604	-0.560832	0.223598	0.00882157		0.999572	0.262506	0.686624	0.985818		1.43511	2.2802	3.45793	0.523022	2.24683	3.17286		0.000248777	4.12879e-11	1.48064e-25	0.3282	1.91712e-10	1.76263e-20		PPP2R2D	10.9143	5.05566	11.0187	12.6369	9.6623	10.4049	24.1228	31.7283	18.5376	13.843	17.6503	16.35	28.9517	49.3158	52.7512	48.4745	57.9278	53.4767	120.266	89.9721
ATP5L2	ATP5L2	NA	NA	NA	-0.541585	-0.234548	-0.210972	0.00873859		0.999572	0.690772	0.788299	0.99157		-0.0571182	0.184123	0.669172	0.344013	0.549343	1.32951		0.911528	0.614516	0.0528884	0.671119	0.32928	0.0107138		ATP5L2	24.1674	23.8338	15.6098	14.867	12.8831	12.4859	26.8031	20.8217	14.5077	10.7668	19.5083	21.5131	35.94	17.1235	21.5801	30.0542	7.95088	21.0666	23.659	41.9288
OPA1	OPA1	ENSG00000198836	O60313	BERHS	0.680593	-0.671076	0.0646605	0.00840143		0.999572	0.376609	NA	0.990154		1.80906	2.98416	4.46117	-0.464079	1.71906	3.1103		0.00704182	4.43448e-07	6.1302e-15	0.627498	0.00289202	9.69095e-09		OPA1	1.55919	3.61118	0.918225	8.17684	3.22077	6.24294	9.8278	4.95755	9.67178	6.92149	0.928965	4.30263	16.9717	14.3838	25.5764	13.5729	19.3093	27.5486	42.389	59.3991
RAB10	RAB10	ENSG00000084733	P61026	RAB10	0.207668	-0.767432	0.264562	0.00798874		0.999572	0.0418578	0.563601	0.985818		1.09236	1.37223	2.7722	0.0395439	1.43505	2.54427		5.08747e-05	2.25824e-08	2.85971e-34	0.946712	3.1969e-06	3.22673e-18		RAB10	16.3715	26.0005	19.2827	18.5837	24.9609	31.2147	46.4587	48.584	39.4931	30.7622	18.5793	25.8158	58.9017	48.6309	55.9483	61.0779	62.4712	76.974	128.153	158.106
THUMPD2	THUMPD2	ENSG00000138050	B4DP37	C2orf8	-0.184628	-0.91546	-0.0311997	0.00792312		0.999572	0.0782481	0.964649	0.985459		2.59692	4.1186	5.1263	1.8833	4.42832	5.48193		9.50607e-09	3.90926e-23	5.15245e-36	0.00220187	7.14826e-19	8.51086e-29		THUMPD2	3.11838	4.33342	4.59113	5.20344	1.61038	2.08098	22.3359	14.8726	39.4931	13.843	10.2186	12.9079	87.8534	69.8641	69.5357	75.6203	65.8787	79.4047	144.911	155.486
DNAJC8	DNAJC8	ENSG00000126698	O75937	HSPC331	0.266649	-0.532081	-0.40614	0.00764299		0.999572	0.290583	0.399725	0.986688		1.49266	2.40417	3.60823	0.542817	1.5647	3.25236		5.72771e-05	1.7188e-13	7.19664e-31	0.321374	4.29538e-05	2.81996e-20		DNAJC8	9.35513	10.1113	5.50935	9.66354	12.8831	10.4049	20.549	21.8132	30.6273	16.1501	19.5083	12.9079	48.9184	50.6857	39.1638	33.9322	28.396	36.4614	111.394	107.442
EIF4A2	EIF4A2	ENSG00000156976	Q14240	BM-010	-0.401629	-0.940237	-0.0695414	0.00726523		0.999572	9.7389e-08	0.801218	0.975989		2.86178	3.69473	4.21866	2.38101	4.10235	4.704		2.77306e-61	3.20011e-107	4.57728e-141	2.18497e-27	5.41688e-88	1.90261e-115		EIF4A2	42.0981	25.2783	31.2197	21.5571	17.7142	33.2957	237.654	225.073	261.138	143.044	94.7544	133.381	406.322	406.17	477.159	391.674	438.434	404.316	590.489	576.52
PHF8	PHF8	ENSG00000172943	Q9UPP1	JHDM1F	0.289421	-0.747922	-0.124055	0.00696715		0.999572	NA	NA	0.994353		1.50024	2.60833	2.93824	-0.483665	1.59157	2.17094		0.0942127	0.000865748	0.000131905	0.723495	0.0546091	0.00615219		PHF8	0.779595	3.61118	0	2.23005	1.61038	5.20245	3.57375	5.94906	5.64187	1.53811	0.928965	3.4421	8.98501	3.42471	21.5801	7.75592	14.7659	6.48202	17.7442	11.3557
FAU	FAU	ENSG00000149806	P35544	FAU1	0.0748179	-0.0355747	0.154162	0.00685383		0.999572	0.825479	0.410769	0.972785		0.10677	0.355019	0.707609	-0.00254038	0.439818	0.642791		0.396443	0.000806018	5.68505e-12	0.99416	3.19295e-06	4.22698e-12		FAU	862.232	847.906	714.379	864.515	873.633	831.351	781.757	958.789	884.968	822.888	852.79	887.202	1167.05	919.877	1029.45	1072.26	1285.77	1130.3	1230.27	1417.72
TTI1	TTI1	ENSG00000101407	O43156	KIAA0406	-0.329104	-1.07084	0.22931	0.00681326		0.999572	0.141724	NA	0.993368		1.85644	2.20122	3.76067	1.75541	4.00656	5.1656		0.00950188	0.000672749	1.30357e-09	0.177051	0.000160552	8.31439e-07		TTI1	4.67757	0	1.83645	0.743349	0	1.04049	12.5081	6.94056	6.44786	3.84527	2.78689	1.72105	15.9733	8.90424	8.79187	10.6644	24.9885	8.91278	48.3038	24.4584
FNTA	FNTA	ENSG00000168522	P49354	FPTA	0.407713	-0.91566	-0.0302458	0.00676482		0.999572	0.115811	0.973652	0.99157		2.63059	3.38119	4.35648	0.653828	2.44121	3.45576		6.74554e-06	4.226e-10	1.83114e-16	0.407972	3.02494e-06	6.78984e-12		FNTA	5.45716	0	1.83645	5.20344	4.83115	4.16196	16.9753	17.8472	15.3137	4.61433	9.28965	9.46578	27.9534	32.8772	23.1786	28.1152	19.3093	34.0306	48.3038	54.158
RAB3IP	RAB3IP	ENSG00000127328	Q96QF0	RABIN3	-0.179026	-0.0038167	0.088409	0.00661		0.999572	0.996046	0.906108	0.99157		2.78354	3.78747	4.59788	3.38964	4.49776	5.20703		2.40239e-06	4.84191e-12	1.39361e-17	1.165e-05	2.061e-10	9.53809e-14		RAB3IP	1.55919	5.05566	0	0.743349	2.41558	1.04049	12.5081	25.7792	17.7316	12.3049	18.5793	24.9552	36.9384	32.1923	43.1601	37.8101	37.4827	45.3741	86.7496	45.4228
ATG5	ATG5	ENSG00000057663	A9UGY9	APG5	-0.838741	-0.358521	-0.515499	0.0064142		0.999572	0.63815	NA	0.993892		0.921247	1.90115	2.80699	2.74053	3.2523	5.06341		0.123559	0.000133071	3.72364e-09	0.0287605	0.00237526	1.94575e-06		ATG5	4.67757	4.33342	3.6729	0.743349	0	1.04049	8.04093	9.91509	7.25384	3.84527	5.57379	8.60525	11.98	21.2332	15.9852	4.84745	3.40752	17.0153	37.4601	32.3201
FTH1	FTH1	ENSG00000167996	A0A024R525	FHC	0.222288	0.0873283	0.391889	0.00620229		0.999572	0.782943	0.0367683	0.982306		1.32505	2.51823	3.52503	1.17072	2.68064	3.28658		6.26978e-11	3.77295e-43	7.59882e-87	3.97401e-10	2.15334e-60	2.4134e-90		FTH1	53.792	27.445	39.4837	47.5743	49.1167	46.822	76.8355	125.922	102.36	113.82	106.831	103.263	218.635	243.154	232.585	298.603	339.616	290.07	431.776	449.861
OGT	OGT	ENSG00000147162	O15294	HINCUT-1	0.393915	0.434524	-0.377176	0.00595374		0.999572	0.571664	0.53361	0.993368		0.210113	2.61202	3.2218	0.107307	1.42282	2.52938		0.761931	7.45081e-09	2.53345e-13	0.911706	0.00924968	8.97348e-07		OGT	5.45716	2.16671	6.42758	11.8936	4.02596	6.24294	5.36062	3.96604	6.44786	11.5358	5.57379	6.8842	33.9434	28.7676	25.5764	13.5729	30.6677	18.6358	39.4316	39.3082
POMP	POMP	ENSG00000132963	Q9Y244	C13orf12	-0.267154	-0.302072	-0.0567943	0.0059532		0.999572	0.564559	0.936983	0.990442		0.661353	1.86444	2.63627	0.663883	2.13724	2.97369		0.0477554	6.16636e-12	5.83124e-24	0.195001	3.39673e-09	2.36448e-17		POMP	16.3715	18.0559	12.8552	15.6103	11.2727	10.4049	25.0162	21.8132	29.0154	28.455	15.7924	15.4895	70.8817	52.0556	55.149	63.0169	44.2977	61.5792	105.48	85.6046
WBP11	WBP11	ENSG00000084463	A0A024RAW9	NPWBP	0.215088	-0.420503	0.140844	0.00568926		0.999572	0.51902	0.827461	0.991793		1.79168	3.21035	4.37671	0.891735	2.97067	3.96123		0.000573094	1.38335e-12	2.8202e-23	0.199162	9.25218e-10	4.7818e-17		WBP11	4.67757	4.33342	1.83645	8.17684	2.41558	4.16196	10.7212	18.8387	12.0897	6.92149	6.50275	15.4895	41.93	38.3567	31.1712	38.7796	46.5694	40.5126	71.9627	102.201
MADD	MADD	ENSG00000110514	Q8WXG6	DENN	0.251719	-1.09776	-0.192993	0.00547847		0.999572	0.140282	NA	0.994516		2.18311	3.45152	4.01599	-0.119257	2.45636	3.30383		0.00317902	2.1111e-07	7.88135e-10	0.931652	0.000703239	2.26813e-06		MADD	0.779595	3.61118	0	4.46009	1.61038	2.08098	8.93437	10.9066	5.64187	2.30716	0	5.16315	18.9684	26.0278	15.9852	17.4508	13.6301	19.4461	32.5311	34.0671
RMDN3	RMDN3	ENSG00000137824	A0A024R9P6	FAM82A2	0.183949	-0.660317	-0.164287	0.00540204		0.999572	0.322596	0.832278	0.994516		1.50408	2.55013	3.48132	0.360379	1.967	3.11064		0.0046778	3.08106e-08	4.87184e-15	0.726845	0.00203603	3.06402e-07		RMDN3	5.45716	3.61118	2.75468	5.20344	4.83115	5.20245	12.5081	12.8896	10.4778	3.84527	11.1476	5.16315	22.9617	23.288	27.9741	11.6339	21.5809	29.9793	47.318	44.5493
TAF2	TAF2	ENSG00000064313	B3KMD8	CIF150	0.351948	-0.917011	0.224041	0.00529322		0.999572	NA	NA	0.994516		2.81872	4.03862	5.41132	-0.0264004	2.9619	3.99946		0.00678732	3.82928e-05	3.82163e-08	0.993531	4.93455e-05	1.49369e-08		TAF2	0	1.44447	0	0.743349	1.61038	4.16196	3.57375	8.92358	5.64187	1.53811	0.928965	3.4421	15.9733	10.2741	16.7845	18.4203	20.4451	15.3948	31.5453	55.0315
SMAD3	SMAD3	ENSG00000166949	P84022	HSPC193	-0.400059	-0.722813	-0.0437909	0.00488326		0.999572	0.127877	0.955815	0.992537		2.4099	3.35178	4.26987	2.37611	4.07152	5.03713		1.55234e-08	1.78148e-17	1.56829e-28	0.000140239	5.24796e-14	3.17303e-21		SMAD3	1.55919	4.33342	10.1005	2.23005	2.41558	4.16196	35.7375	19.8302	29.8213	17.6882	12.0765	18.9316	60.8984	47.261	58.3461	59.1389	65.8787	37.2716	128.153	95.2132
SPCS3	SPCS3	ENSG00000129128	P61009	PRO3567	0.18203	-0.834848	0.0180749	0.00482147		0.999572	0.163314	0.983963	0.994516		1.12083	1.73119	2.67746	-0.137982	1.4868	2.41343		0.017984	2.79068e-05	1.00657e-11	0.870002	0.00203916	1.39328e-07		SPCS3	7.01635	6.50013	7.3458	9.66354	7.24673	8.32392	12.5081	18.8387	15.3137	6.92149	5.57379	10.3263	22.9617	21.9181	26.3756	21.3288	27.2601	24.3076	57.1759	28.826
PLEKHF2	PLEKHF2	ENSG00000175895	Q9H8W4	EAPF	-0.368994	-0.571873	0.127744	0.00462913		0.999572	0.428855	0.876533	0.994353		1.22295	2.25917	3.56399	1.29048	3.29126	4.46672		0.1177	0.000945084	7.48473e-08	0.114151	6.01728e-08	3.80619e-14		PLEKHF2	5.45716	6.50013	1.83645	0.743349	3.22077	4.16196	24.1228	7.93207	3.22393	6.15243	7.43172	6.8842	17.97	19.8633	36.766	31.0237	29.5318	24.3076	62.1048	75.1224
ERN1	ERN1	ENSG00000178607	O75460	IRE1	0.175269	-0.758851	-0.0135026	0.00430811		0.999572	NA	NA	0.996012		3.25536	4.18176	5.31906	0.832727	2.89314	4.00555		0.00302771	6.44509e-05	5.0416e-07	0.541458	0.00225567	1.32014e-05		ERN1	0	0.722237	0	0.743349	1.61038	1.04049	4.46718	7.93207	4.83589	1.53811	4.64482	0.860525	9.98334	13.0139	9.59114	9.6949	11.3584	11.3435	24.6448	30.5731
BZW1	BZW1	ENSG00000082153	A0A024R3Z6	BZAP45	-0.291967	-0.378275	-0.0285937	0.00430429		0.999572	0.238413	0.955815	0.990084		1.04379	2.13408	2.77477	0.979402	2.4341	3.10848		4.9868e-07	4.59459e-32	2.06545e-55	0.000519717	2.35547e-26	8.18528e-43		BZW1	31.1838	36.8341	37.6472	21.5571	33.0129	30.1742	90.2371	55.5245	72.5384	57.6791	49.2351	59.3762	153.743	160.961	151.86	166.752	129.486	161.24	255.32	238.47
H2AFV	H2AFV	NA	NA	NA	0.043786	-0.245868	-0.460702	0.00408284		0.999572	0.442209	0.140238	0.993043		0.209896	0.757612	1.14923	-0.0917905	0.212719	1.10725		0.344187	2.27799e-05	3.32598e-11	0.806015	0.388428	6.53338e-07		H2AFV	55.3512	59.9456	67.9487	66.158	57.1686	66.5913	67.9012	64.4481	78.9862	59.9862	51.0931	66.2604	112.812	93.1521	105.502	75.6203	63.607	79.4047	116.323	145.004
TNFRSF12A	TNFRSF12A	ENSG00000006327	Q9NP84	CD266	-0.484745	-0.532569	-0.0042083	0.00402179		0.999572	0.186925	0.993862	0.993069		0.811588	1.95516	2.92803	0.846479	2.55257	3.53416		0.00352664	3.63468e-17	1.99023e-39	0.0469518	5.37366e-16	1.2728e-30		TNFRSF12A	25.7266	21.6671	17.4463	11.1502	12.0779	20.8098	37.5243	39.6604	38.6871	25.3788	20.4372	31.8394	83.8601	81.5081	91.1158	98.888	78.3729	79.4047	143.925	155.486
PAXBP1	PAXBP1	ENSG00000159086	Q8N6E6	BM020	-0.113082	-0.476269	-0.211457	0.00394012		0.999572	0.44421	0.713783	0.994353		1.75684	3.48992	4.41237	1.43156	3.46987	4.63028		0.00042192	4.07471e-16	7.8161e-26	0.0397418	7.06557e-11	4.52262e-19		PAXBP1	2.33878	7.22237	1.83645	4.46009	4.83115	0	13.4015	15.8641	13.7017	11.5358	11.1476	6.02368	54.9084	48.6309	40.7623	47.505	32.9393	40.5126	103.508	88.2251
SPAST	SPAST	ENSG00000021574	E5KRP5	ADPSP	0.112756	0.338301	0.247184	0.00384819		0.999572	0.665341	NA	0.996405		1.64509	2.70429	3.12026	1.77633	2.76732	2.79462		0.043546	0.000157851	8.70428e-06	0.0597175	0.000281085	0.000206459		SPAST	2.33878	1.44447	0.918225	0.743349	1.61038	4.16196	6.25406	5.94906	4.83589	10.7668	7.43172	5.16315	12.9783	7.53436	15.9852	19.3898	19.3093	9.72303	13.8011	12.2292
CDKN3	CDKN3	ENSG00000100526	Q16667	CDI1	-0.205445	-0.397448	-0.131224	0.00336274		0.999572	0.59275	NA	0.996405		0.90124	1.54928	2.72278	0.721344	1.64845	3.00764		0.119456	0.0017139	5.62583e-09	0.481745	0.0228516	1.01769e-05		CDKN3	6.23676	2.88895	7.3458	5.20344	4.02596	3.12147	12.5081	7.93207	10.4778	11.5358	1.85793	7.74473	16.9717	10.9591	21.5801	15.5118	2.27168	23.4973	22.6732	54.158
ZDHHC20	ZDHHC20	ENSG00000180776	B4DRN8	4933421L13Rik	0.22209	-0.901029	-0.38244	0.00309785		0.999572	0.114719	0.520495	0.996012		1.37553	2.19201	3.27607	-0.0191266	1.34011	2.9218		0.00210279	2.172e-08	2.18223e-18	0.989174	0.0063088	1.05678e-10		ZDHHC20	6.23676	5.05566	9.18225	11.8936	7.24673	6.24294	22.3359	19.8302	12.0897	7.69054	7.43172	10.3263	32.945	34.932	27.1749	32.9627	12.4942	21.0666	81.8206	72.5018
GADD45A	GADD45A	ENSG00000116717	P24522	DDIT1	0.766815	-1.22984	0.0540538	0.00261028		0.999572	3.90356e-06	0.895312	0.993043		4.96107	6.16098	7.23394	2.28707	4.82686	5.84499		2.11092e-21	2.13463e-33	8.28431e-46	2.12799e-09	1.65555e-46	1.88438e-68		GADD45A	2.33878	1.44447	2.75468	6.69014	7.24673	5.20245	77.729	86.2613	78.9862	33.8384	38.0876	27.5368	193.677	186.989	176.637	207.471	194.229	180.686	432.762	375.612
RAB8A	RAB8A	ENSG00000167461	A0A024R7I3	MEL	0.25982	-0.38067	-0.138301	0.00255408		0.999572	0.540476	0.84288	0.996566		1.16075	2.54604	3.12553	0.32921	1.98925	2.72032		0.0103725	1.88133e-11	3.09421e-17	0.653754	1.08859e-05	5.36213e-10		RAB8A	6.23676	5.05566	9.18225	7.43349	7.24673	12.4859	16.0819	12.8896	16.9256	15.3811	11.1476	6.8842	47.92	28.7676	46.3572	45.566	31.8035	31.5998	57.1759	69.0078
NOL6	NOL6	ENSG00000165271	Q9H6R4	NRAP	0.292397	-0.135143	0.0576955	0.00239117		0.999572	0.731209	0.930668	0.996861		0.326619	0.463733	0.55669	-0.131917	0.212326	0.248653		0.249035	0.0576607	0.0215665	0.76364	0.469466	0.380517		NOL6	56.9104	37.5563	32.1379	52.0344	60.3894	46.822	39.3112	62.4651	58.8367	49.9885	43.6614	51.6315	51.9134	58.905	64.7402	61.0779	71.5579	53.4767	61.119	55.0315
RAD1	RAD1	ENSG00000113456	A0A024R045	HRAD1	0.512804	-0.813885	-0.311655	0.00229807		0.999572	0.23062	NA	0.997333		2.51419	3.64658	4.48121	0.305447	2.02419	3.28125		0.000421938	2.13883e-08	2.45946e-12	0.764535	0.00089585	1.39369e-08		RAD1	2.33878	2.16671	0	2.9734	2.41558	7.28343	13.4015	10.9066	8.05982	5.38338	3.71586	6.02368	16.9717	30.1374	23.1786	20.3593	11.3584	20.2563	48.3038	49.7904
IBA57	IBA57	ENSG00000181873	Q5T440	C1orf69	-0.00717183	-0.716602	-0.423503	0.00199225		0.999572	0.346602	NA	0.998288		1.45378	2.6849	3.32401	0.474637	2.08733	3.34617		0.0302686	3.40059e-06	3.63745e-09	0.682587	0.00440059	1.56665e-06		IBA57	4.67757	2.16671	0.918225	2.9734	0.805192	4.16196	5.36062	13.8811	4.83589	1.53811	2.78689	6.8842	17.97	14.3838	23.9778	10.6644	12.4942	12.964	26.6164	27.079
MYH9	MYH9	ENSG00000100345	A0A024R1N1	BDPLT6	0.0935097	-0.614789	-0.471552	0.00164317		0.999572	0.147766	0.196352	0.996405		1.22098	2.40211	3.3214	0.444434	1.75714	3.20588		1.49544e-05	1.11698e-22	2.41104e-44	0.412054	1.87255e-06	4.59307e-20		MYH9	20.2695	24.556	9.18225	20.0704	8.85711	32.2552	55.3931	27.7623	46.747	36.1456	17.6503	27.5368	88.8517	106.166	101.506	96.949	48.8411	59.9587	184.343	205.276
SENP2	SENP2	ENSG00000163904	Q9HC62	AXAM2	0.349375	-0.932374	-0.0836359	0.00133424		0.999572	0.174134	0.913012	0.99838		2.26843	3.74398	4.43421	0.196134	2.77283	3.5701		0.000324047	3.56147e-11	1.54073e-15	0.851051	1.61384e-06	2.11863e-10		SENP2	3.89797	2.16671	0	7.43349	3.22077	1.04049	15.1884	7.93207	11.2837	5.38338	0.928965	7.74473	37.9367	34.2471	25.5764	31.0237	27.2601	32.4101	57.1759	50.6639
[truncated: 4,941 more rows]
[truncated: 4 more columns]
