# Supplementary material for: Nucleoporin TPR is an integral component of the TREX-2 mRNA export pathway
Source: Nat Commun. 2020 Sep 11;11:4577. doi: 10.1038/s41467-020-18266-2 (PMC7486939; doi:10.1038/s41467-020-18266-2)
Supplement: Supplementary file 10 — Source data [file 41467_2020_18266_MOESM10_ESM.xlsx]

## Sheet: Fig. 1
Figure 1c. MS heat maps								Figure 1 d. Scatter plots				*To plot relevant fluorescence intensity of nucleoporins a lane across the nuclear envelope (joining two opposite pores) of a single plane image was draw in FIJI sofware
	NPC-enriched
	TmT
	NUP153 2h aux/untreated	NUP50 2h aux/untreated	TPR 2h aux/untreated	DLD1 2h aux/untreated (Auxin Ctrl)				Nup153-NG-AID_Tpr-Alexa568 control					Nup153-NG-AID_Tpr-Alexa568 4h auxin				AID-NG-Tpr_Nup153-Alexa568 control				AID-NG-Tpr_Nup153-Alexa568 4h auxin				Nup153-NG-AID_Nup50-Alexa568 control				Nup153-NG-AID_Nup50-Alexa568 4h auxin				AID-NG-Tpr_Nup50-Alexa568 control				AID-NG-Tpr_Nup50-Alexa568 4h auxin
NUP153	-1.65349	-0.141067	-0.479291	0.0842591					Tpr (Red)	Nup153 (Green)	DAPI (Grey)		Tpr (Red)	Nup153 (Green)	DAPI (Grey)		Nup153 (Red)	Tpr (Green)	DAPI (Grey)		Nup153 (Red)	Tpr (Green)	DAPI (Grey)		Nup50 (Red)	Nup153 (Green)	DAPI (Grey)		Tpr (Red)	Nup153 (Green)	DAPI (Grey)		Nup50 (Red)	Tpr (Green)	DAPI (Grey)		Nup50 (Red)	Tpr (Green)	DAPI (Grey)
NUP50	-1.07913	-1.61857	-0.452711	0.0826751					1.4646	1.1852	3.1481		4.8889	5.11111	7.66665		2.3333	8.3333	2.6667		2.6667	0.66667	4.2222		9.4772	0	18		1.2222	9.66667	7.8668		6.2284	43.0816	8.3981		2	0.77778	1.7778
TPR	-0.439797	0.0222944	-1.07686	0.00766175					0.9798	2.0124	3		7.4917	6.13487	7.3761		2.3333	8.3333	2.5139		2.5112	0.86786	6.1745		9.8376	0	12.9192		0.3833	8.13048	10.0496		7.4126	29.971	10.2664		1.9513	0.97233	1.6632
									0.7347	1.4949	3.1681		8.1068	6.86887	8.5702		2.3333	10.1376	2.9608		1.5702	0.63113	6.3333		11.1333	0	12.0149		0	8.07996	9.5824		6.6	23.1111	7		1.8691	0.72202	1.4111
	Label-free								0.8074	2.4646	4.9541		7.7893	5.91106	8.8854		1.9972	11.7559	2.3032		1.7283	0.8205	5.7969		12.3314	0	9.9774		0	8.65334	10.1608		5.9778	20.1481	8.1852		1.4411	0.881	2.1675
NUP153	-2.93033	-0.0847209	-0.69286						1.6211	2.5642	3.6628		7.7255	7.45153	7.87395		1.7495	8.7917	2.3219		1.6306	0.7209	4.3683		13.9272	0	11.5208		1.6834	7.99914	10.1624		4.5308	18.6957	7.8429		1.3591	0.74938	1.8023
NUP50	-2.51031	-3.9322	-0.642645						1.9204	1.6027	3.0939		4.7058	6.80431	10.5048		0.4605	8.7288	1.726		2.2774	0.76504	0.4162		14.0294	0	11.6463		3.4326	9.31395	9.4628		4.1722	19.1513	6.1239		1.0072	0.8034	1.3502
TPR	-0.516513	-0.0057706	-4.54775						2.2469	1.6076	3.0318		3.9188	5.59978	8.3743		1.5731	9.3237	2.3333		4.1998	0.96229	4.9076		14.3292	0.038	12.3053		3.1074	9.06619	9.984		6.1988	23.7036	6.655		0.8404	0.35505	2.7916
									2.6208	1.9663	3.5306		4.0777	7.47935	9.23015		3.6451	7.2228	2.3333		5.4216	0.58498	6.3333		14.5934	0	11.3785		4.7435	10.1562	8.5676		8.3616	16.4078	10.1469		0.9537	0.68417	2.5329
									1.8576	2.5557	3.2155		3.3188	7.72222	10.3332		4.0029	10.4584	2.2951		4.9104	0.41458	6.3333		17.612	0	12.0991		6.0411	10.9091	11.2664		8.9636	16.9835	10.1346		1.3157	0.77366	1.6839
	Total cell lysates								1.7029	2.3838	4.1313		2.3376	5.86078	9.9071		3.5813	8.2548	2.265		3.4003	0.75563	1.247		19.0792	0	12.5398		6.2388	9.55451	10.5188		7.243	16.5318	8.879		1.4564	0.80379	2.3024
	NUP153 2h aux/untreated	TPR 2h aux/untreated							1.8586	2.7552	4.2901		2.7856	7.77973	10.0919		3.6479	4.5844	2.9662		2.424	0.6969	3.7383		17.6484	0	14.6499		6.0341	8.53627	8.8828		5.6536	16.6186	9.6563		1.4619	0.82663	1.9682
NUP153	-1.14692	0.0663324							1.9168	2.2222	3.4444		2.818	5.44837	8.9138		2.584	7.3258	2.8211		1.9079	0.71988	5.5086		14.768	0.6577	9.9978		5.0667	8.2263	14.2492		5.729	30.4625	9.2168		1.0764	0.38042	3.3689
NUP50	-0.0159675	-0.0141442							1.876	1.4288	4.5996		4.0466	6.40231	9.4298		2.3333	8.2888	2.2674		1.6774	0.74899	2.8241		12.8576	1.9031	11.1198		5.8225	11.1273	10.5464		5.0606	32.3728	8.0193		1.7161	0.80834	3.1502
TPR	-0.0573971	-0.359269							2.4747	1.7382	3.7621		3.0536	6.95763	11.8675		2.3714	7.5614	2.2448		1.0697	0.88244	4.6866		11.3879	0.6103	14.0383		5.5344	10.5924	10.4404		4.2306	18.8527	8.7441		1.2002	0.94052	3.6506
									3.2824	2.956	3.7445		2.7695	5.54273	7.90115		2.3196	8.0632	2.0911		2.0427	1.32455	6.1959		10.2017	1.4796	13.7117		7.564	10.5025	8.0588		4.3038	22.6667	9.3333		0.8917	0.70898	2.8005
*Note total lysate includes peptides that are digested by the proteasome but not completely cleared by cellular exopeptidases									2.6668	2.903	3.7848		5.3015	6.26939	10.0978		3.4152	8.3333	3.0641		0.5126	0.80232	0.726		12.7004	0.9323	15.9795		11.5528	14.6199	7.3136		5.1052	25.2347	8.4374		1.069	0.66667	2.8605
									1.7925	3.3899	4.1946		4.5421	7.51562	9.8488		3.5439	8.7039	3.1419		0.9606	0.60773	4.7145		13.7195	0.543	12.6628		13.9529	12.2163	10.6432		4.4802	19.7609	10.2661		1.0099	0.44779	4.2213
									1.6543	3.0854	3.8893		4.3704	6.41483	8.3792		2.8301	7.3684	2.7446		1.8046	0.46552	2.5116		15.3775	0.4233	17.6376		12.2382	10.4501	11.6088		5.939	19.8167	10.3713		1.4439	0.44515	4.2119
									1.8215	3.3327	3.9412		2.9243	6.15108	10.9136		3.4341	8.566	2.424		1.798	0.48748	2.9289		19.5642	2.9808	20.8612		6.2258	10.213	10.142		8.6232	24.5831	8.654		1.9349	0.36633	3.9605
									1.9596	2.5801	4.2681		3.9038	5.71297	9.4039		3.845	8.8962	2.3088		1.7719	0.70733	3.4393		26.2773	18.7773	26.8052		2.8336	10.8474	11.0248		10.929	24.0177	8.2989		1.7253	0.44591	3.5585
									1.7172	1.4476	5.149		3.7587	5.73077	10.3891		3.3547	9.3203	2.9714		2.6821	0.90996	5.7658		34.5226	42.0722	29.1065		2.4022	9.65825	11.6088		15.5128	39.0321	14.3069		1.1333	0.44401	3.6018
									3.1178	2.3655	4.1387		3.6829	6.35231	10.267		4.841	10.0575	2.4288		3.1617	0.8032	8.9064		41.1501	65.4375	37.5391		4.2572	9.42914	10.4128		24.0068	51.2948	18.7034		0.5099	0.66307	3.1702
									3.6982	2.8642	3.4938		3.9053	5.55218	9.19495		4.7881	9.5042	2.5346		1.2147	0.72359	6.9509		48.009	80.0183	47.0722		5.2255	7.48568	13.0644		39.7692	68.2852	28.4848		0.8572	0.66667	3.5044
									2.1508	2.7238	3		3.4544	5.94717	9.8621		3.372	9.7532	2.7839		1.9073	0.59382	3.6465		55.1333	78.4084	51.4041		4.7627	11.6543	14.9152		44.2416	76.9038	33.7283		0.9418	0.64937	4.4136
									2.3985	2.6826	3.3147		4.2285	6.51171	9.001		3.9361	10.9441	2.628		2.3333	0.56039	3.8098		71.3318	73.9946	46.7465		5.8396	11.5791	15.0184		38.9714	64.8642	36.9341		0.9418	0.27423	4.8238
									1.6474	1.7047	3.3522		3.9757	5.98813	10.3846		6.6252	10.7335	2.3251		2.3133	0.66667	8.1107		81.4651	60.5771	40.8977		8.3242	11.2173	15.4848		27.926	41.2593	39.4938		1.2935	0.26947	5.9298
									1.8917	2.3981	3.2971		3.872	5.22288	9.32465		8.1108	12.3326	2.5017		1.8792	0.66196	2.2971		65.5297	52.183	34.4301		11.7119	10.6575	22.2776		17.8162	30.9132	38.0985		0.7724	0.57002	5.7699
									1.6738	2.4597	3.3183		3.9614	4.27324	8.5944		7.5838	11.5927	3.3006		4.3078	0.81902	3.3628		52.4118	51.5498	33.9058		9.0269	13.1437	26.8748		14.1434	33.809	40.0109		0.8252	0.63662	5.9236
									1.6667	1.4141	3.1669		3.8053	5.92225	8.90605		7.4739	11.056	3.281		6.9539	1.27983	0.1252		45.3328	39.549	28.4927		6.7332	9.10004	31.5288		15.1494	27.3548	40.8125		1.09	0.71855	5.8203
									1.8033	2.17	5.2173		4.0104	6.22705	9.3158		3.9777	10.6578	2.8975		8.0888	0.84595	2.8377		38.6024	34.1559	25.6483		5.709	9.13742	38.3804		18.9988	36.3214	37.3598		0.7512	0.50201	6.5876
									2.4024	2.0973	5.6667		5.1573	6.88553	9.73335		3.6401	10.2666	3.1174		8.3036	0.74308	6.3166		29.5225	29.1529	24.9752		5.6587	10.4735	42.8976		24.4496	29.8157	37.0242		0.7649	0.93465	8.1957
									2.8093	0.433	5.3838		6.1374	7.89752	7.5083		3.6281	8.035	3.4754		6.7718	0.66667	1.1399		26.8201	31.2403	28.1276		4.5624	11.9164	45.496		25.751	25.5576	37.2682		1.2726	1.32171	8.7694
									4.089	2.1145	6.236		6.8829	7.14286	9.49335		5	10.9266	3.384		4.7176	0.67501	3.0182		26.9942	29.4439	25.7714		3.2627	10.8694	45.036		22.5898	36.4323	37.5609		1.6218	1.22244	9.5775
									5.5356	1.3333	4.7778		7.8764	6.98123	10.0233		4.6965	11.8346	3.3333		3.3359	0.77484	4.1185		31.3903	22.8719	24.2374		5.8148	12.2539	43.642		22.426	38.3366	38.3232		1.629	1.41395	10.8377
									6.7309	2.1463	2.5462		7.655	6.94956	9.41485		4.5203	12.9142	3.3181		3.5961	0.47723	6.3333		29.2036	19.363	20.4513		8.025	11.6107	49.3804		22.8434	40.6546	40.7857		2.2355	0.92578	11.0141
									10.1177	3.1993	5.0475		6.7265	6.86499	11.8742		6.3075	11.46	2.8326		4.0568	0.62046	5.9161		29	21.0701	25.3522		9.652	9.64452	52.696		20.4538	33.9899	37.9611		3.509	1.23637	10.1802
									9.235	3.8714	4.1362		5.9466	6.69681	12.7406		7.2371	12.1124	3.6299		7.1244	0.64338	0.8514		35.0069	20.4682	25.0541		15.0158	9.16887	53.6236		17.5852	24.8765	36.2346		5.5808	1.31785	11.3318
									7.7071	3.9443	4.7455		5.6915	6.60085	10.9008		6.8865	9.9442	3.9089		22.1779	0.62432	3.6798		47.2094	22.4074	27.8889		28.2655	7.82664	46.2104		16.8354	32.07	29.6638		7.3517	1.65081	11.2766
									5.3689	3.4739	3.7138		5.0131	7.57718	10.6657		7.3839	9.1658	4.5967		60.2956	0.97847	6.7286		61.1765	21.3138	29.7858		44.2954	12.018	49.5792		16.5746	39.9819	30.4315		8.3408	1.17796	9.7349
									2.6296	2.7071	5.6152		4.6428	8.55294	11.562		12.4714	13.8248	5.2856		83.42	0.96487	10.3562		60.6061	20.046	27.038		53.7313	10.9786	48.0728		17.055	42.4968	33.932		6.6865	1.51847	9.1331
									2.4793	3.4368	4.1362		4.4248	7.27415	10.348		27.5631	12.5527	7.3239		85	0.87975	12.5117		53.8946	22.0758	26.9541		51.9707	10.8648	47.2628		17.5764	39.1769	31.5041		5.7167	1.66667	9.5602
									3.0987	2.8622	4.2154		4.5049	5.44569	11.9803		48.695	20.695	8.5551		85	0.88867	12.4511		46.1113	23.5088	24.1983		40.435	12.9468	50.7248		16.9	32.4188	32.6924		5.1196	1.26931	10.0346
									2.6718	4.2394	5.551		3.7818	6.56253	10.829		72.1458	26.9918	9.7177		80.5664	0.69302	14.3911		43.1257	26.7397	20.9328		33.8856	11.3624	46.3072		17.9542	31.9702	33.4337		5.2322	1.0521	9.7724
									2.8871	0.8128	5.0314		4.8566	6.74957	8.3586		77.9518	39.0152	10.3538		51.3328	0.97936	23.4338		46.9985	22.4963	20.6		32.5354	11.9259	46.464		17.2046	46.8709	38.0632		5.743	1.14333	10.1405
									2.5465	2.5679	5.2222		5.5491	8.35289	10.0941		76.6005	47.0836	9.3821		31.542	0.72352	29.7633		55.8282	17.0691	25.541		43.9261	12.0909	46.314		17.9704	45.8563	34.849		7.6152	1.52509	9.0259
									1.9871	2.5038	4.2733		5.2572	8.65	10.1674		64.4987	49.0683	10.5987		22.1279	0.66407	42.3985		54.3294	15.8412	24.1315		65.5488	11.8297	47.92		19.2238	34.6939	34.4273		10.453	1.31536	9.0198
									2.5712	3.7959	3.5461		7.0337	6.02673	12.2542		44.8725	34.4252	11.5064		16.5859	0.56382	43.652		43.244	16.2257	23.5908		84.4513	13.7737	51.3992		20.5542	33.4865	36.9345		18.0178	0.70325	10.0557
									2.3612	1.7945	3.3061		11.0946	6.33404	12.8129		33.3243	18.6385	11.416		11.6488	0.54194	51.0694		35.8267	10.3815	23.7619		84.8427	13.7562	52.4596		22.0148	19.8889	38.963		33.1374	0.9046	11.4102
									1.7931	3.5776	5.1781		19.691	5.80737	15.8752		23.8057	16.8018	10.4067		9.3642	0.44739	42.3971		31.6679	8.6752	21.0307		83.1445	11.4734	50.7836		21.7954	27.2755	36.4316		52.6291	1.09649	12.6781
									2.0257	3.4384	4.6537		41.432	4.50386	23.8229		22.3222	13.9161	10.4229		11.2858	0.44144	45.067		33.1512	12.1413	26.6211		76.3583	10.4536	49.8896		23.3548	34.3237	38.5109		62.3742	0.69158	14.2908
									3.284	1.6098	4.4099		71.0229	6.3476	25.5537		18.3675	15.9315	11.6493		13.2161	0.58224	60.1351		37.9789	12.6285	27.0088		69.0803	11.5869	53.0544		26.2878	34.0307	41.0463		61.5042	0.80621	16.3443
									4.2003	4.401	4.0927		85	7.29874	30.2132		18.1691	18.2262	12.6942		15.7197	0.62001	41.4356		40.2513	12.5729	22.344		51.4387	10.4381	48.3124		27.4	33.3634	38.3452		47.3832	0.73612	16.8846
									6.0817	5.8727	5.3996		85	6.26404	26.7892		17.3496	20.516	13.5611		15.966	0.44357	46.1184		34.5905	5.614	29.117		33.6033	11.1659	49.6252		23.4836	47.9087	32.5836		29.5532	0.8245	18.177
									8.8239	9.2618	5.1368		84.9084	4.3383	26.0417		16.7696	18.7689	13.9452		14.7978	0.46721	41.3254		31.7715	0.7283	22.1683		25.35	13.44	48.9588		20.738	32.9243	35.6621		19.9268	0.7544	18.5608
									14.4858	17.2198	7.2893		81.0484	9.03099	30.5606		18.0498	20.9749	14.2901		17.8988	0.72209	44.5503		38.1883	2.9028	21.7458		26.3984	11.1273	51.622		19.0014	29.1514	43.3717		17.4699	1	19.0646
									26.176	29.3704	8.7654		56.3384	7.15087	29.4987		20.6722	16.9989	13.8633		20.1439	0.70237	45.782		57.9352	6.8288	24.4393		29.5452	11.2816	50.1568		17.3782	30.5792	42.7902		19.1258	1	16.988
									55.8096	51.5521	11.3243		36.2849	6.94291	28.6802		20.4572	19.1444	15.256		15.8744	0.69148	52.8783		68.9012	12.9258	22.562		37.8584	12.0421	54.654		18.7172	37.5162	38.7463		20.1486	0.98508	16.986
									81.9987	87.1534	9.0294		27.13	6.10648	24.5425		23.1224	20.0748	15.0759		13.5886	0.72935	40.9071		59.4131	20.5556	20.9372		52.2584	12.9282	50.9516		21.6382	37.2547	40.6042		18.8013	1.19651	18.4292
									85	95.0505	11.816		21.9815	5.73733	27.1979		27.3658	14.7414	14.2864		13.4465	0.85436	44.8619		48.3818	26.2619	19.7418		57.8824	13.3056	52.0824		25.1382	42.107	47.9877		16.8204	1.09093	20.5132
									85	79.1595	15.4807		24.1388	8.20643	31.6287		24.8235	16.2098	13.741		14.8552	0.95169	56.7721		45.7425	25.7881	25.2792		53.3628	12.2033	47.2068		27.4206	41.6717	53.231		17.0451	0.96823	20.3844
									81.4702	44.0649	16.4193		26.1739	6.45686	26.8034		21.7341	14.6407	14.103		13.1009	0.8195	53.4614		42.0511	23.7429	23.0577		45.9474	11.5518	45.168		27.4326	40.4242	72.7646		20.4953	0.81666	22.262
									57.4444	22.0408	19.6285		29.3246	6.35405	29.783		18.8073	16.3273	12.4862		11.0727	0.76007	42.2704		33.9396	23.8496	20.8046		51.2213	9.75805	47.6452		20.2994	35.0142	82.2959		24.8538	0.68503	20.764
									32.3886	13.1666	23.2737		27.7092	8.20909	32.1212		17.6398	19.5171	13.7108		10.2322	0.85561	46.1015		25.8269	15.7991	20.7568		53.9928	9.44351	42.8636		15.8356	24.1153	84.9412		25.4703	0.60931	20.4358
									20.3984	12.6654	22.3575		29.6346	8.91818	35.5528		13.9265	16.968	12.8701		11.3542	0.92293	62.4474		25.7211	8.9406	20.9598		54.4329	11.4417	44.912		16.1644	19.7964	83.6507		23.4567	0.64894	23.4326
									15.5455	12.8613	23.9044		27.0851	7.25906	33.3383		12.7557	13.2346	11.7766		12.0732	0.67413	50.7536		29.2393	7.1658	21.772		47.7561	12.4771	44.9152		16.6252	27.4868	78.8357		26.0137	0.67133	21.9528
									15.3213	13.8574	26.3357		22.6095	5.9959	36.157		12.2151	15.819	10.3268		12.1607	0.94554	61.1103		29.4502	5.0965	18.4979		45.5203	11.1361	42.1132		15.327	28.9903	69.5532		27.4818	0.7554	21.2156
									15.9566	10.2222	21.3333		20.9503	7.35054	30.8144		10.6269	17.26	9.9752		13.0588	0.9059	46.4675		30.8239	7.8646	21.9598		45.1337	10.811	38.3204		11.4072	32.1506	55.3747		26.7339	0.97405	21.1931
									17.3257	9.2854	22.9263		16.5546	7.46142	27.7231		13.3589	18.168	10.4725		12.1245	0.67899	45.4202		31.9228	12.706	23.3612		53.9114	12.6189	44.0752		10.2542	26.5937	46.0846		21.6192	0.99944	22.0549
									18.9704	8.8316	23.7023		16.2468	7.36743	29.2399		14.5432	15.0632	9.3161		11.3963	0.58298	47.4769		30.6162	14.1164	20.3643		60.1413	12.9428	39.6704		9.1338	40.639	48.4764		17.8018	0.64624	23.3432
									19.9815	9.6379	23.697		16.8764	6.5196	27.4827		19.3432	15.3875	9.4495		11.764	0.66667	57.2847		25.7862	12.6801	20.973		62.0864	13.1111	38.5184		8.4444	33.6914	45.963		16.957	0.75881	23.776
									20.0891	9.05	22.6647		16.878	6.12226	25.8957		22.0139	15.3676	10.6466		10.5361	0.66667	38.0419		25.2851	11.9021	21.4738		60.9439	13.727	37.54		7.7532	28.7323	52.4022		16.4807	0.73451	26.49
									20.9294	8.6309	23.3906		15.5665	7.52458	23.7491		20.87	14.9696	9.2234		8.1519	0.66667	57.934		32.6515	11.4728	18.6888		64.2698	13.4032	42.7964		7.3522	33.2805	58.6932		15.4114	0.94011	25.309
									18.8519	9.6667	23.9363		14.0642	8.6462	25.3786		17.3562	13.4984	9.8139		9.1232	0.71403	40.5567		39.6667	9	19.1293		70.5885	11.6314	40.8768		7.3116	36.1571	56.7331		11.9784	0.99839	25.9968
									16.9636	9.6667	23.5033		15.4152	8.94144	26.1401		16.6381	11.3422	10.6345		8.0272	0.89921	43.7255		40.2369	6.9039	20.1276		68.0064	16.4396	42.6868		6.5182	29.6814	54.0433		12.0792	0.80795	25.6159
									16.5204	9.0202	23.9737		17.2999	7.22615	26.4089		14.4863	14.4839	10.2832		6.3365	0.81072	44.2395		39.2419	9.4074	23.5556		56.7775	14.6054	40.7804		8.0026	25.8082	50.0338		14.2815	0.6695	25.3296
									16.5346	8.0505	27.5363		19.9965	6.62014	27.4851		12.475	13.7185	10.2004		6.995	0.80676	42.7769		39.4065	18.6769	20.2717		47.4554	13.3542	39.3196		9.7868	31.1953	50.0964		16.6813	0.80215	25.8838
									16.0738	7.0808	30.1038		22.4306	7.27899	27.2872		11.8381	18.0647	10.3389		7.2859	0.78145	39.2464		43.5223	27.1587	19.3572		47.5828	10.6173	42.7144		10.4026	28.3474	53.2388		16.3108	0.74958	25.4147
									15.6667	7.7407	28.6049		23.2831	6.77349	26.0938		12.3294	18.9234	9.6184		8.2593	0.66807	38.0618		46.8839	35.4425	22.6814		44.7384	11.5508	44.4716		11.2402	30.719	53.4404		15.5603	0.50465	26.9003
									13.6396	8.9272	30.5063		21.914	5.93496	26.3856		12.7547	21.2871	9.71		9.3262	0.8447	35.9703		48.1298	34.7918	23.5939		36.583	10.0922	43.806		11.2992	28.8394	62.4631		15.1033	0.53201	26.1082
									12.3581	8.93	36.6065		19.0829	6.4561	29.3389		11.6207	15.0998	10.2755		8.1384	0.4519	39.4341		43.5018	32.5047	29.3277		36.3802	10.4815	45.1932		10.843	27.1781	65.7444		13.8517	0.52042	24.302
									10.7878	9.8691	35.5374		18.8805	6.8288	29.3058		10.9527	16.0364	10.6077		6.58	0.81366	42.7505		31.7695	33.9114	31.2872		41.6382	10.8506	45.2904		12.163	36.2963	57.5802		13.3896	0.61921	23.3633
									10.0726	13.0309	38.2461		19.3381	6.95614	26.311		11.8331	15.2988	10.2181		5.796	0.82061	42.195		27.5444	34.6245	28.3572		42.7351	10.1027	38.2204		15.0476	30.5061	52.8091		12.6869	0.61428	23.3089
									8.7505	12.3096	36.5255		18.3931	7.9746	26.9294		11.7123	14.0651	10.2611		7.6172	0.86166	40.7161		28.9009	30.9335	28.2864		36.8255	9.51803	43.0676		16.8286	26.6953	56.5789		11.5708	0.51044	23.3163
									9.4198	12.0925	37.555		17.9529	7.05381	31.0443		14.7075	11.8781	10.0141		8.4887	0.95835	45.4749		29.8934	33.2324	29.2162		31.9673	9.21839	41.4208		17.1486	28.9995	55.0026		11.8793	0.94834	26.5523
									11.5622	11.5289	38.0395		19.4348	5.28232	28.7582		19.203	12.7042	11.9597		9.7022	0.62709	41.8438		28.5561	31.0833	28.2681		30.4822	9.26799	41.918		14.2966	28.8503	63.4359		13.4603	0.65862	30.2779
									13.9097	12.4168	40.2951		21.6523	6.91766	27.2529		17.5718	10.6765	12.8609		11.2547	0.70116	45.6531		27.5951	21.1888	27.3514		32.7393	12.4786	45.1524		12.044	28.5807	67.364		17.8347	0.54275	29.2817
									12.9987	9.2698	36.746		19.8908	7.54855	28.0383		13.1052	13.0328	14.116		10.5257	0.76847	41.9881		28.1879	11.3911	28.0949		31.5177	11.9777	45.286		10.4732	39.5176	61.1191		24.4038	0.56438	30.5839
									9.6856	7.802	35.1136		20.8042	6.70124	28.3154		10.0037	14.5783	14.4121		9.9874	0.94056	39.9398		41.228	7.0175	27.3857		23.1868	11.7477	48.7772		11.7564	43.8414	62.7037		31.5147	0.66667	34.1721
									8.1736	6.9506	33.1975		18.0915	6.24983	24.5672		10.4713	13.7374	17.0945		8.9275	0.91178	39.3865		61.4879	1.4261	35.0747		16.3603	12.5986	45.2324		14.7452	36.105	58.9547		31.7044	0.76813	36.0212
									8.4535	7	30.936		18.8346	4.90651	21.9321		10.0578	11.7045	18.1074		8.0094	0.76469	38.6329		77.7882	4.826	32.2161		13.0176	11.0447	44.9924		15.4232	31.6183	60.9597		29.1082	0.68071	41.1839
									6.7708	9.9875	32.0465		18.2038	6.3602	25.938		9.3505	12.4913	19.9576		9.5264	0.51202	31.5646		77.2789	7.0005	33.0416		10.6188	11.8003	42.9276		16.3144	30.8706	65.1144		25.4169	0.55307	44.3899
									7.6201	7.33	34.9221		18.8199	7.02815	26.8878		8.3836	14.6533	21.5173		11.1024	0.60957	34.617		77.5233	7.6716	30.7187		9.5336	11.9934	44.6948		17.2544	34.5638	67.5514		21.218	0.50922	44.045
									9.1414	9.2096	39.1233		20.5256	5.14124	25.9748		8.9955	15.1268	20.3452		11.2626	0.33639	45.5259		65.8425	11.8264	38.7907		11.7462	9.44033	47.888		20.0826	27.0131	72.0513		21.9788	0.45394	44.5891
									9.6263	8.0652	41.4573		24.0674	7.67523	27.9973		6.6281	12.6572	18.5373		6.8586	0.40272	43.3787		62.4073	16.5505	45.8912		20.4965	11.8412	41.6712		24.994	35.5372	64.2204		25.7074	0.71722	43.6283
									10.1111	8.3146	40.4324		37.213	6.45572	25.0937		5.6025	11.9834	16.2692		6.0698	0.57312	53.0795		69.0662	19.8016	35.1966		32.991	12.4832	39.808		22.3304	24.8962	65.6152		26.1553	1.03767	42.993
									11.9332	6.4764	45.5707		39.7565	6.36019	25.4425		6.4535	14.187	14.3936		6.1497	0.71335	48.0505		64.9009	15.5936	27.7374		41.5457	11.7795	39.6676		20.458	37.1894	60.6555		22.8677	1.23365	44.0804
									14.539	6.4992	45.427		31.803	8.25185	29.7081		6.6796	12.8546	15.2399		5.4546	0.7986	50.1642		61.1153	16.74	32.0299		44.3684	9.05438	42.1952		18.2642	41.4788	53.4135		19.8731	1.31615	39.0077
									15.2002	6.3743	48.1452		26.6411	9.40055	23.8668		5.2298	13.1547	14.2279		5.0254	0.77514	51.6689		67.2092	21.2868	35.991		45.2183	11.1447	42.2892		18.367	36.0421	49.4526		16.4323	0.77969	34.6383
									14.9446	5.7964	56.5007		29.0259	7.89537	27.3218		5.6409	13.4241	12.7314		5.7203	1	40.2822		60.5076	17.994	36.6278		45.2107	10.0077	47.8532		19.9418	32.0391	43.9891		13.1946	0.98708	32.4704
									12.2804	7.4444	50.5556		32.9954	7.27571	29.0607		6.8885	11.8197	12.5711		6.5753	1.0628	39		45.0398	22.552	43.0533		44.8576	9.34426	52.5128		24.1744	27.705	39.9017		11.2799	1.19835	27.5821
									9.992	6.8972	48.1615		43.7152	7.37936	26.3938		6.1383	11.9456	11.9956		6.4483	0.66052	39		30.9089	33.1831	32.3367		43.606	10.0931	48.3396		29.1898	19.5599	38.4386		10.5126	0.95249	22.9075
									10.2452	6.5972	43.6048		42.0427	7.66235	26.2322		4.4741	14.6018	10.9338		7.5291	0.89342	37.9617		24.7226	41.5623	34.0396		50.7214	10.4982	50.416		29.449	31.511	36.2893		11.4802	1.05555	22.4205
									10.4133	5.3361	48.3003		37.1638	7.47288	22.2351		5.7843	12.0615	11.5154		7.7162	1.10144	36.1633		22.1592	41.8875	29.4697		65.2979	13.9682	51.3668		26.7334	32.4815	38.6296		12.1785	0.8228	21.7227
									9.9458	5.8236	49.7191		32.6255	7.79012	27.5987		6.3333	13.1655	10.5011		5.9544	1.05554	41.1344		17.3255	35.8063	27.8487		72.2436	10.2619	50.3964		23.939	24.196	47.066		11.2223	0.81341	23.0495
									9.4331	6.4339	52.5254		26.5892	9.07974	23.6837		6.7401	13.7104	9.9237		6.7751	1	42.6657		14.8506	25.7493	29.2978		66.5079	11.0418	51.4824		26.5588	26.4997	45.4685		9.5234	0.71798	25.0508
									7.5062	7.2828	58.9801		25.0933	7.90984	24.9805		6.4314	15.8702	11.0733		7	1.13493	40.8324		13.9609	12.1281	33.4281		42.9024	13.0754	53.4372		33.9898	30.1798	42.4242		9.0823	0.69514	24.3719
									6.787	7.3069	61.4732		21.8029	7.67794	26.7558		6.0817	15.0153	11.6348		7.0484	1.04599	39.3225		16.1999	10.4796	28.6548		16.2647	10.8294	50.5984		46.3156	42.2467	45.0216		10.0909	0.87318	22.0986
									6.2229	7.2155	64.7549		18.0824	6.31751	24.9478		6.6738	13.9169	12.0452		7.9465	1.10114	40.6488		18.5694	14.445	27.7927		8.3573	13.4901	55.8836		50.9046	27.7826	42.0177		11.0574	0.7373	25.3179
									7.5579	8.1742	65.7334		16.3526	5.83711	23.4153		7.5481	15.3055	13.0693		7.0974	1.00183	33.345		20.687	16.0397	27.4354		10.3449	12.9771	55.3364		51	33.0479	39.4851		11.4146	1.15301	22.2677
									8.3131	6.949	63.1479		17.9824	6.19153	24.6976		9.1665	14.8536	11.9465		6.4861	0.88334	46.7762		20	11.0146	31.7032		18.1304	11.9792	57.4268		50.5916	36.7675	37.1521		10.7999	0.7332	25.4846
									8.572	6.1605	63.3951		17.1996	6.81591	23.7298		9.8561	14.9733	11.1587		7.2901	0.68333	46.3356		18.9596	11.1187	27.8318		29.1371	9.13738	59.9112		45.1678	34.4728	37.9621		8.7441	0.9684	27.3715
									9.8683	7.1359	66.2103		14.8285	6.53441	22.2666		8.382	14.212	11.6068		9.2487	0.87246	41.1274		19.2034	9.6667	27		38.7214	12.6422	62.1852		37.073	39.4668	38.2317		8.6438	1.08327	27.6561
									10.6694	5.8283	57.6485		12.0032	7.45062	21.3875		8.3092	13.4494	12.4148		9.9604	0.87057	48.6529		21.2464	14.7896	32.2569		46.7663	11.743	69.4376		28.9832	36.1919	43.2541		9.4507	1.21554	27.1352
									11.1824	6.5351	57.5836		10.6154	7.99712	23.3101		10.3364	15.5808	12.8259		8.6291	0.7787	61.0159		28.6624	19.6416	30.5752		53.1992	10.9093	66.2432		23.9112	40.9259	38.5802		9.5424	1.26248	27.6988
									10.5291	5.7071	53.1901		11.8349	6.71459	24.3111		12.1449	23.2922	13.6307		9.328	1.29422	46.2676		48.2006	19.485	35.8882		59.2512	12.8718	64.5592		24.6914	40.0578	36.867		9.9175	1.29286	28.4029
									8.8237	5.6667	48.8436		13.1274	6.41812	24.9629		11.8301	19.9297	14.8488		7.3664	0.86318	51.5758		73.7068	19.9243	36.0595		63.8738	12.5597	68.4708		28.4952	37.9545	39.9914		11.3925	1.26969	27.2632
									8.7531	5.6932	45.4809		16.8105	6.75008	28.8185		11.4325	16.9179	14.9989		6.1892	0.5647	57.9259		83.6251	29.606	32.8364		52.5988	10.3422	70.2324		41.3418	28.7007	39.1396		11.2872	1.01811	24.6879
									7.9351	5.6284	42.1356		19.6218	7.70274	30.5719		11.1566	16.5368	15.3173		6.2841	0.58052	57.3675		76.9775	45.4638	30.1381		30.6843	12.8166	70.6312		50.0218	33.2618	39.515		9.1694	0.79677	23.7386
									7.7799	5.5145	44.2117		19.3141	8.42504	29.3285		11.0215	14.7935	15.3963		5.6943	0.78688	53.9725		58.093	60.2608	28.1725		17.074	10.6174	63.2528		50.836	27.9209	40.9939		8.5308	1.12144	22.7269
									7.3665	7.7073	47.0361		16.6931	9.11171	28.8271		12.0475	12.8475	16.5773		5.8162	0.87083	44.5373		36.5066	74.4349	24.8338		11.1078	8.97942	57.9908		45.4364	33.5339	39.5887		10.1751	0.98828	25.0815
									8.8299	8.2121	53.9183		12.0438	8.28486	27.3508		12.9545	9.6805	18.8438		5.7516	1.02415	58.5238		27.6272	84.7731	22.5734		8.7803	11.7204	53.6308		36.6364	26.7346	33.4298		15.2817	0.91656	25.7608
									9.648	5.5432	45.9877		10.6152	6.93591	30.5272		13.8401	17.1264	18.622		5.05	1.1401	48.6074		26.2936	70.8264	16.2499		7.1915	8.9508	51.1692		30.1358	27.572	41.6979		21.819	0.78439	28.3773
									10.0815	6.565	48.3683		9.833	8.16933	30.7539		14.918	13.4405	18.1393		5.1914	0.99563	54.7541		28.2691	40.0453	14.2669		4.6834	8.79594	49.7792		23.0884	26.0925	41.5412		28.4081	1.23669	26.5829
									9.8483	6.4634	51.9942		8.7842	7.70977	29.8437		16.6729	17.3428	19.7639		3.2814	1.1003	61.0612		26.7671	15.7202	13.5142		3.6182	12.1556	44.8056		19.5792	29.1826	44.1864		30.2649	1.15512	30.0055
									9.8081	6.4361	51.0326		7.9505	7.52689	27.818		17.552	15.152	21.0561		2.3599	1.17303	67.8602		22.7672	8.3782	16.7813		3.5717	11.8825	42.2828		15.9876	38.6584	44.3169		29.4749	1.04378	32.107
									9.5436	7.3645	47.6211		6.9775	7.61762	23.6572		16.8579	15.8949	18.9913		2.7158	1.0477	57.6807		19.8088	5.0729	12.7876		4.8485	11.4631	44.0972		14.7982	34.2161	48.2356		26.4933	0.8116	34.5243
									10.5488	7.2473	46.4928		7.2645	8.60084	26.5437		15.564	12.1041	18.9798		3.1401	0.22355	58.9125		16.3679	7.337	12.7626		4.0013	12.4778	41.722		14.3906	25.1213	52.2063		21.8958	0.96311	33.5886
									11.2222	9.2385	45.8999		7.5152	9.60317	29.4665		18.8543	13.0288	21.5847		4.2362	0.85728	66.4051		15.7551	8.3193	15.1395		3.6344	13.6489	45.9408		16.0736	25.4457	46.6297		17.8596	0.81867	33.0552
									10.328	7.8754	48.7692		7.0894	7.84163	24.631		19.1642	13.2297	23.2888		4.6069	0.71348	66.2696		14.3278	8.0627	13.1355		2.7594	13.36	40.1088		17.0542	30.2576	42.4687		15.7278	0.80388	34.414
									10.2019	7.3636	45.5372		5.5739	8.16824	29.6081		14.3676	13.7857	24.0702		3.581	0.81001	54.1913		13.1293	7.0543	13.7465		1.2843	14.4005	39.8672		20.177	30.345	43.3505		16.0099	0.62385	35.2929
									11.7267	7.9966	37.1894		6.5466	8.9015	28.1188		13.2726	14.0512	24.0286		4.121	0.90443	57.285		14.0696	9.8866	11.4283		1.0069	13.7168	38.4644		20.4344	24.927	41.0607		17.8075	0.68443	37.9789
									10.3476	7.0286	39.8666		5.4654	8.55593	29.633		11.1167	17.8322	26.8921		3.8217	1.04745	51.5703		18.6696	10.2356	10.7039		1.1634	13.2094	42.4588		19.6978	22.0733	35.2921		18.3305	0.792	43.7772
									9.5183	6.4074	40.9259		5.8859	11.2718	26.8869		10.1602	19.9206	26.622		3.2802	1.06196	42.8479		24.1397	5.0957	10.805		3.1499	12.9332	36.6152		18.3524	26.1476	34.9994		20.0169	1.60117	40.0538
									7.6657	6.9633	40.3745		6.4202	7.67464	23.4973		9.7766	17.9264	26.8797		3.6453	0.85932	45.5094		27.9674	1.8842	13.2968		6.3231	14.7961	35.9296		22.065	26.7825	40.0428		19.5451	0.49612	40.5009
									6.7583	6.8857	41.9682		5.9401	9.79922	18.2138		10.1705	14.3549	26.9845		3.6351	0.80247	51.9846		33.0731	0.7934	18.1333		9.5833	14.0527	37.514		27.8352	33.2573	37.6715		18.7116	0.6584	36.0017
									6.7922	5.7891	46.153		4.7934	7.99114	26.9259		10.1358	13.3649	25.0985		3.12	1.00376	36.9815		32.9963	0.0643	13.6801		11.9758	13.8979	33.1908		28.2666	34.4074	38.5679		20.0118	0.94437	32.9509
									6.3762	6.2327	49.1733		5.1802	9.66781	27.7306		12.0276	17.9276	24.1553		2.776	0.82885	33.484		26.4246	0.0433	16.717		11.7277	12.072	41.1384		25.4314	31.2394	39.4383		21.6981	0.85947	34.7464
									5.9134	4.3713	45.0927		4.9353	11.1475	27.7084		14.6539	16.5383	22.1421		3.5326	1.042	41.4857		16.5615	0	13.4188		9.1189	12.2273	40.7496		21.9532	22.1943	38.2908		21.2556	0.87272	35.2676
									5.7407	6.2764	43.5868		6.1143	8.38948	32.0275		15.3874	14.5782	21.3953		3.4876	0.85675	42.8017		11.615	0	12.2111		7.7284	11.8519	38.0296		17.1402	26.8564	40.9017		19.6414	1	33.6218
									7.1279	6.0356	45.7543		4.0785	9.87522	29.0282		14.9183	16.9559	21.3595		4.0569	0.88486	36.9614		11.9209	0.0249	10.1417		6.8751	12.8776	39.8736		15.3896	18.7751	45.9494		18.1925	0.8798	33.6105
									7.3779	6.7376	44.2263		4.7521	7.81451	26.1397		15.4443	17.205	21.312		3.5018	0.86965	28.8399		11.9803	0	11.3184		5.948	12.847	39.3796		16.355	28.5247	41.8803		18.784	0.88228	34.4366
									10.6	7.5093	38.232		6.2201	9.46975	25.2343		14.573	14.4071	20.4163		2.7517	0.94877	33.2421		11.5677	0	11.5062		5.8529	13.6304	42.4432		18.6294	29.4003	40.1847		21.1042	0.78132	36.8637
									13.1249	7.5224	29.67		8.744	8.94815	21.2039		15.8654	12.6999	20.1504		3.3196	0.67282	26.1168		11.1553	0	10.6962		4.4788	12.5105	47.0824		22.0436	38.6465	44.259		20.7215	0.7793	35.249
									14.3131	7.7901	26.8889		8.8907	9.84211	22.5089		15.2606	12.6767	20.3406		2.6877	1.03214	38.227		10.5414	0.0879	11.1095		5.2109	12.183	45.6296		20.8464	52.169	45.7353		16.337	0.31159	35.3302
									15.5458	7.3857	25.1659		11.4367	9.92345	22.0034		15.2319	14.5845	19.5538		3.2287	1.05402	38.2566		9.9881	1.0869	11.5208		6.7864	14.1172	44.3524		21.3786	51.596	41.8123		13.9038	0.48518	37.4313
									13.6088	6.136	24.1936		9.802	10.1123	19.2917		15.9701	19.1069	18.0577		3.9221	0.54282	40.3981		10.104	0.8124	10.5586		9.615	13.9187	46.722		25.4276	53.5911	39.1488		11.7292	0.38576	36.891
									11.4727	6.9898	22.8937		7.7275	9.17727	19.6783		12.7123	16.3641	17.5455		4.2567	0.72555	41.3797		7.963	0	14.6478		14.0672	14.5259	43.736		29.8148	44.1358	43.5309		10.9879	0.68406	37.2827
									11.0014	7.8962	22.3067		6.6893	9.01374	22.4452		12.7004	15.4652	17.8545		4.1419	0.77414	44.4194		9	0	14.7473		17.581	12.7095	45.4052		38.9472	35.4536	39.4123		10.6448	0.75191	36.7035
									12.8225	9.0928	22.6177		7.1679	9.00998	20.4085		14.3518	16.9752	17.1905		2.8078	0.92923	42.8945		10.0279	0	13.6667		17.0634	11.1652	49.2616		36.0638	24.9487	43.9374		12.8598	0.90417	36.0826
									13.8148	9.6532	18.4945		6.5226	7.85305	22.5841		16.5309	14.6161	16.9445		4.4403	1.05579	39.0058						14.169	10.7914	48.1436		30.6176	33.6302	46.4149		15.0243	1	35.9447
									14.6477	8.7374	23.0031		7.5967	8.57949	21.4911		18.3126	16.5848	15.9211		3.4608	0.92953	51.9447						11.6534	12.9356	48.2292		24.2798	34.8444	41.4925		16.5695	0.81784	35.3027
									15.741	7.9505	22.6839		8.5507	7.57874	21.3044		19.1214	20.619	18.0849		3.4686	0.86471	45.5218						11.3998	11.858	46.5572		20.6156	38.1591	37.6152		17.4899	0.75051	37.7547
									14.2587	6.98	21.3333		9.9649	6.55641	23.0756		21.4998	16.6103	17.6164		4.6749	0.90992	44.5969						14.2147	12.3211	48.9724		17.2422	33.6825	37.6694		17.703	0.75694	37.9932
									11.7534	6.0511	21.3333		9.584	8.89151	24.5186		24.0001	13.3609	18.7983		6.4362	0.89083	52.9692						21.6583	13.7015	48.9012		16.7016	37.2366	39.8792		19.1525	0.47782	38.2128
									10.0707	6.9506	21.7778		7.4384	9.50549	23.1162		23.4515	15.2295	18.3171		8.1647	0.81811	59.8429						31.5761	12.4285	48.904		15.983	46.7891	41.9143		22.0665	0.45576	38.7057
									10.3812	5.9734	21.0707		5.9336	7.66085	23.9102		22.0425	14.4383	17.2908		7.8064	0.74395	60.8227						39.8512	11.5082	49.6876		17.8816	39.9257	39.274		25.1552	0.66102	38.4484
									11.0271	6.7117	21.5262		5.6957	7.7439	23.2395		18.8988	13.8549	16.746		8.5472	0.86364	69.2111						40.9133	12.2726	45.3488		18.5594	41.6455	39.8237		31.5589	0.5	36.9195
									11.0594	7.4579	18.6318		6.1305	8.94875	24.1229		13.9753	15.2278	15.4299		8.1641	0.7134	65.4						41.5188	10.7885	43.9716		19.7604	33.1687	40.749		33.654	0.656	34.7671
									10.3857	7.6901	19.9865		7.0798	8.71402	25.5437		13.0942	13.3622	14.4531		9.4103	1.09386	60.2538						45.4828	10.8901	42.098		21.4778	22.15	44.5628		29.8572	1.06754	33.1112
									11.2007	6.345	22.1016		7.7999	8.01962	24.8315		14.0962	11.3499	14.424		8.7664	1.14133	64.982						44.9166	9.8052	41.1864		18.851	23.8072	44.7099		26.5146	0.78074	31.2469
									10.8889	7.7367	26.3888		7.6162	8.78652	23.8605		14.3942	12.7305	13.294		8.5378	0.93214	55.5914						39.9271	11.224	40.188		15.3462	25.3969	43.665		26.202	0.73047	30.7503
									9.0923	8.0783	31.5897		6.9164	9.64678	21.9959		14.863	13.6074	13.9235		7.7068	0.86961	62.8978						38.6461	10.5775	41.6344		16.4838	57.4739	52.8413		27.4147	0.89813	31.818
									7.3752	8.217	29.2051		8.1083	8.43616	22.8689		14.3182	16.9444	14.8873		8.6839	1.14499	50.8151						43.3394	9.47595	40.3008		17.9314	54.5939	57.1164		25.3536	0.9507	33.0215
									6.6152	7.5981	30.6077		9.7357	9.05818	23.1453		15	17.4931	13.985		9.3505	0.99303	32.7666						40.5961	8.9918	42.7964		17.4902	34.599	59.7668		20.2783	0.99341	34.7812
									6.2061	5.4565	33.0865		10.2532	9.62675	22.6948		15.0779	16.5653	15.0656		8.8827	0.74686	44.4704						30.1884	10.5614	45.0056		17.6094	38.621	66.0304		15.3254	1.14322	35.2608
									7.1587	7.4444	30.1111		10.686	8.55229	22.2814		14.9941	18.9971	16.8674		8.7528	0.6715	40.7139						20.2355	10.232	46.5172		21.86	27.3401	68.7487		13.956	0.96861	35.2297
									9.5491	8.6353	34.3436		13.1214	8.66989	20.5896		16.1166	21.9045	17.588		10.727	1.12561	31.6235						19.328	8.11546	48.2064		21.9132	33.0765	59.8291		16.5907	0.90778	34.9615
									9.4708	7.2355	36.1657		14.0931	7.84278	23.5762		15.8082	20.5446	18.4618		12.2762	1.01687	38.7541						18.9576	9.97739	46.3972		21.0556	39.8145	57.2163		18.5848	1.26088	37.81
									10.9712	5.816	30.9777		16.8281	8.3211	27.1033		12.9915	16.5433	19.3282		13.5067	1.37478	35.5488						23.6109	9.4016	44.0768		23.1334	29.8765	52.5556		20.1254	1.07982	33.0894
									10.9605	7.4738	28.6583		16.16	7.28174	26.7269		13.6293	17.5264	19.2455		14.5694	1.00346	40.0989						26.9186	10.452	45.3776		22.699	31.2464	49.7214		25.7265	0.56754	36.691
									10.3944	7.9297	29.835		15.6587	8.07158	26.7882		11.7918	20.8246	17.4709		16.2556	1.17713	41.7331						22.1891	10.7028	38.0192		24.7696	39.4487	44.7803		29.968	0.35602	35.9431
									9.6543	9.4242	30.0171		15.2175	7.73534	26.6509		11.717	15.7388	17.5943		13.2287	0.75342	35.3947						17.4493	8.36421	32.112		32.5926	83.3148	40.9375		25.6866	0.77304	34.6273
									9.0294	6.569	30.9309		16.843	7.79071	24.8219		13.7639	14.6667	17.3697		10.9562	0.71562	37.1795						18.256	9.09688	30.664		47.4314	85	37.0717		21.5315	1.09633	33.7229
									8.7135	7.6395	30.0236		19.5587	7.40648	24.2414		15.9872	16.7056	17.6049		10.0636	0.84923	33.8228						19.9592	10.3389	35.4072		50.537	81.5558	36.135		20.3237	1.21228	32.0217
									8.3022	8.1827	26.8953		22.6126	7.8534	22.1053		15.4537	19.6014	17.4408		10.4131	0.89137	37.6416						23.1254	11.3619	39.9588		40.5966	71.7833	28.3949		19.0124	0.86548	32.6977
									8.5981	8.3574	23.1753		23.5593	8.23397	25.5385		18.0969	16.2444	16.8658		10.4219	0.88971	40.0932						27.5937	7.00903	42.678		25.8736	35.8034	19.8442		16.7866	0.54936	33.2283
									8.2738	7.6914	25.0741		23.3737	5.92033	28.1681		16.7194	12.79	16.9477		12.0288	1.1373	44.8657						36.6907	10.3842	50.0928		15.0758	27.6891	13.8299		14.5349	0.71904	31.9156
									9.393	8.315	22.6201		18.8929	7.85719	26.0313		12.5101	13.8244	16.6429		11.4774	1.2679	42.6301						41.1686	9.38561	53.5972		10.46	28.5938	12.7272		12.1487	0.88907	33.2201
									10.4582	8.4162	18.5312		12.725	7.43062	25.5769		11.4093	19.0441	15.4575		10.6985	0.81116	50.263						35.6848	9.80777	51.9944		9.5656	21.0782	10.5107		9.8988	1.07466	34.9781
									12.1481	9.0304	20.3063		12.4764	7.14154	24.2149		13.6868	15.2121	17.5677		10.4919	0.94861	61.2433						24.5658	9.0407	50.9096		9.7112	24.2346	9.0247		9.7927	0.89826	34.0552
									13.9477	10.8405	20.3009		13.0639	7.89021	22.577		14.4096	14.2358	18.1644		10.4177	0.92403	58.5921						15.3029	8.52447	46.114		8.283	31.4734	10.5403		7.5893	1.00078	34.1391
									15.2369	11.3333	21.7122		14.1891	7.09998	23.1981		11.4306	11.8277	19.029		11.7381	0.70001	58.1161						11.0402	11.2107	45.0352		5.6676	22.2267	7.977		6.4761	1.14223	31.795
									17.642	11.2828	25.9691		16.4445	7.38771	21.5505		10.4191	9.9314	20.3963		12.2542	0.81455	48.189						5.9079	12.7461	36.6364		4.7128	20.129	8.0518		7.5783	1.22952	35.525
									18.3115	10.7649	25.1598		18.3227	8.95417	22.2074		10.8456	14.0354	21.1995		12.7841	0.92798	48.5776						2.239	11.2152	32.2016		4.9362	20.2691	7.453		8.4383	0.9872	36.924
									17.543	10.0216	27.4979		15.7178	9.26014	18.2245		12.431	13.9802	20.7508		13.8687	0.80165	63.1111						0.2085	10.6571	23.8912		4.6438	26.8853	7.2501		9.8964	0.63903	39.4305
									17.8245	10.7126	28.7172		14.9949	9.0216	20.1558		12.2012	18.381	21.4746		16.7022	1.37338	60.1598						0	11.1991	18.2988		4.1636	21.9182	8.12		11.4182	0.76637	40.356
									15.2347	10.6263	26.3848		13.4997	7.6117	22.0463		14.4542	17.1277	21.4657		16.0732	0.78705	52.1843						0	12.3503	13.0456		3.843	19.8567	9.2323		12.4829	0.81413	38.0927
									12.7576	12.2346	24.2222		15.8345	10.1174	19.9001		16.2241	16.061	19.6224		16.828	0.98845	47.5255						0.002	11.6578	12.0928		3.863	22.1979	9.3329		12.389	0.98306	37.6898
									11.1162	10.7212	25.3613		20.1022	10.119	19.3378		17.3195	17.4602	18.2728		18.8591	0.90702	45.6667						0	13.1561	10.136		4.2714	21.7489	9.3822		11.1384	1.15933	35.8626
									11.4084	10.2118	24.9838		19.4019	9.68514	21.0638		16.8072	13.1091	18.303		20.3276	1.15392	55.0352						0.084	11.8721	8.67		4.3518	22.9918	8.2603		11.3227	1.10285	33.2489
									10.3526	12.3938	23.6968		17.3125	10.0281	20.7163		16.2468	14.6382	18.9277		18.8562	0.95784	65.0391						1.1609	11.5427	9.676		4.153	23.7284	8.6173		13.0646	1.40603	27.758
									9.8027	11.7188	22.6881		14.556	9.79048	19.1134		15.886	17.8883	18.1111		15.998	0.67418	65.183						3.9429	11.017	9.7724		4.454	22.8591	9.9082		13.9736	1.48451	25.2027
									11.2711	14	26.1304		11.6238	8.76746	16.6418		16.1335	15.0933	17.0746		12.6299	0.92066	60.2535						6.2302	8.09508	9.6748		3.5996	28.1056	7.4558		14.6801	1.06255	27.3829
									13.037	12.9324	27.3433		10.5894	9.02641	18.8001		12.811	13.1124	15.7749		12.1679	1.10935	70.5675						5.3897	7.76327	9.8492		3.3144	20.1127	8.8374		15.3014	0.99845	24.6028
									13.6222	13.6976	29.466		11.5371	8.24631	18.5276		11.8789	15.9107	16.2048		11.4394	0.88072	68.3584						3.1321	8.87415	10.46		2.4176	18.3211	7.8435		18.5224	0.88855	24.6483
									13.8944	11.0823	31.465		13.8979	8.41123	19.5241		11.8508	15.9134	16.6681		12.4197	0.77706	62.9641						1.8093	9.16687	9.298		2.8524	20.2732	8.936		22.2975	0.60598	25.0217
									13.5124	11.0048	34.8834		18.0213	8.07201	21.3336		13.3522	20.3311	17.6499		13.0167	0.71278	52.1795						1.7908	8.77165	8.8928		3.495	19.1321	9.4056		22.1756	0.90913	25.9588
									13.0808	11.4072	35.2764		20.5772	7.57621	20.717		14.3573	23.3935	17.3604		15.283	1.01054	54.7725						1.6485	8.74681	11.738		3.2624	15.2591	8.3918		19.2628	0.78521	25.3272
									13.3432	11.9259	35.3333		21.9517	6.79928	20.693		13.4214	22.4238	16.6817		15.9727	1.30099	47.9469						0.7839	8.59798	9.8616		3.8382	17.7259	9.8402		15.8439	0.88005	25.0262
									12.1876	11.6599	36.5791		24.9106	6.24438	22.6811		12.6442	24.4065	16.1763		19.7479	1.01089	50.805						0.8165	6.45558	10.656						14.1482	0.93243	23.698
									15.224	9.8205	38.21		26.7437	7.0855	23.2664		10.3775	22.7236	15.2604		29.4593	0.73166	49.4454						1.8678	6.48702	10.06						13.5959	1.12627	22.3585
									17.4046	10.1442	40.0735		26.7151	5.98014	22.4923		9.2181	19.5015	13.5979		36.2007	0.93478	54.2991						4.1088	6.73528	10.5228						14.4763	1.12559	20.8316
									17.3933	10.9191	37.1092		25.0628	7.05002	21.7058		9.738	21.1842	14.8442		40.3543	1	61.9056						6.4534	8.36065	10.5316						16.3494	1.02438	20.2374
									17.9981	10.9609	35.9062		24.0295	7.58934	21.0432		11.9192	20.719	16.1514		47.7332	1.11209	58.8839						4.5045	10.5009	11.7656						21.4029	0.9288	22.1536
									17.9383	13.0052	31.4249		21.6373	7.50514	22.204		19.1439	21.5696	15.9445		67.645	1.63417	53.2203						1.8959	9.96394	11.9204						26.6716	1.25589	23.0589
									21.8668	10.4103	24.7979		21.0077	7.34267	22.1281		26.9423	21.879	16.5385		81.5132	1.30454	53.2568						0	11.2624	11.4676						27.271	1.96336	24.5607
									25.1914	9.4446	22.5703		19.6173	6.52675	19.6605		35.3446	17.2033	14.76		84.7721	0.99229	58.1497						0.1513	11.0349	10.8916						23.7532	1.34158	21.8328
									26.9125	10.3459	20.2819		21.8295	7.31689	23.5094		36.1088	17.0759	15.1888		85	1.13223	49.719						1.6667	11.4444	11.0668						19.4714	1.33333	18.4892
									28.2335	13.8259	23.0006		20.5724	8.24757	23.8507		25.8251	15.2464	14.8292		78.0299	1.55686	39.0777														15.907	1.17329	15.5071
									26.2463	11.7778	22.4074		19.9254	8.66451	18.8738		20.8124	15.8441	14.2388		53.071	1.39985	46.0099														16.6568	1.22609	14.8094
									26.5127	14.2388	22.068		16.1088	7.55226	17.8984		17.7801	16.9216	13.8396		29.1905	1.20029	37.7727														18.1454	0.8323	14.47
									27.7453	13.1731	23.4273		16.2367	9.04551	16.4196		18.9894	13.507	14.4873		17.5641	1.13166	22.7411														17.9935	0.72443	14.1115
									29.2174	13.6959	27.5044		20.4296	9.56897	19.705		18.7472	13.8233	14.7498		9.1776	1.01207	24.0871														17.7487	0.66667	14.8271
									31.227	13.7111	25.8289		26.605	8.02204	19.8305		23.5056	14.2442	14.8982		7.5001	1.00509	16.7396														17.9006	0.84364	16.8128
									35.1809	16.6669	30.2526		28.0242	7.36152	21.5386		24.7867	14.8469	14.4355		4.0495	0.48437	9.5448														20.8123	1.21167	17.6886
									32.8148	18.1785	35.1919		30.5497	8.91757	22.8447		27.2472	16.0828	16.0555		5.9908	1.01009	13.7485														22.4674	1.23337	16.2214
									30.8696	15.3554	31.9051		29.6668	8.12905	22.3922		29.829	18.9531	16.6799		7.4076	0.83537	10.8242														20.1516	0.86292	14.1634
									28.4111	18.4775	33.7849		32.7234	8.21262	19.5613		29.1304	21.0791	16.4226		5.8313	0.95693	11.0871														15.6975	1.04863	15.7363
									32.134	24.4526	33.5777		30.5733	6.23509	20.562		24.5469	21.4536	16.1763		2.7855	0.82784	3.7855														13.4841	1.25617	12.0466
									49.9119	29.6005	34.7346		20.9643	7.58052	19.7371		20.8809	15.7533	14.6019		3.255	1.38672	9.1928														15.9977	0.99546	12.4085
									73.3728	42.4815	27.284		15.4704	7.47338	20.7606		26.1137	15.6239	13.872		2.3503	1.3369	6.3459														22.4192	0.90502	13.7246
									84.4735	61.2394	21.7018		12.8035	8.06724	21.0355		29.2111	14.052	13.4208		1.9298	1.05182	9.9459														30.481	0.96965	12.3486
									84.5562	84.4766	15.3088		11.4785	10.1523	19.7305		35.6985	14.0341	11.9668		1.5386	1.03584	9.3285														33.9094	0.82542	11.9618
									67.2727	89.6826	14.0886		14.2987	6.58705	24.2989		40.0064	14.9896	12.1145		2.3264	1.15982	9.5298														35.4877	0.99138	12.1686
									39.5673	69.2081	10.237		17.7031	7.35872	21.6319		45.9194	20.4149	12.2377		2.9787	1.02463	5.2993														41.2867	1.10164	12.0397
									24.6366	39.8436	7.8506		22.0665	8.24202	24.7125		54.8817	17.6849	12.0718		4.2156	1.13527	8.1967														52.4501	1.2954	10.799
									17.8148	17.2484	7.1701		26.3941	9.31305	24.1752		58.7705	32.6033	11.9788		5.2931	1	9.1432														61.2036	1.56995	10.4073
									13.0936	5.2795	6.5936		24.239	10.1448	21.0333		71.8201	51.4895	10.4794		4.6974	1	20.2677														58.299	1.15679	10.9988
									8.7993	3.5298	5.0781		21.7483	9.49222	24.7074		73.4227	63.2824	7.3219		3.4367	1.16009	10.1916														47.8732	0.78057	12.8742
									4.2654	3.1319	3.3138		19.8218	7.07083	24.2548		50.4108	48.7909	4.795		3.0238	0.95633	12.4924														31.1015	1.34733	10.2998
									2.9185	0.9999	5.1145		20.4085	5.43467	25.641		27.3127	27.5464	3.717		3.4539	0.95347	10.0921														18.0085	1.23067	9.3803
									2.1079	1.7778	4.1852		24.8733	7.59534	24.001		15.4286	14.6524	3.6667		2.9859	1.03865	11.3575														13.1707	1.27649	10.7317
									1.5427	2.1626	4.8719		28.8835	7.19782	21.0695		9.6437	11.2717	3.6187		3.5482	1.08478	12.8068														9.0009	1.272	9.3086
									1.6733	3.2584	6.588		31.0066	8.22702	22.1967		5.4743	10.2188	4.0097		4.7232	0.79227	11.735														6.1171	1.24173	9.0223
									1.6288	2.423	4.9749		30.7804	8.41658	22.1499		6.7995	11.6196	4.656		3.6886	1.00282	14.8694														4.0148	1.32044	8.5873
									1.5577	2.1924	4.0399		27.5634	6.92188	23.3238		6.4653	11.6422	3.8829		2.3658	1.05852	9.0517														2.5541	1.30907	7.9465
									1.5079	2.2626	2.8827		24.6873	8.16145	23.0291		5.6229	12.9759	3.3643		1.7451	0.93523	6.3333														2.0817	1.50239	8.1628
									1.4938	0.786	3.0184		24.7576	7.42847	24.1456		6.1081	12.2799	3.6963		2.2351	1.35458	3.9753														1.6016	1.69697	6.5239
									1.7989	2.2088	4.4229		25.4286	6.38228	23.6424		7.5832	12.8873	3.5668		1.4917	1.18401	5.2198														1.7468	1.40884	6.3606
									1.1808	3.2356	4.9669		26.2954	6.84064	23.3362		8.884	11.5926	3.1985		1	1.07024	8.3799														2.0984	0.86493	6.3594
									1.8771	2.6667	3		31.2327	6.69462	23.8953		11.3354	9.7187	3.6975		2.0551	1.15986	10.8419														2.9554	1.29865	4.5537
									1.6079	2.6667	3.253		32.652	7.63497	21.5059		6.3608	10.3262	3.3242		2.0276	0.71034	0.1585														3.9145	1.51012	7.6925
									1.9468	3.4568	3.3951		31.0402	8.57879	19.8313		5.2632	10.4835	3.5054		3.5766	0.80683	6.4582														4.5504	1.32557	5.7579
									1.7572	2.7867	3.0872		25.2208	7.40149	21.4239		3.1352	9.5659	2.981		3.5255	1.01815	6.3333														5.5659	1.60058	6.197
									3.6798	2.1973	1.92		22.3035	8.18728	22.3005		2.0645	10.3682	3.1723		4.95	1.08012	8.7449														7.4165	1.38316	6.2612
									4.8003	1.3435	2.9872		27.4733	9.70368	22.7678		1.6393	6.9862	3.2973		6.1851	1.31724	6.3935														10.2373	1.51278	6.3333
									6.4833	2.2516	2.6511		33.9095	6.12722	23.0579		1.0659	12.1408	3.1318		6.0058	1.06935	7.3893														9.4514	1.40355	6.0311
									6.056	1.7374	3.3896		36.2675	7.88361	19.5519		2.9179	14.2325	3.4106		5.1934	0.9776	4.695														7.9891	1.19428	5.4999
									7.1975	2.5732	4.306		27.9567	8.12955	19.499		1.7166	11.6677	2.8629		5.4337	0.70257	19.7312														9.6898	1.27381	4.6931
									7.0163	1.1252	3.5485		20.0973	8.0003	19.0281		1.3455	9.9473	3.6088		7.8445	0.63548	1.9183														12.8562	1.42338	5.7675
									6.3976	2.5071	2.7502		17.1172	9.17985	17.7171		1.4882	9.6282	3.1132		8.7488	0.87697	19.6646														17.5945	1.05058	4.8947
									6.1452	2.6467	4.2391		17.2874	9.44693	20.2255		1.1517	10.3502	2.5369		8.5112	1.28023	15.5275														18.4355	1.01051	3.3565
									6.9032	1.7178	3.3232		18.2114	7.79724	21.4213		0.846	10.7113	3.1115		7.2021	1.25998	9.6595														13.9195	1.21285	3.1666
									6.7475	3.1358	3		15.8267	7.38134	21.2534		2.0893	7.4085	3.247		5.6667	0.88889	13														9.0165	1.6576	4.0078
									6.2152	1.9276	3		18.1029	8.90662	27.0985		1.513	9.1462	3.1357																		5.2009	1.34006	2.761
									5.7203	3.6547	3		23.3735	6.3795	16.5206		1.2439	8.4257	2.5922																		3.7898	1.3936	1.7186
									6.8916	2.2973	3		34.8391	8.6023	19.2861		1.8636	9.0367	2.9128																		3.0689	1.46303	3.2247
									7.496	1.9537	3.4788		38.5406	8.00284	22.6628		1.6643	9.0267	2.8583																		2.6395	1.22256	3.241
									7.1849	2.6979	6.4132		40.9191	7.75386	21.9832		2.3249	8.5419	2.8427																		2.1345	0.95374	2.9222
									5.6667	5.6556	4.1407		41.1749	9.14767	20.0123		3.132	6.3567	2.3634																		2.1649	0.77134	2.2667
									5.2068	4.5392	3.3367		42.2698	8.63215	19.2736		2.3041	7.8778	2.5334																		2.3123	0.74515	2.6476
									4.7981	6.2219	4.3309		46.2646	9.03405	20.4115		3.6513	8.3333	3.2752																		1.9822	0.72036	3.0239
									4.7628	5.3426	6.0964		60.0417	7.64227	17.5051		2.9913	7.8922	2.3922																		1.8967	0.87957	1.9676
									5.3846	5.107	4.901		80.3382	6.86133	18.5498		1.518	9.1139	2.6332																		2.2401	0.74713	2.4147
									5.9921	6	3.8889		85	7.34634	18.0283		1.6688	10.5737	2.6858																		3.0821	0.91993	1.5845
									4.1077	4.9394	4.3333		85	9.5517	16.3575		1.4717	8.4238	3.0534																		3.669	1.33261	2.2454
									4.0449	3.7641	4.1717		74.8305	10.7007	12.6199		1.4594	9.15	2.9891																		4.4983	1.3293	1.8826
									3.3266	5.1387	3.202		45.156	9.84442	11.445		1.252	8.1427	2.4245																		5.4916	1.03341	1.6518
									3.5069	5.1381	4.2039		21.5734	10.203	9.2258		3.355	9.8619	2.7608																		6.676	1.14542	1.7027
									3.4567	6.2458	4.5088		11.1774	8.4181	10.8806		3.0714	11.5829	2.9365																		5.6667	0.59259	1.1481
									4.7654	6.8739	5.2724		8.3538	8.12645	10.522		2.3333	9.9166	2.6868
									5.2051	6.1164	3.1241		8.9711	8.60273	9.08765		1.7036	10.21	2.8634
									6.5188	6.3331	3		9.7148	7.85643	9.35875		2.6056	8.9727	2.5476
									7.5505	6.1919	3.2314		9.4381	7.94033	10.9253		3.8099	7.0523	2.4747
									5.9268	8.0774	3.1645		9.3069	7.46982	12.1514		3.8275	8.6268	3.0412
									3.805	6.2469	4.6296		8.6184	8.28784	11.4928		2.3204	9.6951	3.2719
									3.3399	6.4747	4.6223		7.4595	9.10391	9.1203		3.5177	11.351	3.2669
									3.2746	5.6781	3.1343		7.1724	6.84352	10.3317		4.5004	10.3103	2.8159
									3.7407	5.9156	5.2655		5.883	6.73204	8.75565		3.9577	7.0018	2.7538
									5.2847	4.7836	4.5139		5.1818	7.15598	8.7242		4.1054	9.7778	2.7396
									6.3566	5.1499	5.233		4.8974	7.0106	9.99655		2.7879	8.3333	3.0218
									6.9012	5.9578	7.2151		4.7821	6.30135	8.86195		2.3333	8.5094	3
									6.4652	3.82	4.0358		3.9249	7.07809	11.3197
									5.3085	3.9674	4.8691		2.9888	6.81171	10.1753
									4.2092	3.3182	4.5349		3.9723	7.48972	8.09655
									3.368	3.4221	3.802		4.4084	6.89536	9.26665
									1.9467	2.5185	3.037		3.2618	6.86011	9.10585
									1.7444	1.4966	3.6448		3.9311	7.65528	8.58065
									1.0196	1.3333	3		4.479	7.12431	8.95265
									1.2436	1.368	3.3885		5.0633	8.47579	9.0979
									0.9239	1.4419	4.6304		3.246	7.73255	10.4201
									1.665	1.9578	3.2755		4.1304	6.79529	7.80145
									1.2222	3.6592	6.2258		5.0163	6.34716	9.5746
									2.4444	2.6928	3.0849		3.1464	8.278	10.8519
									1.6667	1.6039	3		3.0022	10.3795	9.03895
									1.5891	1.9239	2.5118		3.2147	6.06185	9.54665
									1.5124	2.665	1.367		3.7152	8.28934	9.4478
									1.7791	1.4815	2.0741		3.2513	7.93898	8.41585
													2.5057	9.00225	6.5544
													2.4007	7.15044	7.5446
													3.229	7.37252	9.6889
													3.3389	6.97524	8.1836
													3.5713	6.28942	7.40105
													3.3647	7.13751	9.03595
													3.7602	7.69688	8.35865
													3.861	6.6924	8.2855
													3.0446	6.88338	8.47635
													3.2144	7.65025	10.2022
													3.2943	7.66458	8.6348
													3.037	6.7037	8.5

## Sheet: Fig 3
Figure 3b					Figure 3c
					MS heat map
Cyt/Nu Poly(A) RNA						NPC-enriched						Total cell lysates
AID-NG-Tpr untreated	AID-NG-Tp 8h					GANP 2h aux/untreated	TPR 2h aux/untreated		NXF1 2h aux/untreated	DLD1 2h aux/untreated		GANP 2h aux/untreated	TPR 2h aux/untreated
0.698039	0.414232				MCM3AP/GANP	-1.75718	-0.483636		-0.0652794	0.00723141		-1.10409	-0.00128173
1.07141	0.5979				NXF1	-0.0788232	-0.181461		-1.88385	0.0925044		0.016965	0.00686456
0.744476	0.790506				Tpr	-0.320892	-1.07686		-0.0679179	0.00766175		-0.0181064	-0.359269
0.941413	0.308				PCID2	-0.218495	-0.326947		0.0593745	-0.0734103		-0.0900188	-0.0131413
1.05766	0.583109				CETN2	0.24217	0.0523493		0.707576	0.0259035		-0.249304	-0.00706573
0.611972	0.560446				ENY2	Non detected	Non detected		Non detected	Non detected		-0.417042	-0.059967
0.888668	0.458538
0.866131	0.688953
1.50202	0.955399
1.0582	1.21342
2.03731	1.4599
1.57971	1.30125
1.79992	0.695918
1.75029
1.86591
1.28353
Unpaired t-test
Table Analyzed	Tpr Poly(A) C to N
Tpr
vs	vs
Tpr, auxin
Unpaired t test
P value	0.0062
P value summary	**
Are means signif. different? (P < 0.05)	Yes
One- or two-tailed P value?	Two-tailed
t, df	t=2.970 df=27
How big is the difference?
Mean ± SEM of column A	1.235 ± 0.1149 N=16
Mean ± SEM of column B	0.7714 ± 0.09959 N=13
Difference between means	0.4634 ± 0.1560
95% confidence interval	0.1433 to 0.7836
R square	0.2463

## Sheet: Fig 5
	Figure 5b. T>C convesrion rate provided by Lexogen company.										Figure 5c. M-A plot.			0h, auxin/untreated				2h, auxin/untreated					Figure 5d												Figure 5e
											Based on SLAM-seq data from Supplementary Table 6			gene	log2FoldChange	padj		gene	log2FoldChange	padj			Upregulated Tpr-specific												Downregulated Tpr-specific
Sample name														GDF15	0.837326	2.50793e-06		IER3	1.53757	7.31952e-246			0h			30 min			1h			2h			0h			30 min			1h			2h
41														EGR1	1.08654	0.00205207		EGR1	1.73257	5.94967e-152			-	+ auxin		-	+ auxin		-	+ auxin		-	+ auxin		-	+ auxin	0	-	+ auxin	0	-	+ auxin	0	-	+ auxin
42														A1CF	0.0371966	0.999572		DUSP6	1.37959	8.69142e-124			-2.52751	-1.5669		-0.977188	-0.962495		-0.813597	0.088474		0.537302	0.618575		-1.87282	-2.15262		-0.79328	-1.41973		-0.305623	-0.325688		0.461448	0.0826197
43														AAAS	-0.157548	0.999572		GDF15	1.33379	1.02692e-81			-2.4409	-1.62228		-0.76484	-1.23208		-0.600974	-0.147154		0.097416	0.162165		-1.74756	-1.7445		-0.917834	-1.32048		-0.371897	-0.977677		0.164334	-0.364652
44														AACS	0.0615935	0.999572		FOS	2.90476	9.41568e-29			-2.48582	-2.21571		-0.616353	-0.843549		-0.00056	0.147585		0.720022	0.791482		-1.56334	-1.26627		-1.26159	-1.47596		-0.557469	-0.875111		0.0257054	-0.649179
45														AAED1	0.306339	0.999572		KLF6	1.01775	2.72227e-28			-2.7368	-2.17418		-0.545445	-0.586618		0.260977	0.44531		0.499766	0.765941		-1.56332	-1.71471		-1.0627	-1.34965		-0.547819	-0.898787		-0.0126612	-0.351321
46														AAGAB	-0.203266	0.999572		JUN	1.5123	1.06911e-26			-2.68773	-2.27786		-0.50613	-0.395868		0.248975	0.365676		-0.007912	0.636538		-1.58188	-2.28429		-0.787616	-1.39119		-0.367472	-0.406455		0.11959	-0.213028
47														AAK1	0.325441	0.999572		SOX9	-0.758675	1.06514e-23			-2.66244	-2.11485		-0.761645	-0.464816		0.165174	0.447974		-0.011946	0.730345		-2.08346	-2.08346		-0.60983	-1.20824		-0.279311	-0.415726		0.244157	-0.247041
48														AAMDC	0.0371966	0.999572		IER2	0.626807	3.75371e-22			-2.56176	-2.38862		-0.456196	-0.406726		0.365447	0.657647		0.434676	0.933265		-2.20657	-2.31081		-0.751424	-1.02999		0.0403849	-0.0944662		0.496481	0.0542426
49														AAMP	-0.135838	0.999572		SLC2A1	0.777662	5.06226e-17			-2.36152	-2.29397		-0.768505	-0.823657		-0.082084	-0.003584		0.500589	0.593944		-1.59002	-1.26795		-1.37438	-1.7093		-0.508913	-0.603314		0.159793	-0.431629
50														AAR2	0.0611673	0.999572		ID1	0.848291	1.72922e-14			-2.15148	-2.37304		-0.554738	-1.11174		-0.201737	-0.18617		0.458018	0.331988		-2.28212	-2.28212		-0.717581	-0.689662		-0.0783507	-0.0593936		0.0442546	0.0504921
51														AARS	-0.317843	0.999572		AQP3	1.90466	5.91947e-13			-2.43223	-2.35994		-0.627832	-0.625172		0.014667	0.299949		0.64669	0.712988		-2.1075	-1.35825		-0.950932	-1.58075		-0.323963	-0.821757		0.383444	-0.141641
52														AARS2	0.172646	0.999572		FOXQ1	-0.81217	7.73014e-12			-2.38732	-2.12017		-0.601617	-1.1559		-0.051731	-0.100902		0.365951	0.379995		-1.5505	-1.91643		-0.880311	-1.54127		-0.309477	-0.360482		0.366741	-0.788232
53														AARSD1	0.0171332	0.999572		PEBP1	-0.914074	1.70023e-11			-2.03249	-1.49401		-1.38647	-1.15206		-0.754467	-0.283362		-0.136335	0.087546		-1.94736	-2.10747		-0.792387	-1.29894		-0.263466	-0.449066		0.467818	-0.0143024
54														AARSD1,PTGES3L-AARSD1	0.0296218	0.999572		ZFP36L2	-1.25866	5.71909e-10			-2.35415	-2.22214		-0.716271	-0.905968		0.100563	-0.291941		0.629793	0.332073		-2.26605	-2.02578		-0.649937	-1.11019		-0.172312	-0.462703		0.408152	-0.0333685
55														AASDH	0.218587	0.999572		ETS2	-0.702716	6.99567e-10			-2.16213	-2.13355		-1.05726	-1.02683		-0.279848	0.081333		-0.034185	0.343236		-1.06584	-1.57121		-1.42029	-1.51569		-0.789617	-0.945975		-0.0526088	-0.18834
56														AASDHPPT	-0.845145	0.999572		ASCL2	-1.57303	1.30651e-09			-1.90153	-1.91156		-1.40345	-1.30352		-0.333928	-0.275818		0.327368	0.35792		-1.7553	-1.53149		-1.3534	-1.46042		-0.234369	-0.910297		0.386205	-0.0542031
57														AASS	-0.0312975	0.999572		DDIT4	1.01846	5.01587e-09															-1.87051	-2.20689		-0.776971	-1.20805		-0.285143	-0.519826		0.176937	-0.0380398
58														AATF	0.12579	0.999572		HSP90AB1	-0.526998	7.72576e-09															-2.17048	-2.48073		-0.662731	-0.878955		0.0896709	-0.0951448		0.578885	0.269234
59														ABCA2	-0.119174	0.999572		LDLR	0.691518	8.84983e-09															-1.51709	-1.94336		-0.907133	-1.87284		-0.191116	-0.45843		0.509828	-0.167155
60														ABCA5	0.0754328	0.999572		SLC12A2	-0.680995	1.08909e-08															-1.94875	-2.16464		-0.843637	-1.35053		-0.090842	-0.434618		0.478197	0.0289981
61														ABCA7	-0.074715	0.999572		RAB27B	-1.16608	1.27432e-08															-1.50963	-1.6939		-1.21383	-1.23322		-0.546651	-1.00396		0.246837	-0.500044
62														ABCB1	-0.0315328	0.999572		CLDN4	-0.619715	1.49968e-08															-1.92108	-2.12195		-0.7248	-1.34382		-0.303933	-0.565167		0.468365	0.0198195
63														ABCB10	0.205456	0.999572		ZFP36L1	-0.349199	3.10878e-08															-2.17524	-2.20127		-0.594431	-1.20053		0.0169841	-0.236995		0.217693	-0.0189024
64														ABCB6,ATG9A	-0.0312975	0.999572		CYR61	1.05009	4.27618e-08															-1.75166	-1.44018		-0.744573	-1.83112		-0.511171	-0.808676		0.315725	-0.343795
														ABCB7	-0.253992	0.999572		KCNE3	-1.49142	6.32094e-08															-1.65721	-1.84545		-0.947218	-1.63788		-0.279502	-0.72628		0.358976	-0.164387
														ABCB8	0.16701	0.999572		NFKBIZ	0.898056	6.32094e-08															-1.46134	-1.80748		-0.567016	-1.73375		-0.193225	-0.757732		0.195348	-0.71189
														ABCB9	0.0371966	0.999572		HILPDA	-1.42658	9.73525e-08															-1.76296	-1.68438		-1.14656	-1.40542		-0.511166	-0.746954		0.106756	-0.0891892
														ABCC1	0.152096	0.999572		ADD3	-1.03414	2.20671e-07															-1.59582	-2.12315		-0.791218	-1.72849		0.197717	-0.610578		0.485946	-0.085892
	T>C	A>T	A>G	A>C	T>A	T>G	G>A	G>T	G>C	C>A	C>T	C>G		ABCC10	-0.122056	0.999572		EIF4A1,SENP3-EIF4A1	-0.593486	2.67721e-07															-1.99151	-2.19514		-0.706305	-1.15802		-0.298482	-0.337908		0.240895	-0.196125
41	0	0	0	0	0	0	0	0	0	0	0	0		ABCC3	0.31398	0.999572		IER5	-0.886918	3.14169e-07															-1.7506	-2.18798		-0.300806	-1.77496		0.00813939	-0.447374		0.736042	0.0761628
42	0	0	0	0	0	0	0	0	0	0	0	0		ABCC4	0.580626	0.999572		PERP	-0.515425	3.14169e-07															-2.00403	-2.36032		-0.787307	-1.19649		-0.0646397	-0.277196		0.595884	0.362374
43	0	0	0	0	0	0	0	0	0	0	0	0		ABCC5	-0.157173	0.999572		PITX2	-0.74265	3.70052e-07															-1.8324	-2.11451		-0.840234	-1.51347		-0.219117	-0.481609		0.508172	0.234648
44	0	0	0	0	0	0	0	0	0	0	0	0		ABCC6	0.0714436	0.999572		CBX4	-0.841106	4.09235e-07															-1.5127	-1.80919		-0.904091	-1.84		-0.167205	-0.726964		0.396828	-0.259403
45	0	0	0	0	0	0	0	0	0	0	0	0		ABCD3	0.402159	0.999572		AC099518.3,ITPRIPL2	-1.32154	8.66084e-07															-1.88882	-2.0607		-1.07631	-0.853124		-0.439997	-0.612128		-0.100624	-0.10291
46	0	0	0	0	0	0	0	0	0	0	0	0		ABCD4	-0.0263911	0.999572		PTMA	-0.515025	1.50041e-06															-1.79434	-1.77612		-1.02249	-1.57037		-0.32226	-0.647044		0.0407043	0.0398552
47	0	0	0	0	0	0	0	0	0	0	0	0		ABCE1	0.192231	0.999572		CXXC5	-0.942769	1.79157e-06															-1.98751	-2.37054		-0.58282	-1.26006		0.0017705	-0.370245		0.562264	0.116446
48	0	0	0	0	0	0	0	0	0	0	0	0		ABCF1	0.17417	0.999572		NFIB	-0.787876	1.79157e-06															-1.75831	-2.05849		-0.775138	-1.57159		-0.250874	-0.573804		0.327441	-0.0146797
49	0.0002	0	0	0	0	0	0	0	0	0	0	0		ABCF2	-0.33556	0.999572		EREG	0.415262	2.49651e-06															-1.47362	-1.83052		-1.3622	-1.62396		-0.459818	-0.404705		0.352746	-0.0928989
50	0	0	0	0	0	0	0	0	0	0	0	0		ABCF3	-0.0498593	0.999572		MNT	-1.54186	2.49651e-06															-1.92098	-2.04138		-0.713573	-1.40799		-0.0377557	-0.70462		0.341858	0.0290864
51	0	0	0	0	0	0	0	0	0	0	0	0		ABHD1	0.0371966	0.999572		HBEGF	1.1859	2.8765e-06															-1.53008	-1.80312		-0.82765	-1.82223		-0.252943	-0.715595		0.205234	-0.237197
52	0	0	0	0	0	0	0	0	0	0	0	0		ABHD10	-0.0471638	0.999572		RCC2	-0.657953	3.05167e-06															-1.51229	-1.62204		-1.16818	-1.87972		-0.0615491	-0.637243		0.575264	-0.329943
53	0.0016	0	0	0	0	0	0	0	0	0	0	0		ABHD11	-0.321991	0.999572		RBM47	-1.04428	3.20425e-06															-1.32534	-1.5376		-1.23972	-1.35723		-0.486049	-1.15822		0.0135161	-0.577288
54	0.0014	0	0	0	0	0	0	0	0	0	0	0		ABHD12	0.0769257	0.999572		FUCA1	0.900858	3.56512e-06															-1.73127	-1.82453		-0.744774	-1.7214		-0.272068	-0.755884		0.357315	-0.0743792
55	0.0016	0	0	0	0	0	0	0	0	0	0	0		ABHD13	0.101983	0.999572		ID2	0.316593	3.58621e-06															-1.66125	-1.41693		-1.30412	-1.66125		-0.55742	-0.735957		0.540791	-0.208452
56	0.0011	0	0	0	0	0	0	0	0	0	0	0		ABHD14A-ACY1,ACY1	-0.311519	0.999572		ZNF703	-0.629603	3.81979e-06															-1.52996	-2.11277		-1.436	-1.44465		0.00490983	-0.137027		0.503545	-0.0818929
57	0.0007	0	0	0	0	0	0	0	0	0	0	0		ABHD14B	-0.101552	0.999572		ZNRF3	-1.05031	4.77973e-06															-1.51881	-2.3075		-1.12594	-1.25303		-0.0839285	-0.626736		0.169848	0.147722
58	0.0009	0	0	0	0	0	0	0	0	0	0	0		ABHD15	-0.22948	0.999572		PIGW	-1.31717	6.70533e-06															-1.66814	-1.17902		-1.06905	-1.31143		-0.417959	-1.26478		0.0246111	-0.778623
59	0.0063	0	0	0	0	0	0	0	0	0	0	0		ABHD16A,AL662899.1	-0.386682	0.999572		STARD7	-0.736293	7.54174e-06															-1.93595	-1.55825		-1.10109	-1.55838		-0.680031	-0.402882		0.234868	0.0230703
60	0.005	0	0	0	0	0	0	0	0	0	0	0		ABHD17A	0.292591	0.999572		NCL	-0.532123	9.41953e-06															-1.28162	-2.31456		-1.05999	-1.52563		-0.243582	-0.43221		0.431746	-0.0963627
61	0.0057	0	0	0	0	0	0	0	0	0	0	0		ABHD17B	-0.297518	0.999572		RUNX2	-1.44157	9.41953e-06															-1.06485	-2.16918		-0.859481	-1.79493		-0.128234	-0.958769		0.653265	-0.0186695
62	0.0036	0	0	0	0	0	0	0	0	0	0	0		ABHD17C	-0.141584	0.999572		LARP1	-0.805256	9.52533e-06															-2.0544	-1.8459		-0.888765	-1.5192		-0.423156	-0.217303		0.250707	0.143035
63	0.0031	0	0	0	0	0	0	0	0	0	0	0		ABHD18	0.0272941	0.999572		ERRFI1	0.56298	1.24988e-05															-1.73263	-1.90553		-0.922337	-1.21549		-0.72372	-0.663226		0.115026	-0.151674
64	0.0036	0	0	0	0	0	0	0	0	0	0	0		ABHD2	0.296682	0.999572		FAM83H	-0.976785	1.34756e-05															-1.17477	-2.37022		-1.01669	-1.23627		0.0919965	-1.04798		0.611992	-0.177191
														ABHD3	-0.059763	0.999572		EPHA2	0.730606	1.40751e-05															-1.86748	-1.93415		-1.00923	-1.37371		-0.30479	-0.451001		0.023208	-0.0804378
														ABHD4	0.0269433	0.999572		CD24	-1.11423	1.40934e-05															-1.81247	-1.96451		-0.944288	-1.63892		-0.127796	-0.49871		0.488444	0.105063
														ABHD5	-0.563697	0.999572		RPL13A	-0.484931	1.67559e-05															-1.46731	-1.61518		-0.737022	-1.62124		-0.800356	-0.995658		0.0517534	-0.286757
														ABHD6	-0.00750613	0.999572		PHRF1	-1.06587	1.87169e-05															-1.56569	-1.43314		-1.0555	-1.77117		-0.600386	-0.731438		0.154931	-0.386241
														ABHD8	0.0371966	0.999572		IRF2BP2	-0.808912	2.15689e-05															-1.42661	-1.38486		-1.2417	-1.96926		-0.392006	-0.772024		0.167851	-0.15425
														ABI1	0.143996	0.999572		JMY	-1.69025	2.67022e-05															-1.5693	-1.85287		-0.466272	-1.54618		-0.631553	-1.026		0.292402	-0.0276331
														ABI2	-0.0470201	0.999572		SHROOM3	-0.707909	3.33416e-05															-1.5776	-1.61455		-0.685524	-1.18943		-0.718175	-1.16928		-0.0355162	-0.694372
														ABL1	0.176138	0.999572		ANKRD11	0.439054	4.21549e-05															-1.93352	-2.39807		-0.80134	-1.09974		-0.161164	-0.282033		0.283478	0.164492
														ABL2	0.00251185	0.999572		H3F3A	-0.599371	4.4002e-05															-1.89653	-1.06919		-1.10037	-1.29681		-0.973351	-0.721021		-0.123023	-0.500235
														ABLIM1	-0.254432	0.999572		AREG	0.481691	4.69966e-05															-2.07234	-1.91242		-1.18914	-1.27589		-0.158878	-0.231636		0.372601	0.0161246
														ABLIM3	0.0770154	0.999572		ARID5B	-1.50182	6.3238e-05															-1.46801	-1.47414		-0.550951	-1.77828		-0.643977	-1.20539		0.0860462	-0.396353
														ABO	-0.0840593	0.999572		CALM1	-0.639082	6.33202e-05															-1.74843	-1.92892		-1.01609	-1.27345		-0.392045	-0.541643		0.023603	-0.300134
														ABR	0.234003	0.999572		RPS23	-0.522282	6.48315e-05															-1.94615	-1.94292		-1.1684	-1.14639		-0.267251	-0.494558		0.200643	-0.0139417
														ABRACL	0.802264	0.999572		FOXA1	-0.533066	7.78016e-05															-2.1736	-1.48297		-1.08278	-1.31323		-0.178052	-0.829074		0.264225	-0.0807833
														ABRAXAS1	-0.180923	0.999572		NUAK2	-1.11831	7.9809e-05															-1.80168	-1.84198		-1.0647	-1.50489		-0.35938	-0.46184		0.253331	-0.224026
														ABRAXAS2	-0.473091	0.999572		RPL26	-0.451386	8.30418e-05															-1.77234	-2.11752		-0.784611	-1.49901		-0.273322	-0.493829		0.384505	-0.10045
														ABT1	-0.203711	0.999572		HMGB1	-0.389064	9.65432e-05															-1.74004	-2.2645		-0.701254	-1.39718		-0.125012	-0.320283		0.153075	-0.2789
														ABTB1	-0.0312975	0.999572		PLPP1	-1.10528	9.84313e-05															-1.43558	-0.997072		-1.15774	-1.23667		-0.901893	-1.43107		-0.125474	-0.494611
														ABTB2	-0.108844	0.999572		TAF1D	-0.406742	0.000107599															-2.11181	-1.76565		-0.802509	-1.21893		-0.266288	-0.730915		0.0276535	-0.0397952
														AC004080.3,HOXA9	0.29344	0.999572		TRA2B	0.440771	0.000107599															-1.1255	-1.53353		-0.603529	-1.85948		-0.226604	-1.54351		0.51796	-0.441708
														AC004223.3,RFFL	-0.00922481	0.999572		GTF2I	-1.09095	0.00011007															-2.02941	-1.70627		-1.05398	-1.5125		-0.341884	-0.548653		0.395179	0.167595
														AC004805.1	0.0992586	0.999572		CLDND1	-0.729035	0.000111112															-2.31281	-2.03177		-0.814017	-1.0153		-0.00870403	-0.341147		0.232059	-0.00618111
														AC004805.1,CEP112	0.0371966	0.999572		FAM136A	-1.00624	0.000125582															-1.68417	-2.28358		-0.69634	-1.42987		-0.38261	-0.425715		0.365942	-0.0763523
														AC004832.3,MTFP1	-0.265171	0.999572		JADE1	-1.08841	0.000125582															-1.73202	-1.33349		-1.1633	-1.39965		-0.569739	-1.06271		0.380524	-0.401498
														AC004922.1,ARPC1B	0.00589294	0.999572		TAF7	-0.915358	0.000125582															-1.46643	-1.69009		-1.0515	-1.40838		-0.682118	-0.801625		0.111545	-0.564449
														AC005041.1	0.0476094	0.999572		CCNL1	0.431205	0.000126781															-1.79722	-1.94946		-0.967866	-1.4088		-0.436514	-0.495818		0.188926	-0.151539
														AC005154.6,GGCT	0.682917	0.999572		AL109811.4,TARDBP	-0.803237	0.000155592															-1.41366	-1.93947		-0.929887	-1.29721		-0.53405	-0.835808		0.0597388	-0.613383
														AC005324.3	0.00294955	0.999572		ESRP2	-1.06135	0.000162764															-1.76363	-1.72277		-1.04596	-1.39107		-0.592141	-0.570707		-0.103173	-0.21344
														AC005324.4,ZNF286A	0.0714436	0.999572		RAN	-0.449887	0.000170049															-1.75007	-1.92666		-0.978694	-1.23006		-0.491967	-0.670117		0.199913	-0.296405
														AC005520.1,ZNF410	-0.232466	0.999572		TACSTD2	-0.721829	0.000170049															-1.98181	-1.70839		-0.811565	-1.38764		-0.639285	-0.459614		0.102239	-0.271568
														AC005726.2	-0.0493368	0.999572		RASSF7	-1.45299	0.000171401															-2.19325	-1.92244		-0.838017	-1.04485		-0.21648	-0.494547		0.445305	-0.280738
														AC005779.2,BLOC1S3	-0.0655445	0.999572		ZNF770	-1.06265	0.000174409															-2.06122	-2.03248		-0.888884	-1.17227		-0.211146	-0.358603		0.229001	-0.213453
														AC005837.2,MFSD11	0.0371966	0.999572		HOXB5	-0.561963	0.000177542															-2.19074	-2.28513		-0.723735	-1.18315		0.0795831	-0.0605723		0.561901	0.210003
														AC005943.1,MBD3	-0.291267	0.999572		IMP3	-0.663072	0.000191825															-1.90652	-1.77258		-0.893458	-1.0514		-0.471721	-1.09276		0.169283	-0.105427
														AC005943.1,UQCR11	0.0164597	0.999572		HOXB6	-0.546053	0.000194795															-1.60972	-1.98149		-0.787001	-1.66337		-0.272141	-0.789888		0.448042	-0.142444
														AC006030.1,DCTN1	-0.235761	0.999572		PAICS	-0.967659	0.000225927															-1.95536	-1.49789		-0.884481	-1.34709		-0.455265	-0.507476		-0.120212	-0.704443
														AC006254.1,ITIH4	0.121401	0.999572		C6orf132	-0.985666	0.000280877															-1.70364	-1.91011		-0.801023	-1.69871		-0.375711	-0.66181		0.220414	0.136598
														AC007192.1	-0.285924	0.999572		AHCYL1	-0.857763	0.000308845															-1.80838	-2.54339		-0.770835	-1.17323		-0.0503969	-0.114066		0.40438	0.0915233
														AC007192.1,IFI30	0.164038	0.999572		SF1	-0.699625	0.000308845															-1.59777	-1.22512		-1.23183	-1.37912		-0.343243	-1.36723		0.344581	-0.56133
														AC007192.1,PIK3R2	0.781544	0.999572		TLNRD1	-0.902687	0.000308845															-1.80463	-1.42399		-1.08778	-1.45229		-0.241292	-0.86162		-0.37398	-0.208405
														AC007326.4	0.00294955	0.999572		TNRC6B	-1.07398	0.000308845															-1.73768	-2.29566		-0.761205	-1.34241		-0.21373	-0.432157		0.205312	-0.112253
														AC007998.2	0.0714436	0.999572		HNRNPF	-0.442141	0.000340512															-1.57392	-1.59124		-0.707148	-1.65135		-0.552567	-1.23515		0.319989	-0.13257
														AC008560.1	-0.0383359	0.999572		ANKRD10	-0.847542	0.000362798															-2.54463	-1.66419		-0.690964	-1.41166		0.0741177	-0.301243		0.429094	0.22342
														AC008575.1	-0.0312975	0.999572		COA7	-1.02975	0.000390745															-1.69169	-1.41636		-0.575534	-2.03912		-0.360891	-0.849405		0.0907868	-0.240811
														AC008575.1,SRP19	-0.098021	0.999572		HPS6	-1.36182	0.000400457															-1.71066	-2.17321		-0.732137	-1.17721		-0.250554	-0.633277		0.248295	-0.485154
														AC008575.2	0.0173777	0.999572		IL20RA	-0.96745	0.000420314															-1.56574	-1.78023		-1.46258	-1.41233		-0.213088	-0.626774		0.307848	-0.289951
														AC008695.1,RAPGEF6	-0.23381	0.999572		REPIN1	-1.1928	0.000421032															-1.40342	-1.86249		-0.927783	-1.61935		-0.655818	-0.958751		0.511847	0.110076
														AC008758.1,ZNF709	-0.0312975	0.999572		CHAMP1	-1.29826	0.000432512															-1.55722	-2.27014		-0.826188	-1.50855		-0.448885	-0.27444		0.401163	-0.0770087
														AC008758.4	0.194501	0.999572		GADD45B	-0.865922	0.000475976															-1.01046	-1.7023		-0.798917	-1.7023		-0.582769	-1.31782		0.0820516	-0.414253
														AC008763.2,PET100	-0.00543869	0.999572		KHSRP	-0.422024	0.000476827															-1.63596	-1.97243		-1.27525	-1.57784		-0.209619	-0.212527		0.31145	-0.0310692
														AC008763.3,TRAPPC5	0.14074	0.999572		FOSB	1.55036	0.000485676															-1.81447	-1.80074		-1.41175	-1.38289		-0.125837	-0.423649		0.125582	-0.0575637
														AC008764.1,SLC35E1	-0.286811	0.999572		TNS4	0.888297	0.000512881
														AC008764.4,SMIM7	-0.226348	0.999572		KLHL9	-1.03403	0.000546133
														AC008770.3,ZNF700	-0.090467	0.999572		RPS2	-0.391973	0.000615971
														AC008770.3,ZNF763	0.0714436	0.999572		SOX13	-1.29669	0.000673573
														AC008878.2,MCOLN1	-0.00211047	0.999572		PRR15L	-1.07138	0.000686848
														AC008878.3,ARHGEF18	0.00987703	0.999572		RNF44	-1.42068	0.000780031
														AC009133.6,AC120114.5,PAGR1	0.24377	0.999572		GDA	0.65886	0.00081055
														AC009779.3,RDH5	0.0371966	0.999572		TUBB	-0.497738	0.000829362
														AC010132.3,C7orf25	-0.19809	0.999572		CALM2	-0.498723	0.000856066
														AC010132.3,PSMA2	0.245839	0.999572		SMAGP	-0.837839	0.000857129
														AC010323.1,NDUFA7	-0.103923	0.999572		ZNF146	-1.08881	0.000861055
														AC010326.2,ZNF814	-0.0655445	0.999572		IRS2	-1.13552	0.000862378
														AC010422.3,MAN2B1	0.00294955	0.999572		SYNGR2	-1.0716	0.000884962
														AC010422.6,ZNF490	0.00294955	0.999572		AL121758.1,SRXN1	-0.953934	0.000891089
														AC010531.1,C16orf95	-0.0315328	0.999572		C5orf24	-1.13979	0.000979577
														AC010547.5,ZNF23	0.0371966	0.999572		MT1E	-0.428095	0.00107546
														AC010616.1	-0.0655445	0.999572		TIMM13	-1.03158	0.00107919
														AC011455.3,SARS2	-0.0312975	0.999572		SLC45A4	1.28628	0.00115201
														AC011462.1,BCKDHA	0.149903	0.999572		NR2F2	-0.337099	0.00127488
														AC011473.4,KLK8	-0.030224	0.999572		ZFP36	0.70516	0.00129288
														AC011479.1,C19orf33	0.0298095	0.999572		EFNA1	-0.635993	0.00130983
														AC011498.4	-0.0312975	0.999572		TCHP	-1.24831	0.00131236
														AC011499.1,PRR22	-0.0312975	0.999572		MAL2	-0.646791	0.0013638
														AC011511.1,FDX2	-0.114386	0.999572		GSTP1	0.42915	0.0015357
														AC011511.4,RAVER1	-0.0331755	0.999572		MAGEF1	-1.037	0.0015357
														AC012184.2,DDX19A	0.130927	0.999572		OVOL1	0.768724	0.0015357
														AC012254.2,HDHD2	-0.0563696	0.999572		EXOSC6	-0.723264	0.00163374
														AC012254.2,IER3IP1	0.445273	0.999572		POP7	-0.717792	0.00163374
														AC012309.1,ZNF585A	0.0371966	0.999572		ENO1	-0.452876	0.00175277
														AC012651.1,CAPN3	0.00294955	0.999572		SOX12	-1.65699	0.00204961
														AC012651.1,GANC	0.116708	0.999572		HSPB1	-0.475836	0.00211046
														AC015802.6,ST6GALNAC2	0.116708	0.999572		KNSTRN	-1.24601	0.00214186
														AC015813.2	0.194596	0.999572		NECTIN4	-0.939416	0.00215497
														AC017083.4	0.0371966	0.999572		CHCHD10	-0.983093	0.00217973
														AC017083.4,WDR92	-0.383528	0.999572		HDGF	-0.584745	0.00219081
														AC018512.1,ELL3	-0.0324229	0.999572		CBX6	-0.560286	0.00222733
														AC018523.2	-0.938196	0.999572		LGALS3	0.516482	0.00227372
														AC018523.2,PSMA1	-0.348689	0.999572		HOXA13	-0.617686	0.00235913
														AC019117.3	-0.0312975	0.999572		GPBP1L1	-0.885283	0.00238544
														AC020915.1,AC020915.2,AC020915.6	-0.0559992	0.999572		PURA	-0.568856	0.00240591
														AC020915.2,AC020915.6,ZNF8	0.689749	0.999572		PA2G4	-0.524563	0.00240804
														AC022384.1,TATDN2	-0.532319	0.999572		TAX1BP1	-0.348905	0.00262177
														AC022400.6,NDST2	-0.0312975	0.999572		MRPS16	-1.20442	0.00262922
														AC022826.2	0.0714436	0.999572		PPIF	-0.750654	0.00262922
														AC023055.1,SARNP	0.28491	0.999572		FOXD1	-1.06027	0.00266234
														AC023509.3,NPFF	0.168673	0.999572		B3GALT6	-1.33751	0.00267797
														AC026786.1,ZNF268	0.169611	0.999572		MTR	-1.22957	0.00267797
														AC026954.2	0.16701	0.999572		ARID1B	-0.639909	0.00275755
														AC026954.2,GPS2	-0.153354	0.999572		MCM3	-0.767158	0.00280284
														AC027796.3,SHPK	0.110345	0.999572		FAM84A	-0.558372	0.00295278
														AC036214.3,MRPS28	-0.334007	0.999572		USP25	-1.16117	0.00312299
														AC040162.1,PSMB10	-0.18948	0.999572		BLOC1S4	-0.91047	0.0031323
														AC046185.1,STRADA	0.0978925	0.999572		PABPC1	-0.390514	0.00317424
														AC048338.1,DIABLO	-0.0475683	0.999572		TMEM97	-1.02086	0.00318707
														AC055811.2,PLD6	-0.0967441	0.999572		CTDSPL	-0.737626	0.00330301
														AC067968.1,ZNF284	-0.0655445	0.999572		PATZ1	-0.955391	0.00330301
														AC068547.1,ARL5A	-0.0343021	0.999572		TOB2	-0.760246	0.00330301
														AC068896.1,EEF1AKMT2	0.65311	0.999572		FEM1A	-0.863404	0.00338243
														AC068946.1,NHEJ1	0.0498445	0.999572		RPL27A	-0.279669	0.00338243
														AC069503.2	0.188945	0.999572		TUBA1B	-0.383157	0.00338243
														AC069544.2,HSPA14	0.0371966	0.999572		HNRNPAB	-0.578381	0.00343489
														AC073082.1	-0.0312975	0.999572		AMDHD2	-1.39311	0.00347343
														AC073508.2,SMARCE1	-0.0584343	0.999572		RPS4X	-0.4563	0.00347343
														AC073610.2,FKBP11	0.134442	0.999572		B4GALT5	-1.16812	0.00347473
														AC073610.3	-0.0312975	0.999572		HSPA8	-0.314412	0.00347473
														AC074143.1,FBXL8	-0.0312975	0.999572		RPL37A	-0.45671	0.00375805
														AC078927.1	0.256636	0.999572		FOXC1	-1.26476	0.00377841
														AC078927.1,TMBIM4	0.0127813	0.999572		INAVA	-0.784475	0.00377841
														AC079447.1,MRPL30	0.938432	0.999572		TBL1XR1	-0.871864	0.00377841
														AC079594.2	-0.0312975	0.999572		ARF6	-0.540084	0.00388167
														AC079594.2,IFT80	0.0457965	0.999572		ID3	0.563369	0.00406418
														AC084337.2,TIMM10B	-0.306556	0.999572		KRT18	0.317923	0.00406418
														AC087289.3	-0.0312975	0.999572		LRRC47	-0.823413	0.00406418
														AC087289.3,FBF1	-0.0312975	0.999572		MUC5AC	1.05063	0.00406418
														AC087289.3,MRPL38	-0.104892	0.999572		RNPS1	-0.735919	0.00406418
														AC087632.1,PCLAF	0.129945	0.999572		SFN	-0.603501	0.00406418
														AC090227.1,MYO5B	0.0437849	0.999572		SRSF1	-0.587222	0.00406418
														AC090360.1	-0.0312975	0.999572		ZNF281	-0.719761	0.00409782
														AC091167.3,NGRN	0.777496	0.999572		PCBP1	-0.404512	0.00415845
														AC091551.1	0.00294955	0.999572		PRRC1	-0.697169	0.00415845
														AC092143.1,TUBB3	-0.319268	0.999572		PHLDA1	0.247571	0.00424324
														AC092647.5,MRPS17	0.00344998	0.999572		ZNF33B	-0.958013	0.00424701
														AC092718.3,C16orf46	0.0714436	0.999572		LEF1	-1.35969	0.00445543
														AC093525.2,ATP6V0C	0.0698685	0.999572		EDRF1	-1.07628	0.00452219
														AC096887.1	0.0371966	0.999572		EIF1AX	-0.546549	0.00452219
														AC098484.3,C1orf50	0.274435	0.999572		ZMYND19	-1.32041	0.00452219
														AC099518.3,ITPRIPL2	0.449682	0.999572		DDX17	-0.544957	0.00464316
														AC099811.2,RAB5C	-0.266881	0.999572		FOXK1	-0.982021	0.00486491
														AC099850.2,SMG8	0.0151341	0.999572		SLC7A5	0.507474	0.0049742
														AC104452.1,AMT	0.126862	0.999572		FAM217B	-0.971768	0.00524548
														AC104452.1,NICN1	0.122114	0.999572		IGFL2	-1.33937	0.00524548
														AC104581.1	-0.257782	0.999572		RTL10	-1.23859	0.00524548
														AC104581.3,TRAPPC1	-0.306725	0.999572		SLC25A6	-0.796534	0.00524548
														AC104662.2,PI4K2B	0.092829	0.999572		TERF2IP	-0.760943	0.00524548
														AC104836.1	-0.0655445	0.999572		TIGD2	-1.4039	0.00524548
														AC105001.2,SOX7	-0.149837	0.999572		SRSF7	0.393529	0.00533772
														AC106886.5,SRCAP	0.157422	0.999572		C2orf69	-0.852197	0.00534195
														AC106886.5,TMEM265	-0.208449	0.999572		CD151	-0.924723	0.00534195
														AC107871.1,CALML4	-0.0655445	0.999572		DENND4C	-1.06631	0.00534195
														AC108488.2	0.226884	0.999572		DUSP14	-0.863341	0.00534195
														AC110275.1,FNTA	0.102538	0.999572		FRAT2	-1.20761	0.00534195
														AC114490.2,TMEM35B	-0.0578281	0.999572		H2AFX	-0.964769	0.00534195
														AC116366.3	0.0371966	0.999572		LUC7L3	-0.40546	0.00534195
														AC116366.3,RAD50	0.063292	0.999572		CDKN2AIP	0.627291	0.00535276
														AC118553.2	0.0371966	0.999572		ITPR2	-1.2472	0.00535276
														AC118553.2,MFSD14A	0.589949	0.999572		POLR1C	-0.755415	0.00535276
														AC118553.2,SLC35A3	-0.0312975	0.999572		POLR3K	-1.21398	0.00541884
														AC120057.3,GABARAP	-0.706104	0.999572		AL138752.2,AL513165.2,TOMM5	-0.638997	0.00542711
														AC126755.2	0.121401	0.999572		CCNG2	-0.999333	0.00542711
														AC131160.1,MAP6D1	0.100918	0.999572		LYRM7	-1.27242	0.00542711
														AC134772.2,ATRIP,TREX1	0.0147116	0.999572		RRS1	-0.812298	0.00542711
														AC135050.2,VKORC1	-0.132226	0.999572		SERBP1	-0.461867	0.00542711
														AC135178.2,KRBA2	0.00294955	0.999572		SUPT4H1	-0.422636	0.00542711
														AC138696.1,ZFP41	-0.0312975	0.999572		MTAP	-1.12198	0.00556261
														AC138894.1	0.0429081	0.999572		DNPH1	-1.17071	0.00569227
														AC138894.1,CLN3	-0.108619	0.999572		GJB3	-0.917106	0.00571677
														AC138894.1,NPIPB7	0.00294955	0.999572		COMT	-0.64151	0.0058664
														AC139530.2,SLC25A10	0.0007026	0.999572		PSMG3	-0.673576	0.00590539
														AC233992.2,FBXL6	0.00475892	0.999572		CISD3	-1.39679	0.00590889
														AC233992.2,TMEM249	-0.0312975	0.999572		RBCK1	-0.886371	0.00590889
														AC239799.1	-0.0293864	0.999572		SORD	-1.11525	0.00590889
														AC244197.3,IDS	-0.412775	0.999572		PDLIM5	0.598658	0.00610981
														ACAA1	0.0274455	0.999572		CREBZF	-0.669825	0.00611084
														ACAA2	0.109028	0.999572		HNRNPA1	-0.43769	0.00611084
														ACACA	-0.439647	0.999572		EIF1	-0.279077	0.00611851
														ACAD10	-0.00848618	0.999572		KIAA0907	-0.647441	0.00636981
														ACAD11,NPHP3-ACAD11	0.0860187	0.999572		CAVIN1	-1.08708	0.00639817
														ACAD8	-0.0916523	0.999572		EMP2	-0.443784	0.00639817
														ACAD9	0.214253	0.999572		MFHAS1	-0.681882	0.00639817
														ACADM	-0.228274	0.999572		RCL1	-1.05371	0.00639817
														ACADS	-0.1403	0.999572		RGL1	-0.787219	0.00639817
														ACADSB	-0.238786	0.999572		RPLP0	-0.355744	0.00639817
														ACADVL	0.298375	0.999572		SAT1	0.670397	0.00639817
														ACAP2	0.184201	0.999572		TMEM181	-0.966078	0.00642045
														ACAP3	-0.0293864	0.999572		SLC25A22	-1.52147	0.00651027
														ACAT1	-0.199592	0.999572		HNRNPDL	-0.299631	0.00656649
														ACAT2	0.278136	0.999572		HOXA10	-0.496512	0.00656649
														ACBD3	-0.264225	0.999572		HMGA1	-0.601922	0.00657773
														ACBD4	-0.0312975	0.999572		NAE1	-0.94546	0.00657773
														ACBD5	0.204444	0.999572		NOP56	-0.52189	0.00657773
														ACBD6	-0.0823912	0.999572		OXR1	-0.741632	0.00657773
														ACCS	0.0371966	0.999572		REEP4	-0.791859	0.00657773
														ACD	0.336138	0.999572		SLC6A6	0.753005	0.00657773
														ACE	0.0371966	0.999572		WNK1	-0.979131	0.00657773
														ACER3	-0.429886	0.999572		KDM1A	-1.44269	0.00663875
														ACIN1	0.180071	0.999572		NFIA	-0.782518	0.00663875
														ACLY	0.438673	0.999572		C19orf48	-0.797029	0.00666413
														ACO1	0.20276	0.999572		NUP50	-0.458753	0.00666413
														ACO2	0.227881	0.999572		RPL15	-0.389064	0.0066738
														ACOT11	0.268956	0.999572		NR2F1	-0.976049	0.00681808
														ACOT13	0.535528	0.999572		RMI2	-1.08906	0.00712013
														ACOT2	-0.103062	0.999572		CHDH	-1.15197	0.00745764
														ACOT4	-0.196691	0.999572		UBIAD1	-0.989434	0.00753714
														ACOT7	-0.209913	0.999572		MMP15	1.0575	0.00766162
														ACOT8	0.218176	0.999572		RBM15B	-0.751266	0.00785462
														ACOT9	0.152998	0.999572		PAPD5	-0.51794	0.00805192
														ACOX1	0.211379	0.999572		GATAD2B	-0.890892	0.00819659
														ACOX3	-0.0446318	0.999572		SEH1L	-1.03741	0.00819659
														ACOXL	0.0371966	0.999572		TMEM41A	-0.792049	0.00819659
														ACP1	0.20441	0.999572		TMEM70	-1.19493	0.00819659
														ACP2	-0.148969	0.999572		GFOD1	-1.22032	0.0082025
														ACP6	-0.0319537	0.999572		SYNCRIP	-0.723401	0.0082025
														ACPP	0.00294955	0.999572		ZNF142	-1.23249	0.0082025
														ACR	-0.0312975	0.999572		CMAS	-1.00471	0.00827426
														ACSF3	-0.0337656	0.999572		PHB	-1.13834	0.00827426
														ACSL1	0.267928	0.999572		RPL36A	-0.488723	0.00827426
														ACSL3	-0.33896	0.999572		SYTL2	-1.11915	0.00827426
														ACSL4	-0.030224	0.999572		URI1	-0.904372	0.00827426
														ACSL5	-0.373414	0.999572		ZWINT	-1.00041	0.00827426
														ACSS1	0.0714436	0.999572		TBX3	-0.33998	0.00836072
														ACSS2	-0.568252	0.999572		DCLRE1B	-1.28291	0.00876009
														ACTA1	0.0437874	0.999572		HOXA7	-0.736108	0.00876009
														ACTA2	0.179902	0.999572		HOMER1	-1.03827	0.00886886
														ACTB	-0.110679	0.999572		AMOTL2	-0.475207	0.00930229
														ACTG1	-0.0762884	0.999572		ZCCHC3	-0.569151	0.00932483
														ACTL6A	0.0748827	0.999572		NPM1	-0.284627	0.0094625
														ACTN1	-0.357599	0.999572		RALBP1	-0.787177	0.00950064
														ACTN4	0.0482332	0.999572		BLCAP	-0.984466	0.00965038
														ACTR10	0.458561	0.999572		TFAP2C	-0.584746	0.00970854
														ACTR1A	0.213923	0.999572		DKC1	-0.573767	0.00987315
														ACTR1B	0.425416	0.999572		DAZAP1	-0.670914	0.00993237
														ACTR2	0.0235226	0.999572		ZC3H8	-1.4136	0.00993237
														ACTR3	-0.0714202	0.999572		MRFAP1L1	-0.797883	0.00999794
														ACTR3B	0.354949	0.999572		RSRP1	-0.716925	0.00999794
														ACTR3C	0.146425	0.999572		FBXL3	-1.08756	0.0101407
														ACTR5	0.09115	0.999572		RPS3A	-0.459225	0.0101407
														ACTR6	-0.04309	0.999572		TXNIP	-0.419734	0.0101407
														ACTR8	0.32944	0.999572		ZBTB44	-1.19005	0.0102244
														ACTRT3	-0.0312975	0.999572		BRD3	-1.08063	0.01045
														ACVR1	0.0714436	0.999572		KRT8	0.303921	0.0104648
														ACVR1B	0.0148074	0.999572		PHF3	-0.609574	0.0104648
														ACVR2A	0.862128	0.999572		PPRC1	-0.690997	0.0104648
														ACVR2B	-0.336898	0.999572		ZNF195	-0.75866	0.0104648
														ACYP1	-0.151201	0.999572		GNAQ	-0.705759	0.0105538
														ACYP2	-0.0351378	0.999572		HOXB8	-0.698376	0.0106052
														AD000671.1,LIN37	0.0714436	0.999572		CIRBP	-0.695652	0.0106716
														AD000671.2,IGFLR1	-0.111335	0.999572		CAMK2G	-1.21302	0.0106797
														AD000671.2,U2AF1L4	-0.0655445	0.999572		PILRB	-1.16878	0.0109429
														ADA	0.0714436	0.999572		TP53RK	-1.08124	0.0109429
														ADAL	-0.0369696	0.999572		CARHSP1	-1.33203	0.0112045
														ADAM10	0.124811	0.999572		NDUFAF3	-1.30931	0.0112045
														ADAM15	0.119856	0.999572		ALCAM	-1.01207	0.0113836
														ADAM17	0.0591316	0.999572		PIK3R1	-0.80724	0.0113907
														ADAM22	0.101141	0.999572		RPS14	-0.407232	0.0115596
														ADAM23	-0.10698	0.999572		AKNA	-1.32246	0.0119852
														ADAM8	-0.238284	0.999572		EZH2	-0.695682	0.0120037
														ADAM9	-0.86309	0.999572		FUT4	-1.05032	0.0120097
														ADAMTS4	0.0371966	0.999572		TMEM177	-1.20979	0.0121963
														ADAMTSL5	-0.239767	0.999572		MSH6	-0.562438	0.0122717
														ADAP1,COX19	-0.0939993	0.999572		C14orf119	-0.937312	0.0122777
														ADAP2	0.118853	0.999572		AIMP2	-1.13161	0.0123833
														ADAR	0.121387	0.999572		GCLC	-1.00088	0.012386
														ADARB1	0.202389	0.999572		RPUSD4	-0.850593	0.012386
														ADAT1	0.0605803	0.999572		SIGMAR1	-0.555265	0.012386
														ADAT2	-0.286298	0.999572		CHML	-0.656894	0.0124012
														ADAT3	0.0357196	0.999572		ROCK2	0.495579	0.0124012
														ADCK1	0.0922824	0.999572		FBXO32	-0.837672	0.0128107
														ADCK2	-0.297223	0.999572		RFC3	-1.27012	0.0128107
														ADCK5	0.0371966	0.999572		ALG2	-0.861885	0.0129128
														ADCY3	-0.0655445	0.999572		KIAA2013	-0.805614	0.0129128
														ADCY6	0.12295	0.999572		RARG	-0.8588	0.0129128
														ADCY7	-0.0831744	0.999572		DMAC1	-1.2101	0.0129763
														ADD1	0.149053	0.999572		NUCKS1	-0.510035	0.0129763
														ADD3	0.144226	0.999572		TJAP1	-1.11884	0.0130518
														ADGRA3	-0.208806	0.999572		F3	0.615081	0.0130762
														ADGRE5	-0.191369	0.999572		DAG1	-1.01298	0.0131417
														ADGRF4	0.202825	0.999572		LDHB	-0.561824	0.0131417
														ADGRG1	0.617514	0.999572		SPIN4	-0.967384	0.0131417
														ADGRG6	0.442234	0.999572		TFAP4	-1.05328	0.0131417
														ADGRL1	-0.307286	0.999572		ACVR2B	-1.23045	0.0133773
														ADGRV1	-0.0939993	0.999572		CASC3	-0.884669	0.0133773
														ADH5	-0.570601	0.999572		ABCC5	-1.37587	0.0135098
														ADHFE1	-0.0655445	0.999572		PAIP2	-0.726114	0.0135098
														ADI1	-0.323585	0.999572		BCL11A	-1.08895	0.0138026
														ADIPOR1	-0.572198	0.999572		SLC7A1	-0.578566	0.0138121
														ADIPOR2	-0.0795802	0.999572		EI24	-0.74269	0.0139202
														ADK	-0.333857	0.999572		RNF43	-0.523147	0.0139202
														ADM	-0.0382999	0.999572		DCAF4	-0.891285	0.014086
														ADM2	-0.093126	0.999572		RPL7L1	-0.599883	0.014086
														ADNP	0.414369	0.999572		SORL1	0.677577	0.014086
														ADNP2	-0.291089	0.999572		ASAP1	-0.900707	0.0141342
														ADO	-0.0582284	0.999572		HACD3	-0.808771	0.0141342
														ADORA2A,SPECC1L-ADORA2A	0.0371966	0.999572		PTPRF	-0.83725	0.014308
														ADORA2B	0.528056	0.999572		RPS17	-0.400779	0.0147178
														ADPGK	-0.313182	0.999572		IRX3	-1.05066	0.0148288
														ADPRHL1	-0.681064	0.999572		CXCL5	-0.773199	0.0150545
														ADPRHL2	-0.00587986	0.999572		GNE	-0.7214	0.0153102
														ADPRM	0.0371966	0.999572		E2F3	-0.517147	0.015455
														ADRA2C	-0.22257	0.999572		HNRNPH1	-0.379829	0.0156252
														ADRB1	-0.0312975	0.999572		TMEM30A	0.617203	0.0156252
														ADRM1	0.404349	0.999572		FAM102A	-0.977118	0.0156696
														ADSL	0.221246	0.999572		JUNB	0.463775	0.0156696
														ADSS	-0.111755	0.999572		NAA25	-0.623917	0.0156696
														AEBP2	-0.00793581	0.999572		NSMAF	-1.12085	0.0157484
														AEN	0.0859084	0.999572		PIM2	-1.13524	0.0157484
														AES	-0.289863	0.999572		CITED2	-0.477366	0.0158024
														AFAP1	-0.169488	0.999572		NOLC1	-0.557128	0.0159685
														AFDN	0.192343	0.999572		TSEN2	-1.22008	0.0159685
														AFF1	0.072293	0.999572		TMEM18	-0.722783	0.0159918
														AFF4	0.145161	0.999572		KEAP1	-0.935542	0.0160816
														AFG1L	0.0440747	0.999572		PDE9A	1.03616	0.0160816
														AFG3L2	0.0864459	0.999572		PPIA	-0.317167	0.0160816
														AFMID	0.0795571	0.999572		AC055811.2,PLD6	-1.13206	0.0166398
														AFTPH	-0.102199	0.999572		KLHL21	-0.814712	0.0166398
														AGA	0.0818681	0.999572		MPZL2	-0.815147	0.0166398
														AGAP1	0.063526	0.999572		TOB1	-1.00681	0.0166398
														AGAP2	-0.0319537	0.999572		DPY30	-1.16439	0.0166407
														AGAP3	-0.0883747	0.999572		MYBBP1A	-1.31432	0.0166419
														AGAP4	0.0281086	0.999572		SETD1A	-0.879693	0.0167582
														AGAP5	0.0371966	0.999572		TNFSF15	-0.869287	0.0167582
														AGAP6	0.0449625	0.999572		TMEM186	-1.24585	0.0167624
														AGAP9	0.0471392	0.999572		AXIN2	-0.300927	0.0168278
														AGBL5	-0.122679	0.999572		TCF25	-0.764412	0.0169948
														AGFG1	0.714036	0.999572		SEMA4C	-1.14846	0.0171399
														AGFG2	0.00294955	0.999572		FAM60A	-0.626033	0.0172998
														AGGF1	-0.48958	0.999572		CCDC86	-0.624082	0.0174237
														AGK	-0.173677	0.999572		RDH11	-0.562523	0.0174833
														AGL	-0.0566885	0.999572		SS18L2	-0.826031	0.0178384
														AGMAT	0.10191	0.999572		RPLP1	-0.360872	0.017874
														AGO1	-0.226045	0.999572		AC087632.1,PCLAF	-0.68676	0.0183125
														AGO2	0.372485	0.999572		APEX1	-0.831203	0.0183125
														AGO3	0.125206	0.999572		SET	-0.286997	0.0184061
														AGO4	0.179994	0.999572		BTG1	-0.636732	0.0184276
														AGPAT1	-0.1447	0.999572		PTPN14	-0.698025	0.0186286
														AGPAT2	0.300893	0.999572		FOCAD	-1.14412	0.0187416
														AGPAT3	-0.558089	0.999572		ZNF3	-0.723405	0.0188142
														AGPAT4	0.0371966	0.999572		TBCC	-0.854636	0.0188841
														AGPAT5	0.366706	0.999572		TBL1X	-0.947002	0.0188841
														AGPS	0.0299257	0.999572		MRGBP	-0.992403	0.0193153
														AGR2	-0.410894	0.999572		AP5B1	-1.16423	0.019327
														AGRN	-0.0819556	0.999572		ARHGEF3	-0.50205	0.019327
														AGTPBP1	-0.0642419	0.999572		C11orf68	-0.951115	0.019327
														AGTRAP	0.343609	0.999572		MBLAC2	-1.10137	0.019327
														AGXT	0.0371966	0.999572		RPL41	-0.277547	0.019327
														AHCTF1	0.0635979	0.999572		SLC11A2	-1.19507	0.0193527
														AHCY	-0.0543174	0.999572		RORA	-0.424296	0.0193569
														AHCYL1	0.350277	0.999572		CBX8	-1.07473	0.0196354
														AHCYL2	-0.0334667	0.999572		DUSP7	-1.20885	0.0197633
														AHDC1	-0.255967	0.999572		DDX28	-0.885648	0.0200485
														AHI1	-0.0655445	0.999572		PIM3	-0.328707	0.020376
														AHNAK	-0.10694	0.999572		TNPO1	-0.507006	0.020376
														AHR	0.336117	0.999572		METRNL	-0.664014	0.0204358
														AHRR	-0.0282947	0.999572		FAM46A	-0.511689	0.0206674
														AHSA1	-0.0378938	0.999572		RPS7	-0.405745	0.0207385
														AHSA2	-0.0687983	0.999572		CD3EAP	-1.09468	0.0207857
														AIDA	0.358362	0.999572		CELF1	-0.361848	0.02104
														AIF1L	0.103925	0.999572		ERBB2	-0.90504	0.02104
														AIFM1	0.357225	0.999572		SEMA3A	-0.827413	0.02104
														AIFM2	0.173896	0.999572		TBC1D4	-1.29506	0.02104
														AIG1	-0.0291882	0.999572		CLUH	-0.615469	0.0211681
														AIMP1	-0.333483	0.999572		MED11	-0.949448	0.0211681
														AIMP2	0.191947	0.999572		CBX2	-1.17227	0.0212847
														AIP	-0.138566	0.999572		KCNV1	-0.799911	0.0214693
														AJUBA	0.739023	0.999572		BARX2	-1.17636	0.0215711
														AK1	-0.58367	0.999572		RBMS2	0.568427	0.0220185
														AK2	0.209715	0.999572		ZBTB2	-0.668287	0.0220185
														AK3	-0.286496	0.999572		HNRNPR	-0.585431	0.0220255
														AK4	0.0897557	0.999572		MLXIP	-0.962618	0.0221598
														AK6	0.511014	0.999572		SLC16A1	-0.618285	0.0221598
														AKAP1	-0.182524	0.999572		RPS8	-0.37202	0.0222572
														AKAP10	0.219748	0.999572		ARID1A	-0.528513	0.0222925
														AKAP11	0.130696	0.999572		SLC5A3	-0.897244	0.0222925
														AKAP12	0.0371966	0.999572		TSPYL4	-1.05173	0.0225248
														AKAP13	-0.183048	0.999572		AL033529.1,ZBTB8A	-0.961167	0.0227451
														AKAP17A	0.341724	0.999572		SRSF8	-0.723477	0.0229686
														AKAP2,PALM2-AKAP2	-0.0235849	0.999572		CRYBG1	-0.808431	0.023246
														AKAP6	0.0371966	0.999572		RRM2	-0.402107	0.023246
														AKAP8	-0.0655633	0.999572		MT1X	-0.560937	0.0232495
														AKAP8L	-0.0185399	0.999572		CAV2	-1.25746	0.0233497
														AKAP9	-0.353563	0.999572		MRPL17	-0.617829	0.0234183
														AKIP1	-0.115202	0.999572		AMD1	-0.369537	0.0237116
														AKIRIN1	-0.164296	0.999572		LCMT2	-1.06073	0.0238553
														AKIRIN2	-0.1504	0.999572		ZNF592	-0.892593	0.0238553
														AKNA	-0.221523	0.999572		EPDR1	-1.17019	0.0238686
														AKNAD1	-0.171534	0.999572		CREB3L2	-0.7558	0.0238894
														AKR1A1	0.00867373	0.999572		HNRNPA3	-0.413757	0.0238894
														AKR1C3	-0.0655445	0.999572		TUBB6	-0.596887	0.0238894
														AKR1E2	0.0371966	0.999572		UBP1	-0.928265	0.0238894
														AKR7A2	0.112954	0.999572		ESRRA	-1.22962	0.0238968
														AKR7L	0.0371966	0.999572		PPAT	-0.850217	0.023915
														AKT1	0.479772	0.999572		RPL4	-0.418089	0.023915
														AKT1S1	-0.493516	0.999572		FBXO30	-0.80078	0.0239814
														AKT2	0.314828	0.999572		ABCC4	-1.15182	0.0240345
														AKTIP	-0.160021	0.999572		AKR1A1	-1.10578	0.0243633
														AL021546.1,GATC	0.0468222	0.999572		SNX5	-0.384733	0.0243633
														AL022238.4	-0.254196	0.999572		PUM1	-0.411941	0.0244245
														AL022238.4,SGSM3	0.00294955	0.999572		TAF11	-1.06725	0.0244245
														AL031708.1	0.198043	0.999572		LMO4	-0.558592	0.0245809
														AL031708.1,CRAMP1	-0.0337656	0.999572		CNOT6L	-1.02551	0.0246869
														AL033529.1,ZBTB8A	0.495403	0.999572		PTRH2	-0.603506	0.0246869
														AL049844.1,PHACTR2	0.187215	0.999572		SERF2	-0.691878	0.0247671
														AL109811.4	-0.0126823	0.999572		GALNT12	-1.17287	0.0248458
														AL109811.4,TARDBP	0.38231	0.999572		PNRC1	-0.827724	0.02494
														AL110118.2	-0.0312975	0.999572		PWWP2B	-0.788182	0.02494
														AL117339.5	-0.0655445	0.999572		USP36	-0.731164	0.0250265
														AL121594.3,KIAA0391	0.031827	0.999572		DDX11	-1.13916	0.0251489
														AL121594.3,PSMA6	-0.153702	0.999572		AL589666.1,SYNCRIP	-0.423341	0.0252907
														AL121758.1,SRXN1	0.0822179	0.999572		NCBP2-AS2	-0.690876	0.0252907
														AL121845.3,LIME1	0.582825	0.999572		UBE2R2	-0.588291	0.0255824
														AL121845.3,ZGPAT	0.0714436	0.999572		RPA3	-1.25594	0.0256912
														AL132780.3,HAUS4	0.128753	0.999572		MFSD12	-0.969722	0.0257457
														AL133352.1,NDUFB8	-0.0037313	0.999572		POU2F1	-0.499564	0.0258317
														AL136295.1,AL136295.4,TM9SF1	-0.452846	0.999572		ARMC1	-0.733123	0.025974
														AL136295.4,IPO4	0.683195	0.999572		EXOC8	-0.68201	0.025974
														AL136295.5,IRF9	0.281243	0.999572		FEN1	-0.618856	0.025974
														AL138752.2	0.0371966	0.999572		INHBB	-1.21998	0.025974
														AL138752.2,AL513165.2,TOMM5	0.0693163	0.999572		METTL1	-1.00845	0.025974
														AL139011.2,DCAF8	0.0750569	0.999572		MOAP1	-1.15581	0.025974
														AL139260.3,MYCBP	0.12901	0.999572		KLHL23	-1.1646	0.0260025
														AL139300.1,KLC1	-0.44107	0.999572		RNF19A	-0.891615	0.0260076
														AL139353.1	-0.039608	0.999572		KBTBD2	-0.812217	0.0262403
														AL139353.1,HEATR5A	0.0371966	0.999572		TSR1	-0.721666	0.0262403
														AL157392.5,PRPF18	-0.165938	0.999572		OTUD4	-0.929064	0.0262872
														AL355315.1,PI4K2A	0.662838	0.999572		SRM	-0.708989	0.0266033
														AL358075.4,PIK3R3	-0.102818	0.999572		IRX5	-0.591478	0.0268292
														AL360181.3,MTG1	-0.169488	0.999572		PDIK1L	-0.753413	0.0271931
														AL365205.1,TOMM6	0.0203156	0.999572		H2AFZ	-0.340744	0.0273991
														AL512428.1,RIPOR2	-0.263302	0.999572		FOSL1	0.66437	0.0276166
														AL512506.3,LACC1	-0.143931	0.999572		BAMBI	-0.809979	0.027794
														AL589666.1,SYNCRIP	0.0541477	0.999572		CCDC71	-1.20494	0.027794
														AL590132.1	0.00294955	0.999572		TMEM200A	-0.765083	0.027794
														AL591806.3,F11R	0.204516	0.999572		ACTN1	-0.703022	0.027848
														AL662899.2	-0.173064	0.999572		TMA7	-0.468884	0.027848
														AL662899.3,LY6G5B	-0.0980188	0.999572		TLE1	-0.903453	0.0283167
														AL691442.1,EFNA3	-0.164911	0.999572		RBM4B	-1.10833	0.0283442
														AL713999.1	-0.458496	0.999572		COMMD5	-1.11099	0.0284411
														AL713999.1,KRTCAP2	-0.0171926	0.999572		DOCK5	-0.675968	0.0285272
														AL929554.1,LRRC26	-0.0312975	0.999572		PWP1	-0.705479	0.0288995
														ALAD	0.0939581	0.999572		TMSB10	-0.339676	0.0288995
														ALAS1	-0.0233547	0.999572		TOMM20	-0.562607	0.0288995
														ALCAM	-0.301613	0.999572		ZNF618	-1.16802	0.0288995
														ALDH16A1	-0.348896	0.999572		CD9	-0.523241	0.0289204
														ALDH18A1	0.0316197	0.999572		NME1-NME2,NME2	-0.523731	0.0289204
														ALDH1B1	0.0778867	0.999572		USF2	-0.865739	0.0289204
														ALDH1L1	-0.039608	0.999572		KAT6A	-0.483658	0.029006
														ALDH2	0.0211753	0.999572		CD81	-0.551103	0.0292307
														ALDH3A1	0.051792	0.999572		MXI1	-0.989018	0.0292419
														ALDH3A2	-0.210457	0.999572		CNOT6	-0.932419	0.0294342
														ALDH3B1	-0.0950974	0.999572		ASAH1	-0.841081	0.0294702
														ALDH4A1	0.374187	0.999572		NADK2	-1.06694	0.0295315
														ALDH5A1	0.805556	0.999572		TWSG1	-0.631482	0.029718
														ALDH6A1	-0.212823	0.999572		TRIM8	-0.935463	0.0297308
														ALDH7A1	0.31522	0.999572		MRPS26	-0.835326	0.029776
														ALDH9A1	-0.160026	0.999572		EEF2	-0.310434	0.0298151
														ALDOA	-0.146201	0.999572		LDHA	-0.490356	0.0298151
														ALDOC	0.0714436	0.999572		RPL13	-0.406623	0.0298151
														ALG1	0.00294955	0.999572		DDX18	-0.850715	0.0301118
														ALG10	-0.0578281	0.999572		LYN	-0.783129	0.030224
														ALG10B	-0.0312975	0.999572		DEK	-0.495809	0.0305538
														ALG11	0.0931212	0.999572		C1QBP	-0.696698	0.030568
														ALG12	-0.11272	0.999572		F2RL1	-0.854227	0.0306007
														ALG13	-0.173344	0.999572		CCAR1	-0.384755	0.0306478
														ALG14	0.0465369	0.999572		FZD7	-0.922946	0.0306478
														ALG2	-0.339021	0.999572		JPT2	-0.861697	0.0306478
														ALG3	0.0162222	0.999572		PARL	-0.856767	0.0306478
														ALG5	0.33602	0.999572		BBC3	-0.718322	0.0307362
														ALG6	0.00294955	0.999572		PSMD4	-0.782829	0.0307362
														ALG8	-0.49242	0.999572		MRE11	-1.15478	0.030942
														ALG9	0.00294955	0.999572		EDF1	-0.907705	0.0311953
														ALG9,AP001781.3	0.329682	0.999572		WDR73	-0.982159	0.0311953
														ALKBH1	0.0371966	0.999572		WWP1	-0.872999	0.0311953
														ALKBH2	0.0371966	0.999572		HBP1	-0.764293	0.0314717
														ALKBH3	0.0203122	0.999572		MKRN1	-0.571627	0.0314717
														ALKBH4	-0.0950974	0.999572		MAT2B	-0.965301	0.0318295
														ALKBH5	0.6223	0.999572		GOPC	-0.675626	0.0324689
														ALKBH6	0.0135575	0.999572		MAPKAPK5	-0.644319	0.0324689
														ALKBH7	-0.277336	0.999572		DESI1	-1.13252	0.0326819
														ALKBH8	0.100041	0.999572		TMEM245	-0.591549	0.0326819
														ALMS1	0.413996	0.999572		ABHD13	-0.988463	0.0328503
														ALOXE3	0.00294955	0.999572		CFL1	-0.397738	0.0328503
														ALPK1	-0.0312975	0.999572		TMPO	-0.544817	0.0328503
														ALPK3	-0.0950974	0.999572		POLQ	-1.12609	0.0331748
														ALPP	0.0169605	0.999572		RPL8	-0.444899	0.0331748
														ALS2	-0.370346	0.999572		MT2A	-0.333149	0.033398
														ALS2CL	0.188207	0.999572		NXN	-0.940577	0.0336583
														ALYREF	-0.584004	0.999572		KDSR	-0.583022	0.0342392
														AMACR,C1QTNF3-AMACR	-0.0655445	0.999572		DNAJC30	-1.0773	0.0346149
														AMBRA1	0.0371966	0.999572		BACH1	-0.762095	0.0348488
														AMD1	-0.716274	0.999572		TMEM241	-1.21571	0.0348488
														AMDHD1	-0.0655445	0.999572		NACC1	-0.895238	0.0354697
														AMDHD2	-0.171965	0.999572		COG8	-1.0647	0.0357122
														AMER1	0.00294955	0.999572		KPNB1	-0.266638	0.0357122
														AMFR	0.425935	0.999572		MSMO1	-0.578521	0.0357122
														AMH	0.0371966	0.999572		NEDD1	-0.851918	0.0357122
														AMIGO1	0.0714436	0.999572		RTL6	-1.03697	0.0357122
														AMIGO2	0.0857719	0.999572		SETD5	-0.362541	0.0357122
														AMIGO3,GMPPB	-0.124173	0.999572		SNRPD3	-0.83273	0.0357122
														AMMECR1	-0.337828	0.999572		ZNF12	-0.641748	0.0357122
														AMMECR1L	0.274533	0.999572		DDB1	-0.642751	0.0358317
														AMN1	0.0371966	0.999572		FASN	-0.657591	0.0360479
														AMOT	-0.0655445	0.999572		MRPL46	-0.958998	0.0367285
														AMOTL2	-0.102988	0.999572		TRUB1	-1.07806	0.0367285
														AMPD2	0.34732	0.999572		LIMS1	-0.589928	0.036737
														AMPD3	0.293811	0.999572		TSTD1	-0.853617	0.0372415
														AMY2B	-0.0312975	0.999572		WDR12	-0.882079	0.0375029
														AMZ2	-0.415869	0.999572		CTPS1	-0.931534	0.0375592
														ANAPC1	-0.116546	0.999572		MARCKSL1	-0.821214	0.0375592
														ANAPC10	-0.0312975	0.999572		FOXJ2	-1.06225	0.0387329
														ANAPC11	0.190905	0.999572		PDLIM1	-0.696766	0.0387329
														ANAPC13	-0.106191	0.999572		PHF5A	-0.66455	0.0387329
														ANAPC15	0.107284	0.999572		UBXN7	-0.642024	0.0387329
														ANAPC16	0.457836	0.999572		CHMP1B	-0.787539	0.0389019
														ANAPC4	0.272854	0.999572		AKAP13	-0.86893	0.0389019
														ANAPC5	-0.134556	0.999572		BBX	-0.70534	0.0389019
														ANAPC7	0.0640993	0.999572		CEP68	-1.10537	0.0389019
														ANG	0.00294955	0.999572		MCM7	-0.439914	0.0389019
														ANGEL1	0.292951	0.999572		EIF2AK2	-0.460886	0.039026
														ANGEL2	-0.45375	0.999572		GATAD1	-0.838896	0.039026
														ANK2	-0.0655445	0.999572		AC104581.1	-1.14195	0.0391531
														ANK3	-0.0356657	0.999572		AHSA1	-0.677686	0.0391531
														ANKEF1	0.0477413	0.999572		ERMP1	-1.14811	0.0391531
														ANKFY1	-0.599944	0.999572		PNMA1	-0.763906	0.0392002
														ANKHD1	-0.148991	0.999572		PTCH1	-1.0564	0.0393366
														ANKHD1-EIF4EBP3,EIF4EBP3	0.0722551	0.999572		TINF2	-1.1331	0.0393548
														ANKIB1	-0.779576	0.999572		MRPS7	-0.829747	0.0396601
														ANKLE2	-0.117728	0.999572		H1FX	-0.598668	0.0398548
														ANKMY1	-0.0312975	0.999572		STAM	-0.886077	0.0400202
														ANKMY2	-0.227343	0.999572		TSHZ1	-1.16084	0.0401434
														ANKRD1	-0.0312975	0.999572		E2F7	-0.983063	0.040548
														ANKRD10	-0.283456	0.999572		ERP29	-0.72461	0.040548
														ANKRD11	-0.0661591	0.999572		ZNF282	-0.686502	0.040548
														ANKRD12	0.819032	0.999572		C7orf49	-1.0948	0.0407976
														ANKRD13A	0.454138	0.999572		PTDSS1	-0.870031	0.0409674
														ANKRD13B	-0.122756	0.999572		KLHL8	-0.758648	0.0411965
														ANKRD13C	0.355308	0.999572		GNL3	-0.485129	0.0414785
														ANKRD13D	0.0714436	0.999572		RNF26	-0.889934	0.0415474
														ANKRD16	-0.0655445	0.999572		CMTM4	-0.999444	0.0416149
														ANKRD17	-0.107416	0.999572		ERBB3	-0.833713	0.0416149
														ANKRD2	-0.0312975	0.999572		TCF7L2	-0.445134	0.0416149
														ANKRD22	0.205099	0.999572		FBXO9	-0.882359	0.0416535
														ANKRD23,ANKRD39	0.00229626	0.999572		CCNL2	-0.600757	0.0424428
														ANKRD27	-0.150678	0.999572		GAL	-0.818348	0.0424661
														ANKRD28	-0.0549728	0.999572		HUWE1	-0.802911	0.0424661
														ANKRD29	0.0212202	0.999572		GK5	-1.01068	0.0426021
														ANKRD33B	-0.0655445	0.999572		SRSF3	0.280037	0.0426021
														ANKRD34A	-0.0312975	0.999572		CTSD	-0.744459	0.0427958
														ANKRD35	0.0371966	0.999572		CRIM1	-0.621137	0.042896
														ANKRD36C	-0.826626	0.999572		DICER1	-0.654508	0.0435418
														ANKRD37	0.249268	0.999572		TRIM13	-0.817527	0.0437167
														ANKRD39	-0.376615	0.999572		MPHOSPH6	-1.09137	0.0438843
														ANKRD40	-0.323514	0.999572		METTL8	-1.09726	0.0442623
														ANKRD42	-0.375477	0.999572		COX7A2L	-0.839967	0.0443677
														ANKRD44	0.0714436	0.999572		ANKHD1-EIF4EBP3,EIF4EBP3	-1.05511	0.0448517
														ANKRD46	0.0357196	0.999572		APBB2	-0.68015	0.0448517
														ANKRD49	-0.172398	0.999572		PGRMC2	-0.605656	0.0448517
														ANKRD50	0.229798	0.999572		CCNT1	-0.380749	0.0451648
														ANKRD52	-0.538497	0.999572		KDM2A	-0.433475	0.0451648
														ANKRD54	-0.0616673	0.999572		ELAC2	-0.822992	0.0452583
														ANKRD9	-0.0417537	0.999572		TBC1D15	-0.833005	0.0452583
														ANKS1A	0.126862	0.999572		UTP6	-0.808928	0.0460194
														ANKS1B	-0.0655445	0.999572		ATF4	-0.22896	0.046118
														ANKS3	-0.356882	0.999572		NIP7	-0.599702	0.046118
														ANKS6	0.0208877	0.999572		RPL14	-0.380249	0.046118
														ANKZF1	-0.162171	0.999572		PNPLA2	-0.799156	0.0465722
														ANLN	0.167465	0.999572		PROSER1	-0.688239	0.0465722
														ANO10	-0.114369	0.999572		DHFR	-0.533474	0.046574
														ANO2	-0.0312975	0.999572		TIMM22	-1.00707	0.0467403
														ANO8	0.0124286	0.999572		RBM14	-0.963057	0.0467838
														ANP32A	-0.608167	0.999572		TIMP3	-1.03409	0.0467838
														ANP32B	0.248528	0.999572		ARHGAP27	-0.538	0.0471982
														ANP32D	-0.623588	0.999572		CTSB	-0.792703	0.0472484
														ANP32E	0.217142	0.999572		TUSC2	-0.956562	0.0474968
														ANTXR2	0.000939571	0.999572		AC116366.3,RAD50	-0.534364	0.0479822
														ANXA1	-0.338757	0.999572		BICRA	-1.02838	0.0482281
														ANXA11	-0.503405	0.999572		DAZAP2	-0.617958	0.0482281
														ANXA2	-0.0844119	0.999572		RPL5	-0.384971	0.04838
														ANXA3	-0.274255	0.999572		ARGLU1	-0.467736	0.048537
														ANXA4	0.369836	0.999572		ALG3	-1.03009	0.0486758
														ANXA5	-0.00172812	0.999572		FERMT1	-1.01277	0.0486758
														ANXA6	-0.12519	0.999572		HOOK1	-0.809824	0.0486758
														ANXA7	0.222048	0.999572		CAD	-0.939797	0.0491642
														ANXA9	0.0939581	0.999572		TMEM52B	-0.729309	0.0491642
														AOC2	-0.0312975	0.999572		FBXW2	-0.771475	0.04918
														AOC3	-0.0312975	0.999572		JAGN1	-0.821364	0.0494982
														AP000350.4,MIF	-0.255042	0.999572		EZR	0.434396	0.0495408
														AP001273.2,MED17	-0.627088	0.999572		LRRC14	-0.95861	0.0495408
														AP001931.1,SELENOH	-0.11801	0.999572		MAN2A2	-1.07008	0.0495408
														AP002360.1	-0.230875	0.999572		MRPL36	-0.781744	0.0495408
														AP002373.1	-0.0312975	0.999572		MFSD14C	-0.954074	0.050185
														AP002748.4,BBS1	0.149686	0.999572		SPTSSA	-1.01075	0.0501916
														AP002990.1	-0.103403	0.999572		ZNF581	-0.884952	0.050417
														AP002990.1,EEF1G	0.490575	0.999572		GATD1	-0.818829	0.0504187
														AP003108.2,SDHAF2	0.412974	0.999572		MMS19	-0.730281	0.050709
														AP003419.2,POLD4	0.10191	0.999572		H3F3B	-0.265384	0.0510136
														AP1AR	0.506081	0.999572		PAN3	-0.775966	0.0513894
														AP1B1	-0.286716	0.999572		C6orf120	-1.0438	0.0517337
														AP1G1	-0.35946	0.999572		ADO	-0.720246	0.0519252
														AP1G2	0.218587	0.999572		LAD1	-0.685434	0.0519252
														AP1M1	-0.211594	0.999572		OSR2	-0.956338	0.0522288
														AP1M2	0.102571	0.999572		DCUN1D2	-1.05156	0.0524359
														AP1S1	0.189182	0.999572		ELMSAN1	-0.590467	0.0524359
														AP1S2	0.277198	0.999572		NUAK1	-1.05337	0.0524359
														AP1S3	0.0865975	0.999572		SCRN1	-0.908194	0.0524359
														AP2A1	0.0164597	0.999572		ATIC	-0.636531	0.0526746
														AP2A2	-0.47461	0.999572		H6PD	-1.08649	0.0528806
														AP2B1	-0.234069	0.999572		LETM1	-0.750599	0.0530335
														AP2M1	0.496715	0.999572		ENY2	-0.907093	0.0534419
														AP2S1	0.244147	0.999572		TTC37	-0.857391	0.0534419
														AP3B1	-0.034993	0.999572		ZNF148	-0.683466	0.0534856
														AP3B2	-0.0124924	0.999572		PAWR	-0.809779	0.0535194
														AP3D1	-0.593647	0.999572		PNN	-0.37303	0.0535279
														AP3M1	0.301584	0.999572		SLC25A24	0.583868	0.0535279
														AP3M2	1.19984	0.999572		ZNF292	-0.708168	0.0535279
														AP3S1	0.389908	0.999572		LIMCH1	-0.967435	0.0535733
														AP3S2,C15orf38-AP3S2	-0.206373	0.999572		DNAAF2	-1.06748	0.0535849
														AP4B1	-0.0928847	0.999572		MPRIP	0.397434	0.0535849
														AP4E1	-0.274133	0.999572		TPBG	-0.788187	0.0535849
														AP4M1	-0.0312975	0.999572		ABHD16A,AL662899.1	-0.780865	0.0536352
														AP4S1	0.361354	0.999572		BORCS6	-1.05601	0.0536352
														AP5B1	0.0345015	0.999572		LYRM2	-0.697215	0.0536352
														AP5M1	0.147604	0.999572		NASP	-0.425065	0.0536352
														AP5S1	-0.30571	0.999572		ZNF587B	-1.01602	0.0536352
														AP5Z1	0.175152	0.999572		KDM2B	-0.849679	0.0536789
														APAF1	0.100918	0.999572		IL33	0.803481	0.0539259
														APBA3	0.0342552	0.999572		ZFHX3	-0.420595	0.0539259
														APBB1	-0.0655445	0.999572		AC020915.1,AC020915.2,AC020915.6	-0.796428	0.0542868
														APBB2	-0.0344711	0.999572		CLASP2	-0.917445	0.0542868
														APBB3	-0.0841406	0.999572		BAG5	-0.653811	0.0546034
														APC	-0.104288	0.999572		MRPL49	-0.595179	0.0546034
														APC2	0.00294955	0.999572		TTYH3	-1.07901	0.0546034
														APEH	-0.105967	0.999572		PAXIP1	-0.843695	0.0546752
														APEX1	-0.333675	0.999572		ZNF785	-0.859144	0.0549158
														APEX2	0.259715	0.999572		ALDH1B1	-0.786175	0.05501
														APH1A	-0.219246	0.999572		SGPL1	-0.5951	0.0551092
														APH1B	0.00313124	0.999572		DDT	-0.780627	0.055298
														API5	0.378702	0.999572		PLEKHA7	-0.826448	0.0554858
														APIP	0.183718	0.999572		RPL7A	-0.413272	0.0557746
														APLF	0.382858	0.999572		NDUFB9	-0.940501	0.055982
														APLP1	0.0815894	0.999572		CDK3,TEN1-CDK3	-1.01658	0.0560263
														APLP2	0.100485	0.999572		TCF3	-0.707077	0.0561382
														APMAP	-0.5649	0.999572		RASEF	-0.780619	0.056223
														APOBEC3A,APOBEC3B	-0.0508468	0.999572		RGS16	-0.893167	0.0563854
														APOBEC3C	0.0995969	0.999572		MBTPS1	-0.807429	0.0566232
														APOBEC3F	-0.0859434	0.999572		MTHFD2	-0.364789	0.0576184
														APOBEC3G	0.00294955	0.999572		NEU3	-1.02821	0.057663
														APOBEC3H	-0.0312975	0.999572		AC015813.2	0.689004	0.058249
														APOD	-0.0312975	0.999572		DDX24	-0.649627	0.058249
														APOL1	0.112358	0.999572		CENPB	-0.737485	0.0584121
														APOL2	-0.218229	0.999572		AP3M1	-0.888717	0.0587674
														APOL6	-0.374439	0.999572		UTP23	-0.936503	0.0594962
														APOLD1,DDX47	-0.0440994	0.999572		MTERF4	-0.943409	0.0598685
														APOO	0.0150777	0.999572		CANX	-0.492845	0.0603746
														APOOL	0.0327672	0.999572		CHD1L	-0.729384	0.0603746
														APOPT1	0.111758	0.999572		SLF1	-0.755776	0.0603746
														APP	-0.176406	0.999572		TIFA	-0.957951	0.0606222
														APPBP2	0.211825	0.999572		TIMM23B	-0.994317	0.0606232
														APPL1	-0.546609	0.999572		UBALD2	-0.507698	0.0608827
														APPL2	-0.1152	0.999572		BEX3	-0.638086	0.0611415
														APRT	0.161997	0.999572		CEP57	-0.749167	0.0611415
														APTX	-0.350067	0.999572		KRTAP3-1	-0.842042	0.0611415
														AQP3	0.391798	0.999572		TSPAN13	-0.614104	0.0611415
														AQR	0.228031	0.999572		VDAC3	-0.673739	0.0617253
														ARAF	-0.331226	0.999572		COPRS	-0.54143	0.0619647
														ARAP1	-0.377483	0.999572		TRIAP1	-0.582257	0.0619647
														ARAP2	-0.0768324	0.999572		FOXRED2	-0.943066	0.0620668
														ARAP3	0.0371966	0.999572		PRRC2B	-0.508034	0.0620668
														ARCN1	0.00855188	0.999572		RAB11FIP2	-0.840362	0.0620668
														AREG	0.111494	0.999572		RPL23	-0.317629	0.0620668
														AREL1	0.326845	0.999572		UQCR10	-0.764377	0.0620668
														ARF1	0.576889	0.999572		ZMYND8	-0.408056	0.0620668
														ARF3	-0.517435	0.999572		LAMTOR1	-0.783293	0.0622544
														ARF4	0.296203	0.999572		EID2	-0.879833	0.0622889
														ARF5	-0.0267015	0.999572		ORC2	-0.934643	0.0623041
														ARF6	-0.180955	0.999572		PDCD2	-0.695659	0.0623041
														ARFGAP1	0.103608	0.999572		FSCN1	-0.94832	0.0626165
														ARFGAP2	-0.0552821	0.999572		HSPA14	0.813532	0.0626165
														ARFGEF1	-0.565937	0.999572		UBA6	0.694326	0.0626165
														ARFGEF2	-0.227423	0.999572		YTHDF2	-0.367569	0.0626165
														ARFGEF3	-0.488319	0.999572		CMIP	-0.546997	0.062747
														ARFIP1	0.0756462	0.999572		TOP1	0.40951	0.0627621
														ARFIP2	-0.0301178	0.999572		C9orf152	-0.937547	0.0627849
														ARFRP1	0.0371966	0.999572		FKBP5	-0.989788	0.0629169
														ARG2	0.171405	0.999572		RBFA	-1.0583	0.0629241
														ARGLU1	-0.203177	0.999572		CTBP2	-0.306528	0.0629609
														ARHGAP1	0.319733	0.999572		PSMD5	-0.755108	0.0629609
														ARHGAP10	0.276229	0.999572		SETD7	-0.730305	0.0629609
														ARHGAP11A	0.312996	0.999572		DAAM1	-0.948061	0.0630489
														ARHGAP12	0.0654365	0.999572		ARL14EP	-0.989012	0.0631367
														ARHGAP17	0.0417207	0.999572		SND1	-0.680404	0.063283
														ARHGAP18	0.215186	0.999572		ZBTB10	-0.945191	0.0633035
														ARHGAP19	-0.0956551	0.999572		ATXN7L3B	-0.692623	0.0634742
														ARHGAP21	-0.280235	0.999572		OSBPL1A	-0.938988	0.0634742
														ARHGAP22	0.0730631	0.999572		CFTR	-0.761296	0.063504
														ARHGAP23	0.0212461	0.999572		GTF3C2	-0.759932	0.063504
														ARHGAP26	-0.095387	0.999572		RCC1	-0.640971	0.063504
														ARHGAP27	-0.028472	0.999572		XPO5	-0.837443	0.063504
														ARHGAP28	0.0512136	0.999572		CTNNA1	0.603398	0.0649093
														ARHGAP29	-0.260984	0.999572		DDX46	-0.560256	0.0653287
														ARHGAP31	-0.0476257	0.999572		YTHDF1	-0.50439	0.0653287
														ARHGAP32	0.000945262	0.999572		RHNO1	-0.835483	0.0657314
														ARHGAP33	-0.0312975	0.999572		COPS9	-0.849375	0.0657612
														ARHGAP35	-0.194102	0.999572		DYNLL2	-0.458795	0.0657612
														ARHGAP39	0.0371966	0.999572		FADD	-0.652906	0.0657612
														ARHGAP40	-0.0347262	0.999572		KLHDC3	-0.995617	0.0657612
														ARHGAP42	-0.00211047	0.999572		KPNA6	-0.500014	0.0657612
														ARHGAP44	0.107816	0.999572		SDF2L1	-0.854545	0.0657612
														ARHGAP45	-0.0853194	0.999572		IREB2	-0.457707	0.065858
														ARHGAP5	-0.0124517	0.999572		COX14	-1.06425	0.0658904
														ARHGAP8	-0.155952	0.999572		CD44	-0.649601	0.0659163
														ARHGAP8,PRR5-ARHGAP8	-0.493722	0.999572		ELAVL1	-0.655883	0.0659163
														ARHGDIA	0.079202	0.999572		LSM2	-1.00647	0.0663609
														ARHGDIB	0.00294955	0.999572		LAMP1	-0.686118	0.0665188
														ARHGDIG	0.0714436	0.999572		LRP8	-0.647416	0.0665797
														ARHGEF1	-0.0334667	0.999572		CYB561D1	-1.00612	0.0668774
														ARHGEF10L	-0.0506141	0.999572		TOX4	-0.798447	0.0668782
														ARHGEF11	-0.237121	0.999572		WDR20	-0.815642	0.0669666
														ARHGEF12	0.17497	0.999572		MIDN	-0.314613	0.0670796
														ARHGEF16	-0.0346708	0.999572		ZNF451	-0.446544	0.0673571
														ARHGEF17	-0.123508	0.999572		GTF3A	-0.823776	0.0674281
														ARHGEF19	0.19222	0.999572		2020-03-01	-0.997716	0.0676159
														ARHGEF2	0.150814	0.999572		SETD6	-0.769796	0.0676159
														ARHGEF26	-0.165641	0.999572		B3GALNT2	-0.900699	0.0680662
														ARHGEF28	-0.24961	0.999572		HNRNPH2	-0.657157	0.0680662
														ARHGEF3	-0.306713	0.999572		PTGS2	0.97059	0.0680662
														ARHGEF35	-0.14823	0.999572		FEM1B	-0.658504	0.0681369
														ARHGEF37	-0.0312975	0.999572		PRDM2	-0.604216	0.0681369
														ARHGEF39	0.139497	0.999572		UBE2G1	-0.73294	0.0681369
														ARHGEF4	-0.135349	0.999572		CENPA	-0.945078	0.0684747
														ARHGEF40	0.0324091	0.999572		CHD2	0.336072	0.0685485
														ARHGEF5	0.687075	0.999572		STK25	-1.0281	0.0691777
														ARHGEF7	-0.108106	0.999572		ITGA2	-0.717725	0.0692566
														ARHGEF9	-0.0655445	0.999572		RBM3	-0.378982	0.0692566
														ARID1A	0.0306642	0.999572		TRMT12	-0.946124	0.0692566
														ARID1B	0.329956	0.999572		EGR3	0.983806	0.0693972
														ARID2	-0.0955247	0.999572		GJB2	-0.59956	0.0694572
														ARID3A	-0.598978	0.999572		ARHGAP21	-0.646591	0.0698191
														ARID3B	-0.0312975	0.999572		KDF1	-0.782077	0.0699699
														ARID4A	-0.0329003	0.999572		PTPMT1	-0.879383	0.0699699
														ARID4B	-0.186707	0.999572		PYCR2	-0.922366	0.0699699
														ARID4B,RBM34	-0.39142	0.999572		TTF2	-0.807143	0.0699699
														ARID5B	-0.179352	0.999572		MBNL1	-0.382824	0.070012
														ARIH1	0.133503	0.999572		LIMK2	-1.04097	0.0701766
														ARIH2	-0.15099	0.999572		RPL6	-0.413139	0.0701766
														ARL1	-0.124079	0.999572		BOLA2,BOLA2-SMG1P6	-0.991716	0.0704851
														ARL11	-0.0312975	0.999572		CDK5R1	-0.678471	0.0709577
														ARL13B	0.496192	0.999572		GEMIN5	-0.808673	0.0712796
														ARL14	-0.0312975	0.999572		PRRG4	-0.786247	0.0712796
														ARL14EP	-0.112093	0.999572		DGCR2	-0.997149	0.0717265
														ARL15	-0.0655445	0.999572		PSMB5	-0.534125	0.072381
														ARL16	0.0460844	0.999572		NUP85	-0.651374	0.0725923
														ARL17A	0.344315	0.999572		MSH2	-0.747478	0.0725953
														ARL17B	0.0714436	0.999572		C6orf48	-0.408194	0.0727029
														ARL2	0.124749	0.999572		CFAP97	-0.825498	0.0730153
														ARL2-SNX15,SNX15	0.252722	0.999572		UBB	-0.427882	0.0734711
														ARL2BP	0.0288022	0.999572		ANKRD49	-0.77095	0.073583
														ARL3	0.357169	0.999572		AC008764.1,SLC35E1	-0.712639	0.0735861
														ARL4A	-0.133742	0.999572		POLR3E	-0.730273	0.0735861
														ARL4D	-0.0312975	0.999572		TMEM201	-0.860492	0.0737117
														ARL5B	-0.258941	0.999572		RPS12	-0.35503	0.0743407
														ARL6	-0.0655445	0.999572		CTBP1	-0.563461	0.0743905
														ARL6IP1	0.381506	0.999572		MPP3	-0.990395	0.0747715
														ARL6IP4	-0.218276	0.999572		ZNF766	-0.741604	0.074865
														ARL6IP5	-0.0323287	0.999572		BCL9L	-0.728928	0.0748663
														ARL6IP6	-0.277666	0.999572		COX20	-0.629437	0.0748663
														ARL8A	0.263093	0.999572		FBXO33	-0.767274	0.0748663
														ARL8B	-0.134588	0.999572		MFSD8	-0.982787	0.0748663
														ARMC1	-0.394042	0.999572		SNRNP27	-0.770592	0.0748663
														ARMC10	-0.288605	0.999572		C8orf33	-0.736942	0.0750016
														ARMC5	-0.0961793	0.999572		MAFK	-0.535278	0.0750016
														ARMC6	0.190762	0.999572		TMEM250	-0.977023	0.0750016
														ARMC7	-0.236335	0.999572		MARS2	-0.888453	0.0751138
														ARMC8	0.356883	0.999572		AGGF1	-0.763087	0.075268
														ARMC9	-0.159194	0.999572		PARP12	-0.976417	0.075268
														ARMCX3	0.0222326	0.999572		MSI2	-0.379944	0.075407
														ARMCX5	0.00999351	0.999572		ATR	-1.00735	0.0754493
														ARMT1	0.00518857	0.999572		GGNBP2	-0.489297	0.0755843
														ARNT	0.11353	0.999572		KDM6B	-0.857708	0.0755843
														ARNT2	0.251849	0.999572		PDP1	0.360775	0.0755843
														ARNTL	0.00294955	0.999572		PSME4	-0.514308	0.0755843
														ARNTL2	0.0371966	0.999572		KLF7	-0.881455	0.0759382
														ARPC1A	0.224662	0.999572		ZNF33A	-0.782664	0.0764396
														ARPC2	-0.0547215	0.999572		CAMSAP1	-0.68706	0.0765064
														ARPC3	0.0634023	0.999572		FSBP,RAD54B	-1.03279	0.0765097
														ARPC4	-0.200931	0.999572		KLF10	0.495503	0.0765097
														ARPC4-TTLL3,TTLL3	0.066666	0.999572		RBBP4	-0.625333	0.0766991
														ARPC5	-0.586713	0.999572		FAM129B	-0.450527	0.0767192
														ARPC5L	-0.0492146	0.999572		ANAPC5	-0.810365	0.0771013
														ARPIN	0.276162	0.999572		HEXIM1	-0.504685	0.0771013
														ARPP19	-0.25699	0.999572		CCT6A	-0.395566	0.0772204
														ARRB1	0.101258	0.999572		CHD7	-0.587747	0.0774031
														ARRB2	0.0160566	0.999572		DCUN1D1	-0.775347	0.0774031
														ARRDC1	-0.317415	0.999572		TMEM223	-0.754603	0.0774959
														ARRDC2	0.0852195	0.999572		AFTPH	-0.478518	0.0775213
														ARRDC3	0.238519	0.999572		CDIPT	-0.996639	0.0775794
														ARRDC4	0.128955	0.999572		ENDOD1	-0.937362	0.0777273
														ARSA	-0.0312975	0.999572		RAP1GDS1	-0.894446	0.0778101
														ARSB	-0.208686	0.999572		ERI1	-0.805233	0.0784527
														ARSD	0.210259	0.999572		SLC29A2	-1.03525	0.0784527
														ARSJ	-0.404706	0.999572		TIGD1	-0.823324	0.0784527
														ARSK	-0.134392	0.999572		HNRNPA0	-0.377547	0.078648
														ART5	-0.0312975	0.999572		RPL23A	-0.522676	0.078648
														ARV1	-0.0796591	0.999572		TICAM1	-0.868649	0.0790201
														ARVCF	0.0371966	0.999572		NUDT15	-0.609566	0.0792522
														ARX	0.00294955	0.999572		SLBP	-0.555413	0.0793529
														ASAH1	-0.31251	0.999572		MYOF	0.466953	0.0794269
														ASAH2B	-0.09477	0.999572		ARL17A	-0.702962	0.0797559
														ASAP1	0.127136	0.999572		YWHAG	-0.517964	0.0798753
														ASAP2	0.208212	0.999572		MRPL57	-0.581661	0.0800434
														ASAP3	-0.0312975	0.999572		CYP51A1	-0.605799	0.0801416
														ASB1	0.220439	0.999572		MKNK2	-0.706687	0.0801416
														ASB11	0.0371966	0.999572		PTPRJ	0.952305	0.0801416
														ASB12	0.0714436	0.999572		DEXI	-0.966906	0.0805197
														ASB13	0.0852195	0.999572		NECTIN2	0.824015	0.0806284
														ASB3,GPR75-ASB3	0.181093	0.999572		SAFB2	-0.624779	0.0811454
														ASB6	-0.153094	0.999572		FLVCR1	-0.845815	0.0813803
														ASB7	-0.235302	0.999572		UHMK1	-0.722165	0.0813803
														ASB8	0.600702	0.999572		PDE4D	-0.390807	0.0818109
														ASB9	0.12692	0.999572		GRPEL1	-0.460148	0.0819472
														ASCC1	-0.042648	0.999572		FBXO16,ZNF395	-0.647582	0.0822639
														ASCC2	0.199478	0.999572		MEX3D	-0.899876	0.0822639
														ASCC3	-0.0844936	0.999572		UCK2	-0.69804	0.0822639
														ASCL2	0.0223889	0.999572		HNRNPA2B1	-0.263059	0.082285
														ASCL5	0.0371966	0.999572		ZNF276	-1.0126	0.082285
														ASF1A	-0.0053871	0.999572		MAD2L1BP	-0.56793	0.0823523
														ASF1B	-0.0974546	0.999572		PHC3	-0.637002	0.0825235
														ASH1L	-0.228018	0.999572		AHNAK	-0.463504	0.0827485
														ASH2L	-0.139364	0.999572		HOXA11	-0.507533	0.0829281
														ASIC1	0.00294955	0.999572		HIGD2A	-0.69732	0.0833606
														ASIC3	-0.0655445	0.999572		GSPT1	-0.459381	0.083596
														ASL	-0.0312975	0.999572		C2orf54	-0.978372	0.0838261
														ASMTL	-0.0312975	0.999572		RPF1	-0.715372	0.083842
														ASNA1	0.392167	0.999572		KAT6B	-0.865632	0.0845681
														ASNS	-0.0993846	0.999572		RNF40	-0.946675	0.0845681
														ASNSD1	-0.134703	0.999572		ATP8A1	-0.96007	0.0849634
														ASPG	-0.0312975	0.999572		UBE2Z	-0.645458	0.0849634
														ASPH	-0.0862869	0.999572		YDJC	-0.858936	0.0849634
														ASPHD1	-0.0369696	0.999572		TGFBR1	-1.00597	0.0851243
														ASPHD2	0.0506742	0.999572		FAR1	-0.55488	0.085583
														ASPM	0.0342702	0.999572		HMGN2	-0.350339	0.0863019
														ASPSCR1	0.0365628	0.999572		GPATCH4	-0.500473	0.086649
														ASRGL1	0.0225101	0.999572		TRIM32	-1.01319	0.0866616
														ASS1	-0.307846	0.999572		TAGLN2	-0.705926	0.0868227
														ASTN2	0.0342552	0.999572		C3orf58	-0.780677	0.0873468
														ASXL1	-0.187592	0.999572		NRIP1	-0.734329	0.0873468
														ASXL2	0.0970143	0.999572		RING1	-0.872584	0.0873468
														ATAD1	0.592639	0.999572		TOMM34	-0.56747	0.0873468
														ATAD2	0.0201748	0.999572		UQCRFS1	-0.577686	0.0873468
														ATAD2B	-0.0655445	0.999572		ATXN3	-0.621409	0.0875248
														ATAD3A	-0.217878	0.999572		CUTA	-0.946354	0.0875248
														ATAD3C	0.0714436	0.999572		LRRC58	-0.443388	0.0875248
														ATAD5	-0.0312975	0.999572		RANBP1	-0.487597	0.0875248
														ATAT1	-0.122679	0.999572		RBM25	-0.232218	0.0875248
														ATE1	0.0475661	0.999572		MAML1	-0.697426	0.0875667
														ATF1	-0.327886	0.999572		CCT7	-0.520764	0.0881145
														ATF2	-0.00341694	0.999572		KRT80	-0.643647	0.0887409
														ATF4	0.142734	0.999572		ZNF48	-0.885054	0.0887796
														ATF5	0.184729	0.999572		CCNE1	-0.64297	0.0889153
														ATF6	-0.037028	0.999572		UBE2G2	-0.7153	0.0891202
														ATF6B	-0.0655445	0.999572		ANAPC7	-0.660127	0.0901793
														ATF7	-0.0655445	0.999572		KMT2C	-0.431404	0.0901842
														ATF7IP	0.650648	0.999572		PLS3	-0.901075	0.0904589
														ATF7IP2	0.0371966	0.999572		LAMB1	-0.982522	0.0907848
														ATG10	-0.122679	0.999572		RSBN1L	-0.809939	0.0907848
														ATG101	0.0791966	0.999572		KBTBD6	-0.893218	0.0910597
														ATG12	-0.496621	0.999572		NCOA2	-0.980409	0.0910597
														ATG13	-0.533371	0.999572		AC093525.2,ATP6V0C	-0.42953	0.0911844
														ATG14	0.0741518	0.999572		RPP25L	-0.888748	0.0911844
														ATG16L1	0.231399	0.999572		AL512428.1,RIPOR2	-0.951031	0.091222
														ATG16L2	-0.0645298	0.999572		EXOG	-0.734465	0.091222
														ATG2A	0.20115	0.999572		MRFAP1	-0.388151	0.091222
														ATG2B	-0.237506	0.999572		ZNF468	-0.888512	0.0913527
														ATG3	0.023976	0.999572		TUFM	-0.769636	0.091437
														ATG4A	-0.0655445	0.999572		GTF2F2	-0.692386	0.0915419
														ATG4B	-0.161902	0.999572		SNRPD1	-0.368971	0.0917088
														ATG4C	-0.0399748	0.999572		CNIH1	-0.690603	0.0917484
														ATG4D	0.00294955	0.999572		AKAP1	-0.61696	0.0919389
														ATG5	-0.838741	0.999572		GDPD3	-0.8448	0.0919389
														ATG7	-0.00755145	0.999572		INF2	-0.828537	0.0919389
														ATG9A	0.357019	0.999572		TP53BP2	-0.866782	0.0919389
														ATIC	-0.150026	0.999572		OAT	-0.381653	0.0920768
														ATL1	-0.539879	0.999572		CSE1L	-0.623771	0.0921561
														ATL2	0.072939	0.999572		ATP9A	-0.965065	0.0924737
														ATL3	0.109384	0.999572		FAM57A	-0.78897	0.0924737
														ATM	0.015904	0.999572		PNPLA8	-0.820679	0.0924737
														ATMIN	0.299731	0.999572		POLR2D	-0.668073	0.0924737
														ATN1	-0.0806855	0.999572		SMIM10L1	-0.750469	0.0924737
														ATOX1	-0.00650694	0.999572		SMIM4	-0.9375	0.0924737
														ATP11A	-0.0825347	0.999572		FAM58A	-0.915213	0.0926468
														ATP11B	-0.166819	0.999572		MYB	-0.95039	0.0926468
														ATP11C	-0.116	0.999572		ANXA1	-0.592601	0.0926509
														ATP13A1	-0.0496407	0.999572		TRMO	-0.888608	0.0926509
														ATP13A2	-0.00543869	0.999572		BET1L	-0.750505	0.0928603
														ATP13A3	0.199245	0.999572		C12orf45	-0.640502	0.0928603
														ATP1A1	0.272493	0.999572		KIF1C	-0.622957	0.0928603
														ATP1B1	-0.0022697	0.999572		LAMTOR5	-0.621346	0.0928603
														ATP1B3	0.119611	0.999572		PIK3C2B	-0.829323	0.0928603
														ATP23	0.0660972	0.999572		SNRNP35	-0.811251	0.0928603
														ATP2A1	0.00294955	0.999572		EGLN2,RAB4B-EGLN2	-0.960456	0.0930638
														ATP2A2	0.271454	0.999572		STAMBPL1	0.712631	0.0930638
														ATP2B1	0.0850353	0.999572		DYNC1LI2	-0.430976	0.0934855
														ATP2B4	0.0518787	0.999572		BCCIP	-0.755047	0.0936726
														ATP2C1	-0.0124181	0.999572		CHCHD2	-0.284151	0.0937172
														ATP2C2	-0.158111	0.999572		UBE2O	-0.688768	0.094715
														ATP5A1	0.0813697	0.999572		G3BP1	-0.393177	0.0948106
														ATP5B	0.415836	0.999572		AL031708.1,CRAMP1	-0.842332	0.0949138
														ATP5C1	0.139591	0.999572		DYNLT1	-0.614887	0.0949138
														ATP5D	0.273464	0.999572		GEMIN4	-0.617915	0.0949138
														ATP5E	0.49374	0.999572		SLC7A8	-0.753912	0.0949138
														ATP5EP2	0.0747967	0.999572		MPLKIP	-0.762965	0.0950363
														ATP5F1	0.185442	0.999572		OGDH	0.844549	0.0950363
														ATP5G1	0.0196402	0.999572		TEAD3	-0.764354	0.095298
														ATP5G2	0.0535495	0.999572		ARHGAP5	-0.574676	0.0953156
														ATP5G3	0.020319	0.999572		MITF	-0.682036	0.0953555
														ATP5H	-0.440846	0.999572		CEBPA	-0.843309	0.0954889
														ATP5I	0.043449	0.999572		CHCHD4	-0.756515	0.0954889
														ATP5J	-0.119082	0.999572		RAB11FIP1	-0.645559	0.0954889
														ATP5J2	-0.144182	0.999572		RPL39	-0.411132	0.0954889
														ATP5J2-PTCD1,PTCD1	-0.0527482	0.999572		YBX1	-0.374187	0.0958891
														ATP5L	-0.0775532	0.999572		RDH13	-0.674584	0.0959565
														ATP5L2	-0.541585	0.999572		GTF2E2	-0.842792	0.0961738
														ATP5O	-0.233453	0.999572		SHPRH	-0.620696	0.0962235
														ATP5S	0.273851	0.999572		SIPA1L2	0.639403	0.0962235
														ATP6AP1	-0.339912	0.999572		SMPDL3B	-0.878803	0.0962235
														ATP6AP1L	-0.0312975	0.999572		SSR2	-0.829782	0.0962235
														ATP6AP2	-0.319417	0.999572		TRAF4	-0.622024	0.0962235
														ATP6V0A1	0.0688045	0.999572		LSM12	-0.487389	0.096649
														ATP6V0A2	0.249465	0.999572		ORC5	-0.912228	0.0970003
														ATP6V0B	0.527869	0.999572		TMEM258	-0.832048	0.097102
														ATP6V0D1	-0.296539	0.999572		TMEM126B	-0.870951	0.0975514
														ATP6V0E1	0.191739	0.999572		NOL11	-0.445141	0.0980829
														ATP6V0E2	0.073954	0.999572		NTPCR	-0.968741	0.0983937
														ATP6V1A	0.462947	0.999572		ZBTB34	-0.897157	0.0983937
														ATP6V1B2	-0.156542	0.999572		REXO2	-0.566682	0.0987441
														ATP6V1C1	-0.327591	0.999572		ASF1B	-0.49237	0.0988482
														ATP6V1C2	0.0547778	0.999572		FAHD1	-0.80549	0.0988482
														ATP6V1D	0.146547	0.999572		ATG12	-0.617136	0.0988501
														ATP6V1E1	0.801517	0.999572		RPS26	-0.316398	0.0988501
														ATP6V1E2	-0.207874	0.999572		COIL	-0.67951	0.0989387
														ATP6V1F	0.0336464	0.999572		HSPA5	0.263903	0.0989387
														ATP6V1G1	-0.263406	0.999572		ATXN7	-0.505685	0.0990069
														ATP6V1G2-DDX39B	-0.0312975	0.999572		CPT1A	-0.791705	0.0992312
														ATP6V1G2-DDX39B,DDX39B	-0.267289	0.999572		RAD54L2	-0.670469	0.0992312
														ATP6V1H	-0.11398	0.999572		SSB	-0.57323	0.0993522
														ATP7A	-0.132393	0.999572		CAMKK2	-0.712435	0.0994253
														ATP7B	0.0371966	0.999572		SUMO3	-0.302564	0.0994253
														ATP8A1	-0.0630772	0.999572		DSN1	-0.838563	0.099457
														ATP8B1	-0.112142	0.999572		SLC30A1	-0.338964	0.0997546
														ATP8B2	-0.0655445	0.999572		SERP1	-0.517156	0.100364
														ATP8B4	0.0371966	0.999572		SMG7	-0.664923	0.100364
														ATP9A	0.151714	0.999572		SEC61B	-0.631086	0.100514
														ATP9B	-0.0609659	0.999572		SLC38A1	-0.388216	0.100514
														ATPAF1	-0.474197	0.999572		RRP8	-0.757308	0.100974
														ATPAF2	0.247519	0.999572		ZNF398	-0.734606	0.100974
														ATPIF1	-0.129973	0.999572		PLAGL1	-0.960798	0.101249
														ATR	0.115868	0.999572		SENP6	-0.581015	0.101249
														ATRAID	-0.358249	0.999572		MLLT6	-0.713472	0.102624
														ATRN	0.222773	0.999572		PPTC7	-0.529491	0.1029
														ATRX	0.363959	0.999572		FBXO4	-0.927018	0.103089
														ATXN1	-0.32795	0.999572		LDLRAP1	-0.91313	0.103089
														ATXN10	-0.297146	0.999572		WIPI2	-0.774469	0.103089
														ATXN1L	-0.287475	0.999572		TBC1D14	-0.847476	0.103288
														ATXN2	0.329915	0.999572		EPOP	-0.937558	0.104234
														ATXN2L	-0.0770719	0.999572		KBTBD4	-0.878514	0.105935
														ATXN3	-0.304942	0.999572		SNRPA	-0.606981	0.105935
														ATXN7	-0.355805	0.999572		IARS2	-0.933693	0.105948
														ATXN7L1	-0.0655445	0.999572		PEF1	-0.791276	0.105948
														ATXN7L2	0.127959	0.999572		RAP2B	-0.611449	0.105948
														ATXN7L3	0.439601	0.999572		TMSB4X	-0.496617	0.105948
														ATXN7L3B	-0.703273	0.999572		UCHL5	-0.895844	0.105948
														AUH	0.0371966	0.999572		PPP3CA	-0.447933	0.106546
														AUNIP	-0.0648549	0.999572		POLR2L	-0.559035	0.106757
														AUP1	0.0597076	0.999572		NACA	-0.272965	0.106879
														AURKA	-0.117541	0.999572		SFI1	-0.9268	0.107392
														AURKAIP1	-0.472857	0.999572		TXNL4A	-0.463024	0.107392
														AURKB	0.13719	0.999572		DENND6A	-0.832837	0.10749
														AUTS2	-0.0312975	0.999572		LSM10	-0.795197	0.10749
														AVEN	-0.0371001	0.999572		RPS20	-0.231199	0.10749
														AVL9	0.078495	0.999572		NCOA7	0.869347	0.107699
														AVPI1	-0.0199432	0.999572		NME1	-0.547727	0.107699
														AXDND1	-0.0312975	0.999572		SETD4	-0.944323	0.107699
														AXIN1	0.150199	0.999572		WDR26	-0.559938	0.107797
														AXIN2	-0.000985876	0.999572		BRD8	-0.571049	0.107858
														AZI2	-0.1629	0.999572		GAPDH	-0.268922	0.107858
														AZIN1	-0.0911766	0.999572		MAT2A	-0.598235	0.107936
														B2M	0.0366681	0.999572		MBNL2	-0.947848	0.108335
														B3GALNT1	-0.110496	0.999572		RFC5	-0.78658	0.108497
														B3GALNT2	-0.301968	0.999572		ARHGAP32	-0.226779	0.108521
														B3GALT5	0.00294955	0.999572		ARHGEF26	-0.812057	0.108521
														B3GALT6	-0.300571	0.999572		CREG1	-0.910995	0.108521
														B3GAT3	-0.110496	0.999572		MGAT5	-0.697966	0.108521
														B3GLCT	0.205682	0.999572		PGAM1	-0.439377	0.108521
														B3GNT2	0.500802	0.999572		PIGY,PYURF	-0.783572	0.108521
														B3GNT3	0.49102	0.999572		SH3BGRL2	-0.45999	0.108521
														B3GNT4	0.0714436	0.999572		TRIM11	-0.361696	0.108521
														B3GNT5	-0.114281	0.999572		UPF1	-0.483234	0.108521
														B3GNTL1	0.267914	0.999572		TYMS	-0.550558	0.108814
														B4GALT1	0.0212981	0.999572		AGTPBP1	0.869048	0.109008
														B4GALT2	-0.0700128	0.999572		BZW2	-0.395233	0.109008
														B4GALT3	0.211827	0.999572		SERTAD2	-0.429276	0.109008
														B4GALT4	-0.45193	0.999572		TMED4	-0.705251	0.109008
														B4GALT5	0.221455	0.999572		USP6NL	-0.471108	0.109008
														B4GALT7	1.02817	0.999572		ZNF627	-0.898848	0.109175
														B4GAT1	0.0543669	0.999572		MTURN	-0.957976	0.109243
														B9D1	0.0772798	0.999572		KLHL2	-0.912665	0.109454
														B9D2	-0.167428	0.999572		ABHD10	-0.706158	0.109657
														BAAT	0.0371966	0.999572		PUM3	-0.714866	0.110348
														BABAM1	-0.241532	0.999572		VDAC1	-0.374115	0.110519
														BABAM2	0.0349712	0.999572		EXOSC2	-0.781409	0.110524
														BACE1	0.0721137	0.999572		TIGD5	-0.846346	0.110524
														BACE2	-0.200989	0.999572		RAB5B	-0.794263	0.111032
														BACH1	-0.500572	0.999572		COG8,PDF	-0.651806	0.111124
														BACH2	-0.293273	0.999572		KIAA0141	-0.617044	0.111124
														BAD	0.0371966	0.999572		MLLT3	-0.668637	0.111124
														BAG1	0.455365	0.999572		MYO5C	-0.627472	0.111124
														BAG2	0.221455	0.999572		CDR2	-0.653721	0.111244
														BAG3	-0.0865205	0.999572		RANBP2	-0.546044	0.111244
														BAG4	0.0138311	0.999572		AP001931.1,SELENOH	-0.570893	0.111265
														BAG5	-0.198263	0.999572		BAIAP2	-0.617208	0.111265
														BAG6	-0.107294	0.999572		MAP4	-0.737723	0.111274
														BAHCC1	0.116708	0.999572		SEC61A1	-0.623943	0.111484
														BAHD1	0.0769257	0.999572		RALGPS2	-0.812699	0.111673
														BAIAP2	0.27467	0.999572		AIG1	-0.894131	0.112479
														BAIAP2L1	0.0252067	0.999572		CEBPD	-0.468008	0.114126
														BAK1	0.00294955	0.999572		ZFP62	-0.942578	0.114126
														BAMBI	0.0538901	0.999572		CCP110	-0.888723	0.114155
														BANF1	-0.561063	0.999572		ACIN1	-0.422483	0.114638
														BANK1	-0.0312975	0.999572		EPN2	-0.5976	0.114966
														BANP	0.00251185	0.999572		CDK2AP1	-0.604305	0.115274
														BAP1	0.122944	0.999572		DHCR24	-0.508925	0.115274
														BARD1	-0.549004	0.999572		GALNT3	-0.917429	0.115274
														BARX2	0.0357196	0.999572		NAT10	-0.639464	0.115274
														BATF	0.00294955	0.999572		SLC33A1	-0.886299	0.115274
														BAX	-0.0312975	0.999572		TMUB2	-0.942121	0.115274
														BAZ1A	-0.0478518	0.999572		ERVMER34-1	-0.876606	0.116057
														BAZ1B	0.182847	0.999572		FBXO46	-0.744595	0.116163
														BAZ2A	0.0483005	0.999572		2020-09-11	-0.691301	0.116163
														BAZ2B	0.409331	0.999572		ZCCHC2	-0.562283	0.116163
														BBC3	-0.421772	0.999572		KANSL1	-0.415623	0.117044
														BBIP1	0.327194	0.999572		NARS	-0.431729	0.117329
														BBS10	0.0371966	0.999572		MRPL14	-0.879845	0.117387
														BBS12	-0.0312975	0.999572		NEDD4L	0.457653	0.117387
														BBS2	-0.0735205	0.999572		NTMT1	-0.859984	0.117387
														BBS4	0.00294955	0.999572		ZBTB39	-0.743652	0.117387
														BBS5	-0.0678051	0.999572		EPB41	-0.779125	0.117493
														BBS7	0.326845	0.999572		ITPKC	-0.796266	0.117493
														BBS9	0.133463	0.999572		TMEM69	-0.815891	0.117726
														BBX	-0.352241	0.999572		TRAF7	-0.791341	0.117726
														BCAP29	0.627296	0.999572		THEM6	-0.917653	0.117739
														BCAP31	-0.0651195	0.999572		CDC23	-0.680766	0.118049
														BCAR1	-0.179771	0.999572		SH3BP5L	-0.845178	0.118049
														BCAR3	-0.208686	0.999572		STMN1	-0.63665	0.118049
														BCAS1	-0.857995	0.999572		FNBP4	-0.541708	0.118188
														BCAS2	-0.271234	0.999572		CUL4A	-0.633659	0.118273
														BCAS3	0.1307	0.999572		ZNF263	-0.660065	0.118273
														BCAS4	-0.0373569	0.999572		FANCL	-0.634405	0.118875
														BCAT2	-0.224635	0.999572		APRT	-0.876718	0.120399
														BCCIP	-0.206165	0.999572		AP3M2	-0.560561	0.120887
														BCDIN3D	0.0782674	0.999572		E2F1	-0.745205	0.120887
														BCKDHB	0.229935	0.999572		LHFPL2	-0.795558	0.120887
														BCKDK	-0.0657929	0.999572		SCP2	0.840728	0.120887
														BCL10	0.420569	0.999572		TRAK1	-0.731621	0.120887
														BCL11A	-0.0767881	0.999572		FOXO3	-0.528088	0.121234
														BCL2	-0.0312975	0.999572		RBM12	-0.598255	0.121364
														BCL2L1	-0.249022	0.999572		MLX	-0.642432	0.121491
														BCL2L11	-0.080529	0.999572		OXLD1	-0.691369	0.121491
														BCL2L12	-0.187405	0.999572		ZBTB7A	-0.212651	0.121491
														BCL2L13	0.1339	0.999572		C11orf95	-0.838608	0.121512
														BCL2L15	0.113546	0.999572		GSR	-0.656954	0.121512
														BCL2L2	-0.0508253	0.999572		MISP	-0.648432	0.121512
														BCL2L2-PABPN1,PABPN1	-0.0740618	0.999572		ARL6IP1	-0.384713	0.121876
														BCL3	0.0582101	0.999572		GLTP	-0.722455	0.121936
														BCL6	0.389821	0.999572		MACF1	-0.624981	0.121936
														BCL7A	0.168098	0.999572		MAP4K4	-0.634711	0.121936
														BCL7B	0.460017	0.999572		FARP2	-0.74169	0.122173
														BCL7C	-0.164789	0.999572		FAM122B	-0.758024	0.122422
														BCL9	0.155347	0.999572		ATG13	-0.754189	0.122461
														BCL9L	0.0396006	0.999572		CCSAP	-0.703383	0.122461
														BCLAF1	0.164791	0.999572		MT1F	-0.562367	0.122461
														BCLAF3	0.00114942	0.999572		PSMC3IP	-0.706786	0.122589
														BCO2	-0.0312975	0.999572		RNPC3	-0.858136	0.12391
														BCOR	-0.198918	0.999572		FAM122A	-0.749354	0.124247
														BCORL1	0.200686	0.999572		FAM222B	-0.64861	0.124382
														BCR	0.0151779	0.999572		CCDC117	-0.719045	0.12443
														BCS1L	0.094875	0.999572		TM2D3	-0.551032	0.12443
														BDH1	-0.193518	0.999572		POLR1B	-0.607347	0.124804
														BDH2	0.00294955	0.999572		DNM2	-0.606265	0.124814
														BDP1	0.218027	0.999572		MAVS	-0.723615	0.124814
														BECN1	-0.203236	0.999572		NCDN	-0.680435	0.124814
														BEGAIN	-0.0312975	0.999572		RAB25	-0.666596	0.124814
														BEND3	0.116539	0.999572		SEC11A	-0.541177	0.124814
														BEND6	-0.0312975	0.999572		ZNF783	-0.873697	0.124814
														BEND7	-0.0337656	0.999572		RNF220	-0.487241	0.125267
														BET1	0.00518482	0.999572		PRKCZ	0.820109	0.125458
														BET1L	-0.156027	0.999572		CLUAP1	-0.833783	0.125543
														BEX3	-0.0952209	0.999572		BEND3	-0.926411	0.126017
														BFAR	-0.373966	0.999572		TAF8	-0.770978	0.126201
														BFSP1	0.046639	0.999572		TLE3	-0.510999	0.126201
														BHLHB9	0.126862	0.999572		ZBTB33	-0.640674	0.126371
														BHLHE40	0.158875	0.999572		FBXO34	-0.891294	0.126602
														BHLHE41	-0.0655445	0.999572		ABHD11	-0.722411	0.12709
														BICD1	-0.439905	0.999572		APOBEC3C	-0.607722	0.12709
														BICD2	0.267497	0.999572		ATP5G3	-0.334461	0.12709
														BICDL1	0.0371966	0.999572		KLF11	-0.699665	0.12709
														BICDL2	0.370018	0.999572		LITAF	-0.633293	0.12709
														BICRA	0.0420076	0.999572		MRPL43	-0.713905	0.12709
														BICRAL	-0.158111	0.999572		PRNP	-0.720178	0.12709
														BID	-0.11924	0.999572		PDIA6	-0.42809	0.127557
														BIK	-0.0399748	0.999572		HUS1	-0.790972	0.127582
														BIN1	0.0875686	0.999572		TACC1	-0.426422	0.127836
														BIN3	0.0371966	0.999572		METAP1	-0.581846	0.127898
														BIRC2	0.303756	0.999572		SKI	-0.58413	0.128452
														BIRC5	-0.254788	0.999572		LRCH4	-0.707271	0.128784
														BIRC6	-0.0294357	0.999572		PIGC	-0.824528	0.128829
														BIVM	-0.140041	0.999572		S100A14	-0.350479	0.128829
														BIVM-ERCC5	0.00294955	0.999572		EED	-0.639901	0.129597
														BIVM-ERCC5,ERCC5	-0.0655445	0.999572		MTCL1	0.664298	0.129936
														BLCAP	-0.697266	0.999572		SCARB2	-0.516884	0.130372
														BLM	0.438773	0.999572		TOMM22	-0.493504	0.130618
														BLMH	-0.0996306	0.999572		C1orf109	-0.919864	0.130921
														BLOC1S1	0.0795489	0.999572		RTFDC1	-0.806186	0.130921
														BLOC1S2	-0.242705	0.999572		ZBED5	-0.648647	0.130921
														BLOC1S4	-0.0878962	0.999572		MID1	-0.83583	0.130975
														BLOC1S5	-0.0324229	0.999572		PRSS22	-0.34339	0.13119
														BLOC1S5,EEF1E1-BLOC1S5	-0.0847962	0.999572		RPL29	-0.524364	0.13119
														BLOC1S5-TXNDC5,TXNDC5	0.0200771	0.999572		WDR4	-0.815239	0.13119
														BLOC1S6	-0.911322	0.999572		EXOSC5	-0.757788	0.131375
														BLVRA	0.10738	0.999572		C17orf58	-0.762673	0.131586
														BLVRB	0.377516	0.999572		N4BP2	-0.744545	0.131586
														BLZF1	-0.170024	0.999572		RPIA	-0.843427	0.131586
														BMI1	0.220303	0.999572		SELENOF	-0.681989	0.131586
														BMP2	0.168807	0.999572		TMEM125	-0.770426	0.131586
														BMP2K	-0.115593	0.999572		USP16	-0.739908	0.131586
														BMP4	0.401247	0.999572		TGFB2	-0.792459	0.1316
														BMP7	-0.0312975	0.999572		FBRS	0.611888	0.131639
														BMPR1A	-0.0656246	0.999572		DUSP3	-0.589337	0.131679
														BMPR1B	0.00294955	0.999572		C2CD2L	-0.691458	0.131858
														BMPR2	0.0732182	0.999572		MRPS24,URGCP-MRPS24	-0.666529	0.131858
														BMS1	-0.194031	0.999572		IMPDH1	-0.738992	0.132231
														BMT2	0.0978925	0.999572		ZNF324	-0.785873	0.132394
														BNIP1	-0.0501318	0.999572		CREBRF	-0.733265	0.13258
														BNIP2	-0.30477	0.999572		CTNNBIP1	-0.83104	0.13258
														BNIP3L	0.45946	0.999572		DDI2	-0.535403	0.13258
														BNIPL	0.0371966	0.999572		RASSF5	-0.817401	0.13258
														BOD1	-0.320191	0.999572		TXNRD1	-0.417044	0.13258
														BOD1L1	-0.158738	0.999572		TOPORS	-0.485511	0.132663
														BOK	0.188742	0.999572		SUGP2	-0.706124	0.132906
														BOLA2,BOLA2-SMG1P6	0.00955427	0.999572		YES1	-0.653212	0.133688
														BOLA3	-0.0568517	0.999572		ZNF655	-0.761562	0.133869
														BOP1	-0.275803	0.999572		TIMP2	-0.778438	0.134212
														BORA	0.125729	0.999572		KIAA0368	-0.565533	0.134619
														BORCS5	0.136786	0.999572		HOXB9	-0.531527	0.134915
														BORCS6	0.230607	0.999572		KDM6A	-0.831522	0.134915
														BORCS7,BORCS7-ASMT	0.152902	0.999572		MRPS23	-0.682145	0.135066
														BORCS8	0.183617	0.999572		SIAH2	-0.692807	0.135121
														BORCS8-MEF2B,MEF2B	-0.0312975	0.999572		DNAJA3	-0.701549	0.135428
														BPGM	-0.0655445	0.999572		MAP3K21	-0.761218	0.135428
														BPHL	-0.018863	0.999572		ZNF419	-0.8634	0.135459
														BPNT1	-0.343783	0.999572		POLE3	-0.332416	0.136252
														BPTF	-0.111256	0.999572		PPFIBP1	-0.564598	0.13697
														BRAF	-0.0980188	0.999572		RRP1B	-0.671406	0.137323
														BRAP	-0.358865	0.999572		BDNF	-0.858639	0.137871
														BRAT1	0.0859738	0.999572		RRP7A	-0.523142	0.137871
														BRCA1	-0.0830144	0.999572		SPTSSB	-0.77316	0.137938
														BRCA2	-0.033316	0.999572		NFXL1	-0.74365	0.13848
														BRCC3	-0.0643668	0.999572		REV3L	-0.374504	0.13979
														BRD1	-0.286736	0.999572		SLC31A1	-0.88582	0.13979
														BRD2	0.299298	0.999572		WASF2	-0.4681	0.13979
														BRD3	-0.203418	0.999572		GRB10	-0.84708	0.140158
														BRD4	0.455453	0.999572		HES1	0.264361	0.140158
														BRD7	0.287733	0.999572		MCMBP	-0.602133	0.140158
														BRD8	0.231006	0.999572		TMED3	-0.656931	0.140158
														BRD9	-0.0937978	0.999572		RANGRF	-0.816856	0.140182
														BRF1	-0.0249222	0.999572		EIF4A3	0.295495	0.140222
														BRF2	0.173062	0.999572		FOXJ3	-0.587532	0.140222
														BRI3	0.236884	0.999572		SRSF2	-0.294554	0.140222
														BRI3BP	-0.435076	0.999572		TPD52L2	-0.432415	0.140222
														BRIP1	0.0573196	0.999572		CAST	-0.57485	0.140887
														BRIX1	-0.225188	0.999572		APLP2	-0.433626	0.140897
														BRK1	0.180534	0.999572		HNF4A	-0.816157	0.140963
														BRMS1	-0.0375443	0.999572		LRP5	0.788888	0.141
														BRMS1L	-0.357001	0.999572		CASP3	-0.726511	0.141095
														BROX	0.0142386	0.999572		DPH3	-0.846344	0.141095
														BRPF1	0.00429625	0.999572		VPS18	-0.640565	0.141095
														BRPF3	-0.322635	0.999572		HINT1	-0.369682	0.141159
														BRSK2	-0.210698	0.999572		RPL7	-0.467573	0.141298
														BRWD1	0.155174	0.999572		FMNL2	-0.819201	0.141413
														BRWD3	0.56606	0.999572		SCAF8	-0.596488	0.141413
														BSCL2,HNRNPUL2-BSCL2	-0.0608429	0.999572		SERINC5	-0.479599	0.141413
														BSDC1	-0.211406	0.999572		TMEM259	-0.612256	0.141413
														BSG	0.00816628	0.999572		XPO7	-0.536406	0.141413
														BSPRY	-0.411886	0.999572		MRPL35	-0.608377	0.141533
														BTAF1	-0.0987513	0.999572		ASNSD1	-0.718031	0.142063
														BTBD1	0.416479	0.999572		EIF2B5	-0.694093	0.14217
														BTBD10	0.0455286	0.999572		SRPK1	-0.574577	0.142281
														BTBD2	-0.118676	0.999572		CSRNP2	-0.870589	0.14281
														BTBD6	0.172423	0.999572		FBL	-0.443943	0.14281
														BTBD7	0.0995442	0.999572		CDK4	-0.490956	0.143132
														BTBD9	-0.200785	0.999572		EEF1A1	-0.174931	0.143132
														BTD	-0.0961793	0.999572		HIBCH	-0.64769	0.143132
														BTF3	-0.126397	0.999572		MRPL15	-0.645873	0.143248
														BTF3L4	0.038893	0.999572		ITGAV	-0.764692	0.143307
														BTG1	-0.33844	0.999572		NAA16	-0.495441	0.144283
														BTG3	-0.363455	0.999572		PSMD8	-0.549339	0.144293
														BTN2A1	0.445344	0.999572		YEATS2	-0.725711	0.144793
														BTN2A2	-0.0760362	0.999572		MTMR1	-0.776665	0.144828
														BTN3A1	0.0384346	0.999572		RANGAP1	-0.639364	0.144828
														BTN3A2	0.00294955	0.999572		ESS2	-0.843764	0.144834
														BTN3A3	0.0371966	0.999572		MRPL27	-0.638174	0.144834
														BTNL9	-0.127188	0.999572		QRICH1	-0.520678	0.145233
														BTRC	-0.0431574	0.999572		DERA	-0.873843	0.145991
														BUB1	0.307056	0.999572		SLC35A2	-0.817287	0.146017
														BUB1B	-0.415717	0.999572		CTTN	-0.535102	0.146463
														BUB1B-PAK6	0.185339	0.999572		DIEXF	-0.685491	0.146463
														BUB1B-PAK6,PAK6	0.0381855	0.999572		DUS1L	-0.753079	0.146463
														BUB3	-0.244168	0.999572		TULP4	-0.775259	0.146463
														BUD13	-0.144519	0.999572		ZSCAN9	-0.703232	0.146463
														BUD23	-0.552149	0.999572		SLC25A13	-0.612171	0.146526
														BUD31	-0.426736	0.999572		CDCA4	-0.426267	0.146687
														BVES	0.0371966	0.999572		CHCHD1	-0.656013	0.146852
														BYSL	-0.163635	0.999572		MED8	-0.644928	0.146852
														BZW1	-0.291967	0.999572		PIKFYVE	-0.840875	0.146852
														BZW2	-0.234691	0.999572		GABARAPL2	-0.732745	0.147527
														C10orf35	-0.0457845	0.999572		SLC35B4	-0.877451	0.147575
														C10orf76	0.113473	0.999572		SMAD7	0.342814	0.147575
														C11orf1	0.308728	0.999572		TOP2B	-0.574115	0.148856
														C11orf24	-0.13085	0.999572		ARMC8	-0.718915	0.149799
														C11orf45	0.0371966	0.999572		NIF3L1	-0.750073	0.149966
														C11orf49	-0.10698	0.999572		LHX4	0.665045	0.150116
														C11orf54	-0.469069	0.999572		CNN3	-0.641459	0.150202
														C11orf57	0.108454	0.999572		FARSA	-0.717775	0.150202
														C11orf58	-0.442266	0.999572		MIEN1	-0.799323	0.150202
														C11orf63	-0.15905	0.999572		NHSL1	-0.729082	0.150332
														C11orf65	-0.0312975	0.999572		RC3H1	-0.4437	0.151929
														C11orf68	-0.216311	0.999572		BCL2L2-PABPN1,PABPN1	-0.264013	0.152454
														C11orf71	0.0714436	0.999572		CKAP2	-0.680105	0.152467
														C11orf74	0.131431	0.999572		RNF8	-0.688007	0.152467
														C11orf80	0.00294955	0.999572		RIOX1	-0.559851	0.152675
														C11orf84	-0.150667	0.999572		ABLIM1	-0.578226	0.152677
														C11orf91,CD59	-0.344442	0.999572		VGLL4	-0.718526	0.152761
														C11orf95	0.2885	0.999572		CEP76	-0.468519	0.153158
														C11orf98,LBHD1	-0.253775	0.999572		C1orf43	-0.445486	0.15324
														C12orf10	0.133488	0.999572		IRGQ	-0.794065	0.153284
														C12orf29	0.0360884	0.999572		RGMB	-0.780617	0.153284
														C12orf4	-0.100442	0.999572		BRD9	-0.708423	0.153706
														C12orf43	-0.219776	0.999572		NDEL1	-0.630372	0.153706
														C12orf45	-0.18836	0.999572		NUP160	-0.659113	0.153706
														C12orf49	-0.095221	0.999572		ZBTB5	-0.734659	0.153706
														C12orf57	-0.0392602	0.999572		HSPA1B	-0.558665	0.154303
														C12orf60	-0.0312975	0.999572		KMT2E	-0.284805	0.154303
														C12orf65	-0.192921	0.999572		UBAP2	-0.638885	0.154303
														C12orf66	0.0371966	0.999572		UQCR11	-0.484826	0.154303
														C12orf73	-0.0371171	0.999572		EAPP	-0.473917	0.154409
														C12orf75	0.139866	0.999572		DCAF1	-0.535667	0.154437
														C12orf76	-0.0312975	0.999572		DCTPP1	-0.694655	0.154437
														C14orf119	-0.312857	0.999572		DHCR7	-0.69567	0.154437
														C14orf159	-0.181116	0.999572		HCFC1	-0.418106	0.154437
														C14orf166	0.330084	0.999572		PGK1	-0.576458	0.154437
														C14orf2	-0.415923	0.999572		RITA1	-0.677473	0.154437
														C14orf28	0.122114	0.999572		SUCLA2	-0.794133	0.154437
														C14orf79	-0.0655445	0.999572		ZFX	-0.536733	0.154437
														C14orf80	-0.00251692	0.999572		ZNF232	-0.860169	0.154437
														C14orf93	-0.09477	0.999572		CADPS	-0.780612	0.154496
														C15orf39	-0.115199	0.999572		IFNAR2	-0.871665	0.154496
														C15orf40	0.00294955	0.999572		MAP3K1	-0.639381	0.154544
														C15orf41	-0.16681	0.999572		OGFRL1	-0.87174	0.154544
														C15orf48	0.0371966	0.999572		RNF113A	-0.794956	0.155351
														C15orf52	-0.0655445	0.999572		AP003108.2,SDHAF2	-0.569744	0.155587
														C15orf61	0.126862	0.999572		EFHD2	-0.639296	0.155587
														C16orf52	-0.0176731	0.999572		LIF	0.363938	0.155587
														C16orf58	0.237177	0.999572		UQCRH	-0.494396	0.155587
														C16orf59	0.0371966	0.999572		DPH1,OVCA2	-0.549382	0.155601
														C16orf62	0.0536831	0.999572		NXT1	-0.457562	0.155601
														C16orf70	-0.0399748	0.999572		BPTF	-0.440694	0.155631
														C16orf71	0.186851	0.999572		KRTCAP3	-0.798159	0.155694
														C16orf72	-0.106329	0.999572		MGST1	-0.83082	0.156116
														C16orf74	0.00294955	0.999572		WDR6	-0.620286	0.156158
														C16orf87	0.0371966	0.999572		EGFL8,PPT2-EGFL8	-0.763474	0.156195
														C16orf91	-0.25467	0.999572		PPP1R3D	-0.704537	0.156456
														C17orf113	0.0371966	0.999572		TRAPPC12	0.83953	0.156456
														C17orf49	0.0357196	0.999572		ZNF597	-0.757716	0.156584
														C17orf49,RNASEK-C17orf49	0.249423	0.999572		IKZF5	-0.702208	0.156887
														C17orf53	-0.030224	0.999572		PGAP2	-0.819016	0.156887
														C17orf58	0.0833541	0.999572		SHMT1	-0.708465	0.156887
														C17orf62	0.247689	0.999572		CDK17	-0.65846	0.156902
														C17orf75	0.157108	0.999572		METTL13	-0.777734	0.156902
														C17orf80	0.244316	0.999572		MCM6	-0.522633	0.157097
														C17orf99	-0.0312975	0.999572		CSNK1A1	-0.295433	0.157282
														C18orf21	-0.018863	0.999572		STIM2	-0.592443	0.15758
														C18orf25	0.0643023	0.999572		CENPS,CENPS-CORT	-0.728107	0.157782
														C18orf32,RPL17-C18orf32	-0.495114	0.999572		SETD3	-0.745129	0.157782
														C18orf54	-0.0960721	0.999572		PPP1R15B	-0.412678	0.157936
														C18orf8	-0.0358837	0.999572		ANP32B	-0.267372	0.157947
														C19orf12	0.260841	0.999572		CCDC51	-0.770643	0.157947
														C19orf24	0.0367812	0.999572		PARN	-0.689971	0.157947
														C19orf25	0.226163	0.999572		AC026786.1,ZNF268	-0.624878	0.158032
														C19orf38	0.0371966	0.999572		CCT2	-0.378224	0.158032
														C19orf44	0.0371966	0.999572		FLAD1	-0.696085	0.158531
														C19orf47	-0.270513	0.999572		ABL1	-0.669253	0.158593
														C19orf48	0.0533532	0.999572		KPNA1	-0.56705	0.158593
														C19orf53	0.606741	0.999572		CERS6	-0.50898	0.158989
														C19orf54	-0.134703	0.999572		CSNK1G2	-0.661936	0.158989
														C19orf57	-0.0655445	0.999572		NUP93	-0.480512	0.158989
														C19orf60	-0.0495186	0.999572		PPDPF	-0.406729	0.158989
														C19orf66	0.232808	0.999572		RPS28	-0.201784	0.158989
														C19orf68	-0.0655445	0.999572		TMEM263	-0.717762	0.158989
														C19orf70	0.0714436	0.999572		GPATCH11	0.680611	0.15908
														C1D	0.00233979	0.999572		ANAPC13	-0.730522	0.159441
														C1GALT1	-0.122941	0.999572		CCDC71L	-0.765845	0.159441
														C1GALT1C1	-0.260086	0.999572		SON	-0.376415	0.159441
														C1QBP	-0.123353	0.999572		ZNRF1	-0.742481	0.159852
														C1QTNF1	-0.0655445	0.999572		RPL35	-0.396713	0.160143
														C1QTNF2	0.425674	0.999572		ZNF57	-0.706683	0.160345
														C1QTNF3-AMACR	-0.0655445	0.999572		AL512506.3,LACC1	-0.813774	0.160468
														C1QTNF6	-0.116754	0.999572		ANO8	-0.826968	0.160468
														C1RL	0.0688309	0.999572		DST	-0.784501	0.160468
														C1orf105	0.0371966	0.999572		PLEKHM1	-0.585113	0.160468
														C1orf109	0.0476094	0.999572		TSEN34	-0.607886	0.160468
														C1orf112	0.0852195	0.999572		TMEM170A	-0.603089	0.160504
														C1orf115	-0.180222	0.999572		FRMD8	0.579153	0.160761
														C1orf122	-0.0741114	0.999572		AEN	-0.337468	0.160846
														C1orf123	-0.0961117	0.999572		RPL35A	-0.233891	0.160846
														C1orf131	-0.0928847	0.999572		TST	-0.56651	0.160986
														C1orf159	0.0371966	0.999572		ACVR2A	-0.603908	0.161234
														C1orf174	-0.109643	0.999572		PRPF4B	-0.684186	0.161734
														C1orf198	0.523762	0.999572		AC005779.2,BLOC1S3	-0.868705	0.161739
														C1orf21	0.388878	0.999572		CSNK2A2	-0.393461	0.161739
														C1orf210	0.00294955	0.999572		GEMIN6	-0.807526	0.161739
														C1orf216	-0.195803	0.999572		H1F0	-0.589362	0.161989
														C1orf226	0.148302	0.999572		TMPRSS2	-0.559724	0.161989
														C1orf27	0.113088	0.999572		ARPP19	-0.475372	0.162421
														C1orf35	0.189362	0.999572		UBE2N	-0.432879	0.162949
														C1orf43	-0.148832	0.999572		CDV3	-0.35443	0.163342
														C1orf52	-0.0198506	0.999572		ZNF830	-0.701554	0.163342
														C1orf53	0.0371966	0.999572		ZMIZ1	-0.725653	0.163446
														C1orf74	-0.0928847	0.999572		CPTP	-0.801374	0.164073
														C2	0.256931	0.999572		GUCD1	-0.477831	0.164413
														C20orf196	-0.0312975	0.999572		PIH1D1	-0.637085	0.164493
														C20orf24,TGIF2-C20orf24	0.114357	0.999572		SMG9	-0.757769	0.165672
														C20orf27	0.346556	0.999572		CHTF8	-0.542067	0.165967
														C20orf96	0.0113543	0.999572		NCAPH	-0.784204	0.166009
														C21orf2	0.0675671	0.999572		HOXA5	-0.21626	0.166604
														C21orf58	-0.0655445	0.999572		PRMT5	-0.649898	0.166604
														C21orf59	0.231817	0.999572		HYPK,SERF2	-0.607194	0.166806
														C21orf91	0.619514	0.999572		EPHB4	-0.677514	0.166988
														C22orf39	0.0756662	0.999572		UBN1	-0.404025	0.16706
														C22orf46	-0.0281121	0.999572		AVPI1	-0.690428	0.167482
														C2CD2	-0.282443	0.999572		MYO19	-0.471042	0.167545
														C2CD2L	-0.00125588	0.999572		ZNF84	-0.765421	0.167783
														C2CD3	0.00531713	0.999572		ULK1	-0.802911	0.168053
														C2CD4C	0.0371966	0.999572		PPP1CB	-0.507299	0.168071
														C2CD4D	-0.0312975	0.999572		EPS8L3	-0.792976	0.168165
														C2CD5	0.202042	0.999572		SEPHS1	-0.677659	0.168524
														C2CD6	-0.0312975	0.999572		COMMD9	-0.82805	0.168647
														C2orf15	-0.0655445	0.999572		FAM120AOS	-0.656155	0.168647
														C2orf42	-0.471316	0.999572		GPR157	-0.559873	0.168647
														C2orf49	-0.0594001	0.999572		IDH3A	-0.610901	0.168647
														C2orf54	0.212967	0.999572		IRF2BPL	-0.591087	0.168647
														C2orf68	-0.0199432	0.999572		TMEM138	-0.678967	0.168647
														C2orf69	-0.179368	0.999572		UBALD1	-0.675993	0.168647
														C2orf72	0.0726964	0.999572		PGP	-0.482298	0.168745
														C2orf76	0.133488	0.999572		AGO1	-0.796309	0.169199
														C2orf81	0.0371966	0.999572		CKAP4	-0.322899	0.169199
														C2orf88	0.0188675	0.999572		GABPA	-0.758368	0.169199
														C3orf18	0.0371966	0.999572		GRHPR	-0.705749	0.169199
														C3orf33	-0.0369696	0.999572		RPSA	-0.249992	0.169199
														C3orf38	-0.424916	0.999572		RREB1	-0.632725	0.169199
														C3orf52	0.261285	0.999572		XKR8	-0.80948	0.169199
														C3orf58	-0.0176004	0.999572		RABGGTB	-0.316044	0.16939
														C3orf62	0.191399	0.999572		NFATC3	-0.354536	0.169509
														C3orf67	-0.0312975	0.999572		PDCD4	-0.655863	0.169509
														C3orf70	0.0371966	0.999572		WDR82	-0.385979	0.169509
														C4BPB	-0.240369	0.999572		HIC2	-0.434798	0.169585
														C4orf3	-0.190205	0.999572		KANSL3	-0.595366	0.169585
														C4orf32	-0.0234238	0.999572		RPS16	-0.225529	0.169585
														C4orf33	0.000444137	0.999572		ZNF526	-0.763728	0.169585
														C4orf46	0.156582	0.999572		NIT2	-0.683861	0.169627
														C5AR1	0.0247638	0.999572		FAM219B	-0.707221	0.16998
														C5orf15	-0.265938	0.999572		DCAF12	-0.575117	0.170831
														C5orf22	0.0211652	0.999572		PPP1R18	-0.704693	0.170831
														C5orf24	-0.39646	0.999572		PREPL	-0.738339	0.170831
														C5orf30	-0.142025	0.999572		SRSF5	-0.255235	0.170904
														C5orf34	-0.039608	0.999572		CHTOP	-0.306892	0.170912
														C5orf42	-0.441983	0.999572		DIMT1	-0.520153	0.170912
														C5orf51	-0.208718	0.999572		DUSP12	-0.547781	0.170912
														C5orf56	0.0714436	0.999572		EIF2S2	-0.32344	0.170912
														C5orf63	-0.0293864	0.999572		HIPK2	-0.547589	0.170912
														C6orf106	-0.386837	0.999572		OTX1	-0.597131	0.170912
														C6orf120	0.251204	0.999572		PLPP3	-0.844789	0.171093
														C6orf132	-0.362705	0.999572		PRCC	-0.494012	0.1711
														C6orf136	0.146425	0.999572		NDUFAF8	-0.640449	0.171263
														C6orf141	-0.206827	0.999572		PROSER2	0.404897	0.171263
														C6orf15	-0.336529	0.999572		RAB17	-0.666639	0.171282
														C6orf203	0.0371966	0.999572		SUMO2	-0.250052	0.171545
														C6orf222	0.0371966	0.999572		SP4	-0.774579	0.171871
														C6orf223	0.00294955	0.999572		TM4SF1	-0.312251	0.171975
														C6orf226	-0.110854	0.999572		RAB12	-0.496127	0.172005
														C6orf47	-0.152698	0.999572		BRD2	-0.197008	0.172204
														C6orf48	0.134892	0.999572		GTF2A2	0.252686	0.172498
														C6orf62	0.244639	0.999572		PLXNA1	-0.760487	0.172673
														C6orf89	-0.240621	0.999572		UBE2D1	-0.594879	0.172792
														C7orf26	-0.19793	0.999572		EID1	-0.486601	0.173251
														C7orf31	0.066666	0.999572		BANP	0.601968	0.173344
														C7orf49	-0.23247	0.999572		NPC1	-0.74384	0.173446
														C7orf50	0.215386	0.999572		RBPJ	-0.390378	0.173446
														C7orf55-LUC7L2,LUC7L2	-0.310437	0.999572		LARGE2	-0.800387	0.173532
														C7orf73	-0.595118	0.999572		RPL31	-0.27001	0.173543
														C8orf33	-0.380281	0.999572		TRIP6	-0.594043	0.173543
														C8orf37	-0.0420584	0.999572		ZC3H18	-0.459141	0.173589
														C8orf44	0.0371966	0.999572		CFAP44	-0.683437	0.173748
														C8orf44-SGK3,SGK3	0.103575	0.999572		GLE1	-0.554829	0.173748
														C8orf58	0.0598628	0.999572		ATP5S	-0.509278	0.173829
														C8orf59	-0.102082	0.999572		RAP1B	-0.519991	0.173984
														C8orf76	-0.0886466	0.999572		TRAIP	-0.812712	0.173984
														C8orf82	-0.0708964	0.999572		WDR83OS	-0.501375	0.173984
														C9orf116	-0.0312975	0.999572		GSE1	-0.402206	0.174115
														C9orf152	-0.102799	0.999572		TUBG1	-0.541058	0.174375
														C9orf16	0.00407403	0.999572		NAB2	-0.432343	0.174502
														C9orf172	-0.00283139	0.999572		ZNF518A	-0.612914	0.174932
														C9orf3	0.459782	0.999572		PAFAH1B2	-0.334816	0.174953
														C9orf40	0.24071	0.999572		EMC6	-0.376217	0.175097
														C9orf64	-0.0827747	0.999572		MFAP1	-0.62544	0.175097
														C9orf66	0.0371966	0.999572		ZBTB21	0.720516	0.175097
														C9orf72	0.0714436	0.999572		USP46	-0.653212	0.175126
														C9orf78	-0.0539007	0.999572		MIB1	-0.581833	0.175744
														C9orf85	-0.506913	0.999572		PSMD7	-0.343524	0.175748
														CA11	0.684734	0.999572		UBE3A	-0.338736	0.175748
														CA13	0.413822	0.999572		PIAS4	-0.6143	0.175774
														CA2	-0.00564734	0.999572		FXN	-0.736055	0.175813
														CA5A	0.0722551	0.999572		NFYC	-0.698636	0.176186
														CA5B	0.00294955	0.999572		FAM219A	-0.773818	0.176335
														CAAP1	0.116803	0.999572		TRIM27	-0.619282	0.176434
														CAB39	0.0798553	0.999572		CENPJ	-0.60257	0.176615
														CAB39L	-0.124191	0.999572		TSPAN5	-0.602474	0.176615
														CABIN1	-0.0293864	0.999572		KLHL42	-0.411702	0.176618
														CABLES1	0.0919659	0.999572		CLTC	-0.366929	0.176747
														CABLES2	0.0115917	0.999572		MYL12A	0.421993	0.176747
														CACFD1	0.0247638	0.999572		UBN2	-0.772768	0.177934
														CACNA1A	-0.0961793	0.999572		CENPN	-0.589869	0.178011
														CACNB1	0.12692	0.999572		GTF3C4	-0.465474	0.178011
														CACNB3	0.0429081	0.999572		RPS11	-0.266613	0.178049
														CACTIN	0.0482179	0.999572		GRWD1	-0.638621	0.178189
														CACUL1	0.428531	0.999572		CLNS1A	-0.642876	0.178252
														CACYBP	-0.42655	0.999572		PPCDC	-0.826733	0.178409
														CAD	0.0794993	0.999572		CEBPB	-0.427261	0.178451
														CADM1	-0.148354	0.999572		TMEM33	-0.510964	0.179097
														CADM4	0.00294955	0.999572		KRT19	-0.320614	0.179185
														CADPS	-0.102818	0.999572		PHIP	-0.471072	0.179253
														CAGE1	0.0714436	0.999572		CDC123	-0.459587	0.179386
														CALCOCO1	0.111518	0.999572		LONP2	-0.572641	0.179859
														CALCOCO2	0.191701	0.999572		TTC9C	-0.625341	0.179859
														CALHM3	0.0371966	0.999572		KMT2D	-0.810352	0.180115
														CALM1	-0.0367593	0.999572		MKLN1	0.434944	0.180158
														CALM2	0.166344	0.999572		HNRNPUL1	-0.323665	0.180944
														CALM3	-0.182179	0.999572		BRI3	-0.656304	0.181134
														CALR	0.246802	0.999572		ODF2	0.725722	0.181671
														CALU	0.152711	0.999572		RHBDD2	-0.765114	0.181671
														CAMK1	0.165193	0.999572		BARD1	-0.359614	0.181722
														CAMK1D	-0.10797	0.999572		ATXN1L	-0.661086	0.181735
														CAMK2D	0.280746	0.999572		C1orf122	-0.70351	0.181735
														CAMK2G	-0.100695	0.999572		OSBP2	0.770753	0.183403
														CAMK2N1	-0.537798	0.999572		RC3H2	-0.560936	0.183403
														CAMK2N2	-0.0831744	0.999572		SETMAR	-0.761475	0.183403
														CAMKK1	0.00294955	0.999572		TET3	-0.526282	0.183403
														CAMKK2	-0.253309	0.999572		YTHDF3	-0.331116	0.183403
														CAMKMT	0.126053	0.999572		AP002990.1,EEF1G	-0.420728	0.183435
														CAMLG	-0.209217	0.999572		RPLP2	-0.25277	0.183435
														CAMSAP1	-0.542296	0.999572		NCK2	-0.763747	0.183773
														CAMSAP2	0.24209	0.999572		PPP1R10	-0.417003	0.183773
														CAMSAP3	0.073728	0.999572		PRR14L	-0.624083	0.183773
														CAMTA1	0.0372391	0.999572		RHOB	-0.3179	0.183773
														CAMTA2	0.0406376	0.999572		TMX4	-0.703763	0.183773
														CAND1	-0.039825	0.999572		UBTD2	-0.746672	0.183773
														CANT1	-0.607176	0.999572		LENG1	-0.77686	0.184078
														CANX	0.0126014	0.999572		NABP1	-0.499378	0.184078
														CAP1	-0.00932163	0.999572		PSIP1	-0.639023	0.184078
														CAPG	-0.0431079	0.999572		YEATS4	-0.685254	0.184078
														CAPN1	-0.194746	0.999572		TSC22D2	-0.338984	0.184584
														CAPN10	0.00294955	0.999572		YIPF4	-0.434561	0.184678
														CAPN12	-0.0577607	0.999572		ACP1	-0.430284	0.184725
														CAPN15	0.239006	0.999572		BOD1	-0.627053	0.184947
														CAPN2	0.210737	0.999572		FTL	-0.452729	0.184947
														CAPN5	-0.000333851	0.999572		SZT2	-0.806235	0.184947
														CAPN7	0.058633	0.999572		COQ2	-0.804981	0.185444
														CAPNS1	-0.107234	0.999572		TGFBR3	-0.529629	0.185444
														CAPRIN1	-0.134005	0.999572		ZNF212	-0.664732	0.185478
														CAPRIN2	0.679574	0.999572		RNF24	-0.550125	0.185958
														CAPS	0.67627	0.999572		HAX1	-0.595884	0.185998
														CAPZA1	-0.0100902	0.999572		COX5A	-0.483685	0.186011
														CAPZA2	0.233036	0.999572		S100A16	-0.426636	0.186011
														CAPZB	-0.368255	0.999572		UROD	-0.778264	0.186011
														CARD10	0.0371966	0.999572		XPO6	-0.487768	0.186374
														CARD14	0.159004	0.999572		CCDC77	-0.765889	0.18679
														CARD16	0.0371966	0.999572		PRSS8	-0.744459	0.18679
														CARD19	-0.164951	0.999572		QSER1	-0.78009	0.18679
														CARD8	-0.391793	0.999572		ZMPSTE24	-0.598405	0.186882
														CARHSP1	-0.0137207	0.999572		DYNLL1	-0.252645	0.187054
														CARM1	-0.129196	0.999572		ARL8B	-0.607719	0.187303
														CARMIL1	0.339375	0.999572		ETV5	-0.779992	0.187303
														CARNMT1	0.0648406	0.999572		MRPL24	-0.668409	0.187303
														CARS	0.0575821	0.999572		NUP205	-0.556972	0.187303
														CARS2	-0.367795	0.999572		YLPM1	-0.608503	0.187509
														CASC1	-0.0312975	0.999572		NADK	-0.540656	0.187548
														CASC10	0.0371966	0.999572		HMGB2	-0.25434	0.187551
														CASC3	-0.565992	0.999572		YWHAQ	-0.334154	0.187551
														CASC4	0.0481245	0.999572		CDC42EP3	-0.347187	0.188362
														CASD1	0.291761	0.999572		OXSM	-0.802098	0.188517
														CASK	-0.0643159	0.999572		STARD4	0.613028	0.188517
														CASKIN2	-0.0655445	0.999572		HDHD5	-0.76963	0.18893
														CASP10	-0.0124924	0.999572		SH3BP5	-0.535326	0.188943
														CASP2	0.0548368	0.999572		DYNC1LI1	-0.682178	0.189031
														CASP3	-0.319883	0.999572		WNT5B	-0.793001	0.189031
														CASP4	-0.0356219	0.999572		GTPBP2	-0.647638	0.189455
														CASP6	0.051538	0.999572		RIF1	-0.420236	0.189911
														CASP7	-0.418324	0.999572		NUDT19	-0.596737	0.189949
														CASP8	-0.00841458	0.999572		BAG1	-0.397647	0.190253
														CASP9	0.0342552	0.999572		CSTB	-0.411902	0.190536
														CASS4	-0.0928847	0.999572		TGIF1	-0.368025	0.190667
														CAST	-0.265726	0.999572		CFL2	-0.565123	0.190864
														CASZ1	0.345608	0.999572		CHAF1B	-0.692777	0.190864
														CAT	0.510892	0.999572		TRIM24	-0.669938	0.191601
														CAV1	0.293001	0.999572		DVL3	-0.715999	0.192
														CAV2	0.193102	0.999572		NKRF	-0.562817	0.19227
														CAVIN1	-0.240835	0.999572		PWWP2A	-0.535201	0.19227
														CBARP	0.00294955	0.999572		ADIPOR1	-0.663302	0.192339
														CBFA2T2	0.307725	0.999572		ZSCAN25	-0.764893	0.192451
														CBFB	0.128452	0.999572		CHCHD7	-0.657313	0.192682
														CBL	0.159172	0.999572		ANKRD50	-0.770254	0.192782
														CBLB	0.186851	0.999572		KIAA1191	-0.552785	0.192787
														CBLC	-0.0655445	0.999572		MGAT1	-0.583291	0.192787
														CBLL1	0.388045	0.999572		TTC7A	-0.598435	0.192841
														CBLN3	-0.0312975	0.999572		SMC4	0.246824	0.19307
														CBR1	0.201942	0.999572		OTUD7B	-0.700593	0.193384
														CBR3	-0.0655445	0.999572		RXRB	-0.757529	0.193529
														CBR4	0.334605	0.999572		MAST4	-0.75733	0.193655
														CBWD1	-0.0960721	0.999572		SOCS7	-0.372082	0.194028
														CBWD2	0.415595	0.999572		SPRYD4	-0.617677	0.194083
														CBWD3	0.0371966	0.999572		SLIRP	-0.384084	0.194447
														CBWD5	0.31498	0.999572		CYB5D1	-0.729987	0.194563
														CBX1	-0.172582	0.999572		EXPH5	-0.42896	0.194584
														CBX2	-0.19508	0.999572		ARHGAP35	-0.47881	0.195022
														CBX3	-0.228096	0.999572		CASP4	-0.717927	0.195022
														CBX4	-0.264719	0.999572		PDHB	-0.640236	0.195022
														CBX5	-0.305095	0.999572		SYS1	-0.639057	0.195063
														CBX6	0.0484943	0.999572		ISCA2	-0.768462	0.19613
														CBX7	-0.0655445	0.999572		POLR3A	-0.680865	0.196229
														CBX8	-0.15636	0.999572		SRSF11	-0.309552	0.196229
														CBY1	-0.426172	0.999572		TSR3	-0.767637	0.19655
														CC2D1A	0.0834946	0.999572		BCLAF3	-0.77435	0.19669
														CC2D1B	0.543361	0.999572		SERPINB8	-0.735302	0.196698
														CC2D2A	0.0067052	0.999572		TMEM161B	-0.524749	0.196864
														CCAR1	-0.302952	0.999572		UMPS	-0.525087	0.196991
														CCAR2	-0.0957688	0.999572		UBL4A	-0.654122	0.197332
														CCBE1	0.0371966	0.999572		ATF3	0.690073	0.198621
														CCDC106	-0.0312975	0.999572		CNOT11	-0.472018	0.198671
														CCDC107	-0.291146	0.999572		GXYLT1	-0.386488	0.199062
														CCDC112	0.0371966	0.999572		TPI1	-0.359669	0.199107
														CCDC113	-0.126258	0.999572		ATP6V1G1	-0.350563	0.199193
														CCDC115	0.13991	0.999572		NSD2	-0.419744	0.199193
														CCDC117	-0.448047	0.999572		STX16	-0.632844	0.199352
														CCDC12	-0.397426	0.999572		BROX	-0.606734	0.199972
														CCDC120	-0.190952	0.999572		EIF4E	-0.419665	0.200457
														CCDC121	0.0371966	0.999572		ENAH	-0.621735	0.200457
														CCDC124	0.169485	0.999572		GNPDA1	-0.671439	0.200641
														CCDC125	-0.175688	0.999572		UHRF1BP1	-0.679471	0.200937
														CCDC126	0.0714436	0.999572		DDX21	-0.189756	0.20107
														CCDC127	-0.348793	0.999572		FAM98A	-0.514122	0.201167
														CCDC130	0.00294955	0.999572		DUSP11	-0.716953	0.201842
														CCDC136	0.0371966	0.999572		KDM5A	-0.623811	0.201887
														CCDC137	-0.439201	0.999572		KRT20	-0.584326	0.201908
														CCDC138	-0.0912174	0.999572		VPS37C	-0.580563	0.202519
														CCDC14	0.256226	0.999572		PDAP1	-0.429469	0.202801
														CCDC142	-0.237834	0.999572		GGA1	-0.760064	0.203131
														CCDC142,MRPL53	0.109613	0.999572		KRIT1	-0.749387	0.203302
														CCDC144A	-0.0312975	0.999572		STX7	-0.712324	0.203508
														CCDC148	-0.0312975	0.999572		NELFA	-0.531953	0.203653
														CCDC149	-0.0324998	0.999572		AC010323.1,NDUFA7	-0.667305	0.203939
														CCDC150	0.161622	0.999572		SIAH1	-0.517163	0.203939
														CCDC151	-0.0961793	0.999572		SPTBN1	0.274405	0.203939
														CCDC154	0.0007026	0.999572		TNKS1BP1	-0.731504	0.203939
														CCDC159	-0.0312975	0.999572		RIC8A	-0.439226	0.204031
														CCDC163	0.115062	0.999572		ERLIN1	-0.493338	0.204429
														CCDC167	0.138567	0.999572		KCNK1	-0.502926	0.204429
														CCDC170	-0.0312975	0.999572		OLR1	-0.70465	0.204429
														CCDC174	-0.182006	0.999572		TMA16	-0.709993	0.204429
														CCDC18	-0.159955	0.999572		TUBD1	-0.739902	0.204429
														CCDC183	-0.0312975	0.999572		LIMA1	-0.540439	0.204592
														CCDC186	0.00753422	0.999572		SLC9A1	-0.698998	0.204592
														CCDC191	0.068237	0.999572		MCM5	-0.555555	0.205006
														CCDC192	0.0382598	0.999572		SC5D	-0.513216	0.205485
														CCDC22	0.00294955	0.999572		TUBGCP4	-0.578763	0.20566
														CCDC24	-0.0967441	0.999572		TMEM101	-0.764974	0.20587
														CCDC25	0.135571	0.999572		DNAJB9	-0.593805	0.206027
														CCDC28A	-0.0327385	0.999572		ING1	-0.532062	0.206027
														CCDC28B	0.0371966	0.999572		INTS5	-0.74462	0.206027
														CCDC3	-0.0312975	0.999572		MAFG	0.246787	0.206027
														CCDC30	-0.0312975	0.999572		MGAT4B	-0.558256	0.206027
														CCDC32	-0.264707	0.999572		NOL8	-0.338282	0.206027
														CCDC34	0.601661	0.999572		EBNA1BP2	-0.456189	0.206313
														CCDC40	-0.0171936	0.999572		SETDB1	-0.579686	0.206313
														CCDC43	0.44242	0.999572		SNRNP200	-0.456181	0.206313
														CCDC47	0.27741	0.999572		ZSCAN21	-0.754168	0.206313
														CCDC50	-0.0638801	0.999572		BRWD1	-0.396571	0.206456
														CCDC51	0.207773	0.999572		RRAGA	-0.624219	0.207547
														CCDC57	0.101141	0.999572		C16orf72	-0.308086	0.208292
														CCDC58	0.0561111	0.999572		AC008770.3,ZNF700	-0.722537	0.208559
														CCDC59	-0.0953489	0.999572		ZNF787	-0.597326	0.208635
														CCDC6	-0.199209	0.999572		ADAM9	0.675521	0.208725
														CCDC61	0.0250149	0.999572		ADGRG1	-0.708118	0.209327
														CCDC62	0.0371966	0.999572		MET	-0.677607	0.209466
														CCDC66	0.0522362	0.999572		NOP10	-0.506125	0.209466
														CCDC68	0.135168	0.999572		RHOBTB3	0.242486	0.209466
														CCDC69	0.303612	0.999572		CLIC1	-0.462702	0.210359
														CCDC7	-0.0813544	0.999572		NOA1	-0.650389	0.210359
														CCDC71	-0.166942	0.999572		PCCB	-0.743627	0.210359
														CCDC71L	0.0371966	0.999572		PDXDC1	-0.509445	0.210359
														CCDC77	0.359189	0.999572		PYGO2	-0.618358	0.210359
														CCDC78	0.0371966	0.999572		AC068896.1,EEF1AKMT2	-0.764016	0.21056
														CCDC80	0.0714436	0.999572		CYCS	-0.343944	0.210817
														CCDC82	-0.0655445	0.999572		S100A10	-0.31994	0.210817
														CCDC84	0.0344823	0.999572		TMEM199	-0.590922	0.210817
														CCDC85B	0.0371966	0.999572		LSR	-0.493868	0.210881
														CCDC85C	-0.0968397	0.999572		SURF2	-0.76991	0.210947
														CCDC86	-0.208284	0.999572		ELP2	-0.601779	0.211486
														CCDC88A	-0.0914276	0.999572		ZBTB26	-0.768887	0.211602
														CCDC88C	0.0714436	0.999572		ATL2	-0.417114	0.211886
														CCDC9	0.0371966	0.999572		MYO1D	0.669161	0.211886
														CCDC90B	0.209219	0.999572		NHS	-0.684505	0.212522
														CCDC91	-0.287525	0.999572		CDC16	-0.602414	0.212554
														CCDC92	0.112358	0.999572		ETF1	0.300457	0.212554
														CCDC93	-0.390767	0.999572		MON2	-0.689386	0.212554
														CCDC94	0.046639	0.999572		CEP120	-0.7138	0.212907
														CCDC96	-0.0312975	0.999572		SGK1	-0.491143	0.212907
														CCDC97	-0.240456	0.999572		TBL2	-0.632462	0.212907
														CCHCR1	-0.154669	0.999572		LRRC42	-0.353525	0.21356
														CCL28	-0.10698	0.999572		NDC1	-0.6397	0.21419
														CCM2	0.135565	0.999572		MRPS2	-0.475958	0.214487
														CCNA2	-0.119828	0.999572		EVI5	-0.711661	0.214599
														CCNB1	0.219716	0.999572		SSBP1	-0.527897	0.214599
														CCNB1IP1	-0.722122	0.999572		ZNF426	-0.491628	0.214599
														CCNB2	-0.130589	0.999572		RAB18	-0.527595	0.214802
														CCNC	0.735811	0.999572		TFAP2A	0.376989	0.214802
														CCND1	0.272794	0.999572		ISOC1	-0.76236	0.214827
														CCND2	0.00294955	0.999572		YWHAB	-0.216656	0.214827
														CCND3	0.259685	0.999572		CHERP	-0.432949	0.215102
														CCNDBP1	0.0381855	0.999572		AHSA2	-0.5967	0.215685
														CCNE1	0.13944	0.999572		GTF2H5	-0.725874	0.215685
														CCNE2	0.111556	0.999572		MIEF1	-0.408951	0.215685
														CCNF	0.202053	0.999572		RAPGEF1	-0.595451	0.215685
														CCNG1	-0.0881422	0.999572		RNF114	-0.54086	0.215685
														CCNG2	0.0314782	0.999572		SOX4	-0.191116	0.215685
														CCNH	0.238519	0.999572		ZNF784	-0.703527	0.215852
														CCNI	-0.0450987	0.999572		TBC1D20	-0.490423	0.215964
														CCNJ	0.0384346	0.999572		CDC6	-0.367423	0.215995
														CCNJL	0.00294955	0.999572		NPM3	-0.589356	0.216694
														CCNK	0.277318	0.999572		SRI	-0.548724	0.217029
														CCNL1	0.700983	0.999572		ANKRD39	-0.716339	0.217153
														CCNL2	-0.238068	0.999572		DCAF16	-0.53805	0.217153
														CCNO	-0.138639	0.999572		SH3GLB2	-0.722319	0.217153
														CCNT1	-0.171488	0.999572		LTB4R	-0.743041	0.217274
														CCNT2	-0.17266	0.999572		UBE2J2	-0.465641	0.217274
														CCNY	0.240707	0.999572		PEX13	-0.470707	0.217326
														CCNYL1	-0.108965	0.999572		FBXO31	-0.638335	0.217328
														CCP110	-0.0912209	0.999572		MRPS27	-0.551562	0.217806
														CCPG1	0.347022	0.999572		SSBP3	-0.659348	0.218352
														CCR1	0.0371966	0.999572		ZC3H4	-0.448966	0.218352
														CCS	0.183873	0.999572		AMZ2	-0.689277	0.218373
														CCSAP	0.184452	0.999572		USP13	-0.536915	0.21859
														CCSER2	0.0814697	0.999572		FASTK	-0.604364	0.218639
														CCT2	0.303742	0.999572		IRF1	0.339057	0.218639
														CCT3	-0.240234	0.999572		MYO1B	0.394189	0.21885
														CCT4	-0.129618	0.999572		PTBP3	-0.350993	0.218926
														CCT5	0.247023	0.999572		PPT1	-0.487562	0.21893
														CCT6A	-0.0909429	0.999572		UFL1	-0.54231	0.21893
														CCT7	-0.171502	0.999572		COMMD6	-0.583715	0.219408
														CCT8	-0.0561986	0.999572		XPC	-0.627011	0.219408
														CCZ1	-0.338403	0.999572		RPRD2	-0.371079	0.219481
														CCZ1B	0.160198	0.999572		AMPD2	-0.663928	0.219569
														CD151	0.366025	0.999572		ANKRD27	-0.702488	0.219569
														CD164	0.00752624	0.999572		CBR4	-0.702196	0.219569
														CD24	0.17111	0.999572		E2F2	-0.626645	0.219569
														CD274	0.0371966	0.999572		EBPL	-0.555121	0.219569
														CD276	0.0960057	0.999572		FAM118A	-0.588579	0.219569
														CD2AP	-0.145545	0.999572		LRRFIP1	-0.314293	0.219569
														CD2BP2	0.0548184	0.999572		MIS18BP1	-0.496051	0.219569
														CD300C	-0.0312975	0.999572		MORF4L1	-0.302358	0.219569
														CD300E	-0.0312975	0.999572		ZNF511	-0.496278	0.219569
														CD320	0.668211	0.999572		MOSPD1	-0.674697	0.219839
														CD3EAP	0.00115538	0.999572		ELL	-0.615163	0.220569
														CD44	-0.286248	0.999572		ARPC3	0.427215	0.220927
														CD46	0.0418791	0.999572		FDFT1	-0.502137	0.220927
														CD47	-0.185671	0.999572		IQSEC1	-0.719085	0.220994
														CD55	0.00574582	0.999572		KDM7A	-0.515146	0.220994
														CD58	0.0806149	0.999572		CCNI	-0.319482	0.221342
														CD59	-0.186017	0.999572		LYAR	-0.623227	0.221342
														CD63	-0.104854	0.999572		RNGTT	0.484181	0.221342
														CD81	-0.0278857	0.999572		SOWAHC	-0.402739	0.221342
														CD82	-0.0378271	0.999572		TMEM43	-0.463538	0.221342
														CD83	0.0866472	0.999572		ACLY	-0.412105	0.221469
														CD9	-0.210538	0.999572		JUP	-0.307665	0.221469
														CD99	0.344926	0.999572		SFXN4	-0.651045	0.221469
														CD99L2	0.171407	0.999572		SQSTM1	-0.33515	0.221469
														CDA	0.0371966	0.999572		UQCRQ	-0.520766	0.221469
														CDADC1	0.0371966	0.999572		SCD	-0.379726	0.221862
														CDAN1	0.14966	0.999572		ASF1A	-0.681968	0.221905
														CDC123	0.537809	0.999572		NCAPD2	-0.518567	0.221905
														CDC14A	-0.0760362	0.999572		TNS3	-0.493607	0.221905
														CDC14B	-0.0939993	0.999572		GLRX5	-0.442763	0.222285
														CDC16	-0.1159	0.999572		CPNE3	-0.636921	0.222332
														CDC20	-0.000624814	0.999572		DDX5	-0.199728	0.222571
														CDC23	0.0324546	0.999572		TNRC6C	-0.401062	0.222737
														CDC25A	-0.458821	0.999572		COQ10B	-0.48155	0.223088
														CDC25B	-0.0344001	0.999572		DVL1	-0.698623	0.223088
														CDC25C	-0.354954	0.999572		MYL6	-0.377806	0.223088
														CDC26	0.0827106	0.999572		IRAK1	-0.60525	0.223214
														CDC27	-0.27959	0.999572		AL139300.1,KLC1	-0.755852	0.223293
														CDC34	0.0822533	0.999572		BTG3	-0.598197	0.223293
														CDC37	0.102311	0.999572		PCGF3	-0.583177	0.223293
														CDC37L1	-0.651699	0.999572		SCAMP3	-0.701887	0.223293
														CDC40	-0.185333	0.999572		OTULIN	-0.735708	0.223641
														CDC42	0.60076	0.999572		FAM32A	-0.326478	0.223844
														CDC42BPA	0.0176614	0.999572		NAGK	-0.753744	0.223844
														CDC42BPB	0.295306	0.999572		NCOA3	0.447095	0.223844
														CDC42BPG	-0.103655	0.999572		VTA1	-0.503213	0.224014
														CDC42EP1	-0.189486	0.999572		EAF1	-0.505694	0.224078
														CDC42EP2	0.125489	0.999572		MED30	-0.720402	0.224078
														CDC42EP3	0.479122	0.999572		VPS13A	-0.615893	0.224078
														CDC42EP4	0.0858872	0.999572		ZNHIT3	-0.617984	0.224078
														CDC42EP5	0.0371966	0.999572		TRIM66	-0.578036	0.224091
														CDC42SE1	-0.0112678	0.999572		ZFAND6	-0.493656	0.224122
														CDC42SE2	0.330015	0.999572		CLASRP	-0.580466	0.225307
														CDC45	-0.242334	0.999572		AKAP10	-0.465293	0.225781
														CDC5L	0.309161	0.999572		DUT	-0.406358	0.225781
														CDC6	0.0235553	0.999572		GRK3	-0.743267	0.225781
														CDC7	0.498327	0.999572		MAEA	-0.512843	0.225781
														CDC73	0.24081	0.999572		SPRY4	0.586462	0.225781
														CDCA2	0.0184921	0.999572		CHMP4B	-0.402567	0.226498
														CDCA3	-0.343665	0.999572		MTRR	-0.640761	0.226627
														CDCA4	-0.228572	0.999572		KLHL26	-0.614555	0.22714
														CDCA5	-0.317929	0.999572		XPO1	-0.353929	0.22777
														CDCA7	-0.0145188	0.999572		DCBLD1	-0.475442	0.227854
														CDCA7L	0.35082	0.999572		SMAD1	-0.663428	0.227854
														CDCA8	0.0729554	0.999572		SMC2	-0.629958	0.227969
														CDCP1	0.0138807	0.999572		NAXD	-0.57348	0.228021
														CDH1	-0.133481	0.999572		MED28	-0.486913	0.228164
														CDH13	-0.0312975	0.999572		ARFGAP2	-0.679581	0.228567
														CDH17	0.347811	0.999572		MEMO1	-0.425137	0.228567
														CDH2	0.0371966	0.999572		SPCS2	-0.670367	0.228626
														CDH24	-0.391311	0.999572		ZNF552	-0.752489	0.228626
														CDH3	-0.134869	0.999572		FABP5	-0.454243	0.228942
														CDIPT	-0.0720993	0.999572		LIN9	-0.738943	0.228942
														CDK1	0.0909884	0.999572		SEC62	-0.304076	0.228942
														CDK10	-0.220648	0.999572		SPOP	-0.309394	0.228942
														CDK11B	-0.0312975	0.999572		AP1AR	-0.619665	0.229108
														CDK12	-0.0618358	0.999572		RAB11A	-0.406266	0.229108
														CDK13	-0.36707	0.999572		TEX261	-0.579324	0.229108
														CDK16	-0.446472	0.999572		LTBR	-0.554869	0.229126
														CDK17	-0.607963	0.999572		PQLC1	-0.599062	0.229126
														CDK19	-0.297925	0.999572		SIN3A	-0.366771	0.229126
														CDK20	-0.0312975	0.999572		BICD1	-0.54026	0.229227
														CDK2AP1	-0.223041	0.999572		ZNF777	-0.656016	0.22935
														CDK2AP2	-0.424007	0.999572		ATP1B1	-0.228054	0.229525
														CDK3,TEN1-CDK3	-0.335546	0.999572		ATP5G2	-0.451265	0.229525
														CDK4	0.091145	0.999572		BRAT1	-0.70887	0.229525
														CDK5	0.199698	0.999572		FAM53B	-0.74159	0.229525
														CDK5R1	0.296341	0.999572		GFER	-0.730139	0.229525
														CDK5RAP1	0.386964	0.999572		KIAA0930	-0.614355	0.229525
														CDK5RAP2	0.103636	0.999572		NSUN5	-0.613864	0.229525
														CDK5RAP3	0.502377	0.999572		PGBD4	-0.747592	0.229525
														CDK6	-0.289772	0.999572		RHOQ	-0.589481	0.229525
														CDK7	-0.0393871	0.999572		TNIP2	-0.650541	0.229525
														CDK8	-0.144037	0.999572		RPS15A	-0.220015	0.229735
														CDK9	-0.0655445	0.999572		CEP83	-0.68863	0.229922
														CDKAL1	0.352245	0.999572		AC092647.5,MRPS17	-0.632288	0.229934
														CDKL1	0.0371966	0.999572		ITGB8	-0.747868	0.230034
														CDKL2	0.0506742	0.999572		KPNA3	-0.508241	0.230034
														CDKL3	-0.0312975	0.999572		MBD4	-0.52946	0.230034
														CDKN1A	-0.112682	0.999572		FBXL20	-0.71748	0.23013
														CDKN1C	0.0115071	0.999572		RNMT	-0.519556	0.23013
														CDKN2AIP	0.769662	0.999572		PTPN4	-0.597097	0.230807
														CDKN2AIPNL	0.0565405	0.999572		BRD4	-0.297656	0.230846
														CDKN2B	-0.0312975	0.999572		C19orf47	-0.711552	0.230846
														CDKN2C	0.00294955	0.999572		PRKAR2A	-0.368622	0.230846
														CDKN2D	0.200036	0.999572		SNRPE	-0.489518	0.230846
														CDKN3	-0.205445	0.999572		SPPL3	-0.500644	0.230846
														CDNF	-0.0605283	0.999572		YY1AP1	-0.55254	0.230846
														CDPF1	0.0371966	0.999572		ARF1	-0.290404	0.231848
														CDR2	0.254312	0.999572		PPP1CC	-0.437558	0.23221
														CDR2L	0.133177	0.999572		EIF5B	-0.443712	0.233029
														CDRT1	-0.0147023	0.999572		SLC30A5	-0.652025	0.233108
														CDS1	0.0224191	0.999572		C6orf226	-0.72844	0.233339
														CDS2	0.232782	0.999572		MGRN1	-0.710451	0.233861
														CDSN	0.0371966	0.999572		MZT2B	-0.602872	0.233861
														CDT1	0.322127	0.999572		WNT7B	-0.702484	0.233861
														CDV3	0.0799166	0.999572		SIVA1	-0.408185	0.234009
														CDYL	0.0147116	0.999572		UBE2B	-0.386116	0.234138
														CEACAM5	-0.0312975	0.999572		UHRF1	-0.420844	0.234138
														CEBPA	0.162677	0.999572		HOOK2	-0.696286	0.23439
														CEBPB	-0.330077	0.999572		IPO9	-0.380184	0.23439
														CEBPD	-0.306861	0.999572		RNF115	-0.42079	0.23439
														CEBPG	0.164356	0.999572		COPS6	-0.721079	0.235002
														CEBPZ	0.030363	0.999572		KLHDC2	-0.698006	0.235467
														CEBPZOS	-0.668289	0.999572		MCCC2	-0.627858	0.235585
														CELF1	-0.200053	0.999572		TNFRSF10B	-0.503693	0.235835
														CELF2	-0.0312975	0.999572		NSFL1C	-0.461119	0.235925
														CELSR1	0.0071661	0.999572		KLHDC10	-0.705267	0.235969
														CELSR2	-0.241853	0.999572		RPS18	-0.297968	0.235969
														CELSR3	0.0371966	0.999572		GMCL1	-0.553096	0.236054
														CEMIP	0.248554	0.999572		INIP	-0.512351	0.236216
														CENPA	0.223668	0.999572		LCMT1	-0.721755	0.236216
														CENPB	0.0356369	0.999572		ACVR1B	-0.643786	0.236217
														CENPBD1	-0.186398	0.999572		DNAJB6	-0.408784	0.236217
														CENPC	-0.447195	0.999572		FOXM1	-0.614944	0.236217
														CENPE	0.358386	0.999572		GOLT1B	-0.59591	0.236217
														CENPF	0.310642	0.999572		ING5	-0.615701	0.236217
														CENPH	-0.053378	0.999572		MYADM	0.538858	0.236217
														CENPI	0.0815894	0.999572		MYO6	-0.623652	0.236217
														CENPJ	-0.00791872	0.999572		SLC35E2B	-0.67242	0.236217
														CENPK	0.117565	0.999572		ZNF646	-0.741462	0.236217
														CENPL	0.0371966	0.999572		RNF169	-0.617627	0.236491
														CENPM	-0.674574	0.999572		P2RX5-TAX1BP3,TAX1BP3	-0.452525	0.236656
														CENPN	0.613195	0.999572		POLR3H	-0.598431	0.236656
														CENPO	-0.495648	0.999572		PFN2	-0.512728	0.236951
														CENPP	0.0714436	0.999572		VGF	-0.635713	0.237087
														CENPQ	-0.0247807	0.999572		IDS	-0.42262	0.238116
														CENPS,CENPS-CORT	-0.147668	0.999572		LYSMD2	-0.62911	0.238564
														CENPS-CORT,CORT	0.119113	0.999572		DDX6	-0.28659	0.238715
														CENPT	0.0371966	0.999572		PARM1	-0.627427	0.239986
														CENPU	-0.109266	0.999572		IDH1	-0.49496	0.240163
														CENPV	-0.0649294	0.999572		SUN2	-0.439211	0.24074
														CENPW	-0.564818	0.999572		BCL3	0.594287	0.241225
														CENPX	-0.139214	0.999572		MAPK1IP1L	-0.319542	0.241225
														CEP104	0.0374907	0.999572		TRPM7	-0.453132	0.241225
														CEP120	0.256777	0.999572		TMEM248	-0.599044	0.241456
														CEP128	-0.0655445	0.999572		SRPRB	-0.471743	0.241589
														CEP131	0.0371966	0.999572		TUBB2A	-0.591523	0.241589
														CEP135	0.00811478	0.999572		ANKRD17	-0.414932	0.241811
														CEP152	-0.0555872	0.999572		MAML2	-0.73117	0.242052
														CEP162	0.0371966	0.999572		YARS2	-0.652466	0.242153
														CEP164	-0.155952	0.999572		ST13	-0.520178	0.242333
														CEP170	-0.173833	0.999572		ORC6	-0.530375	0.242819
														CEP170B	-0.148017	0.999572		TRUB2	-0.571731	0.243286
														CEP19	-0.0312975	0.999572		RFK	-0.583853	0.243328
														CEP192	-0.0860046	0.999572		ETHE1	-0.700316	0.243818
														CEP250	0.0644786	0.999572		GTF2IRD1	-0.487948	0.244077
														CEP290	0.398456	0.999572		SDR39U1	-0.554024	0.244077
														CEP295	0.0371966	0.999572		ACTG1	-0.236171	0.244259
														CEP295NL	0.00294955	0.999572		GPATCH2	-0.717749	0.244259
														CEP350	-0.0381522	0.999572		TUBB4B	-0.1915	0.244353
														CEP41	0.108895	0.999572		ANKRD12	0.228113	0.244924
														CEP44	-0.0962908	0.999572		GNS	-0.698292	0.244924
														CEP55	0.232544	0.999572		PTEN	0.464096	0.244924
														CEP57	-0.0426501	0.999572		RNF219	-0.577869	0.244924
														CEP57L1	0.00393643	0.999572		CD164	-0.44275	0.245006
														CEP63	0.0357196	0.999572		EFCAB14	-0.298043	0.245006
														CEP68	-0.237121	0.999572		MOCS3	-0.583318	0.245006
														CEP70	0.0730696	0.999572		TADA2B	-0.632022	0.245006
														CEP72	0.0714436	0.999572		TRIM23	-0.673008	0.245006
														CEP76	0.125855	0.999572		ZBED4	-0.696006	0.245006
														CEP78	-0.610028	0.999572		TCEAL4	-0.616063	0.245759
														CEP83	0.00294955	0.999572		NFATC2IP	-0.484934	0.246094
														CEP85	-0.068953	0.999572		UBE3C	-0.491164	0.246094
														CEP85L	-0.0779684	0.999572		KLF2	0.604272	0.246099
														CEP89	-0.0353081	0.999572		MTFMT	-0.426065	0.246495
														CEP95	0.101714	0.999572		TMEM179B	-0.669273	0.246495
														CEP97	0.216861	0.999572		FAM213A	-0.674079	0.247122
														CEPT1	0.268307	0.999572		PBK	-0.618583	0.247122
														CERK	0.110641	0.999572		RPN2	-0.415508	0.247122
														CERS2	-0.0527649	0.999572		GCC1	-0.38689	0.247204
														CERS5	-0.315	0.999572		MRTO4	-0.423784	0.247312
														CERS6	-0.178212	0.999572		REV1	-0.499075	0.247589
														CES2	-0.144916	0.999572		RAD23B	-0.306483	0.248098
														CES4A	-0.0375443	0.999572		SLC38A2	-0.184345	0.248098
														CETN2	0.554436	0.999572		ZNF121	-0.291052	0.248206
														CETN3	-0.0576197	0.999572		PPP3R1	-0.345227	0.248616
														CFAP20	-0.225997	0.999572		DDX51	-0.606382	0.248874
														CFAP36	0.0248705	0.999572		FAM35A	-0.558944	0.248874
														CFAP44	0.151437	0.999572		MGME1	-0.524448	0.248874
														CFAP65	0.0371966	0.999572		SNTB1	-0.559393	0.248874
														CFAP70	-0.0970274	0.999572		TM9SF4	-0.616616	0.248874
														CFAP97	-0.109465	0.999572		NUMB	-0.614495	0.24918
														CFD	0.172504	0.999572		VTI1B	-0.637668	0.24918
														CFDP1	-0.326264	0.999572		FAM162A	-0.670334	0.250179
														CFL1	0.0241731	0.999572		AL136295.4,IPO4	-0.546244	0.25027
														CFL2	0.506313	0.999572		BIRC6	-0.467116	0.250651
														CFLAR	-0.393471	0.999572		IER5L	-0.561502	0.250728
														CFTR	-0.0212063	0.999572		BORCS8	-0.622125	0.250959
														CGGBP1	-0.127661	0.999572		ALS2	-0.654308	0.251003
														CGN	-0.290349	0.999572		C4BPB	0.641221	0.251402
														CGNL1	0.00294955	0.999572		MIS12	-0.451981	0.251402
														CGREF1	0.168072	0.999572		RPAP2	-0.482077	0.251407
														CGRRF1	0.0472896	0.999572		CCDC137	-0.514983	0.251578
														CHAC1	0.107633	0.999572		RAB15	-0.711008	0.251578
														CHAC2	0.209373	0.999572		RERE	-0.45675	0.251578
														CHAF1A	-0.119436	0.999572		RPL12	-0.463291	0.251578
														CHAF1B	0.224788	0.999572		TRAPPC4	-0.446657	0.251578
														CHAMP1	0.350266	0.999572		ZNF678	-0.686305	0.252508
														CHCHD1	-0.025675	0.999572		GFOD2	-0.591597	0.252867
														CHCHD10	-0.269831	0.999572		PKM	-0.214133	0.252867
														CHCHD2	-0.13531	0.999572		SLC6A20	-0.708665	0.253152
														CHCHD3	0.236961	0.999572		SNX8	-0.706156	0.25319
														CHCHD4	0.237649	0.999572		ONECUT2	-0.714923	0.253428
														CHCHD5	-0.342067	0.999572		MED10	-0.453713	0.253784
														CHCHD6	0.0782674	0.999572		SLC35E3	-0.592328	0.253784
														CHCHD7	-0.226782	0.999572		TCEAL9	-0.514822	0.253784
														CHD1	-0.372734	0.999572		TC2N	-0.66547	0.254474
														CHD1L	-0.543892	0.999572		EDC4	-0.600045	0.254639
														CHD2	0.121503	0.999572		NUMA1	-0.357257	0.254639
														CHD3	0.0457093	0.999572		SLC5A6	-0.608393	0.254639
														CHD4	-0.46585	0.999572		IWS1	-0.501471	0.254886
														CHD6	0.12022	0.999572		NEK9	-0.589152	0.254924
														CHD7	-0.341359	0.999572		GID8	-0.372292	0.255148
														CHD8	-0.106077	0.999572		MEN1	-0.643375	0.255148
														CHD9	0.0953439	0.999572		PDCD7	-0.618326	0.255148
														CHDH	-0.0474604	0.999572		AASDHPPT	-0.519982	0.255166
														CHEK1	0.281686	0.999572		COA5	-0.643238	0.255166
														CHEK2	-0.161293	0.999572		RBMXL1	-0.578546	0.255166
														CHERP	-0.380867	0.999572		RBX1	-0.467805	0.255166
														CHIC1	0.11687	0.999572		RCN1	-0.378266	0.255166
														CHIC2	-0.0263911	0.999572		STRIP1	-0.540904	0.255166
														CHID1	-0.535888	0.999572		TMEM60	-0.617608	0.255166
														CHKA	-0.300643	0.999572		JADE2	-0.659753	0.255428
														CHKB,CHKB-CPT1B	0.139818	0.999572		TSFM	-0.526757	0.255428
														CHKB-CPT1B,CPT1B	0.0849407	0.999572		PRPF31	-0.704182	0.255757
														CHL1	0.00294955	0.999572		RPS6KB1	-0.477342	0.255757
														CHM	0.00294955	0.999572		KDM5C	-0.492451	0.255966
														CHML	-0.430656	0.999572		PPIH	0.550421	0.255966
														CHMP1A	0.0808248	0.999572		CSNK2B	-0.671712	0.256218
														CHMP1B	0.501169	0.999572		ALG8	-0.696869	0.256223
														CHMP2A	0.0878352	0.999572		B4GALT2	-0.622831	0.256223
														CHMP2B	-0.314272	0.999572		TMEM129	-0.578516	0.256225
														CHMP3,RNF103-CHMP3	-0.113255	0.999572		MUC20	-0.606119	0.256558
														CHMP4A	0.171405	0.999572		OSGIN2	-0.580495	0.257253
														CHMP4B	-0.156843	0.999572		TRAPPC6B	-0.672467	0.257303
														CHMP4C	0.463092	0.999572		ARHGAP18	-0.43267	0.257558
														CHMP5	-0.132746	0.999572		YY1	-0.321049	0.257558
														CHMP6	0.28125	0.999572		ZKSCAN2	-0.672638	0.257558
														CHMP7	0.102801	0.999572		ACTR1A	-0.625836	0.257694
														CHN1	-0.0412335	0.999572		NUP210	-0.678832	0.257694
														CHORDC1	0.284453	0.999572		HTT	-0.626887	0.257813
														CHP1	0.262155	0.999572		SLC30A9	-0.62008	0.257813
														CHPF	-0.0885175	0.999572		MAP2	-0.706975	0.257982
														CHPF2	0.328322	0.999572		RPUSD1	-0.682583	0.257982
														CHPT1	-0.46643	0.999572		C3orf38	-0.54172	0.258183
[truncated: 17,496 more rows]

## Sheet: Fig 6
Figure 6b. T>C counts c-fos								Figure 6e. T>C counts fjx1
*Note, we used a function from DESeq2 that adds 0.5 to all counts to plot gene patterns on log scale.
	A_untreated			A_auxin					A_untreated			A_auxin
	replicate 1	replicate 2	replicate 3	replicate 1	replicate 2	replicate 3			replicate 1	replicate 2	replicate 3	replicate 1	replicate 2	replicate 3
t 0 auxin/untreated	0.5	1.94447	0.5	1.9867	2.91558	0.5		t 0 auxin/untreated	0.5	0.5	1.41823	1.24335	0.5	0.5
t 0.5 auxin/untreated	22.8359	32.2283	37.5752	101.246	74.8172	81.3894		t 0.5 auxin/untreated	10.3278	3.47453	10.1718	3.57622	4.21586	1.36052
t 1 auxin/untreated	63.3951	99.1316	68.4372	224.452	337.844	213.596		t 1 auxin/untreated	16.4733	18.9934	18.883	16.0118	10.7226	11.0333
t 2 auxin/untreated	17.2584	21.4644	19.1173	177.561	176.429	179.987		t 2 auxin/untreated	32.0453	24.9584	17.9537	19.4708	14.3527	18.011
	SLAM-seq heat map, c-fos								SLAM-seq heat map, fjx1
	t0	t0.5	t1	t2					t0	t0.5	t1	t2
log2FC	0.153028	1.40909	1.58053	2.90476				log2FC	0.00294955	-0.974521	-0.364301	-0.402806
adj. p-value	0.999572	3.2877e-07	3.38832e-14	9.41568e-29				adj. p-value	0.999572	NA	NA	0.508156
Figure 6c. RT-qPCR c-fos								Figure 6f. RT-qPCR fjx1
	DLD	Nup50	Nup153	Tpr					DLD	Nup50	Nup153	Tpr
replicate 1	0.98	1.14	0.56	3.79				replicate 1	1.06059	0.508138	1.15804	0.472116
replicate 2	0.92	0.84	0.66	3.96				replicate 2	1.19055	0.79307	1.07097	0.492153
replicate 3	0.94	0.95	0.55	3.92				replicate 3	1.15802	0.860779	1.07083	0.480538
	Column A	DLD		Column A	DLD			Column A	DLD		Column A	DLD		Column A	DLD
	vs	vs		vs	vs			vs.	vs.		vs	vs		vs.	vs.
	Column C	Nup153		Column D	Tpr			Column D	Nup50		Column C	Nup153		Column B	Tpr
	Unpaired t test			Unpaired t test				Unpaired t test			Unpaired t test			Unpaired t test
	P value	0.0008		P value	< 0.0001			P value	0.0224		P value	0.4956		P value	<0.0001
	P value summary	***		P value summary	***			P value summary	*		P value summary	ns		P value summary	****
	Are means signif. different? (P < 0.05)	Yes		Are means signif. different? (P < 0.05)	Yes			Significantly different (P < 0.05)?	Yes		Are means signif. different? (P < 0.05)	No		Significantly different (P < 0.05)?	Yes
	One- or two-tailed P value?	Two-tailed		One- or two-tailed P value?	Two-tailed			One- or two-tailed P value?	Two-tailed		One- or two-tailed P value?	Two-tailed		One- or two-tailed P value?	Two-tailed
	t, df	t=9.076 df=4		t, df	t=54.24 df=4			t, df	t=3.619, df=4		t, df	t=0.7487 df=4		t, df	t=16.59, df=4
	How big is the difference?			How big is the difference?				How big is the difference?			How big is the difference?			How big is the difference?
	Mean ± SEM of column A	0.9467 ± 0.01764 N=3		Mean ± SEM of column A	0.9467 ± 0.01764 N=3			Mean of column A	1.136		Mean ± SEM of column A	1.136 ± 0.03905 N=3		Mean of column A	1.136
	Mean ± SEM of column D	0.5900 ± 0.03512 N=3		Mean ± SEM of column E	3.890 ± 0.05132 N=3			Mean of column D	0.7207		Mean ± SEM of column E	1.100 ± 0.02905 N=3		Mean of column B	0.4816
	Difference between means	0.3567 ± 0.03930		Difference between means	-2.943 ± 0.05426			Difference between means (A - D) ± SEM	0.4157 ± 0.1149		Difference between means	0.03644 ± 0.04867		Difference between means (A - B) ± SEM	0.6548 ± 0.03948
	95% confidence interval	0.2476 to 0.4658		95% confidence interval	-3.094 to -2.793			95% confidence interval	0.09676 to 0.7347		95% confidence interval	-0.09866 to 0.1715		95% confidence interval	0.5452 to 0.7644
	R square	0.9537		R square	0.9986			R squared (eta squared)	0.766		R square	0.1229		R squared (eta squared)	0.9857
Figure 6 h, FISH								Figure 6 j, FISH
	Cyt/Nu ratio of RNA particles/cell			Total number of particles/field				FISH Cyt/Nu ratio of RNA particles/cell			Total number of particles/field
	c-fos gene			c-fos gene				fjx1 gene			fjx1 gene
	Mean, Tpr	Mean, Tpr, 2h aux		Mean, Tpr	Mean, Tpr, 2h aux			Mean, Tpr	Mean, Tpr, 2h aux		Mean, Tpr	Mean, Tpr, 2h aux
replicate 1	1.75	0.519608		4.71	11.07			1.21053	0.346154		21	2.91667
replicate 2	1.24	0.566265		3.5	6.5			1.48781	0.318182		12.75	2.41667
replicate 3	1.24	0.19708		2.66	9.64			1.2963	0.222222		7.75	2.375
		0.287129			11.44							2.38889
				*Number of foci were summarized for three independent fields							*Number of foci were summarized for three independent fields
					#of foci per cell Tpr fos
	Tpr			Tpr				Tpr			Tpr
	vs			vs				vs			vs
	Tpr, 2h auxin			Tpr, 2h auxin				Tpr, 2h auxin			Tpr, 2h auxin
	Unpaired t test			Unpaired t test				Unpaired t test			Unpaired t test
	P value	0.0022		P value	0.0081			P value	0.0003		P value	0.0174
	P value summary	**		P value summary	**			P value summary	***		P value summary	*
	Are means signif. different? (P < 0.05)	Yes		Are means signif. different? (P < 0.05)	Yes			Are means signif. different? (P < 0.05)	Yes		Are means signif. different? (P < 0.05)	Yes
	One- or two-tailed P value?	Two-tailed		One- or two-tailed P value?	Two-tailed			One- or two-tailed P value?	Two-tailed		One- or two-tailed P value?	Two-tailed
	t, df	t=5.743 df=5		t, df	t=4.255 df=5			t, df	t=11.49 df=4		t, df	t=3.495 df=5
	How big is the difference?			How big is the difference?				How big is the difference?			How big is the difference?
	Mean ± SEM of column A	1.410 ± 0.1700 N=3		Mean ± SEM of column A	3.623 ± 0.5950 N=3			Mean ± SEM of column A	1.332 ± 0.08196 N=3		Mean ± SEM of column A	13.83 ± 3.863 N=3
	Mean ± SEM of column B	0.3925 ± 0.08928 N=4		Mean ± SEM of column B	9.663 ± 1.123 N=4			Mean ± SEM of column B	0.2955 ± 0.03753 N=3		Mean ± SEM of column B	2.524 ± 0.1311 N=4
	Difference between means	1.017 ± 0.1772		Difference between means	-6.039 ± 1.419			Difference between means	1.036 ± 0.09014		Difference between means	11.31 ± 3.236
	95% confidence interval	0.5620 to 1.473		95% confidence interval	-9.688 to -2.390			95% confidence interval	0.7858 to 1.286		95% confidence interval	2.990 to 19.63
	R square	0.8684		R square	0.7836			R square	0.9706		R square	0.7095

## Sheet: Supp. Fig.2
Supplementary Fig.2 b Nup50 Genomic PCR									Supplementary Figure 2d Growth curve
																	Nup50, day 1				Nup50, day 2
											DLD-1 Nup50 cells untreated			DLD-1 Nup50 cells auxin treated			Column A	DAY1			Column B	DAY2
											untreated			auxin			vs	vs			vs	vs
											Mean	SD		Mean	SD		Column D	DAY1+aux			Column E	DAY2+aux
										1 day	12327.2	578.714		9372.83	1019.2
										2 day	29502.1	2073.06		22020.1	2606.24		Unpaired t test				Unpaired t test
										3 day	35496	2207.53		30656.4	2461.14		P value	< 0.0001			P value	< 0.0001
																	P value summary	***			P value summary	***
																	Are means signif. different? (P < 0.05)	Yes			Are means signif. different? (P < 0.05)	Yes
																	One- or two-tailed P value?	Two-tailed			One- or two-tailed P value?	Two-tailed
																	t, df	t=7.033 df=10			t, df	t=8.290 df=10
																	How big is the difference?				How big is the difference?
																	Mean ± SEM of column A	15909 ± 830.6 N=6			Mean ± SEM of column B	9295 ± 719.6 N=6
																	Mean ± SEM of column D	9376 ± 416.2 N=6			Mean ± SEM of column E	2951 ± 260.3 N=6
																	Difference between means	6534 ± 929.1			Difference between means	6344 ± 765.3
																	95% confidence interval	4464 to 8604			95% confidence interval	4639 to 8049
																	R square	0.8318			R square	0.873
										Supplementary Fig. 2 g Nup153 Wb high exposure
	Supplementary Fig. 2 g Nup153 WB					Supplementary Fig. 2 c Nup50 WB																	Supplementary Fig.2 h Growth Curve
	January 25, 2017 #154-155 membrane, low exposure													January 25, 2017 #154-155 membrane with the ladder
																									DLD-1 Nup153 cells untreated			DLD-1 Nup153 cells auxin treated			Nup153, day 1				Nup153, day 2
																									untreated			auxin			Column A	DAY1			Column B	DAY2
																									Mean	SD		Mean	SD		vs	vs			vs	vs
																								1 day	6117.65	628.896		2949.86	637.537		Column D	DAY1+aux			Column E	DAY2+aux
																								2 day	23078	3183.28		6519.44	1193.11
																								3 day	33892.2	3694.86		9515.84	2072.52		Unpaired t test				Unpaired t test
																															P value	< 0.0001			P value	< 0.0001
																															P value summary	***			P value summary	***
																															Are means signif. different? (P < 0.05)	Yes			Are means signif. different? (P < 0.05)	Yes
																															One- or two-tailed P value?	Two-tailed			One- or two-tailed P value?	Two-tailed
																															t, df	t=8.290 df=10			t, df	t=11.93 df=10
																															How big is the difference?				How big is the difference?
																															Mean ± SEM of column A	9295 ± 719.6 N=6			Mean ± SEM of column B	23085 ± 1300 N=6
																															Mean ± SEM of column D	2951 ± 260.3 N=6			Mean ± SEM of column E	6521 ± 487.2 N=6
																															Difference between means	6344 ± 765.3			Difference between means	16563 ± 1388
																															95% confidence interval	4639 to 8049			95% confidence interval	13470 to 19656
																															R square	0.873			R square	0.9344
													Supplementary Fig. 2k WB Tpr										Supplementary Fig. 2k WB actin
	Supplementary Fig. 2f Nup153 Genomic PCR												membrane #145
					Supplementary Fig. 2j
Supplementary Figure 2l
		DLD-1 Tpr cells untreated			DLD-1 Tpr cells auxin
		Mean	SD		Mean	SD		Tpr, day1				Tpr, day 2
	1 day	3089.47	603.475		1751.31	729.792		Column A	DAY1			Column B	DAY2
	2 day	17063.6	2576.59		2938.51	535.552		vs	vs			vs	vs
	3 day	33064.8	3828.54		6859.94	2772.15		Column D	DAY1+aux			Column E	DAY2+aux
								Unpaired t test				Unpaired t test
								P value	< 0.0001			P value	< 0.0001
								P value summary	***			P value summary	***
								Are means signif. different? (P < 0.05)	Yes			Are means signif. different? (P < 0.05)	Yes
								One- or two-tailed P value?	Two-tailed			One- or two-tailed P value?	Two-tailed
								t, df	t=7.582 df=10			t, df	t=13.15 df=10
								How big is the difference?				How big is the difference?
								Mean ± SEM of column A	6221 ± 494.1 N=6			Mean ± SEM of column B	17069 ± 1052 N=6
								Mean ± SEM of column D	1846 ± 298.0 N=6			Mean ± SEM of column E	2939 ± 218.7 N=6
								Difference between means	4375 ± 577.0			Difference between means	14129 ± 1075
								95% confidence interval	3089 to 5660			95% confidence interval	11735 to 16524
								R square	0.8518			R square	0.9453
Supplementary Fig. 2m
								DLD-1 cells
								Column A	DLD 1 DAY			Column C	DLD 2 DAY
		DLD-1 cells untreated			DLD-1 cells auxin treated			vs	vs			vs	vs
								Column B	DLD 1 DAY +AUX			Column D	DLD 2 DAY +AUX
		Mean	SD		Mean	SD
	1 day	5016.05	1098.73		5572.6	1175.45		Unpaired t test				Unpaired t test
	2 day	19800.2	2202.29		18494.5	1761.91		P value	0.4167			P value	0.2832
	3 day	57909.4	2598.95		51723.2	1751.95		P value summary	ns			P value summary	ns
								Are means signif. different? (P < 0.05)	No			Are means signif. different? (P < 0.05)	No
								One- or two-tailed P value?	Two-tailed			One- or two-tailed P value?	Two-tailed
								t, df	t=0.8473 df=10			t, df	t=1.134 df=10
								How big is the difference?				How big is the difference?
								Mean ± SEM of column A	5025 ± 448.7 N=6			Mean ± SEM of column C	19814 ± 899.4 N=6
								Mean ± SEM of column B	5582 ± 480.0 N=6			Mean ± SEM of column D	18508 ± 719.6 N=6
								Difference between means	-556.7 ± 657.1			Difference between means	1306 ± 1152
								95% confidence interval	-2021 to 907.3			95% confidence interval	-1260 to 3872
								R square	0.06698			R square	0.114

## Sheet: Supp. Fig.3
Supplementary Figure 3b-c. Scatter plots				*To plot relevant fluorescence intensity of nucleoporins a lane across the nuclear envelope (joining two opposite pores) of a single plane image was draw in FIJI sofware
Nup50-NG-AID_Nup153-Alexa568 control					Nup50-NG-AID_Nup153-Alexa568 4h auxin				Nup50-NG-AID_Tpr-Alexa568 control					Nup50-NG-AID_Tpr-Alexa568 4h auxin
	Nup50 (Red)	Nup153 (Green)	DAPI (Grey)		Nup50 (Red)	Nup153 (Green)	DAPI (Grey)			Nup50 (Red)	Tpr (Green)	DAPI (Grey)		Nup50 (Red)	Tpr (Green)	DAPI (Grey)
	7	2.1126	5		24	0.66667	6.6667			3.2222	1.1667	6		2.6667	1.33333	4
	7.8991	1.9698	4.0797		15.8182	2.27879	7.9636			2.5463	1.4774	5.7315		2.7494	1.09111	4.1523
	10.4824	1.3219	2.8836		11.0061	1.3697	6.0727			2.6667	1.1682	5.644		2.8388	1.02765	4.5911
	12.6216	1.1185	3.4452		7.7818	1.61212	6.6667			2.6667	1.5741	4.7639		2.3078	1.01444	4.61
	11.326	0.6964	3.9972		5.1152	0.66667	6.7818			2.4033	1.7958	5.321		1.9556	1.27259	4.0291
	8.9414	0.7592	4.4597		3.3333	1	6.5758			2.3889	1.3045	5.9985		1.7377	0.97222	4.0833
	5.6071	0.8764	5.1342		3.6727	1.10909	6.4424			3.3333	1.3056	6.3704		1.6311	1.16	4.7333
	3.9133	1.3032	3.7934		4.4121	1.33333	6.6667			3.8513	1.0453	5.8251		1.4558	1.00716	4.8321
	3.5919	0.6713	3.4592		5.5212	1.47879	6.6242			4.2469	1.2243	6.0576		1.3333	0.99457	3.9551
	3.3265	0.7637	4.2837		7.1879	1.65455	6.3394			5.4028	1.2222	6.625		1.1867	1.39667	4.1067
	3.7617	1.485	4.0728		10.8182	1.33333	6.5455			6.9979	1.7567	6.4177		2.1358	1.30247	4.642
	4.1405	0.8408	2.281		17.4	1.2	7.3333			8.4871	1.8107	6.0314		1.9542	1.19346	4.0596
	4.3403	0.7183	2.8858		17.1333	0.89697	7.8727			8.1111	1.338	6		2.2844	1.10667	4.4533
	4.4766	0.9193	3.7463		11.5939	1.47273	7.1394			6.1034	1.2469	6.9151		2.5426	0.91469	4.4719
	5.4332	0.9789	4.0902		6.903	0.49091	6.5091			4.358	1.4604	6.6255		3.8407	0.66988	3.9985
	7.7561	1.2052	4.265		4.3939	1.33333	7.2121			3.8889	1.3333	6.287		4.5	1.05556	4.3056
	9.5083	0.7987	3.92		2.9576	1	6.9152			5.0288	1.3668	6.1893		4.5867	0.83704	4.0509
	8.5916	1.1447	4.5749		2.9515	1.28485	6.6424			6.1415	1.0453	5.7515		3.3406	0.84284	4.7631
	6.2231	1.2794	5.0113		3.6485	1.33333	6.6424			6	1.1667	6.3333		2.2133	0.69333	4.7
	4.472	1.3044	4.2853		3.7515	1.32121	7.0242			4.4105	1.6296	5.9187		1.9546	0.71901	3.6093
	5.0145	1.9906	4.918		2.9091	1.33333	7.6667			4.0658	1.5669	5.9218		1.9259	0.93827	4.1975
	6.0605	3.0597	4.8047		5.4303	1.04848	8.2848			4.7639	2.4815	5.4444		1.89	0.99778	4.5078
	8.6061	5.8108	5.8788		8.8	1	7.9333			9.3807	4.805	7.2901		2.5022	1.25383	4.6477
	16.3491	12.4545	7.1598		18.5758	1.58182	9.1576			20.6029	15.3313	9.073		2.4263	1.23346	4.8925
	31.1231	21.8837	10.6265		36.7455	1.33333	10.6667			36.5556	38.4306	11.2222		1.6311	1.04	4.6711
	47.6838	27.7484	11.8377		59.6061	0.75758	14.1515			49.7567	69.1564	13.8302		2.1698	1.27161	4.9691
	57.9276	31.5996	14.58		71.1152	1.13939	18.8606			51.1008	85.698	15.5432		2.3217	1.09852	5.0731
	56.8631	28.2364	16.7135		81.8545	1.33333	23.4545			41.9306	75.8333	16.25		1.9033	0.96	4.9333
	42.9786	19.6886	18.6281		84.6667	1.17576	26.8061			28.7078	58.7757	16.572		1.9422	0.82963	5.1314
	30.6868	14.6965	17.4654		84.6667	1.33333	31.6667			17.4486	42.5679	17.035		2.1135	0.76531	4.8684
	24.3675	13.3391	16.7349		81.697	1.12121	33.5152			13.2222	31.4352	17.4444		1.9444	0.94444	4.9444
	22.2418	13.5662	14.6548		59.6485	0.7697	33.2545			11.7073	24.7695	17.2881		1.8093	1.26617	5.0273
	20.0572	11.9773	16.1351		47.5758	0.83636	35.0727			12.9012	21.6379	17.3333		2.9832	1.28346	5.3037
	15.3774	9.719	16.7603		38.6667	1	37			14.7454	19.1111	17.1065		3.7178	1.20111	5.6356
	12.6559	9.5921	17.3371		31.8545	0.76364	38.0909			15.2901	14.9306	16.1152		5.1365	0.92494	6.0328
	10.6003	8.8543	17.4878		26.2424	1	37.6667			13.8272	12.8827	15.9738		6.8272	1.06481	6.1975
	10.6339	8.3719	18.7444		19.0364	1.33333	38.3212			14	12.3194	17		8.24	1.22667	7.08
	9.5079	8.2508	17.9787		17.6667	1.66061	38.5515			12.0741	13.0905	16.3122		8.5119	1.32062	9.2837
	8.2724	7.5209	16.181		17.9273	1.02424	38.6182			10.9856	14.8092	16.8807		11.8128	0.95383	10.6254
	7.7515	6.2367	18.3488		16.9091	1.33333	37.4606			9.9583	17.0556	15.5		17.9189	0.97889	12.0244
	7.6441	6.335	17.4777		14.3636	1.06061	39.4242			8.8189	16.75	15.1358		27.7037	1.19753	14.4815
	8.1703	6.9301	15.6974		14.0364	1	40.097			7.6672	15.2428	16.4403		42.6386	0.84951	17.7294
	8.1515	7.6495	18.3656		12.4303	0.86061	41.5697			6.2593	13.5417	15.4444		61.2156	0.93556	19.0311
	8.5183	8.2463	17.4897		13.8727	1.33333	43.8242			5.6821	14.679	15.6029		72.287	0.92025	19.0988
	9.0744	8.5759	18.7052		12.2	1.53333	40.1333			5.0741	15.2197	17.5267		70.6341	1.15556	18.7936
	8.5098	8.2702	18.1759		11.4242	1.18182	40.6061			4.9306	15.2222	18.5694		57.5	1.41667	18.3333
	9.3283	7.314	17.7528		11.5091	1.33333	41.4727			5.1605	13.2114	18.3128		35.9516	1.25457	16.9536
	9.782	6.7778	14.689		11.5636	1.37576	42.5212			5.1168	10.9918	17.8755		22.7779	1.33877	18.9043
	10.1472	6.1791	14.5376		10.6485	1.12727	41.6667			5.5556	10.6944	19		16.4622	1.44889	20.4578
	10.9162	5.8329	15.3821		8.897	1.22424	41.5515			5.8971	9.4897	19.2305		14.4909	1.14025	20.1051
	11.2454	5.7953	16.9945		8.7879	1.24242	40.5758			6.5021	8.9059	20.2778		12.1296	0.96914	20.2037
	11.3305	5.7193	15.4077		8.5636	1.85455	42.8424			7.5139	9	20.3287		9.1722	0.98778	20.67
	9.8577	6.8349	15.0744		9.0606	0.77576	42.2242			8.284	9.3812	21.5144		7.4479	1.08691	20.2948
	8.259	7.1809	13.7391		8.297	1.29697	43.3333			7.5303	9.428	21.9604		7.3257	0.99296	20.0739
	7.315	7.6673	14.4628		10.2242	1.31515	41.903			7.0556	9.4167	21.5556		8.2533	0.90667	20.38
	7.1956	8.0468	14.5289		10.6667	0.66667	44			6.1502	10.5514	21.3513		7.8858	0.99383	19.787
	7.0199	8.0826	15.8238		12.1455	1.64848	48.4303			5.8066	13.5833	21.5967		7.1417	0.75605	20.9689
	7.3811	7.4842	15.9614		12.5879	1.3697	53.4182			5.5139	15.6667	21.0417		7.6567	1.15444	20.7189
	8.0625	6.4959	16.0275		14.0485	1.10909	47.2061			4.7757	15.392	20.7572		7.8262	1.23136	19.8025
	8.7917	5.2948	17.3148		14.9879	1.07273	50.6545			5.6641	11.7901	22.4753		9.2088	1.37136	18.2509
	7.7329	4.6176	16.4183		14.1818	1.24242	48.1212			6.2222	9.375	23.1852		12.4444	1.11111	17.3333
	6.1689	4.7393	17.2179		12.6606	1.22424	44.5515			7.3997	8.5967	21.4892		20.1237	1.06901	16.4469
	5.6281	5.2482	15.9873		10.2848	1	41.2061			8.2469	8.8004	23.0864		24.0963	0.9963	16.8748
	5.2928	5.2831	17.1799		8.3758	1.37576	39.4182			7.2639	8.5	23.625		23.3067	0.90667	16.4633
	6.4895	5.0161	20.3906		7.3212	1.66061	37.4545			6.3457	8.7402	23.2058		19.3111	0.98519	15.8163
	6.7582	5.0907	24.0632		6.6667	1.69697	36.6667			5.841	8.6667	22.3585		18.0864	1.44136	15.7222
	6.742	4.3115	26.405		6.7333	1.6	34.2			6	9.7685	23.1667		18.3711	1.19333	15.68
	5.8898	3.9787	24.1294		6.5515	1.21818	33.2061			6.1944	10.7037	22.9244		17.6804	1.11099	16.2385
	5.457	3.8666	24.9008		6.4303	1.23636	32.3758			6.8395	10.8812	22.8436		19.761	1.27802	16.0336
	5.4746	3.3719	26.9005		6.4121	0.92121	31.2909			6.5602	11.8889	22.4306		21.4222	0.72667	14.1622
	5.2624	3.17	28.2091		6.5455	1.27273	28.8485			5.9835	12.8704	21.5267		19.821	1.12963	15.7284
	4.8601	3.5536	30.8188		5.9152	1.33333	27.2061			6.5396	11.9671	20.4105		18.8001	0.93605	16.3615
	6.1261	3.5285	28.0834		6.9273	1.61818	25.5939			7.4444	11.0417	20.6667		16.6933	1.12	15.7333
	6.6466	3.7432	27.8853		6.3273	1.01212	24.9879			7.7793	9.7078	20.8683		16.479	1.2184	15.5317
	5.3663	3.8815	31.1425		6.3212	1.33333	24.7636			7.6502	8.9624	21.784		16.0899	1.32321	15.6877
	5.0186	4.5427	26.8119		5.697	0.69697	24.7879			6.4306	8.8333	21.0833		16.9167	1	16.7778
	5.1334	4.8068	25.5998		5.4303	0.76364	23.8182			6.4774	9.8632	23.1646		17.8657	1.13481	17.079
	5.2975	4.8522	23.4545		5.4	1.8	26.2667			5.7886	11.0741	23.3416		18.1556	0.99062	17.5307
	4.8191	5.1433	23.2376		5.2545	1.66667	24.6667			6.3704	12.4028	22.7222		15.0511	1.01333	16.4378
	4.7897	4.1413	23.8005		6.3091	1.33333	25.103			6.2042	13.644	23.1986		8.6565	0.80321	16.6079
	4.3964	3.3021	23.5219		6.2424	1.42424	27.0909			6.251	12.3483	24.679		6.0988	1.06173	15.6049
	4.5385	3.5096	23.6461		7.3636	1.61212	29.6364			5.6389	11.7778	22.4167		5.6633	0.98667	15.63
	4.1421	3.9045	24.0392		7.6667	1.49091	30.6667			5.8436	11.6271	20.5926		6.9035	1.24988	15.7849
	4.2103	4.6083	22.6006		7.6667	1.15758	32.5636			6.4985	12.8704	18.0309		8.0967	1.00753	17.5088
	3.5684	4.5399	20.8493		9.3333	1.13939	33.8606			7.8889	14.9769	18.1111		8.1378	1.26667	17.4089
	3.9625	4.2129	21.1991		11.5455	1.33333	34.9697			8.8637	15.0947	18.1137		8.0802	1.13889	17.8519
	4.6088	4.2994	25.015		15.1273	1.46061	34.7455			8.6687	15.4943	17.9465		7.4291	0.98568	19.0432
	4.4565	4.0496	22.1109		16.1636	1	36.1636			8.1991	14.3333	18.2963		6.5789	0.63556	18.8333
	3.8035	3.9057	22.8292		13.6667	1.33333	33.4			8.465	14.233	19.0782		4.6721	0.88494	18.7358
	4.6874	3.7107	20.7534		11	1.09697	33.9515			8.3534	11.9053	19.5211		3.6751	0.81568	18.8111
	4.4838	3.8718	23.0074		10.2121	1.30303	33.2727			7.7222	9.3889	21.6111		2.6667	1	19
	4.374	3.4114	23.2389		11.2121	1.66667	33.5939			8.2613	8.4444	19.9064		2.482	0.92272	18.659
	3.4674	3.3023	23.9312		11.3333	1.32727	32.2848			8.8889	8.6857	19.4198		2.5911	0.92395	19.519
	3.1122	3.449	21.0533		10.4545	1.30909	35.6182			9.375	9.2963	19.1667		3.5911	0.95667	19.5567
	3.2259	3.8267	20.4077		10.6727	1.08485	35.503			10.4321	10.4259	18.8601		4.4677	0.8921	19.0842
	2.9555	4.1929	21.3596		10.5758	1	36.5152			9.677	11.8519	18.8868		5.1265	1.16049	18.6698
	3	3.6681	22.2846		10.1394	1.33333	35.4121			9.1111	13.4583	17.7407		5.8711	1.2	18.1156
	3.3763	3.5325	24.3584		10.2364	1.23636	36.5394			8.8025	14.7654	17.7932		5.7375	1.03136	19.6063
	3.4517	3.4233	22.6898		10.8606	1.21818	34.5758			9.821	14.7469	18.5802		5.459	1.40593	18.2669
	3.2847	4.1433	23.978		9.6	1.33333	34.3333			10.1806	16	18.5972		5.7033	1.06	18.5267
	3.4749	3.8834	22.8134		8.6667	1.51515	33.3939			10.5597	15.0885	18.7449		6.2099	1.17284	17.5556
	3.8237	3.6264	19.5617		8.0061	1.16364	33.1576			8.8097	12.6296	21.1754		6.7393	1.1184	16.3059
	4.3796	4.3196	20.8304		6.0424	1.52121	33.497			6.8889	10.7176	22.0556		7.4178	1.02	16.3867
	4.9786	4.7755	20.6894		6.0788	1.20606	32.9515			5.8148	8.5576	23.3827		8.1105	0.70716	15.4888
	5.1102	5.0263	19.4892		5.2303	1.22424	32.5333			4.7737	6.2263	23.1481		9.884	1.2963	15.9215
	5.0891	5.9555	18.1532		4.6667	1.33333	33.0303			4.3935	5.2222	22.0509		10.1111	1.38889	16.1944
	5.1684	7.0167	18.4237		5.5939	1.47879	33.2485			3.4753	4.2901	21.9115		9.4857	1.01481	16.9958
	4.4066	7.1035	19.7041		6.3879	1.44242	32.8788			2.3534	4.286	21.7423		7.5172	0.68543	17.1149
	3.6559	6.3436	21.6351		6.5939	1.07273	32.1818			2.1111	3.8056	21.7778		5.9333	0.76	17.4
	3.5313	5.2715	22.6481		6.3333	1.31515	34.6848			2.0869	3.535	19.8745		5.5393	1.12778	18.6526
	3.6061	4.2869	22.2975		6.6667	2	33.3333			2.1564	3.8313	16.1687		5.463	1.17901	19.6605
	3.9261	4.0401	21.3262		7.3333	0.68485	31.8545			1.6944	3.3704	14.5556		5.0144	1.29556	18.6067
	4.7793	4.2069	19.6624		6.4061	1	33.303			1.5021	4.1836	13.8189		5.2444	1.02765	21.3896
	6.0764	4.5556	19.8355		5.497	1.61212	31.7879			1.9913	4.2387	12.8848		5.3333	1.03519	22.6958
	7.2888	4.9902	20.5684		6.0727	1.52121	35.1576			2.537	4.1667	12.2778		5.1333	1.02889	23.8822
	8.4874	5.5455	22.5335		7.8182	1.24242	34.2727			2.3781	4.3786	12.7058		4.7037	0.74074	23.4784
	8.4419	5.7483	22.4852		13.2303	1.44242	33.7818			2.8395	4.6723	13.7037		5.6405	1.05136	23.4178
	8.1699	6.4077	22.4956		17.4303	1.12727	34.7455			3.2917	4.6667	14.1806		5.3233	1.31	20.47
	8.0179	6.3781	24.0331		19.6	1.33333	35.9636			3.5679	4.3452	14.1235		5.3022	1.19259	19.8864
	6.7866	5.3242	25.3554		15.9697	1	34.5152			4.0947	3.786	13.2382		4.9968	1	20.7079
	5.9565	4.964	24.3522		11.697	1.33333	34.697			4.3333	3.287	15.6667		6.4444	1	21.1111
	5.5556	5.1296	25		8.9333	1	32.8667			5.4959	3.3292	15.7752		7.6089	1.18568	20.5885
	5.1129	5.0244	27.6791		8.1152	1.21818	31.8303			6.393	4.161	15.5226		8.5538	1.34025	20.4721
	5	6.4986	25.6317		7.7212	1.5697	29.7212			6.6065	4.3333	15.463		7.9622	1.31778	20.3567
	5.1938	6.1818	28.0635		6.2182	1.76364	27.097			6.5844	4.9151	15.1317		7.5225	1.01432	19.2479
	5.7239	5.3333	27.9462		7.1818	1.93939	24.8788			6.1878	4.8971	15.8416		8.2006	1.19136	18.9846
	6.2156	5.338	29.7713		6.1697	1.95758	22.7939			4.9444	4.9444	16.8333		10.68	1.06	18.4067
	6.3959	5.5677	32.5923		6.0727	1.02424	22.6667			3.9239	4.7037	16.5201		11.1467	1.16136	17.3774
	7.2204	5.5361	29.6587		6.6788	1.66061	21.6909			3.8436	4.5838	16.4033		8.1585	1.11852	18.0854
	7.7154	6.2452	30.4215		6.297	1	23			3.7778	4.1481	15.4861		6.4444	0.84333	17.7556
	8.8222	6.7704	29.0877		6.1212	1.63636	24.6061			3.4588	3.4048	15.6831		6.1975	0.9321	16.2963
	8.1289	7.2406	30.0109		7.5758	1.09697	27.0909			3.2335	3.8786	17.3673		6.9143	1	16.3499
	8.2176	8.034	30.1708		8.8667	1.6	25.3333			3.5185	4.0972	18.037		7.8	0.86667	16.5333
	8.3548	8.4542	31.8909		10.0121	0.91515	24.7576			3.0453	3.9753	18.2953		8.0475	0.74272	15.351
	8.1893	7.624	27.4634		10.8727	1	24.7697			3.607	4.4336	17.6626		9.1523	1.11062	15.8938
	8.8538	6.1791	28.3008		9.9697	1	25.5455			4.2361	4.6111	16.5972		12.75	1.08333	14.9167
	9.0316	6.3626	28.5136		8.303	1	25.8606			4.4074	5.0195	15.856		13.5956	0.98617	16.6914
	8.5818	7.2727	27.6095		7.6848	1.17576	24.8606			4.8704	5.0412	14.8467		11.6152	0.82617	17.3575
	7.2578	8.0104	23.4918		7.8061	1.52727	22.3697			5.5	5.3241	15.6667		8.6133	0.78889	17.9578
	7.928	8.0517	25.7055		9.0545	0.94545	22.4182			6.4033	5.5391	15.1512		7.2689	0.98012	17.149
	7.2424	8.6882	26.2498		10.303	1.42424	22.1515			6.2922	5.1456	16.6914		7.5926	0.98765	16.6543
	6.5456	9.5785	24.434		10.2545	1.10303	22.2061			6.2176	4.8889	17.2593		7.8511	1.04	17.0611
	7.7995	10.0009	23.1986		9	1.75152	24.4121			7.2346	4.4182	16.2634		7.6032	1.14099	17.2062
	10.5537	8.4415	22.0165		8.6	1.33333	24.2667			10.5977	4.4794	15.3359		7.2726	1.00728	17.932
	13.442	7.2522	23.5769		9.7212	1.33333	24.097			14.4444	5.2083	15.3333		6.6267	1	18.36
	16.3321	6.5092	29.1004		11.9394	0.78788	25.1212			20.7989	8.3909	14.9131		7.6543	1.01235	18.5216
	14.8754	6.685	31.1227		13.2727	1.64242	26.6788			26.9733	15.4331	15.3189		9.0958	1.09407	20.4877
	11.5126	6.7353	31.3728		11.0606	1.00606	27.9939			34.9306	28.8889	16.4861		7.9778	0.87556	20.77
	9.7369	6.6731	29.1873		9.2667	1.07273	27.6667			48.1975	49.9115	16.6091		5.2015	1	21.723
	8.7671	5.6185	31.0962		7.5879	1.33333	28.2061			62.0422	76.6996	15.2654		5.3379	0.89914	19.7602
	8.1607	5.1246	32.0303		7.1212	1.45455	27.8788			58.3148	75.7222	12.4444		5.1667	0.83333	18.3889
	7.848	5.0722	35.3299		7.0788	1.58788	26.5879			35.2063	47.1934	10.7953		4.1411	0.90333	19.309
	5.9508	4.8145	35.438		7.5152	1.4303	27.7212			16.7407	21.716	7.3786		4.0277	0.86519	18.4741
	4.5824	4.7795	34.5833		7.7333	1.11515	27.6667			7.5833	8.2222	5.8889		4.61	0.70667	18.2933
	4.4353	4.5806	34.4656		7	1.93333	26.6			3.572	3.483	5.6708		4.0417	0.91531	18.1504
	5.2754	4.2983	32.2058		6.5758	1.33333	29.0303			1.9799	1.393	5.9892		3.5864	1	17.2531
	6.3475	4.4078	29.5154		6.8121	0.99394	29.8485			1.2222	0.7963	6		3.44	1.04444	17.2311
	7.2387	3.8981	28.9868		7.5636	1.33333	29.2909			1.2829	1.6708	6.3837		3.8946	1.09815	16.5047
	8.9999	5.2315	30.9508		7.8242	1.53939	27.4909			1.1029	1.3374	6.0206		4.9017	0.92765	16.6165
	11.8637	5.3519	29.1072		6.9939	1.33333	27.6667			2.0972	0.7222	5.1574		7.0356	1.14222	16.58
	13.3414	5.1608	31.5196		7.1818	1.51515	26.5455			2.5062	1.1944	6.1399		8.6049	0.98765	15.9753
	13.2825	4.8263	29.971		7	1.66667	26.3333			2.3863	1.251	6		10.6601	0.66667	15.6936
	13.048	4.7565	28.3597		6.3879	1.33333	26.8242			1.6667	1.0556	5.8333		12.8467	0.66667	16.7867
	10.8557	5.5611	29.2554		5.703	1.6303	28.8848			1.8071	1.2963	5.1055		11.848	0.63123	15.7243
	9.1201	6.0497	28.1405		5.9818	1.64848	25.0667			1.6173	1.073	5.6708		8.3363	0.84346	16.361
	7.7658	5.8623	26.7879		5.6667	1	27.6667			1.7917	1.037	5.6806		5.25	0.77778	15.8611
	6.9322	4.3789	26.6738		5.6848	1.33333	29.1515			2.2798	0.7109	5.3025		4.817	0.51951	16.0326
	6.649	4.7566	26.6935		5.7758	1.6303	29.0364			1.8812	0.8992	4.8956		6.8033	0.44469	15.3933
	5.6282	5.3113	26.49		7	1.27879	31.9576			1.8889	1	4.5556		8.1689	0.84	15.84
	5.2764	5.0924	26.47		7.5939	1.33333	32.4606			2.2521	0.7325	4.3601		8.9325	1.14161	15.2972
	5.1911	5.3233	24.0197		7.8485	1.48485	31.0606			1.5823	0.9501	4.4588		8.0679	0.98765	14.463
	4.9614	4.9293	24.6835		9.3273	1.44242	29.0303			1.8056	1.0556	5.0417		8.49	0.86667	14.8967
	4.492	4.6654	21.7239		9	1.33333	28.3636			1.9259	1	5.6872		9.7007	0.66469	13.8133
	4.0751	4.4712	20.7425		10.0424	2	28.7939			1.6852	0.9671	5.2058		13.6372	0.96136	12.8758
	3.3633	3.3727	20.1609		10.6667	1.50303	29.0242			1.1111	0.7222	5.1667		15.4889	1.07333	12.6244
	3.4912	3.7248	18.4546		10.1818	1.48485	30.6364			0.9604	0.8416	5.1893		13.5309	1.05247	12.071
	3.6804	3.7199	19.3581		9.8	0.86667	32			0.9671	0.7659	5.3004		9.117	1.16395	12.5694
	3.1203	3.2782	19.7978		10.2424	1.2303	33.5515			0.5602	1.2222	5.3333		9.2333	1.17444	12.1744
	2.2388	2.7294	23.6255		11.0545	1.47273	33.6121			0.8272	1.1461	5.6728		11.7644	1.12173	11.8321
	3.1514	3.3646	22.2698		14.7879	1	30.7455			0.9974	1.1646	5.964		14.4049	1.45086	11.6109
	3.949	3.9063	24.1604		23.2121	1.21212	30.5152			1.2222	1.0278	5		17.3333	1.33333	10.6667
	4.0634	3.7119	23.5202		43.5939	1.29091	30.3758			1.6944	1.1811	5.3611		17.776	0.81988	10.584
	4.303	3.8943	24.0553		62.6788	1	29.8848			2.6481	0.7963	5.3786		19.6602	1.03358	11.1765
	4.4646	4.1479	24.0131		71.0727	1.64848	26.6667			4.3611	0.5926	5.25		21.0222	0.81111	12.2
	3.3553	4.249	25.8979		68.8485	1.34545	24.3576			5.3868	0.6842	5.3663		21.0943	0.70469	11.8681
	3.1901	4.9231	28.4712		56.4848	1.30303	19.2121			4.1677	0.7243	5.1939		17.8673	0.99383	11.2407
	2.7805	5.1624	27.9376		44.2061	1.61818	17			2.463	0.9722	5.1481		12.4844	0.82889	12.5756
	4.4729	6.8927	30.5868		37.6667	1.46667	12.9333			1.1301	1.2305	5.0242		9.9957	0.77049	12.9567
	6.3967	8.0482	34.8347		36.5939	1.41818	10.1697			0.7078	0.9167	4.6955		11.1343	0.75901	13.2894
	10.1742	8.9697	36.5317		31.8424	1.66667	8			0.5	0.6667	5.2917		15.58	0.99667	12.3267
	14.8345	9.1341	39.3027		23.8485	1.87879	7.6364			0.6111	1.7778	5.0844		15.7161	0.70988	12.5556
	17.431	9.3629	41.8967		15	1.72121	7			1.0833	1.4794	4.5833		13.3689	0.84025	12.3219
	17.6136	9.8407	42.7041		12.3697	1.84242	7.1212			1.1111	1.5	5		10.9244	1.03111	11.9067
	15.7626	10.4918	35.4628		11.8424	1.84242	7.0364							10.2975	0.73321	11.2578
	14.5656	10.8676	32.5528		10.4182	1.47273	7.0545							12.9753	1.21802	10.1719
	15.5386	10.881	32.0475		8.3636	1.78788	7.8485							19.2778	0.80556	10.6389
	18.1224	9.5326	34.4022		6.4121	1.64242	7.3576							30.2336	0.96494	10.1323
	19.0515	8.4476	35.1865		5.0182	1.08485	5.8364							47.0101	0.85926	8.8949
	17.9587	10.2606	32.3884		4.5333	1.2	6.7333							65.96	1	6.5867
	21.1809	13.5661	31.8905		3.7212	1.66667	6.8545							74.1314	1	4.6775
	28.8442	19.0365	31.1617		4.3333	1.30303	6.697							62.0864	0.92593	3.9506
	41.9671	24.6198	29.8788		3.703	0.98788	7.6424							42.7256	0.83778	3.99
	54.616	24.776	28.794		4.3091	1.34545	6.6667							24.0119	0.79284	3.9553
	57.4525	21.3858	27.3103		5.5697	1.02424	6.6667							11.1179	0.99444	4.4537
	40.9313	25.0428	21.6891		6.2061	1.37576	8.3697							6.1556	0.73333	3.7778
	28.2876	34.046	20.2715		7.2727	1.21212	5.9697							4.216	1.02469	3.3086
	22.4282	33.467	16.9516		7.5091	1.07879	6.3939							3.8106	0.97827	3.3551
	20.1229	22.6451	15.0577		9.8485	1.09697	7.097							4.2367	0.79333	3.64
	15.8523	11.977	12.2479		11.4121	1.21818	7.0909							4.6978	0.98716	3.5837
	10.686	6.6392	10.3416		15.5333	1.33333	7.4							5.7047	0.9958	3.463
	6.0007	3.6841	11.2927		16.5152	1.18182	7.1212							5.9444	1.16667	3.5556
	4.6105	2.6509	9.2865		13.9939	1.33939	7.6667							6.497	1.23889	3.801
	3.6506	1.7796	8.4126		11.7515	1.47879	7.3758							8.117	1	3.7259
	3.101	1.4215	7.664		12.3152	1.53939	6.3333							6.2911	1	3.6133
	3.1736	1.6667	6.806		14.5697	1.10909	6.6667							4.2148	1.23012	4.0422
	3.7993	1.2978	7.967		17.9091	1.33333	7.2424							2.2562	1.22531	3.5988
	3.3519	1.0566	6.5166		18.8364	1.33333	8.0727							1.9067	0.92	3.1867
	2.9789	1.4206	5.8623		17.3515	1.66667	6.9939							2.0128	1.32235	3.013
	2.5263	1.6725	5.3907		16.6424	1.33333	7.1091							2.2148	1.24247	3.3965
	2.1729	1.8848	5.9663		16.1152	1.31515	7.6303							2.2444	1.07	3.36
	2.3333	1.6305	6.0358		15.3333	1.66667	9							2.0247	0.98765	4.3457
	2.1782	1.5126	8.0713											2.1505	1.1116	3.9878
	1.7421	1.6639	6.0028											2.0822	0.76444	4.0778
	2.1815	1.4141	5.7713											1.852	1.20198	3.164
	2.8131	1.5923	5.8767											1.8306	1.26617	3.2449
	2.6039	1.89	7.2164											1.5833	1.16667	3
	3.0903	1.6643	6.3316											1.5365	0.88099	3.2074
	3.8672	1.4782	7.1961											1.8147	1.13914	3.2668
	4.9313	1.6612	7.1884											1.9244	0.72889	3.3644
	5.7691	1.6667	7.2336											1.8541	0.66667	2.8842
	5.74	1.4298	6.2611											2.6049	0.76543	2.5926
	4.2718	1.4958	7.0523											2.6422	0.83556	3.32
	2.6331	1.1071	7.5458											3.6988	0.72988	3.0889
	2.3081	1.1388	5.3569											3.8905	0.66667	3.176
	2.1587	1.3333	6.212											4.8467	0.60667	3.0933
	3.485	3.3333	8.1631											5.0494	0.33951	2.963
	4.8539	2.0908	7.3423											3.6672	0.57728	3.1541
	5.6164	1.6817	7.8106											4.2489	0.56556	3.3478
	5.7876	1.6846	7.0447											3.6743	0.64296	3.4926
	6.5496	1.7453	6.0773											2.9759	0.69074	4.5046
	9.6535	1.8221	6.6906											3.4444	0.55556	4.8889
	11.9864	1.6723	6.9853
	11.6667	1.722	5.3333
Supplementary Fig. 3d WB
Membrane #351															Membrane #353
2020-01-02															2020-01-31
WB Tpr, WB actin															WB Nup153, WB Nup50, NPC-enriched

## Sheet: Supp. Fig.4
Supplementary Figure 4c-h. Scatter plots				*To plot relevant fluorescence intensity of nucleoporins a lane across the nuclear envelope (joining two opposite pores) of a single plane image was draw in FIJI sofware
Supp. Fig. 4c				Supp. Fig.4d				Supp. Fig. 4e				Supp. Fig. 4f				Supp. Fig.4g			Supp. Fig. 4h
AID-NG-Tpr_Nup153-mCherry 0 min				Nup153-NG-AID_Tpr-mCherry 0 min				Nup50-NG-AID_Tpr-mCherry 0 min				AID-NG-Tpr_Nup50-mCherry 0 min				Nup50-NG-AID_Nup153-mCherry 0 min			Nup153-NG-AID_Nup50-mCherry 0 min
	Green (Tpr)	Red (Nup153)			Green (Nup153)	Red (Tpr)			Green (Nup50)	Red (Tpr)			Green (Tpr)	Red (Nup50)		Green (Nup50)	Red (Nup153)			Green (Nup153)	Red (Nup50)
	43.5	13			6	30			0	-11			8	7		-3.5	25.5			-8	-1.65375
	28.3626	7.36735			2.8321	-18.2293			-2.23755	13.1611			17	17		-0.1528	-23.1308			1.6109	-9.0267
	-0.4043	-7.1777			-4.1853	-3.0836			-9.9909	-3.38445			4	17		8.01845	-52.5658			10.7304	-6.5437
	7.13675	-13.3704			8.1072	12.7219			3.4828	-17.859			4	10		2.4901	-21.8854			0.40025	-2.6095
	-9.27	-22.2109			7.599	6.6603			-10.2398	-13.7742			-10	8		1.6936	-29.5285			1.7449	7.8952
	-8.3416	-18.6644			-3.9173	-10.108			1.40585	-1.48075			17	18		3.2527	1.88115			-2.59045	-5.043
	0.83945	-14.2407			9.7781	-21.9998			-8.76095	-11.5063			-4	23		-4.10125	25.7701			0.1094	-19.2785
	7.31525	-13.1416			-6.5992	36.3723			-1.7777	-28.3078			0	11		-1.87805	4.58055			-1.7331	-13.8025
	17.9218	-6.2257			12.6171	40.7776			-4.41655	-13.7067			1	11		2.68365	-17.2023			-0.3466	-8.1498
	7.746	-12.4003			62.5315	68.8438			15.0463	-38.7895			10	20		20.033	14.4605			-0.3154	2.94505
	1.90725	4.57455			139.901	142.758			6.87955	6.1409			-5	6		23.9468	65.3901			-9.9118	-2.0525
	8.07535	-2.44755			179.179	180.195			8.7885	-9.31245			22	15		78.2919	135.084			-4.53	1.9875
	10.4974	12.0584			137.611	127			38.4089	2.2287			19	25		170.441	206.004			1.52555	10.8543
	5.29695	5.54255			96.0796	76.8402			110.475	26.6219			64	123		212.396	201.864			8.0675	23.4039
	-4.32705	-2.97755			71.4087	75.5189			257.893	75.3482			87	123		152.24	137.903			14.9864	57.6952
	-2.98245	-29.5739			50.587	83.2086			489.325	141.507			36	176		110.053	98.3062			72.0242	153.172
	-0.12905	-31.3062			54.3829	36.5185			320.769	88.8042			44	151		79.6377	67.7084			208.667	299.163
	9.29715	1.6115			42.4003	50.3636			205.779	35.7961			35	104		88.0316	16.2029			260.939	377.799
	5.7253	9.66685			48	54.75			171.945	21.918			29	106		74.8225	28.716			170.094	312.243
	6.7221	27.133			53.8267	49.877			115.344	14.9592			20	79		66.1742	43.1063			122.897	283.865
	41.5726	59.6343			42.9259	53.7095			105.307	21.7228			25	85		65.1277	26.3443			74.8415	268.912
	90.0661	115.559			41.906	40.8572			92.8294	6.10675			29	92		82.8803	43.7032			47.1311	292.695
	109.301	127.153			20.2004	75.1946			110.013	-2.5705			15	86		74.8286	61.0652			43.4255	255.637
	86.1063	36.4772			35.8111	28.907			91.6642	-8.3788			17	70		76.4633	29.6535			28.7534	227.175
	40.0943	51.5697			33.3329	33.1113			79.0006	13.1039			-1	56		47.437	15.2061			20.7052	226.665
	42.4799	47.6708			38.393	43.0353			116.576	-11.8253			-11	57		57.7996	27.9104			15.3255	213.219
	35.7675	21.6615			45.2639	59.2257			110.512	-9.741			2	61		53.3034	49.7854			30.3064	191.774
	18.4157	31.0037			37.6875	66.6558			75.3302	13.2823			6	100		59.554	29.677			28.3326	221.45
	16.2244	39.5532			28.1168	48.6914			79.5299	0.8165			3	70		72.3333	-17.2387			22.1136	195.573
	24.8056	30.0916			26.0282	31.5679			106.802	-0.84815			4	63		62.6347	36.5298			25.8078	214.059
	14.5604	33.3717			36.5975	42.9859			85.7749	-7.6194			5	75		59.881	63.4689			18.5044	169.977
	22.6911	33.6106			30.8322	48.3722			71.6833	-6.7302			5	98		67.3212	13.2057			9.9858	157.474
	22.5419	20.1573			32.5061	60.5063			99.6544	7.0742			18	64		72.4879	15.3633			16.6615	146.416
	9.49145	22.3971			10.663	47.0451			124.238	-21.9089			5	63		67.2388	4.74075			35.2753	171.135
	4.68495	25.765			27.5676	65.8861			91.9883	-11.4158			6	50		65.5338	-0.55475			30.5016	171.579
	8.5231	20.2135			35.9224	104.419			94.7969	-11.4643			15	64		72.7884	4.5537			26.303	131.614
	16.3266	4.15425			19	56			103.384	21.8127			16	90		64.7015	12.607			38.5876	155.968
	19.2361	8.8525			17.4456	21.5982			90.6906	-12.7543			23	73		61.9723	26.1729			27.3356	158.304
	12.972	2.1505			19.2297	43.0524			107.923	-7.16015			7	61		75.8799	29.0187			23.4992	159.904
	20.7074	9.3979			11.9476	55.2222			100.22	-7.85745			7	49		74.1615	52.8082			12.9194	172.696
	19.1582	26.268			9.7653	54.0251			161.261	-6.33265			-2	80		59.4776	41.7533			20.2452	153.517
	15.1897	34.649			14.2704	63.4796			142.395	-9.6335			5	94		77.7718	63.5106			15.3791	139.729
	36.2761	32.5244			20.8612	52.9445			101.161	12.5628			22	57		75.4689	22.5487			33.7365	144.247
	39.7451	36.0513			22.2838	58.4086			114.607	1.63215			10	63		78.7228	35.3023			25.3024	124.333
	20.6863	31.2728			28.2039	75.4201			106.711	3.21115			-7	97		75.7048	25.1263			22.8661	157.28
	24.3882	50.4542			12.469	53.7182			101.552	-10.9813			10	88		75.6515	7.7735			4.7617	190.254
	23.937	14.4367			28.5542	82.3337			73.1363	-7.96635			0	67		82.3028	65.5357			21.2467	194.65
	39.7559	28.4265			29.4053	52.4801			87.437	2.43305			19	87		76.8431	47.0875			34.7147	256.297
	40.2597	63.7251			34.8893	73.4445			74.6766	0.445			3	100		66.4488	23.2349			37.5936	250.782
	39.7375	56.6628			49.4466	78.4449			79.9278	4.30105			41	121		67.8456	54.961			11.8092	244.669
	31.4962	32.6576			40.9459	74.2837			104.868	-16.3103			53	105		72.5045	70.738			27.6376	239.302
	29.6335	23.4168			30.8714	55.6289			84.4927	20.976			93	167		63.2636	64.2274			55.7382	235.873
	29.8615	51.7227			33.4879	72.9009			78.9743	-6.2895			40	169		66.2253	65.7138			45.1763	253.513
	26.5516	46.4144			52.6367	96.3365			99.1425	16.8402			39	112		57.5806	27.8657			58.6073	265.442
	56.5691	76.4288			99	155			94.0641	13.6618			18	35		65.4125	48.771			93.1958	289.389
	22.5969	46.7779			142.577	199.654			97.0212	14.187			-4	-3		77.5147	60.1936			120.18	339.701
	13.8785	34.691			179.63	177.654			118.739	16.9885			4	12		68.7915	44.6972			197.077	327.281
	10.1737	23.7272			168.31	98.3752			122.027	20.2416			19	10		82.2227	123.32			253.785	278.189
	13.9873	4.92245			87.7577	23.0554			113.583	8.2374			0	1		87.4445	113.773			227.236	151.5
	7.83295	7.31465			24.1978	9.9762			127.808	-9.91665			14	18		116.969	126.065			93.7967	67.1593
	26.8878	22.4456			1.444	31.1112			157.49	17.6706			11	11		190.464	160.907			35.5288	35.1506
	21.3587	23.6809			7.3913	27.1028			166.796	21.998			6	-2		243.799	142.883			17.542	12.5542
	8.21395	29.2267			18.3452	30.1115			181.993	30.8161			1	-8		123.37	44.9939			8.73675	14.9633
	10.2281	34.2398			5.6875	19.031			169.448	12.3147			-1	-3		34.1595	-26.437			7.82855	0.69095
	24.82	66.8528			9.1608	-9.1971			199.13	17.104			-2	18		10.5589	-27.0942			4.1063	2.5669
	23.5417	44.0517			0.118	20.3482			112.81	17.1828			-15	3		3.20275	-61.2443			4.1407	4.32515
	16.7944	33.0985			7.0282	38.4301			141.665	7.94275			2	14		2.47735	-46.9251			9.7148	5.1757
	3.1728	58.1071			9.1512	27.0894			190.995	7.6661			-9	-11		1.51815	-21.8641			3.7774	12.3883
	3.5317	52.3063			13.0182	17.0678			193.397	75.6212			18	19		-4.4391	9.759			-6.41345	8.0209
	19.1207	65.7853			8.4132	10.5794			308.99	84.3838			0	4		-1.99005	-2.2195			-2.8223	-18.4639
	19.25	75.0881			0.9841	24.1866			482.887	117.291			33	13		-5.5581	-24.2883			13.9077	11
	30.3142	60.9555			2.5358	10.2058			639.778	123.576			7	-18		-2.5883	-25.5867			7.0465	-4.91445
	32.9042	64.0083			12	-13			519.294	75.4423			-2	6		0.5375	9.62			3.2437	11.831
	37.4883	61.0471							267.87	18.2413
	31.701	56.2443							86.734	9.83475		AID-NG-Tpr_Nup50-mCherry 30 min				Nup50-NG-AID_Nup153-mCherry 30 min			Nup153-NG-AID_Nup50-mCherry 30 min
	36.418	87.7353		Nup153-NG-AID_Tpr-Alexa568 30 min					11.614	-13.1264			Green (Tpr)	Red (Nup50)		Green (Nup50)	Red (Nup153)			Green (Nup153)	Red (Nup50)
	112.349	163.801							4.7681	-22.1798			4	1		0	45.3945			-16	16.3546
	116.163	142.477			Green (Nup153)	Red (Tpr)			3.76655	-5.9561			-8	23		-3.5959	47.8544			-0.07045	-22.9027
	61.1255	66.4788			-21	24.6227			-9.9352	-16.0012			3	25		-1.3072	22.9766			-5.61685	-1.4023
	17.7986	33.8743			-16.588	25.8183			5.04685	-21.1879			7	-2		-10.6294	17.5922			-4.964	-7.3721
	-9.7488	-3.61735			-0.5309	75.781			3.8464	-23.0982			0	-2		-2.2994	54.4212			-1.839	-2.63855
	-2.62685	9.3961			-1.6458	29.25			13.1871	-22.0993			18	25		2.31365	11.0194			1.4994	9.37545
	5.1936	12.2115			1.3087	49.2332			-2.60215	-8.93635			-6	0		-4.7906	44.1882			0.075	3.15375
	3.7773	24.3808			-1.0965	32.6519			-0.25295	-24.851			14	4		-0.81555	83.5553			-5.9567	-0.56855
	-0.224	14.1785			-2.5972	13.9335			4.73035	-15.7733			1	5		-7.04535	56.8592			-3.8563	0.4211
	-0.0034	17.0298			-3.9452	19.8791			6.87095	-28.2151			-6	11		0.4849	86.8237			-2.2926	8.52495
	-2.3282	2.9722			5.6543	18.9978			-0.04835	-23.9971			10	12		35.974	155.866			-10.5452	0.89155
	-0.99865	17.7289			6.7187	19.8795			-3.97505	-34.5087			5	12		75.319	241.682			-5.80665	-1.0609
	-6.97785	8.19745			5.5402	53.6369			20.1319	-17.5963			3	18		113.267	197.749			-1.49455	-0.11515
	0.4116	12.1421			9.2929	90.9095			3.16915	-9.3854			1	16		81.9045	181.957			1.9614	15.9951
	5.4832	5.65735			7.2778	178.346							8	56		79.6699	66.0938			10.7113	0.836
	7.2991	14.7874			2.8908	164.777		Nup50-NG-AID_Tpr-mCherry 30 min					1	124		35.0857	57.0202			16.817	1.6829
	-3.80905	5.3448			-4.2007	62.3877			Green (Nup50)	Red (Tpr)			0	125		29.8079	35.7076			27.4845	11.7396
	-8.51455	-1.47825			-7.375	46.0618			6.5	-5			8	141		29.2358	47.6063			27.2634	45.466
	-5.07275	-4.02745			-10.5494	63.4604			-2.62815	4.57725			6	92		28.7248	50.3666			18.7665	59.7598
	-3.0105	-3.0319			2.5848	66.2586			-5.83425	-2.3169			3	65		32.7278	65.3187			19.9916	94.6919
	-8.52335	-4.6002			0.875	57.9643			1.79025	-13.8008			-2	109		22.606	75.9833			22.2716	157.069
					-2.6377	45.2637			-6.84175	9.37765			-12	74		34.8166	54.8398			13.6524	179.571
					7.5988	39.5061			-4.36785	9.78795			3	73		30.5016	123.288			5.1474	252.088
AID-NG-Tpr_Nup153-mCherry 30 min					15.5451	68.96			-13.5345	8.16425			-8	74		43.1721	84.5392			6.194	247.962
	Green (Tpr)	Red (Nup153)			3.4476	85.0159			-3.85705	9.22955			-12	66		37.7775	50.3025			6.48685	261.409
	16	11			3.2203	52.5829			5.59875	15.2888			2	52		39.6964	67.7742			-0.14615	254.724
	0.77215	-2.76985			1	38.2201			1.60735	-2.9413			-3	64		35.0964	56.0647			-10.6563	240.984
	-7.03715	-9.2275			1.1026	58.0558			2.9037	-9.32485			13	75		18.9128	55.5949			1.36875	257.022
	5.09135	-13.5938			1.6003	71.8079			3.514	-6.6801			18	45		23.154	60.2492			5.3831	264.863
	10.0657	-7.34805			-3.5313	54.693			-5.39095	-2.99235			7	61		18.0069	59.1702			11.7672	256.499
	8.29465	-8.7703			-1.8396	40.7148			4.67415	3.823			-5	75		23.9832	83.9064			-3.471	273.107
	8.61785	-12.3805			-10.6494	55.2092			10.9808	1.77515			-9	54		-1.15035	70.7209			-8.0233	306.211
	-0.5747	-7.12775			-17.8194	79.1084			7.2536	17.568			-8	75		12.384	23.8492			5.07975	287.31
	6.90035	-3.2614			-5.4379	75.3426			6.69075	12.8823			-17	34		31.2126	20.8646			-4.4981	276.572
	2.94345	-12.0334			-1.179	49.8233			18.1874	38.1436			26	60		17.3234	11.7265			3.0925	303.76
	-3.2331	-5.14385			-4.9931	25.7779			89.9574	58.1191			4	61		28.2205	60.2276			2.30375	270.822
	-3.21485	1.7144			-8.1018	18.0256			270.779	126.518			-1	77		10.5926	29.2312			-0.58065	233.789
	-1.81525	0.9405			-2.0467	29.2813			441.11	148.202			-20	72		27.4955	8.0137			4.4309	237.342
	1.81325	1.4359			-1.5	18.2157			344.661	104.634			20	42		25.5225	15.3536			1.5013	217.498
	6.2077	-8.2236			3.0251	5.2895			239.326	103.988			-4	84		24.0967	15.9831			-3.9314	180.741
	0.41865	2.06265			-0.1034	32.5714			179.865	59.5309			7	49		13.8866	35.8242			-3.06245	193.406
	-8.89165	20.0387			-0.2778	33.3017			126.881	43.0262			-4	86		13.7362	18.3288			-5.8241	158.862
	-9.9054	-9.16725			6.7963	9.46825			103.136	40.5089			12	61		9.74295	11.4558			-0.5021	153.319
	-8.4022	17.1039			2.5424	31.5282			100.601	6.2195			-3	73		32.2858	17.1915			14.0389	146.766
	1.46415	21.4136			10.9305	24.3226			80.2327	11.3403			-1	70		38.6738	17.4733			5.75355	119.351
	4.57705	60.746			2.284	23.0939			76.5554	8.5983			4	76		6.4636	11.5316			1.3294	130.924
	-0.77255	77.8312			-2.2778	31.703			71.7132	6.83815			2	66		7.5174	23.3323			-2.835	129.209
	5.6208	119.955			-3.8125	49.1875			55.7508	11.1835			8	76		5.22335	30.4127			3.9709	138.434
	25.4332	92.471			-2.4212	28.6637			42.1581	0.98895			-5	63		18.7598	29.3707			12.077	147.801
	13.4503	69.5726			-8.7971	43.7447			52.2777	-6.68355			3	96		8.3908	50.8608			7.2847	129.821
	13.9891	50.3317			-3.2778	33.6048			57.724	5.3881			-9	111		12.3425	30.5781			9.2109	147.915
	2.6805	35.7125			1.973	39.0991			49.3458	5.9473			0	125		20.1035	88.3881			25.9753	165.402
	-3.217	30.0737			7.4321	52.4386			51.4885	-0.3452			-27	131		30.9929	46.6599			9.5529	190.254
	-6.39175	22.8549			5.7187	34.235			54.1403	5.2779			-8	109		39.6694	45.4958			14.2969	246.602
	-3.28985	32.8717			1.6914	25.1121			39.4997	-23.5932			-6	75		11.0093	70.9117			12.3158	283.661
	3.9013	33.7422			5.444	33.3127			56.6157	-0.96685			6	12		32.2364	73.3065			14.5394	289.205
	4.72205	34.5208			5.125	53.8378			40.9597	9.1352			7	17		33.7783	87.9744			9.1949	255.538
	4.15835	25.4044			-3.0447	90.1481			36.261	5.248			1	31		12.3729	120.187			27.2727	225.039
	8.75645	52.989			-1.8396	85.6925			55.4667	-1.94615			11	-7		49.0887	97.907			34.893	198.867
	4.4741	47.8684			-3.5278	132.089			91.7908	12.2905			11	6		48.6671	128.282			25.2886	205.519
	8.68405	32.1356			-5.6821	168.483			65.9369	2.2021			8	2		71.8568	154.131			12.8127	159.268
	11.41	34.2447			-5.7596	192.8			64.2424	8.4612			16	12		86.4855	227.363			4.64405	106.216
	-2.39475	30.5657			-8.2223	124.69			52.2238	1.4333			5	2		137.137	213.222			15.526	30.4209
	9.55585	28.8728			-2.1814	49.6092			51.9816	-4.58185			-1	20		48.2751	83.086			6.036	24.6228
	5.49875	28.516			-9.517	30.7914			58.7285	-2.71975			6	22		28.9281	8.0154			5.1928	10.9719
	7.43515	60.7671			-3.5625	47.2127			59.4257	20.9941			-8	-2		7.8508	48.0192			0.75655	13.0091
	10.9167	44.758			-4.7161	51.7754			59.9051	23.2921			1	-3		-1.3591	31.0993			0.3889	9.1891
	6.07165	17.3117			-2.931	29.2938			67.856	18.9891			-2	8		7.4482	82.2768			-16.3238	12.1299
	7.0532	38.5198			-1.9722	45.8439			51.7754	11.1801			18	4		4.29365	24.1015			-11.8047	11.1407
	4.6088	60.8502			-4.5324	38.7587			58.2069	7.7969			12	-2		4.76335	50.1028			-2.16635	7.52155
	5.22865	52.4442			4.2284	30.1696			48.1474	12.2149			-7	-7		7.03355	58.6185			-3.1674	3.80895
	-0.53615	54.5562			-3.1563	5.9683			55.238	7.06765			8	5		-3.10475	63.7875			-6.05525	16.1779
	2.9227	44.2404			-7.1806	37.1171			44.364	47.307			9	-7		0.14545	106.491			-4.9737	30.3537
	0.62395	40.0363			-11.571	31.2093			87.13	42.7045
	4.85705	43.6683			-7	28.7695			124.554	49.0423									Nup153-NG-AID_Nup50-mCherry 60 min
	11.5493	54.764							142.612	71.1415		AID-NG-Tpr_Nup50-mCherry 60 min				Nup50-NG-AID_Nup153-mCherry 60 min				Green (Nup153)	Red (Nup50)
	3.51595	35.0189							159.35	87.1547			Green (Tpr)	Red (Nup50)		Green (Nup50)	Red (Nup153)			6	1
	-0.39905	16.8565		Nup153-NG-AID_Tpr-Alexa568 60 min					154.642	68.0559			9	-6		18	41.5			1.1628	-5.36295
	1.7502	29.3756							119.459	49.115			-1.1853	-1.2871		0.1758	17.4577			4.07945	6.43315
	4.73035	11.3345			Green (Nup153)	Red (Tpr)			117.009	41.7479			5.8981	13.7221		-2.3928	0.48705			1.33435	1.91975
	3.626	32.7758			-3	-23			135.463	83.043			7.5	18.4997		7.26045	14.3056			-4.56705	-3.3557
	3.38865	50.6887			8.7674	-0.0555			153.84	119.204			5.8889	8.3153		7.5571	23.4213			-0.9541	-4.98255
	8.17505	30.5339			5.5663	-0.45165			288.241	137.582			1.0417	-6.7548		0.6663	17.0559			2.36545	-0.0404
	2.3851	24.065			5.7604	-10.0518			347.577	86.5606			6.8333	-6.9163		3.2083	-2.1505			-0.50545	10.6057
	6.57325	32.8192			2.1543	-24.5069			237.608	39.2349			7.0092	-5.1625		-0.625	-24.5673			-7.8829	-1.20055
	-13.9656	31.8638			7.5031	-14.2088			82.8441	9.45045			1.4444	-7.3329		-4.53705	12.5699			5.3755	4.70475
	-6.6469	11.9208			-3.1528	-29.9978			20.6206	32.3788			3.125	-4.375		-2.23435	-3.96655			7.3152	15.2764
	-9.85275	1.65625			12.4976	-4.3148			0.92725	23.952			-1.6018	9.9532		0.67705	-0.20855			-6.8463	21.3415
	-0.12815	27.5637			9.9012	-31.9992			-1.47255	31.8631			2.0047	13.5834		-7.23305	16.3112			4.41245	39.0243
	10.1024	56.0269			5	-1.49355			-12.288	31.9464			-1.8333	7.6667		2.3611	56.7846			1.6604	117.635
	9.1564	23.5792			1.6929	18.8735			-3.09955	21.8299			-7.1898	11.3005		5.3274	69.2887			-4.05545	177.819
	-0.50865	32.7758			0.3916	71.6385			-3.1631	8.5645			-5.3056	12.4256		4.29285	79.2633			-13.4877	193.544
	7.18345	30.3245			0.8334	123.523			7.35795	17.0886			-2.5	38.4167		8.4496	141.017			-4.88265	211.042
	4.35095	40.7764			-2.74	116.638			7.8474	12.2103			-2.5556	56.8892		0.6482	163.847			6.08275	243.524
	4.03585	43.9256			5.6064	85.1527			7.5505	12.6194			-27.3472	86.7269		0.0173	104.167			2.92935	259.708
	-0.22525	36.4738			10.3473	82.2969			-0.49215	23.3623			-5.75	147.75		3.28125	39.5191			3.31535	242.709
	5.03425	30.2641			2.4321	40.5444			-11.3449	32.8704			-6.199	118.977		6.77785	26.565			-2.7277	249.329
	-1.46395	43.2965			-6.0532	32.7611			4.588	33.0585			1.0926	81.2968		-4.07715	33.4335			1.6164	239.138
	17.9494	137.702			-3	26.2701			-3.26295	24.8322			-2.5417	70.917		0.99305	31.8661			-4.81095	263.909
	15.205	168.304			-6.704	45.5324			8.914	18.4364			-0.0741	59.5091		-5.34135	18.829			-2.80295	223.131
	12.1132	81.4566			8.9197	56.9575			9.38605	8.97485			7.5185	61.1431		-3.06855	23.5748			-2.5764	200.455
	16.6431	47.7403			-4.7708	23.2717			21.1695	10.5363			16.6667	60.3333		1.9444	47.9905			-1.37545	239.518
	-0.9304	36.4312			4.801	21.7797			-1.8877	27.4148			9.2454	66.0319		-2.89215	75.5648			8.04855	238.102
	-7.0407	16.8276			-0.9097	30.7308			9.3917	14.0071			1.9167	54.1671		-4.81595	44.6145			2.5788	227.226
	1.07285	29.6717			-0.5555	55.191			11.0569	25.5704			-22	70.5		1.0078	-1.13655			2.2766	259.929
	-0.59065	40.1206			-0.5412	49.4537			5.1424	46.6668			-4.1851	78.7411		0.2547	20.2437			-1.7101	259.649
	0.30505	35.0594			-3.9043	26.4456			-8	46.45			4.7083	46.1806		-4.63775	51.139			4.60075	226.823
	2.6606	30.9462			8.875	59.4839							-0.9166	52.25		5.06945	65.1793			-20.854	228.566
	-4.1291	39.6467			10.284	17.668		Nup50-NG-AID_Tpr-mCherry 60 min					0.6157	59.4118		-9.5556	50.4208			5.1253	208.068
	-7.26835	28.9881			4.7677	19.7964			Green (Nup50)	Red (Tpr)			2.1481	44.4445		-7.10495	62.7016			0.2382	208.177
	-5.69125	7.81745			0.5695	15.2569			-0.5	63			-3.0833	58.0417		-6.76475	52.6369			-4.3161	215.79
	-1.12615	4.31835			2.36	1.5575			-1.57805	67.8432			-16.8518	67.8245		8.3063	46.7071			7.57245	191.893
	1.4817	13.5178			-6.8765	5.95275			-3.0748	66.9454			-1.1713	50.8751		-0.4694	33.9894			-0.8952	149.558
	14.696	13.2977			1.4445	17.3417			-4.16445	44.2773			-15.5	59.5		-3.125	89.4517			2.65165	145.203
	6.44605	19.0296			4.6296	22.3576			4.61405	52.0897			-0.4213	43.9767		2.50025	46.6174			-4.92985	164.613
	0.63505	36.8048			7.2006	10.6534			-3.0712	46.5381			7.2777	72.9718		3.958	40.589			-10.7423	156.519
	-2.8703	19.0036			-3.5	0.86605			-7.58485	52.3325			4.0833	64.0417		10.7708	74.2357			-0.84415	169.367
	0.0947	2.70855			0.3236	-7.7098			5.12845	35.6594			2.5185	64.2594		0.54935	57.4817			-4.7822	164.027
	-0.49375	6.79365			7.6003	-16.0798			4.7713	22.2682			-3.2222	60.5321		-5.1414	36.1512			1.18965	151.35
	7.32935	5.35065			5.1979	-10.0846			-0.8969	16.799			1	61.8337		2.0973	38.36			-1.90605	125.536
	-2.3167	5.9419			-2.1728	41.7314			-1.69845	15.7668			5.7408	66.0838		5.49635	68.243			2.4226	149.994
	12.2834	-0.02335			-6.4935	19.1526			-4.08755	23.9815			5.0556	61.4075		-1.75305	45.8439			3.99725	145.649
					-4.9167	27.2915			-7.935	13.6714			4.125	68.25		4.125	56.9837			4.00435	175.83
					-8.4502	35.3537			-10.5547	4.6619			3.2129	54.6298		6.88695	64.4818			1.8685	199.25
AID-NG-Tpr_Nup153-mCherry 60 min					-12.9075	23.3748			-13.0418	-9.005			5.4861	39.2358		-7.7461	43.9927			2.7476	212.452
	Green (Tpr)	Red (Nup153)			-9.9687	33.1748			0.49095	2.1779			11.6666	58.9997		-12.1111	29.742			3.1342	220.628
	1.5	0			-5.0263	29.8878			-0.9064	24.7215			-0.5555	72.4674		-15.0425	21.0513			-3.8393	241.14
	-7.0247	44.5501			-0.4572	29.0348			7.9675	7.90665			-7.7778	64.5275		-0.2697	58.2555			-1.4432	258.443
	5.1366	39.7583			0.8889	19.2798			19.4065	40.414			0.625	83.583		-1.3221	61.0221			-3.42925	232.318
	7.55205	21.4205			0.7435	26.9155			30.2181	77.9445			0.537	93.0738		3.78855	65.2759			6.45935	235.91
	-0.16995	2.1947			-7.4459	21.2398			30.0855	110.728			0.0648	108.153		2.0637	65.0372			-3.3603	243.207
	-6.17985	2.8553			-6.6354	-0.2074			18.9398	61.1402			4.5	151.25		1.15625	53.1228			-12.3344	214.009
	4.7184	13.0528			-1.5123	-0.4754			4.83485	37.4402			6.0093	114.93		2.09795	89.1349			-1.70495	192.696
	-0.3787	12.4928			-5.8287	6.94005			4.0104	28.0161			6.9259	49.1108		1.38275	135.896			4.49975	177.887
	-3.53685	18.5145			-8.5	22.8111			4.35535	24.3388			6.7083	21.5		6.05205	149.275			8.15955	122.38
	-2.32425	17.3882			-2.4977	30.2531			5.7169	-12.7347			6.9722	12.2408		5.8202	129.152			-1.593	87.2725
	-7.90495	20.4869			3.6174	57.2017			12.2585	3.2142			16.1343	-3.6251		4.85365	60.5433			-2.74685	41.7236
	-5.8379	14.0998			-0.2465	80.7491			3.49815	27.264			-1.6667	-8.167		8.6528	26.7584			3.72145	19.385
	-3.0123	12.9365			-1.196	93.7737			15.8003	19.922			-20.1667	-12.9489		2.24735	13.9819			-4.17625	2.6825
	4.14135	5.3734			4.4908	119.302			2.46405	20.0205			6.3241	11.6108		6.2723	19.8234			-4.7978	35.202
	0.34165	8.7905			-2.2223	150.411			6.5641	17.7956			8.625	8.75		3.39845	-7.85045			7.8912	13.0011
	-4.99515	13.4015			3.3155	79.0413			19.0745	22.6176			-0.7777	-1.8886		4.2654	3.2595			6.82665	13.0051
	-7.9085	17.3582			-5.3163	31.3484			1.9209	10.9448			6.7084	-2.8931		6.9129	5.31235			0.57935	4.0843
	-0.6248	11.8694			-4.1563	-10.7744			-3.00565	16.1436			2.8334	-0.2497		-0.9028	9.8884			-1.7894	14.5769
	2.453	26.6493			-5.6914	-0.54625			4.13045	19.7484			3.338	-7.9952		-5.32055	42.2093			-1.7746	0.5789
	-1.2752	32.6808			-9.2762	11.2037			6.767	5.4611			3.8518	-7.2032		4.12965	5.01385			-0.9264	5.69005
	-6.85845	8.49865			-4.3889	10.6496			-1.4786	11.353			-4.0834	0.8753		-6.05295	-11.5416			-5.7284	26.4025
	-3.86435	69.0152			-8.8553	3.66345			8.78745	13.2256			1.5463	0.491		-7.24425	-0.09945			0.49015	28.4952
	0.12705	127.487			-6.4197	16.1749			2.72295	4.97975			-4	8.8892		8.9687	-8.5064			2.8232	48.3517
	6.8781	133.966			-1.8368	21.8663			4.76375	9.34035			1	-7		-19.5	-0.58335
	-5.6918	95.5597			-1.3257	3.7606			9.3466	12.825
	-8.43115	89.2072			0.6037	18.851			6.4427	3.13285
	-14.9459	66.0227			3	20.9025			9.72085	2.42755
	-2.15305	42.6337							-3.5853	24.9424
	-1.206	-3.6818							5.4451	18.5435
	-1.84455	29.4463							-3.8799	11.143
	1.4052	37.8084							4.3583	15.9733
	0.46975	54.4367							0.3927	12.4185
	-2.53045	42.7993							7.63175	-0.4471
	-4.3878	22.3639							2.9305	-5.4723
	-2.82175	24.391							9.2457	-13.9685
	-6.51495	10.7352							14.03	-13.9041
	-9.17835	2.9732							13.1312	6.97505
	-8.81845	17.9349							-1.4099	5.58445
	-10.2148	14.1317							-6.21855	14.333
	-2.4853	17.9407							-2.38775	8.2471
	-2.1768	15.4119							7.11885	6.69545
	-12.5135	9.5924							0.1407	6.7891
	-10.0335	16.353							0.8152	-2.41045
	2.90455	24.9109							-0.59405	-1.12025
	0.77105	13.4843							-0.21085	-3.66955
	1.1413	22.4355							-0.6594	0.5671
	-4.04385	26.5341							13.1472	8.23175
	-9.379	24.8671							9.8085	36.681
	-3.83675	28.3428							-0.28075	34.1245
	6.49955	23.2604							1.4571	23.8673
	-0.87865	45.9614							-3.8244	22.4635
	0.1834	21.0532							4.6829	27.3748
	-4.0591	29.6814							6.6073	33.2036
	-2.06985	13.968							6.25105	55.3366
	-6.34745	12.4878							23.6942	127.417
	5.3774	49.3128							40.3693	116.728
	-2.12335	38.4986							21.4047	46.645
	0.95375	1.13515							4.12485	8.87505
	2.8466	26.2123							3.1622	4.61885
	0.20495	43.9704							5.7462	-10.131
	3.39795	38.7037							-10.1878	-19.1085
	-6.63535	27.7431							1.8565	-12.5828
	-14.0116	39.3685							-8.59465	-8.32865
	-1.44335	35.245							0.5054	1.39965
	-1.668	30.8973							-2.7577	1.0612
	-2.2479	27.47							-3.53615	9.029
	-0.67225	27.2555							0.29455	3.4875
	0.2687	54.556							-0.3656	5.94735
	4.0118	21.0614							3.0404	5.37335
	10.2013	47.1895							-2.67905	-7.03265
	4.63095	45.98							0.47095	-13.0408
	1.614	44.2694							6.6607	-6.51565
	4.3535	22.3544							-1.17785	0.5047
	-5.18465	30.9948							0.8637	-23.9048
	-12.2278	48.7349
	-3.5428	37.8017
	-3.9761	29.7626
	9.4502	71.1642
	0.6311	89.5315
	-2.66815	92.2083
	0.9305	62.1413
	3.99695	46.3837
	3.52135	32.4465
	12.5845	18.3264
	8.40235	10.615
	1.23085	21.9326
	-1.70665	14.7605
	1.41975	12.0793
	5.2478	10.7845
	-3.66775	17.3653
	-4.00735	9.02075
	5.9669	12.7012
	5.86015	-2.04735
	5.34075	22.1594
	-0.1476	17.5938
	0.06615	-0.2347
	-5.90435	4.376
	1.2758	14.9422

## Sheet: Supp. Fig.5
Supplementary Fig.5d
								RanGAP1 cells
		RanGAP1 cells untreated			RanGAP1 cells auxin treated			Column A	GAP1day
								vs	vs
		Mean	SD		Mean	SD		Column B	GAP1day+aux
	1 day	3678.2	750.196		481.627	288.672
	2 day	12904	1183.77		0	0		Unpaired t test
	3 day	37142.3	922.746		0	0		P value	< 0.0001
								P value summary	***
								Are means signif. different? (P < 0.05)	Yes
								One- or two-tailed P value?	Two-tailed
								t, df	t=9.741 df=10
								How big is the difference?
								Mean ± SEM of column A	3869 ± 306.4 N=6
								Mean ± SEM of column B	670.9 ± 117.9 N=6
								Difference between means	3198 ± 328.3
								95% confidence interval	2466 to 3929
								R square	0.9047
Supplementary Fig. 5e							Supplementary Fig. 5f
Data provided by Shane Chen							Data provided by Shane Chen

## Sheet: Supp. Fig. 6
Supplementary Figure 6a						Supplementary Figure 6b
Import assay						Export assay
	Control		Auxin				Control		Auxin
min	Mean	SD	Mean	SD		min	Mean	SD	Mean	SD
0	69.5267	5.88449	66.7472	6.57211		0	101.66	6.60005	99.0883	2.8601
0.5	70.0974	3.51131	72.479	4.47082		0.5	95.3815	7.03763	92.5411	4.73299
1	70.9998	4.66904	74.8381	4.0197		1	92.1249	6.97066	89.6409	7.01203
1.5	74.1183	2.91956	76.1627	5.1022		1.5	88.3935	9.40482	84.956	7.53256
2	76.0894	4.1568	78.0648	4.71789		2	85.7761	9.48219	82.7962	8.2928
2.5	78.9501	5.28243	80.1136	4.64656		2.5	83.0823	9.0571	79.3195	9.90679
3	80.2341	4.85564	81.2227	5.15389		3	81.7593	11.1102	76.3255	10.6954
3.5	80.8879	5.75036	83.2029	5.79561		3.5	80.4127	10.5277	74.949	9.50846
4	83.6903	3.25045	83.8857	6.19663		4	78.0173	11.546	76.5225	7.66882
4.5	85.0516	4.07796	87.4823	7.22868		4.5	75.6781	12.2803	73.8545	8.09529
5	85.63	4.17943	86.7682	6.20069		5	75.794	10.9303	72.0224	10.2544
5.5	86.0883	5.03571	86.6892	5.67088		5.5	74.3353	9.94772	71.9414	7.63671
6	86.6594	6.55139	87.8046	5.6181		6	73.2417	10.2836	72.2524	6.68594
6.5	88.1318	5.13844	87.8107	5.50845		6.5	71.5043	10.6685	70.1666	7.93257
7	89.0765	6.08777	87.9309	5.68057		7	71.3751	9.47306	70.9935	5.30314
7.5	90.3766	5.99776	89.9367	5.11529		7.5	71.178	8.9223	70.0588	5.63562
8	90.8906	6.14039	90.1765	4.21316		8	70.0619	9.89982	70.3469	5.63525
8.5	90.9058	5.29671	90.5502	4.35545		8.5	70.5211	9.26538	71.3409	3.45999
9	89.9484	5.68795	91.0776	4.86422		9	69.9376	8.74946	68.9913	4.82278
9.5	91.5379	5.88436	91.9749	3.40838		9.5	69.2967	8.21476	68.7785	4.12151
10	92.7375	7.3236	93.9188	4.95447		10	68.8049	8.32167	68.9203	3.46115
10.5	91.7619	6.60303	92.9447	3.3922		10.5	68.8457	7.51225	68.9002	4.75015
11	92.0689	5.6729	93.9433	3.67416		11	68.5889	7.76442	68.0975	4.77872
11.5	93.3399	5.5466	94.5784	3.64917		11.5	67.9619	7.83168	68.9937	3.80149
12	93.8659	6.43898	93.46	3.58015		12	67.8664	6.39591	68.4922	4.70447
12.5	95.0474	7.00723	94.1831	3.2055		12.5	68.0203	8.05551	68.4832	3.21885
13	95.1541	6.15827	92.8091	3.86889		13	68.3648	6.6821	68.0181	3.24222
13.5	95.6773	5.94998	93.9479	3.27082		13.5	68.0883	7.32974	67.4699	3.84501
14	94.854	6.07678	95.2451	3.1506		14	67.9829	6.33642	67.1271	5.07246
14.5	96.307	6.96709	95.0256	2.44946		14.5	67.7063	7.09485	68.9617	4.56843
15	95.4062	6.35513	95.403	4.75354		15	66.8372	8.80953	68.4241	3.19667
15.5	96.8252	6.32103	96.1383	2.82824
16	96.0273	6.78506	96.0403	4.50885
16.5	96.8769	7.05407	96.1336	4.91779
17	97.0269	6.63319	96.8389	3.97878
17.5	96.1775	7.2492	97.7079	2.41415
18	96.1433	7.09952	96.9149	4.41905
18.5	96.7906	7.93064	96.9731	4.45524
19	97.0294	8.2955	96.0479	4.42387
19.5	96.9053	7.91937	96.0179	3.59287
20	96.6856	7.91582	97.3855	4.30573
Supplementary Fig.6d
	Cyt/Nu Poly(A) RNA			Cyt/Nu Poly(A) RNA			Cyt/Nu Poly(A) RNA
	AID-NG-Nup50 untreated	AID-NG-Nup50 8h		AID-NG-Nup153 untreated	AID-NG-Nup153 8h		AID-NG-RanGAP1 untreated	AID-NG-RanGAP1 8h
	0.960215	1.2231		0.975915	1.1406		0.903538	1.01019
	1.08535	1.09418		1.37209	1.57171		1.13696	1.0014
	1.03966	0.847912		1.15558	1.36727		1.11972	1.09215
	1.03948	1.19238		1.30186	1.18666		0.961485	0.889157
	1.16588	1.27839		0.606997	0.90514		1.07352	1.18637
	1.39819	1.39549		1.02073	1.45148		1.45466	0.889612
	1.58956	1.50035		1.12903	1.43037		1.24516	0.951898
	1.1291	1.02439		0.88351	1.32905		1.05981	1.09351
	0.695879	0.931595		1.08413	0.962108		1.14162	2.23604
	0.678437	0.857912		1.42058	1.45152		1.9077	1.34687
	0.736972	0.877159		1.60942	1.72733		1.76798	1.37015
	0.841888	0.80818		1.33303	2.04051		2.14299	1.76794
	0.715191	0.893605		2.94557	1.32628		1.77427	1.61729
	1.17723	0.780387		1.80299			1.71909	1.99821
	0.920637	0.902658		1.52718			2.43346	1.16435
	0.77572			1.48281			1.66555
	0.755258			2.01751
				1.60068
	Unpaired t-test			Unpaired t-test			Unpaired t-test
	Table Analyzed	Nup50 Poly(A) C to N		Table Analyzed	Nup153 Poly(A) C to N		Table Analyzed	RANGAP1 Poly(A) C to N
	Column A			Column A			Column A
	vs	vs		vs	vs		vs	vs
	Column B			Column B			Column B
	Unpaired t test			Unpaired t test			Unpaired t test
	P value	0.5099		P value	0.8638		P value	0.3144
	P value summary	ns		P value summary	ns		P value summary	ns
	Are means signif. different? (P < 0.05)	No		Are means signif. different? (P < 0.05)	No		Are means signif. different? (P < 0.05)	No
	One- or two-tailed P value?	Two-tailed		One- or two-tailed P value?	Two-tailed		One- or two-tailed P value?	Two-tailed
	t, df	t=0.6669 df=30		t, df	t=0.1730 df=29		t, df	t=1.024 df=29
	How big is the difference?			How big is the difference?			How big is the difference?
	Mean ± SEM of column A	0.9826 ± 0.06290 N=17		Mean ± SEM of column A	1.404 ± 0.1214 N=18		Mean ± SEM of column A	1.469 ± 0.1146 N=16
	Mean ± SEM of column B	1.041 ± 0.05875 N=15		Mean ± SEM of column B	1.376 ± 0.08423 N=13		Mean ± SEM of column B	1.308 ± 0.1078 N=15
	Difference between means	-0.05789 ± 0.08680		Difference between means	0.02771 ± 0.1601		Difference between means	0.1615 ± 0.1578
	95% confidence interval	-0.2351 to 0.1194		95% confidence interval	-0.2998 to 0.3552		95% confidence interval	-0.1611 to 0.4842
	R square	0.01461		R square	0.001031		R square	0.03488
Supplementary Fig. 6f							Supplementary Fig. 6g				Supplementary Fig. 6h
							Genotyping of NXF1 clones with in-in and out-out primers
NXF1 Growth curve
		untreated		auxin
		Mean	SD	Mean	SD
	1 day	4365	1370	1726	842						#337 membrane
	2 day	25715	1490	363.3	214
	3 day	58071	12353	1645	603.8
	NXF1
	Column A	NXF1 control 1
	vs	vs
	Column B	NXF1 + auxin 1
	Unpaired t test
	P value	0.0051
	P value summary	**
	Are means signif. different? (P < 0.05)	Yes
	One- or two-tailed P value?	Two-tailed
	t, df	t=3.819 df=8
	How big is the difference?
	Mean ± SEM of column A	4365 ± 684.8 N=4
	Mean ± SEM of column B	1726 ± 343.8 N=6
	Difference between means	2640 ± 691.2
	95% confidence interval	1046 to 4234
	R square	0.6458
	Supplementary Fig.6j	GANP Growth curve
			untreated			auxin
			Mean	SD		Mean	SD
		1 day	8458	1158		783.4	688.9
		2 day	30677	3076		6483	239.9
		3 day	78247	3417		7346	126.8
		Column A	GANP control 1			Column C	GANP control 2
		vs	vs			vs	vs
		Column B	GANP + auxin 1			Column D	GANP + auxin 2
		Unpaired t test				Unpaired t test
		P value	< 0.0001			P value	< 0.0001
		P value summary	***			P value summary	***
		Are means signif. different? (P < 0.05)	Yes			Are means signif. different? (P < 0.05)	Yes
		One- or two-tailed P value?	Two-tailed			One- or two-tailed P value?	Two-tailed
		t, df	t=13.95 df=10			t, df	t=19.21 df=10
		How big is the difference?				How big is the difference?
		Mean ± SEM of column A	8458 ± 472.8 N=6			Mean ± SEM of column C	30677 ± 1256 N=6
		Mean ± SEM of column B	783.4 ± 281.2 N=6			Mean ± SEM of column D	6483 ± 97.93 N=6
		Difference between means	7675 ± 550.1			Difference between means	24194 ± 1259
		95% confidence interval	6449 to 8901			95% confidence interval	21388 to 27000
		R square	0.9511			R square	0.9736
							Supplementary Fig.6l		#316 membrane
	Supplementary Fig.6k

## Sheet: Supp. Fig.7
Supplementary Fig. 7g														Supplementary Fig. 7e
RNAseq heat map														Please see a full list of GO-terms in Supplementary Data 3 file
	Nup50 auxin, 2h/untreated	Nup153 auxin, 2h/untreated	Tpr auxin, 2h/untreated	NXF1 auxin, 2h/untreated	GANP auxin, 2h/untreated	RanGAP1 auxin, 2h/untreated	DLD-1 auxin, 2h/untreated
hist1h2ab	0.0309854	-0.0765809	-0.0882827	0.0846133	0.939994	-0.113246	-0.0201479
Supplementary Fig. 7h
RT-qPCR
	DLD-1 auxin, 2h/untreated	Tpr auxin, 2h/untreated	NXF1 auxin, 2h/untreated	GANP auxin, 2h/untreated
	1.00403	1.25889	1.14728	3.38109
	0.96418	1.17983	1.10711	3.02763
	0.980536	1.22668	1.33444	3.85264
	Column A	DLD		Column A	DLD		Column A	DLD
	vs	vs		vs	vs		vs	vs
	Column D	ganp1		Column B	Tpr		Column C	nxf1
	Unpaired t test			Unpaired t test			Unpaired t test
	P value	0.0005		P value	0.0007		P value	0.0397
	P value summary	***		P value summary	***		P value summary	*
	Are means signif. different? (P < 0.05)	Yes		Are means signif. different? (P < 0.05)	Yes		Are means signif. different? (P < 0.05)	Yes
	One- or two-tailed P value?	Two-tailed		One- or two-tailed P value?	Two-tailed		One- or two-tailed P value?	Two-tailed
	t, df	t=10.19 df=4		t, df	t=9.295 df=4		t, df	t=3.005 df=4
	How big is the difference?			How big is the difference?			How big is the difference?
	Mean ± SEM of column A	0.9829 ± 0.01156 N=3		Mean ± SEM of column A	0.9829 ± 0.01156 N=3		Mean ± SEM of column A	0.9829 ± 0.01156 N=3
	Mean ± SEM of column D	3.420 ± 0.2390 N=3		Mean ± SEM of column B	1.222 ± 0.02295 N=3		Mean ± SEM of column C	1.196 ± 0.07005 N=3
	Difference between means	-2.438 ± 0.2393		Difference between means	-0.2389 ± 0.02570		Difference between means	-0.2134 ± 0.07100
	99% confidence interval	-3.539 to -1.336		99% confidence interval	-0.3572 to -0.1206		95% confidence interval	-0.4104 to -0.01627
	R square	0.9629		R square	0.9558		R square	0.693

[truncated: 5 more sheets: Supp. Fig.8, Supp. Fig.9, Supp. Fig.10, Supp. Fig.11, x]
